# Supplementary material for: PRC2-EZH1 contributes to circadian gene expression by orchestrating chromatin states and RNA polymerase II complex stability
Source: EMBO J. 2024 Oct 21;43(23):6052–75. doi: 10.1038/s44318-024-00267-2 (PMC11612306; doi:10.1038/s44318-024-00267-2)
Supplement: Supplementary file 3 — Dataset EV1 [file 44318_2024_267_MOESM3_ESM.xlsx]

## Sheet: RT-qPCR
	Gene	Application	Forward sequence	Reverse sequence
Core Clock Genes (CCGs)	mBmal1	RT-qPCR	GCAGTGCCACTGACTACCAAGA	TCCTGGACATTGCATTGCAT
	mPer1	RT-qPCR	GTGCACAGCACCCAGTTCCC	ACCAGCGTGTCATGATGACATA
	mPer2	RT-qPCR	CGCCTAGAATCCCTCCTGAGA	CCACCGGCCTGTAGGATCT
	mCry1	RT-qPCR	CTGGCGTGGAAGTCATCGT	CTGTCCGCCATTGAGTTCTATG
	mDbP	RT-qPCR	AATGACCTTTGAACCTGATCCCGCT	GCTCCAGTACTTCTCATCCTTCTGT
	mRev-erba	RT-qPCR	AGGCTGCTCAGTTGGTTGTT	CTCCATCGTTCGCATCAATC
Polycomb Repressive complex 2	mEzh1α	RT-qPCR	GGTGTCTTGCAAAAACTGC	CTGCACAGACTCCTTGATGA
	mEzh1β	RT-qPCR	CAGTGCAGCCCAGACTGTAA	TGGGAGATCACACCTTTCCT
	mEzh2	RT-qPCR	TGATAAAGAAACTTGCCCACCT	CTTTGCTCCCTCTGAACAGAT
House keeping genes	mGapdh	RT-qPCR	CTAGAGAGCTGACAGTGGGTAT	AGACGACCAATGCGTCCAAA
	m18s	RT-qPCR	AACATCAAATGGGGTGAGGCC	GTTGTCATGGATGACCTTGGC

## Sheet: Oligos for pCW57 construct
EZH1a-F-Kozak-GCA AgeI	ACCGGTgccaccatggcaATGAGGAAAATGGATATAGCAAGTCCCCCAAC
EZH1a-R-NLS-FH EZH MluI	ACGCGTctacaccttcctcttcttcttgggggcgtagtcgggcacgtcgtaggggtatcctccagcggccgacttgtcatcgtcgtccttgtagtCGAAGACGTCCGTTTCCCTCTCGATGCCCAC

## Sheet: PcG E-box ChIP-qPCR 
	PRC2 up-stream regions	Sequence		Application
Ezh1 E-box	250-400bp (R2) F	acttccctccctggactagc		ChIP-qPCR
	250-400bp (R2) R	actcccctgcctcagatacc		ChIP-qPCR
Suz12 E-box	region 2 (R2) F	tcagacacaccagaccagaagagg		ChIP-qPCR
	region 2 (R2) R	cagagcaaacaagccgttgacaa		ChIP-qPCR
Eed E-box	region 2 (R2) F	tagtctctcctccctagcccct		ChIP-qPCR
	region 2 (R2) R	tattgtgtcaggccagcagaccac		ChIP-qPCR

## Sheet: Clock gene promoter ChIP-qPCR
Clock genes promoter regions	Sequence	Application
mDbpTSS_FW	AAGCTCCTTTCTTTGCGAGA	ChIP-qPCR
mDbpTSS_RV	TCAAGCAGCTGTCTCTTTGC	ChIP-qPCR
mDbpE1_FW	TCTGCAGAACTGACTGGTTGA	ChIP-qPCR
mDbpE1_RV	GCGTGCAAGCCTCCAGGAT	ChIP-qPCR
mDbpI1 Fw	ATGCTCACACGGTGCAGACA	ChIP-qPCR
mDbpI1 Rv	CTGCTCAGGCACATTCCTCAT	ChIP-qPCR
mmPer1 TSS +82 Fw	TAGTCTTTGTCCCGGAGCTT	ChIP-qPCR
mmPer1 TSS +82 Rv	GGAGGAGCAGAGGAGGAGAT	ChIP-qPCR
mmCry1 TSS +132 Fw	GAGCTCGTGTCCGTTCGT	ChIP-qPCR
mmCry1 TSS +132 Rv	GGACACGCATACCTTCCAG	ChIP-qPCR
mmRORc TSS + 83 Fw	AGAGACACCACCGGACATCT	ChIP-qPCR
mmRORc TSS + 83 Rv	CTACCTCACCGCTTTGCTCT	ChIP-qPCR
mmNr1d1 TSS +169 Fw	GCCTTCAGGAGTGGCATC	ChIP-qPCR
mmNr1d1 TSS +169 Rv	CAGAAGGGTAGGACGCTGA	ChIP-qPCR
mPer2TSS_FW	AGCATCTTCATTGAGGAACCCGGG	ChIP-qPCR
mPer2TSS_RV	CTCCGCTGTCACATAGTGGAAAACGTGAC	ChIP-qPCR
mPer1 Ebox Forward	ATCCTGATCGCATTGGCTGACTGA	ChIP-qPCR
mPer1 Ebox Reverse	TCTCTTCCTGGCATCTGATTGGCT	ChIP-qPCR
mPer2 E2-box-F	GGTTCCGCCCCGCCAGTATGC	ChIP-qPCR
mPer2 E2-box-R	CCGTCACTTGGTGCGCTCGGC	ChIP-qPCR
mBmal1_TSS_FW	TAGCCTAACGCAGAGCAGAA	ChIP-qPCR
mBmal1_TSS_RV	TAGCCAATCAGAGAGAGCGA	ChIP-qPCR

## Sheet: Clock gene gene body ChIP-qPCR
Clocg genes gene body regions	Sequence	Application
Bmal1 Intr1 FW	tgcctttccagagaaccaag	ChIP-qPCR
Bmal1 Intr1 RV	tgaatgtgatacccgtggaa	ChIP-qPCR
Bmal1 Exo1 FW	ctcaaccatcagcgacttca	ChIP-qPCR
Bmal1 Exo1 RV	gtggcactgcctttcctct	ChIP-qPCR
Bmal1 intr2 FW	gaagggatgggcagctaag	ChIP-qPCR
Bmal1 intr2 RV	agaagtcacaaacacctcagca	ChIP-qPCR
Bmal int2+ex2 FW	tctggataaatgagagccttctg	ChIP-qPCR
Bmal int2+ex2 RV	gggtcatctttgtctgtgtcc	ChIP-qPCR
bmal1 int4 fw	gtcctggttggtccaagaat	ChIP-qPCR
bmal1 int4 rv	gaataacccagcacccaaaa	ChIP-qPCR
bmal1 ex4 fw	ggaggcccacagtcagatt	ChIP-qPCR
bmal1 ex4 rv	tctcaaagttttcatgtgctga	ChIP-qPCR
bmal1 intr6 fw	aggccatcagcaaaagtgaa	ChIP-qPCR
bmal1 intr6 rv	tctaagcctgcaaggaccat	ChIP-qPCR
bmal1 ex6+intr7 fw	gcagcagatggatttttgtt	ChIP-qPCR
bmal1 ex6+intr7 RV	acatgctatttctgactaccatgagg	ChIP-qPCR
BMAL1 intr9 fw	agtctggccctcgtacctct	ChIP-qPCR
BMAL1 intr9 rv	ggatttaaatgcagagacagca	ChIP-qPCR
bmal1 ex9 fw	tccacagcacaggctatttg	ChIP-qPCR
bmal1 ex9 rv	acgaggcagctgaggttg	ChIP-qPCR
per1 intr1 fw	tgtggtccctccagcaac	ChIP-qPCR
per1 intr1 rv	taggcttccgggctaatttt	ChIP-qPCR
per1 exo1 fw	cggagaacctttttgtcctg	ChIP-qPCR
per1 exo1 rv	tgctgtttgcatcagtgtca	ChIP-qPCR
per1 intr2+ex2 fw	tatgatggcatgatgctgct	ChIP-qPCR
per1 intr2+ex2 rv	agccactggtagatgggttg	ChIP-qPCR
per1 intr3+ex3 fw	gtgtgtaggctgagggctga	ChIP-qPCR
per1 intr3+ex3 rv	ctctggtggcagtcgaagtt	ChIP-qPCR
per1 intr4+ex4 fw	ggccaggacttggactactg	ChIP-qPCR
per1 intr4+ex4 rv	tccaattcctccagggtgta	ChIP-qPCR
per1 intr7 fw	ggagcaggcctctctcctac	ChIP-qPCR
per1 intr7 rv	tggcaagggagagacgaata	ChIP-qPCR
per1 exo7 fw	cgcctaaccccatatgtgac	ChIP-qPCR
per1 exo7 rv	cttcataaccagagtggatgc	ChIP-qPCR
per1 intr19 fw	agggtgtatctgccgcttg	ChIP-qPCR
per1 intr19 rv	ttccaacggcttctactgct	ChIP-qPCR
per1 exo19 FW	tggaggttactgagtcgtcca	ChIP-qPCR
per1 exo19 rv	gatcctgaaccagacccaga	ChIP-qPCR
per2 intr1 fw	ccccagcttctctgtagcac	ChIP-qPCR
per2 intr1 rv	tggtaaaccaggcatgagaa	ChIP-qPCR
per2 exo1 fw	tacgtggacttctccccaag	ChIP-qPCR
per2 exo1 rv	cactgctcatgtccacgtct	ChIP-qPCR
per2 Intr2+ex2 fw	tacgtggacttctccccaag	ChIP-qPCR
per2 Intr2+ex2 rv	cactgctcatgtccacgtct	ChIP-qPCR
per2 intr3 fw	gactccaggggctctttctc	ChIP-qPCR
per2 intr3 rv	accccggtacagtggtgtag	ChIP-qPCR
per2 exo3 fw	agtgagcagtctgccaaagc	ChIP-qPCR
per2 exo3 rv	ccttccccttggccttct	ChIP-qPCR
per2 intr7 fw	gcttttggtgaccaggacat	ChIP-qPCR
per2 intr7 rv	gcaactgggaatgtgaggtt	ChIP-qPCR
per2 ex7 fw	ccttccgcatgacacccta	ChIP-qPCR
per2 ex7 rv	ttcatagcccgagtgtaccc	ChIP-qPCR
cry1 intr1+ ex1 fw	catgtgtagaataatccaatgttacaa	ChIP-qPCR
cry 1intr1+ ex1 rv	ccgaatcacaaacagacgag	ChIP-qPCR
cry1 intr2 fw	agcggtcttagcgttagcag	ChIP-qPCR
cry1 intr2 rv	aagtttggcattttgcagat	ChIP-qPCR
cry1 exo2 fw	ttgagtatgattctgagccttttg	ChIP-qPCR
cry1 exo2 rv	gtatgtgaaatgcgcacgat	ChIP-qPCR
cry1 intr3 fw	cacaatcctaaatacttgccatca	ChIP-qPCR
cry1 intr3 rv	gaccagaaaatgtgttcaaaaat	ChIP-qPCR
cry1 exo3 fw	tagaactcaatggcggacag	ChIP-qPCR
cry1 exo3 rv	ttctcatcatggtcatcagacag	ChIP-qPCR
cry1 intr5 fw	gatggcttcagggaaagaca	ChIP-qPCR
cry1 intr5 rv	cacacacacacacacctcaaa	ChIP-qPCR
cry1 exo5 fw	ggtggcaaactttgaacgac	ChIP-qPCR
cry1 exo5 rv	gccgacatgataaacaacca	ChIP-qPCR
cry1 intr8 fw	cgcacacctttaatcccaga	ChIP-qPCR
cry1 intr8 rv	gtgtcactcctcccagtcct	ChIP-qPCR
cry1 exo8 fw	taagaggcttccctgcaaaa	ChIP-qPCR
cry1 exo8 rv	caccatcggtttggggtaat	ChIP-qPCR
dbp intr1 fw	cttccagccccaacagact	ChIP-qPCR
dbp intr1 rv	agtgacagggtgggtgaaag	ChIP-qPCR
dbp exo1 fw	gaaggaaaaggagcgcaag	ChIP-qPCR
dbp exo1 rv	aaagtgcgttcccacagc	ChIP-qPCR
dbp intr2 fw	gaaaggggaagctgtaggc	ChIP-qPCR
dbp intr2 rv	gacctgttagaccagcactcc	ChIP-qPCR
dbp exo2 fw	tctagggacacacccagtcc	ChIP-qPCR
dbp exo2 rv	tggttgaggcttcagttcct	ChIP-qPCR
dbp intr3 fw	gaaggcctcgttgctaggta	ChIP-qPCR
dbp intr3 rv	ccaggtgcacatgtgaaaaa	ChIP-qPCR
dbp exo3 fw	gtactggagccggaggtaca	ChIP-qPCR
dbp exo3 rv	aacagggcgttttccttctc	ChIP-qPCR
revrba intr1 fw	aaataacccatcctccaacc	ChIP-qPCR
revrba intr1 rv	catgtcttgctcacccactg	ChIP-qPCR
revrba exo1 fw	cattggctctagtggctcct	ChIP-qPCR
revrba exo1 rv	ggtgggaagtatgtgggaca	ChIP-qPCR
revrba int2+ex2 fw	ccctcagctttcccctccta	ChIP-qPCR
revrba int2+ex2 rv	caggcgtgcactccatagt	ChIP-qPCR
revrba ex3+int4 fw	caagaagtgtctctccgttgg	ChIP-qPCR
revrba ex3+int4 rv	ggagggattaaggcagaagc	ChIP-qPCR
revrba intr 5 fw	atggagccagtgtggagaga	ChIP-qPCR
revrba intr 5 rv	gtaatcaggtgccgaatggt	ChIP-qPCR
revrba exo 5 fw	tgaacatgtatccccatggac	ChIP-qPCR
revrba exo 5 rv	ttaagcagggtcacctggtc	ChIP-qPCR

## Sheet: Knock-down
shRNA targets (Ezh1 shRNA, SIGMA)
Product type: SHCLNV-NM_007970
Product name: EZH1 MISSION shRNA Lentiviral Transduction Particles enhancer of zeste homolog 1 (Drosophila)
Species: Mouse
TRC NO: TRCN0000313461

## Sheet: Legend
Dataset EV1. Oligo sequence, antibody catalogue number and shRNA sequence used in this study.
