# Supplementary material for: PRC2-EZH1 contributes to circadian gene expression by orchestrating chromatin states and RNA polymerase II complex stability
Source: EMBO J. 2024 Oct 21;43(23):6052–75. doi: 10.1038/s44318-024-00267-2 (PMC11612306; doi:10.1038/s44318-024-00267-2)
Supplement: Supplementary file 4 — Dataset EV2 [file 44318_2024_267_MOESM4_ESM.xlsx]

## Sheet: A.JTK_WT
GeneID	GeneName	BH.Q	P-value	PER	LAG	AMP	scr_12_BR2_1	scr_12_BR3_1	scr_12_BR1_1	scr_16_BR1_1	scr_16_BR3_1	scr_16_BR2_1	scr_20_BR3_1	scr_20_BR2_1	scr_20_BR1_1	scr_24_BR3_1	scr_24_BR2_1	scr_24_BR1_1	scr_28_BR3_1	scr_228_BR1_1	scr_28_BR2_1	scr_32_BR1_1	scr_32_BR2_1	scr_32_BR3_1
ENSMUSG00000000028.15	Cdc45	0.0410799	0.00157216	20	6	140.654	332.866	369.54	342.894	995.495	950.857	969.953	859.829	649.584	756.813	671.22	736.505	721.523	583.679	722.151	675.463	727.985	760.935	731.663	NOTE: Considering that our samples are collected at 12hr, 16hr, 20hr, 24hr, 28hr, 32hr after synchronization , LAG value presented in this Excel sheet corresponds to:12hr, 16hr, 20hr, 24hr, 28hr, 32hr
ENSMUSG00000000031.16	H19	0.0171317	0.00045255	24	0	15910.2	114378	118997	95021.3	76478.9	64412.9	74216.2	78099.9	56757.5	58692.9	47440.3	60736.8	58048.3	53951.6	65990.6	36445.6	70414.9	73793.6	79858
ENSMUSG00000000056.7	Narf	0.0324158	0.00111424	24	18	210.41	3169.38	3091.62	3086.04	2805.85	2759.22	2898.73	3099.21	2816	3059.98	2961.98	3130.15	3008.78	3173.76	3357.56	3113.56	3552.31	3509.31	3569.04
ENSMUSG00000000126.11	Wnt9a	0.000464489	2.32156e-06	24	14	68.595	403.445	410.976	490.155	432.719	550.496	459.939	437.886	554.357	527.724	607.189	625.803	605.584	655.534	587.179	710.385	578.955	563.692	594.84
ENSMUSG00000000127.15	Fer	0.00233739	2.58112e-05	24	0	153.42	2526.54	2472.62	2436.8	2449.4	2317.47	2424.88	2229.82	2153.94	2202.94	2131.79	2314.57	2116.17	2137.95	2355.61	2189.05	2324.85	2370.91	2378.39
ENSMUSG00000000202.9	Btbd17	0.0465074	0.00186127	24	14	36.4688	315.698	303.581	308.497	354.043	325.293	342.173	371.99	417.185	393.747	406.265	466.528	418.731	402.385	459.103	422.739	470.571	469.577	474.514
ENSMUSG00000000295.13	Hddc2	0.0369573	0.00132502	20	4	34.5592	551.279	586.021	460.058	657.508	616.902	608.307	518.661	512.412	543.064	498.999	543.342	486.268	448.814	573.386	600.105	596.116	579.712	624.922
ENSMUSG00000000296.8	Tpd52l1	0.000138762	3.45521e-07	20	0	4.14237	22.8905	27.9058	22.5729	10.4366	6.73684	7.41838	3.18849	7.93558	4.09088	6.62388	9.03687	6.75372	9.94908	11.8224	21.1369	14.4513	10.0123	12.6149
ENSMUSG00000000317.11	Bcl6b	0.0324158	0.00111424	20	8	8.28383	13.3528	20.2951	7.52431	32.1127	35.609	33.3827	38.2619	27.2077	34.7725	32.0154	13.5553	29.2661	16.5818	27.5856	23.8939	26.193	20.0246	13.5853
ENSMUSG00000000340.10	Dbt	0.0171317	0.00045255	20	0	38.3885	716.282	662.973	624.518	608.536	578.406	600.889	574.991	570.228	535.905	535.431	665.339	592.076	577.046	696.536	665.354	677.405	612.753	749.13
ENSMUSG00000000392.17	Fap	0.00433321	6.1846e-05	20	0	7.28101	81.0705	64.2678	50.5204	25.6902	35.609	35.2373	24.4451	24.9404	33.7498	38.6393	51.962	33.7686	34.269	49.26	39.5169	67.7405	56.0689	73.7486
ENSMUSG00000000605.9	Clcn4	0.0465074	0.00186127	24	2	252.844	4587.64	4379.51	4360.87	4598.54	4645.53	4770.02	4230.06	4002.93	4180.88	4168.63	4374.97	4223.33	3940.94	4260	3871.73	4350.75	4057.98	4388.04
ENSMUSG00000000690.5	Hoxb6	0.0196715	0.000544488	20	10	4.42852	6.67639	2.53689	10.749	1.60564	5.77444	6.49108	12.754	12.4702	15.3408	11.0398	10.1665	6.75372	4.42181	4.926	3.67599	1.80641	10.0123	5.82225
ENSMUSG00000000751.13	Rpa1	0.00276739	3.22574e-05	20	6	567.332	3353.46	3489.07	3127.96	5865.39	5357.71	5434.89	4880.51	4670.66	4789.4	4407.09	4367.07	4555.39	4100.13	4411.72	4192.46	4350.75	4296.28	4599.58
ENSMUSG00000000776.13	Polr3d	0.0224685	0.00065353	20	18	97.646	970.938	997.842	844.872	860.621	817.083	862.386	808.813	812.83	890.789	812.53	841.558	917.381	977.22	1062.04	979.651	1072.11	927.139	1080.03
ENSMUSG00000000811.13	Txnrd3	0.025318	0.000782552	20	2	45.5197	644.749	643.524	504.129	548.325	522.587	522.996	478.273	400.18	386.588	421.721	458.621	462.63	500.77	515.259	509.124	482.312	482.593	506.536
ENSMUSG00000000957.11	Mmp14	0.000552438	3.00038e-06	20	18	247.722	5656.81	5852.6	5662.58	5312.25	5494.38	5296.72	5235.5	4889.45	4972.47	5735.18	5722.6	5882.49	5784.84	6047.15	5824.6	5290.98	5548.81	5535.02
ENSMUSG00000001020.8	S100a4	0.00169295	1.63733e-05	24	16	3979.79	15521.7	16321.5	13937.2	14038.9	12715.3	14390.7	15338.8	13328.4	14577.9	16564.1	17743.9	17973.9	17779	20872.4	20581.9	23283.8	23520.9	25408.3
ENSMUSG00000001053.15	N4bp3	0.00758651	0.000141543	24	2	43.5119	516.944	480.317	481.556	377.325	385.925	440.466	419.818	337.829	421.361	375.353	381.808	334.309	310.632	312.308	284.889	366.702	355.437	346.424
ENSMUSG00000001127.12	Araf	0.00123548	1.02546e-05	20	0	146.352	2634.31	2690.79	2417.45	2194.1	2069.17	2266.31	2181.99	2000.9	2131.35	2103.08	2366.53	2285.01	2289.39	2406.84	2417.88	2735.81	2502.07	2618.07
ENSMUSG00000001151.10	Pcnt	0.000650816	3.86349e-06	20	8	299.632	1659.56	1621.07	1792.94	2197.31	2309.77	1960.31	2124.6	2283.18	2309.3	2117.44	1946.32	1947.32	1785.31	1820.65	1536.56	1470.42	1780.19	1568.13
ENSMUSG00000001175.15	Calm1	0.025318	0.000782552	24	18	2283.54	24153.3	23568.5	20534.9	22584.1	21629.1	23624.8	24190	21525.8	22431.3	22852.4	24338.5	24422.6	24212.7	27620.1	26225.4	27654.4	27015.2	28040
ENSMUSG00000001270.9	Ckb	0.000385925	1.78962e-06	20	0	329.478	5962.02	6339.68	5778.67	3851.12	3712.96	3979.03	3848.5	3515.46	3858.72	3727.04	4037.22	3867.63	4079.12	4363.45	4345.94	4333.59	4404.41	4600.55
ENSMUSG00000001281.10	Itgb7	0.0148536	0.000375219	20	8	57.7786	93.4695	79.4891	76.318	234.423	226.165	256.861	233.822	197.256	210.68	187.677	192.033	140.703	139.287	153.691	137.85	132.771	125.154	98.008
ENSMUSG00000001376.17	Vps50	0.000260096	1.05125e-06	20	0	141.349	2929.03	2881.9	2486.25	2512.02	2342.5	2477.74	2374.36	2338.73	2142.6	2344.86	2402.68	2393.07	2375.62	2588.12	2582.38	2760.2	2661.27	2910.16
ENSMUSG00000001403.13	Ube2c	0.000312152	1.3743e-06	20	12	197.709	186.939	169.971	195.632	248.874	256.962	274.48	640.886	565.693	580.905	609.397	562.545	581.946	436.654	446.295	453.984	361.283	401.493	360.98
ENSMUSG00000001440.5	Kpnb1	0.00324231	4.01918e-05	20	10	723.616	14367.6	14207.4	14899.2	15394	16149.2	15052.8	15048.6	16512.8	16405.5	16089.4	15127.7	15147.5	14818.6	14338.6	14763.7	12510.3	12733.6	12300.5
ENSMUSG00000001467.5	Cyp51	0.0148536	0.000375219	24	18	1919.54	9636.9	9693.45	8600.29	3731.5	3532.99	3589.57	5098.39	4479.07	4666.67	6446.14	7014.87	6778.49	8077.54	9093.39	8623.87	9527.02	9505.67	9947.32
ENSMUSG00000001473.7	Tubb6	0.00276739	3.22574e-05	20	16	2342.24	19262.3	19233	18814	12216.5	12166.7	12036.3	15893.5	14057.3	15539.2	16701	16765.6	16437.4	16594	18212.4	17123.7	16703	17431.4	16319.8
ENSMUSG00000001510.8	Dlx3	0.0224685	0.00065353	20	10	33.6463	58.18	97.2473	146.187	114	162.647	122.403	125.414	182.518	165.681	177.741	141.201	138.451	141.498	77.8307	111.199	65.9341	81.0996	52.4003
ENSMUSG00000001517.14	Foxm1	0.00276739	3.22574e-05	20	12	138.59	123.99	115.851	204.231	228.803	318.556	224.406	380.493	549.822	500.11	522.183	289.18	428.861	394.647	246.3	364.842	232.124	232.285	168.845
ENSMUSG00000001525.10	Tubb5	1.99832e-05	2.16343e-08	20	12	3337.91	19263.3	19977.1	19425.6	23301.8	22213.3	22589.9	27934.3	26646.5	26972.2	26921.7	28389.3	28000.9	23739.6	25409.3	27108.6	22154.8	22561.7	22251.7
ENSMUSG00000001627.12	Ifrd1	0.000884764	6.33787e-06	24	16	224.527	1224.64	1243.07	1188.84	1062.13	1021.11	1075.66	1243.51	1193.74	1123.97	1209.96	1295.66	1264.07	1511.15	1506.37	1500.72	1645.64	1636.01	1739.88
ENSMUSG00000001655.6	Hoxc13	0.0065017	0.000115555	24	6	7.03761	82.978	82.026	117.164	83.4931	90.4662	85.3113	104.157	86.1577	84.8858	83.9025	84.7206	85.5472	77.3817	77.8307	64.3298	72.2565	79.0971	69.8671
ENSMUSG00000001657.7	Hoxc8	0.0465074	0.00186127	20	12	1.37546	6.67639	8.45629	13.9737	10.4366	8.66165	4.63649	9.56546	9.06923	16.3635	9.93583	11.2961	12.3818	8.84362	7.88159	7.35197	4.51603	6.00738	7.76301
ENSMUSG00000001751.9	Naglu	0.00324231	4.01918e-05	24	2	162.461	1358.17	1353.85	1138.32	1013.16	1011.49	1084.94	950.169	756.147	828.403	765.059	823.485	872.356	757.235	805.893	733.359	823.724	856.051	816.086
ENSMUSG00000001827.12	Folr1	0.025318	0.000782552	20	16	5.81975	27.6593	21.9864	25.7976	7.22536	14.4361	12.9822	14.8796	6.80193	13.2954	15.4557	24.8514	16.8843	17.6872	30.5412	21.1369	9.93527	12.0148	9.70376
ENSMUSG00000001998.15	Ap4e1	0.0465074	0.00186127	24	2	49.502	1301.9	1336.94	1368.35	1222.69	1267.49	1278.74	1235.01	1291.23	1301.92	1246.39	1112.66	1212.29	1126.46	1147.76	1157.02	1209.39	1255.54	1238.2
ENSMUSG00000002007.5	Srpk3	0.00874353	0.000172911	24	18	203.236	1021.49	1047.73	976.01	679.987	588.03	650.963	838.572	779.954	822.267	1000.21	971.463	963.531	969.482	1172.39	1123.93	1170.56	1262.55	1263.43
ENSMUSG00000002014.12	Ssr4	0.025318	0.000782552	24	18	266.064	2622.87	2521.67	2140.13	2166	1986.41	2199.55	2271.27	1913.61	2017.83	2222.31	2425.27	2362.68	2204.27	2633.44	2593.41	2958	2851.5	2914.04
ENSMUSG00000002020.15	Ltbp2	0.0410799	0.00157216	20	8	295.826	1774.97	2021.05	2032.64	3087.64	3227.91	3004.44	2814.37	2980.38	2876.91	2879.18	2703.15	2809.55	2672.99	2679.74	2620.98	2110.79	2422.98	2210.52
ENSMUSG00000002055.9	Spag5	6.88473e-06	2.67726e-09	20	12	339.82	618.997	604.625	590.121	1069.35	1063.46	1034.86	1517.72	1544.04	1563.74	1780.72	1675.21	1726.7	1316.59	1453.17	1416.17	1221.14	1296.59	1312.92
ENSMUSG00000002064.10	Sdf2	0.0148536	0.000375219	24	18	275.989	2496.02	2556.34	2243.32	2338.61	2126.92	2464.76	2451.95	2088.19	2210.1	2464.09	2612.78	2727.38	2511.59	2623.59	2565.84	3023.94	2969.65	3050.86
ENSMUSG00000002129.11	Sf3a1	4.54198e-05	7.78563e-08	20	10	156.513	1223.69	1272.67	1413.5	1477.19	1587.01	1394.65	1583.62	1644.93	1668.06	1569.86	1528.36	1499.33	1471.36	1254.16	1393.2	1185.91	1115.37	1110.11
ENSMUSG00000002205.16	Vrk3	0.00018712	6.07741e-07	20	8	28.553	194.569	203.797	170.909	236.029	283.91	241.097	328.414	241.468	271.021	227.42	239.477	234.129	223.302	213.788	220.559	208.641	226.278	174.668
ENSMUSG00000002221.11	Paxip1	0.00570472	9.4082e-05	20	8	54.2651	295.669	312.037	362.242	407.832	467.729	419.138	430.446	459.13	434.656	393.017	394.233	398.47	369.221	324.131	399.764	298.961	303.373	280.439
ENSMUSG00000002227.15	Mov10	0.0116493	0.00025602	20	10	30.802	257.518	214.79	249.377	243.254	281.023	286.535	308.22	286.815	311.93	309.115	237.218	300.541	253.149	244.329	254.562	222.189	224.275	216.394
ENSMUSG00000002274.13	Metrn	0.00874353	0.000172911	20	6	42.889	518.851	536.974	454.683	629.41	563.97	654.672	627.069	538.486	605.45	525.495	552.379	527.916	522.879	531.022	524.747	570.827	517.636	582.225
ENSMUSG00000002297.16	Dbf4	0.00433321	6.1846e-05	20	12	172.637	495.007	542.894	542.825	638.241	650.587	705.673	1120.22	942.067	970.562	927.344	978.241	989.42	814.719	827.567	862.019	849.014	876.076	926.709
ENSMUSG00000002308.16	Cd320	0.025318	0.000782552	24	18	125.42	1476.44	1371.61	1302.78	1271.66	1265.56	1375.18	1362.55	1258.36	1276.35	1300.49	1504.64	1431.79	1387.34	1620.65	1427.2	1594.16	1644.02	1722.42
ENSMUSG00000002332.16	Dhrs1	0.0116493	0.00025602	20	12	106.289	1474.53	1446.03	1493.04	1774.23	1636.09	1762.79	1717.53	1829.72	1792.83	1671.43	1853.69	1824.63	1596.27	1777.3	1792.96	1545.39	1532.88	1441.98
ENSMUSG00000002428.12	Hltf	0.025318	0.000782552	20	6	172.461	1449.73	1248.99	1230.76	1973.33	1886.32	2058.6	1707.97	1726.56	1784.65	1540.05	1729.43	1611.89	1498.99	1671.88	1668.9	1726.03	1626	1729.21
ENSMUSG00000002635.11	Pdcd2l	0.0410799	0.00157216	20	18	53.1551	644.749	696.798	522.402	567.593	472.541	564.724	597.31	557.758	547.155	602.773	660.821	621.343	579.257	709.343	666.273	652.115	641.788	720.019
ENSMUSG00000002718.14	Cse1l	0.0410799	0.00157216	20	12	223.567	3543.26	3363.07	3736.36	3786.89	4069.05	3992.94	3871.89	4098.16	4249.4	4399.36	3940.07	4070.24	3850.29	3775.28	4686.88	3561.34	3590.41	3324.51
ENSMUSG00000002748.7	Baz1b	0.00570472	9.4082e-05	20	8	430.035	3172.24	3163.5	3202.13	4208.37	4441.5	4035.6	3896.33	4169.58	3917.02	3828.61	3675.75	3836.11	3558.45	3657.06	3288.17	3352.7	3391.16	3179.92
ENSMUSG00000002781.19	Tmem143	0.00570472	9.4082e-05	24	4	49.6696	520.759	493.847	456.833	521.832	521.624	639.835	547.357	520.347	491.928	466.984	510.583	503.152	409.018	475.851	442.037	423.604	445.547	419.202
ENSMUSG00000002803.14	Btbd6	0.0102151	0.000210675	20	12	26.9842	165.956	206.333	217.13	223.183	238.677	244.806	274.21	263.008	251.589	272.683	255.292	253.265	261.992	233.492	313.378	183.351	217.267	179.52
ENSMUSG00000002835.9	Chaf1a	0.0148536	0.000375219	20	8	182.06	315.698	312.037	339.669	911.199	934.496	830.858	684.462	787.89	706.7	631.477	616.766	626.971	553.832	573.386	571.616	451.603	469.577	492.951
ENSMUSG00000002845.14	Tmem39a	0.0132299	0.000310332	24	16	83.9276	500.729	530.209	479.406	523.438	486.977	582.343	499.53	499.942	578.86	551.99	567.063	588.7	648.901	680.773	715.899	692.759	666.819	618.129
ENSMUSG00000002881.14	Nab1	0.0102151	0.000210675	24	16	96.7458	1412.53	1446.03	1416.72	1295.75	1363.73	1425.26	1464.58	1460.15	1417.49	1520.18	1572.42	1446.42	1482.41	1622.62	1519.1	1617.64	1563.92	1620.53
ENSMUSG00000002908.17	Kcnn1	0.0132299	0.000310332	24	0	17.6561	246.073	217.327	210.681	233.62	206.917	207.715	188.121	190.454	183.067	156.765	176.219	155.336	179.083	190.143	202.179	192.383	172.211	171.757
ENSMUSG00000002957.11	Ap2a2	0.000884764	6.33787e-06	24	4	416.124	7888.63	7581.91	7756.49	7889.3	8216.06	8045.23	7885.13	7587.55	7956.76	7638.44	7441.86	7480.87	7336.89	7362.39	7383.22	6950.17	6942.53	6768.37
ENSMUSG00000002963.17	Pnkp	0.0465074	0.00186127	20	6	39.9221	810.705	739.08	672.888	746.621	754.526	759.456	801.373	750.479	747.609	659.077	629.192	727.151	724.072	725.107	648.812	653.922	744.915	791.827
ENSMUSG00000003131.7	Pafah1b2	0.0102151	0.000210675	24	16	212.432	4940.53	4816.7	4482.34	4362.51	4370.29	4775.58	4885.83	4769.28	4755.65	4854.2	4782.76	4977.49	4988.91	5056.04	4969.02	5374.98	5072.23	5521.44
ENSMUSG00000003199.16	Mpnd	0.0324158	0.00111424	20	0	61.1551	1587.07	1634.6	1482.29	1255.61	1206.86	1307.49	1305.15	1130.25	1204.76	1221	1243.7	1262.95	1203.84	1382.23	1302.22	1311.46	1395.71	1382.79
ENSMUSG00000003344.14	Btbd2	0.00758651	0.000141543	20	8	65.0585	888.914	812.65	860.996	1022.79	1041.32	971.807	1026.69	904.656	1042.15	908.576	919.501	911.753	893.206	895.546	887.751	874.304	887.089	755.923
ENSMUSG00000003345.16	Csnk1g2	0.0465074	0.00186127	20	0	224.448	4239.51	4294.95	4063.13	3893.67	3588.81	3788.94	3853.82	3537	3905.77	3509.55	3665.58	3721.3	3891.19	4280.69	3903.9	4091.53	4223.19	4308.47
ENSMUSG00000003360.15	Ddx23	0.0224685	0.00065353	24	4	205.473	4491.3	4398.12	4400.65	4590.52	4885.17	4846.98	4346.97	4346.43	4669.74	4213.89	4333.18	4367.41	4200.72	4544.72	4125.38	4090.62	4165.12	4207.55
ENSMUSG00000003585.13	Sec14l2	0.00500409	7.63872e-05	20	18	34.5762	432.058	422.815	372.991	415.86	358.977	341.245	347.545	298.151	351.816	359.898	396.493	391.716	406.807	422.65	429.172	344.122	409.503	392.032
ENSMUSG00000003617.16	Cp	0.00233739	2.58112e-05	24	16	529.29	5383.08	5319.01	5262.72	4454.84	4306.77	4268.35	4585.05	4460.93	4442.7	5201.96	5183.77	5321.93	5203.37	5858.98	5792.44	5399.37	5602.88	5647.59
ENSMUSG00000003660.10	Snrnp200	0.0102151	0.000210675	24	4	1189.09	5206.63	5722.37	6450.48	5708.04	6038.14	5140.01	5073.95	5787.3	5791.67	5056.23	4475.51	4674.7	4482.61	3663.96	3992.12	3458.38	3455.24	3288.6
ENSMUSG00000003779.16	Kif20a	1.99832e-05	2.16343e-08	24	12	1155.93	1083.48	1155.13	1171.64	1868.96	1778.53	1852.74	3304.34	3306.87	3324.86	4354.1	4400.95	4207.57	3142.8	3363.47	3605.22	3127.8	2938.61	2979.05
ENSMUSG00000003812.13	Dnase2a	0.000552438	3.00038e-06	20	18	95.9606	1111.14	1263.37	1165.19	808.438	811.308	796.548	829.007	736.875	747.609	820.258	846.077	841.964	867.781	911.309	947.486	981.786	925.136	1031.51
ENSMUSG00000003849.8	Nqo1	0.0324158	0.00111424	20	8	348.346	389.138	374.614	334.294	1644.97	1423.4	1574.55	966.112	906.923	880.562	755.123	797.504	932.014	551.621	673.876	659.84	543.73	595.732	532.736
ENSMUSG00000003948.17	Mmd	0.0065017	0.000115555	20	8	663.086	2201.3	2098.85	1677.92	4621.02	4569.5	5398.72	5206.8	4627.58	4100.09	4155.38	4458.56	4418.06	3345.1	4105.32	3991.2	3683.28	3581.4	3937.78
ENSMUSG00000003949.16	Hlf	0.000765253	4.95707e-06	20	10	6.25194	7.63016	10.1475	9.67411	28.9015	43.3083	27.8189	31.8849	45.3462	36.8179	32.0154	27.1106	28.1405	29.8472	23.6448	19.2989	18.9673	16.0197	17.4668
ENSMUSG00000004099.16	Dnmt1	0.0196715	0.000544488	20	6	575.849	1911.36	1940.72	1871.4	3623.92	3756.27	3552.48	3108.78	2885.15	2896.34	2695.92	2730.26	2809.55	2426.47	2721.12	2578.71	2399.82	2266.78	2447.29
ENSMUSG00000004221.16	Ikbkg	0.000260096	1.05125e-06	20	4	373.647	3589.04	3593.08	3282.75	3884.03	3844.81	4149.65	3340.47	3468.98	3385.2	2947.63	3057.85	3059.44	2943.82	3060.03	3108.05	3200.96	3080.78	3290.54
ENSMUSG00000004356.8	Utp20	0.0116493	0.00025602	24	6	549.806	3293.37	3164.34	3603.07	4104.81	4471.34	3969.76	3171.48	3860.09	3816.79	3676.26	3369.62	3382.49	2943.82	2757.57	3063.02	2601.23	2393.94	2228.95
ENSMUSG00000004393.10	Ddx56	0.0148536	0.000375219	20	2	91.8495	1675.77	1681.11	1769.29	1754.96	1574.5	1748.88	1625.07	1470.35	1512.6	1510.25	1607.43	1592.75	1609.54	1635.43	1726.8	1740.48	1717.11	1794.22
ENSMUSG00000004394.12	Tmed4	0.00570472	9.4082e-05	20	18	150.263	2888.97	2586.78	2526.02	2421.3	2245.29	2448.06	2333.97	2169.81	2120.1	2368.04	2460.29	2445.97	2304.87	2629.5	2580.54	2510.01	2546.13	2818.94
ENSMUSG00000004558.15	Ndrg2	0.0324158	0.00111424	20	0	34.6318	380.554	388.989	335.369	250.479	236.752	245.734	272.084	264.141	235.226	229.628	271.106	264.521	285.207	359.598	310.621	338.702	318.391	343.513
ENSMUSG00000004565.15	Pnpla6	0.000464489	2.32156e-06	24	4	82.498	549.372	583.484	552.499	580.438	583.218	578.633	578.179	545.288	551.246	470.296	530.916	513.283	428.916	487.674	414.468	420.894	431.53	380.387
ENSMUSG00000004631.15	Sgce	0.0369573	0.00132502	20	16	111.469	1031.98	1062.96	987.834	928.058	865.203	904.115	938.478	734.608	881.585	910.784	1155.59	1138	1000.43	1112.29	1022.84	957.399	1000.23	1058.68
ENSMUSG00000004633.17	Chn2	0.0196715	0.000544488	20	4	30.2508	539.834	503.149	481.556	695.241	642.887	663.017	595.184	574.763	517.496	476.92	534.305	475.012	593.628	631.513	589.996	609.664	632.777	614.248
ENSMUSG00000004637.15	Wwox	0.00433321	6.1846e-05	24	4	34.7176	208.876	197.032	235.403	207.93	203.068	203.078	209.377	183.652	190.226	147.933	179.608	182.351	150.342	151.721	144.283	164.384	148.182	137.793
ENSMUSG00000004661.15	Arid3b	0.0324158	0.00111424	20	16	5.5462	20.9829	29.597	30.0972	17.662	25.0226	16.6913	15.9424	26.074	19.4317	32.0154	32.7586	24.7637	38.6909	26.6004	29.4079	23.4834	10.0123	22.3186
ENSMUSG00000004665.10	Cnn2	0.000219747	8.00938e-07	20	16	767.559	6756.51	6989.12	6752.53	6005.88	5532.87	6012.6	6466.25	6470.9	6492.23	6618.36	6880.45	6905.68	7407.64	7724.95	8252.59	7338.55	7927.74	7782.41
ENSMUSG00000004748.5	Mtfp1	0.0132299	0.000310332	20	0	12.9708	122.083	131.918	94.5913	96.3382	85.6541	93.657	80.775	61.2173	79.7722	81.6946	75.6838	102.431	87.3308	115.268	79.9527	106.578	105.129	104.801
ENSMUSG00000004837.2	Grap	0.0465074	0.00186127	20	14	1.25048	1.90754	4.22815	0	0.802818	0	0	1.06283	0	5.1136	1.10398	6.77765	6.75372	2.21091	1.9704	1.83799	3.61283	1.00123	0.970376
ENSMUSG00000004980.16	Hnrnpa2b1	0.0324158	0.00111424	20	10	334.691	3193.22	2766.05	3001.12	3267.47	3945.86	4160.78	3602.99	4787.42	3925.2	4235.97	3941.2	3884.52	3685.58	3746.71	3473.81	3458.38	3401.18	3276.96
ENSMUSG00000005043.13	Sgsh	0.00570472	9.4082e-05	24	4	87.9143	567.493	503.149	629.892	576.424	595.729	544.323	503.781	455.729	480.679	471.4	439.418	445.746	447.708	409.843	399.764	389.282	361.444	372.624
ENSMUSG00000005045.16	Chd5	0.0171317	0.00045255	24	2	10.5645	33.382	32.1339	35.4717	27.2958	29.8346	24.1097	8.50263	19.2721	12.2726	4.41592	15.8145	9.00496	5.52726	3.9408	7.35197	5.41924	4.00492	1.94075
ENSMUSG00000005078.16	Jkamp	0.0410799	0.00157216	24	18	138.155	1290.45	1448.56	1261.93	1245.17	1271.34	1428.04	1308.34	1146.12	1117.83	1318.15	1441.38	1495.95	1348.65	1432.48	1466.72	1520.1	1642.02	1573.95
ENSMUSG00000005089.15	Slc1a2	0.0196715	0.000544488	20	12	1.11665	0.95377	0.845629	2.1498	4.01409	1.92481	0.927297	4.25132	3.40096	1.02272	5.5199	5.64804	3.37686	2.21091	0.985199	0.918997	0	1.00123	0
ENSMUSG00000005103.12	Wdr1	0.000312152	1.3743e-06	20	18	1122.68	13968	14197.3	13268.6	11482.7	11034	11773	12039.7	11505.5	11470.8	11971.6	12313.9	12511.3	12658.5	13535.7	14088.2	12878.8	13199.2	13383.4
ENSMUSG00000005124.10	Ccn4	9.57228e-07	1.72719e-10	20	16	868.155	7522.39	7370.5	7589.88	5850.14	6093.96	6185.07	6551.28	6656.82	6659.95	7772.02	7327.77	7402.08	8106.29	7592.93	8499.8	7531.84	7077.69	7103.15
ENSMUSG00000005125.13	Ndrg1	0.000765253	4.95707e-06	20	16	217.253	1536.52	1561.03	1710.17	990.678	1130.83	986.644	1252.01	1177.87	1333.63	1526.81	1297.92	1443.05	1449.25	1463.02	1580.67	1321.39	1370.68	1336.21
ENSMUSG00000005262.13	Ufd1	0.025318	0.000782552	20	16	50.8299	1302.85	1358.08	1296.33	1092.64	1177.02	1202.7	1123.41	1218.68	1155.67	1235.35	1235.79	1207.79	1255.79	1221.65	1252.59	1199.46	1198.47	1232.38
ENSMUSG00000005312.15	Ubqln1	0.0148536	0.000375219	20	18	151.441	4544.72	4670.41	4530.71	4181.88	4098.89	4196.95	4250.25	4290.88	3949.75	4288.97	4182.94	4203.07	4460.5	4408.77	4399.24	4229.72	4392.39	4294.88
ENSMUSG00000005360.14	Slc1a3	0.000111202	2.58837e-07	24	14	345.039	933.741	933.574	923.34	1386.47	1338.71	1398.36	1653.76	1592.78	1685.44	1890.02	1921.46	1960.83	1894.75	1870.89	1900.49	1866.93	1842.26	1862.15
ENSMUSG00000005417.17	Mprip	0.0410799	0.00157216	24	6	633.318	14418.1	14744.4	15106.7	16216.9	16899.9	15857.7	15865.9	15997	16599.8	15704.1	14739.1	15040.5	15637.7	14993.7	15093.6	14361	14385.7	14001.6
ENSMUSG00000005447.12	Pafah1b3	0.0288639	0.000934858	24	16	87.0573	520.759	585.175	495.529	492.128	444.632	498.886	474.022	528.283	511.36	524.391	659.691	550.428	538.356	621.661	606.538	704.501	723.889	768.538
ENSMUSG00000005470.8	Asf1b	0.000385925	1.78962e-06	20	8	153.346	304.253	328.95	349.343	869.452	867.128	855.895	983.117	860.444	852.949	748.499	770.393	777.804	626.792	638.409	714.98	661.147	667.82	580.285
ENSMUSG00000005667.8	Mthfd2	0.000464489	2.32156e-06	24	0	224.301	2719.2	2611.3	2509.89	1128.76	1082.71	1100.7	823.693	801.494	809.994	746.291	783.948	719.272	736.232	875.842	802.284	872.498	819.006	815.116
ENSMUSG00000005699.16	Pard6a	0.000464489	2.32156e-06	20	2	30.8773	301.391	296.816	236.478	273.761	272.361	280.044	239.137	231.265	227.044	217.484	221.403	237.506	253.149	292.604	283.051	326.058	301.37	323.135
ENSMUSG00000005813.12	Metap1	0.00276739	3.22574e-05	20	0	202.875	3086.4	3160.96	2807.64	2738.41	2673.56	3009.08	2799.49	2522.38	2670.32	2574.48	2846.61	2728.5	2833.28	3118.16	3029.93	3260.58	3131.85	3430.28
ENSMUSG00000005873.6	Reep5	1.45681e-05	1.10402e-08	20	16	863.355	6471.33	6437.77	6539.7	5443.91	5710.92	5556.36	5917.83	6040.11	5895.98	7035.67	6977.59	7237.74	7406.54	7196.88	6975.19	7060.37	6954.54	6856.68
ENSMUSG00000005968.14	Tuft1	0.0369573	0.00132502	20	0	48.5361	966.169	948.796	776.079	732.17	690.045	801.185	789.682	756.147	694.427	628.165	750.06	718.146	790.399	818.701	801.365	883.336	816.002	820.938
ENSMUSG00000006014.16	Prg4	0.00169295	1.63733e-05	20	10	14.845	7.63016	10.1475	16.1235	57.0001	69.2932	30.6008	44.6388	53.2817	66.4768	43.0552	50.8324	47.2761	28.7418	23.6448	35.8409	20.7738	18.0221	12.6149
ENSMUSG00000006276.10	Eps15l1	0.00570472	9.4082e-05	24	6	44.2463	647.61	681.577	699.761	680.79	707.368	667.654	711.033	719.87	702.609	672.324	683.413	612.338	643.374	620.675	584.482	665.663	612.753	537.588
ENSMUSG00000006281.8	Tep1	0.0324158	0.00111424	24	6	301.164	1240.86	1325.1	1638.15	1306.19	1522.53	1234.23	1181.87	1529.3	1540.22	1298.28	1020.04	1116.62	1120.93	828.552	967.704	783.983	783.963	769.508
ENSMUSG00000006304.14	Arpc2	0.00874353	0.000172911	20	0	81.7164	5648.23	5708.84	5304.64	5215.91	4739.85	5068.61	5101.58	5056.1	5047.12	4902.78	5216.53	5144.09	5148.09	5183.13	5217.15	5243.11	5272.48	5300.19
ENSMUSG00000006360.11	Crip1	0.0010336	8.07542e-06	24	18	1724.33	12342.7	12320	10882.3	9316.71	8513.44	9662.44	10237.2	9026.16	10010.4	10258.2	11365	11308	11618.3	13868.6	13736.2	14049.4	13716.8	14991.3
ENSMUSG00000006369.14	Fbln1	0.000312152	1.3743e-06	24	12	89.0255	382.462	384.761	475.106	494.536	521.624	471.994	509.095	561.159	617.723	620.437	701.487	678.749	573.73	610.823	624.918	530.182	569.7	542.44
ENSMUSG00000006392.16	Med8	0.0116493	0.00025602	20	2	90.5981	1183.63	1126.38	992.134	1184.96	1134.68	1275.03	1037.32	1007.82	1072.83	936.176	1060.7	1059.21	1010.38	1147.76	1091.77	1333.13	1315.62	1342.03
ENSMUSG00000006395.16	Hyi	0.0196715	0.000544488	20	0	13.0857	204.107	222.4	208.531	171.803	145.323	161.35	140.293	151.91	126.817	153.453	168.312	168.843	140.393	196.055	164.5	169.803	171.21	186.312
ENSMUSG00000006398.15	Cdc20	1.99832e-05	2.16343e-08	20	12	856.185	1000.51	948.796	833.049	1105.48	1027.85	1224.03	2627.31	2487.24	2432.03	2946.52	3212.61	3353.22	1915.75	2173.35	2113.69	1980.73	2087.56	1983.45
ENSMUSG00000006457.4	Actn3	0.0288639	0.000934858	20	14	680.907	24963	25306.3	23958.5	22603.3	22206.6	22620.5	24568.4	23601.5	23962.3	24117.6	24921.4	24664.6	23654.5	25478.2	24042.8	22413.1	23590	24100.3
ENSMUSG00000006476.19	Nsmf	0.0288639	0.000934858	20	12	50.2032	939.464	861.696	938.389	1186.57	963.368	956.043	1056.45	1030.49	1037.04	1011.25	1078.78	1061.46	970.588	1028.55	1042.14	923.98	997.225	943.205
ENSMUSG00000006517.5	Mvd	0.025318	0.000782552	20	18	287.712	1232.27	1202.48	1136.17	512.198	483.128	493.322	721.661	537.352	583.973	716.484	890.132	768.799	900.944	1024.61	892.346	1047.72	1134.39	1128.55
ENSMUSG00000006678.6	Pola1	0.00201254	2.05898e-05	20	6	470.799	1171.23	1133.14	1028.68	2556.17	2533.05	2667.83	2129.91	1952.15	2062.83	1851.38	1867.24	1817.88	1565.32	1730.99	1577.92	1752.22	1632	1670.02
ENSMUSG00000006717.7	Acot13	0.000765253	4.95707e-06	20	0	48.1334	587.523	621.537	543.9	474.466	442.707	463.649	446.388	337.829	451.02	410.681	423.603	507.655	483.083	511.318	467.769	608.761	551.678	549.233
ENSMUSG00000006784.14	Ttc25	0.0465074	0.00186127	20	0	7.23312	41.0121	56.6571	40.8462	41.7466	29.8346	42.6557	24.4451	39.6779	30.6816	36.4314	28.2402	31.5174	33.1636	42.3636	42.2739	42.4507	63.0775	46.578
ENSMUSG00000006850.8	Tmco6	0.0148536	0.000375219	20	4	26.1755	225.09	225.783	184.883	268.944	247.338	248.516	206.189	211.993	229.089	197.613	218.014	186.853	187.927	217.729	188.394	250.188	264.325	289.172
ENSMUSG00000006930.15	Hap1	0.0288639	0.000934858	20	2	10.6625	52.4574	58.3484	61.2694	45.7606	53.8947	52.8559	29.7592	45.3462	30.6816	27.5995	39.5363	54.0298	30.9527	43.3488	44.1118	47.8699	56.0689	68.8967
ENSMUSG00000007029.16	Vars	0.000219747	8.00938e-07	20	8	553.746	3740.69	4078.47	4126.55	4501.4	4762.95	4333.26	4812.49	4462.06	4865.08	4053.82	4090.31	3945.3	4029.38	3404.85	3099.78	3404.19	3311.07	3166.34
ENSMUSG00000007038.5	Neu1	0.00874353	0.000172911	20	18	134.729	1742.54	1989.77	1640.3	1046.88	992.241	1037.65	1001.19	957.938	1083.06	1119.44	1204.16	1223.55	1193.89	1237.41	1171.72	1273.52	1246.53	1246.93
ENSMUSG00000007080.14	Pole	0.000260096	1.05125e-06	20	8	251.148	406.306	425.351	513.803	1007.54	1063.46	985.717	882.148	1080.37	1028.86	857.793	848.336	868.979	634.53	539.889	737.954	544.634	551.678	569.611
ENSMUSG00000007122.11	Casq1	0.00169295	1.63733e-05	24	16	652.665	2680.09	2772.82	2864.61	2360.29	2916.09	2768.91	3307.52	2967.91	3609.18	3601.19	3493.88	3676.28	3895.62	4138.82	3902.06	4463.65	3913.81	3142.08
ENSMUSG00000007655.16	Cav1	4.54198e-05	7.78563e-08	24	14	736.218	2629.54	2477.69	2344.36	2789.79	3006.56	3277.07	3778.36	3518.86	3384.18	4419.23	4347.86	4326.89	4442.82	4865.9	5334.78	4430.23	4281.26	4379.31
ENSMUSG00000007783.10	Cpt1c	0.0224685	0.00065353	20	12	23.7885	183.124	170.817	203.156	195.085	189.594	193.805	271.021	211.993	208.635	260.539	204.459	254.39	212.247	214.773	151.634	169.803	161.198	176.608
ENSMUSG00000007812.16	Zfp655	0.025318	0.000782552	20	18	123.169	1403.95	1365.69	1380.17	1103.88	1164.51	1033.01	1085.15	1205.07	1095.33	1151.45	1152.2	1174.02	1288.96	1283.71	1317.84	1297.91	1300.6	1134.37
ENSMUSG00000007827.10	Ankrd26	0.00874353	0.000172911	20	6	73.7984	559.863	493.002	564.323	765.889	760.301	749.256	640.886	683.594	703.632	630.373	670.987	673.121	568.203	629.542	587.239	644.89	571.702	615.218
ENSMUSG00000007888.15	Crlf1	0.00570472	9.4082e-05	24	12	211.271	391.046	382.224	452.533	1213.06	1432.06	1237.01	1245.64	1498.69	1455.33	1552.2	1501.25	1394.64	1527.74	1252.19	1374.82	1189.52	1246.53	1139.22
ENSMUSG00000008136.14	Fhl2	0.0410799	0.00157216	24	18	291.581	3518.46	3440.86	3118.29	2214.17	2201.99	2266.31	2599.68	2292.25	2524.07	2599.87	2896.32	2712.75	2869.76	3077.76	3061.18	3325.61	3399.17	3568.07
ENSMUSG00000008318.10	Relt	0.0224685	0.00065353	24	16	52.5523	192.662	200.414	183.808	210.338	194.406	200.296	247.639	200.657	195.34	232.94	271.106	262.27	278.574	259.107	272.023	326.058	327.402	274.616
ENSMUSG00000008475.13	Arpc5	0.000884764	6.33787e-06	24	16	499.319	2794.55	2698.4	2463.67	2595.51	2653.35	2830.11	2905.78	2794.46	2719.41	3130.89	2962.96	3112.34	3190.34	3567.41	3868.06	3589.34	3745.6	3804.84
ENSMUSG00000008540.11	Mgst1	0.00500409	7.63872e-05	24	18	47.8467	417.751	391.526	310.646	292.226	254.075	326.409	354.985	302.686	299.657	355.482	346.79	359.073	370.327	422.65	410.792	427.217	422.519	480.336
ENSMUSG00000009073.16	Nf2	0.0132299	0.000310332	24	4	270.271	2169.83	2080.25	2330.39	2209.36	2191.4	1970.51	2081.02	2077.99	2152.83	1802.8	1721.52	1741.34	1955.55	1783.21	1556.78	1787.45	1793.2	1566.19
ENSMUSG00000009281.6	Rarres2	0.00276739	3.22574e-05	20	0	8.97472	55.3187	71.0328	54.82	52.1832	39.4586	31.5281	38.2619	28.3414	39.8861	27.5995	46.3139	49.5273	48.6399	52.2156	57.8968	53.2892	55.0676	55.3114
ENSMUSG00000009394.13	Syn2	0.000111202	2.58837e-07	20	6	33.9747	130.667	127.69	128.988	158.958	165.534	190.096	154.11	142.84	149.317	91.6304	80.2022	113.688	123.811	94.5791	94.6567	116.514	126.155	120.327
ENSMUSG00000009563.16	Tor2a	0.0369573	0.00132502	20	16	60.1313	711.513	714.557	663.214	665.536	615.94	637.053	605.813	609.906	667.836	643.621	765.875	745.161	685.381	742.84	794.013	744.242	680.836	695.759
ENSMUSG00000009585.18	Apobec3	0.00500409	7.63872e-05	20	6	49.5109	198.384	224.937	221.43	374.113	356.09	336.609	327.351	309.488	330.339	282.619	291.439	316.299	254.254	289.649	243.534	249.285	260.32	293.053
ENSMUSG00000009633.3	G0s2	0.0010336	8.07542e-06	24	18	240.113	576.077	671.429	589.046	335.578	320.481	299.517	388.996	409.249	424.429	560.822	638.229	615.714	766.079	835.449	815.15	925.787	878.078	1018.89
ENSMUSG00000009894.15	Snap47	0.0410799	0.00157216	24	18	114.648	2352.95	2333.94	2177.75	2270.37	2111.52	2201.4	2301.03	2135.8	2152.83	2169.32	2251.31	2268.13	2272.81	2492.55	2480.37	2528.98	2515.09	2526.86
ENSMUSG00000009905.5	Kdsr	0.0116493	0.00025602	20	14	48.7272	893.683	920.044	901.842	811.649	917.173	934.716	893.839	962.472	962.38	1065.34	1011	974.787	900.944	977.318	986.084	951.077	822.01	928.65
ENSMUSG00000010048.10	Ifrd2	0.0148536	0.000375219	20	6	62.3588	254.657	224.937	233.254	468.043	500.451	508.159	394.31	410.383	436.702	355.482	391.974	374.832	393.541	341.864	363.004	340.509	381.468	411.439
ENSMUSG00000010067.13	Rassf1	0.0410799	0.00157216	24	18	166.726	1566.09	1577.94	1405.97	1518.93	1424.36	1546.73	1489.02	1502.09	1576.01	1515.77	1720.39	1658.04	1710.14	1904.39	1619.27	1857.9	1932.37	2029.06
ENSMUSG00000010110.17	Stx5a	0.0324158	0.00111424	20	0	39.2955	651.425	712.02	644.941	682.396	617.865	592.543	654.703	562.293	581.928	614.917	643.877	576.318	664.377	705.403	621.242	765.919	683.84	762.715
ENSMUSG00000010154.7	Spire2	0.00201254	2.05898e-05	20	4	61.4401	515.99	492.156	490.155	548.325	553.384	606.452	584.556	522.615	539.996	411.785	437.159	468.258	519.563	495.555	406.197	544.634	548.674	605.514
ENSMUSG00000010307.7	Tmem86a	2.60077e-05	3.00336e-08	20	18	37.0497	238.443	230.857	185.958	149.324	146.286	151.149	125.414	115.633	146.249	182.157	171.7	164.341	168.029	228.566	220.559	159.868	219.269	220.275
ENSMUSG00000010406.12	Mrpl52	0.025318	0.000782552	20	12	47.7439	554.141	565.726	586.896	696.043	571.669	593.47	685.525	633.713	645.337	649.141	692.45	675.372	602.472	621.661	791.256	555.472	614.755	541.47
ENSMUSG00000010517.7	Faf1	0.0224685	0.00065353	20	0	171.873	4023	4143.58	3657.89	3489.85	3261.59	3439.35	3291.58	3246.79	3328.95	3118.75	3487.1	3475.92	3387.11	3472.83	3880.92	3673.34	3746.6	3785.44
ENSMUSG00000010663.5	Fads1	0.0010336	8.07542e-06	20	16	230.262	2482.66	2525.89	2754.97	1875.38	1901.71	1762.79	1781.3	1902.27	1887.94	2178.15	2051.37	2073.39	2538.12	2071.87	2278.19	2050.28	2059.53	1914.55
ENSMUSG00000010721.15	Lmbr1	0.025318	0.000782552	20	4	20.873	360.525	377.151	329.995	416.663	374.376	346.809	318.849	311.755	318.066	300.283	300.476	351.194	313.949	290.634	325.325	346.831	349.429	344.483
ENSMUSG00000010755.17	Cars	6.88473e-06	3.85101e-09	20	0	123.013	3066.37	3160.96	3045.2	1392.89	1475.37	1389.09	1227.57	1241.35	1345.9	1353.48	1371.34	1452.05	1408.35	1593.07	1577	1508.35	1519.87	1521.55
ENSMUSG00000010830.8	Kdelr3	0.000312152	1.3743e-06	24	16	250.718	1142.62	1221.93	1263.01	1071.76	895.038	992.208	1112.78	1030.49	1123.97	1320.36	1430.08	1407.03	1397.29	1495.53	1501.64	1431.58	1478.82	1569.1
ENSMUSG00000011114.18	Tbrg1	0.0148536	0.000375219	24	18	381.572	2954.78	3140.67	2670.05	2999.33	2800.6	3066.57	2832.44	2645.95	2833.96	2810.73	3298.46	3052.68	3290.93	3606.81	3347.91	3740.18	3715.56	3886.36
ENSMUSG00000011148.14	Adssl1	0.0324158	0.00111424	20	0	90.2471	1664.33	1551.73	1566.13	932.875	979.729	928.224	918.285	982.878	1086.13	861.105	980.5	923.009	1026.97	1201.94	1160.69	1045.91	1191.46	1171.24
ENSMUSG00000011752.7	Pgam1	0.000884764	6.33787e-06	24	16	142.568	1649.07	1609.23	1642.45	1611.26	1518.68	1513.35	1612.31	1591.65	1728.4	1828.19	1801.73	1767.22	1690.24	2024.58	2392.15	1779.32	1846.27	1795.2
ENSMUSG00000012017.4	Scarf2	0.0196715	0.000544488	20	12	27.5865	204.107	256.226	254.752	301.057	258.887	214.206	254.016	300.418	284.316	303.595	295.957	290.41	287.418	248.27	269.266	214.06	209.257	187.283
ENSMUSG00000012296.16	Tjap1	0.0116493	0.00025602	24	6	70.0173	624.72	684.96	626.667	676.776	681.384	577.706	649.389	724.405	713.859	625.957	579.489	589.825	596.945	506.392	577.13	559.988	527.648	503.625
ENSMUSG00000012443.4	Kif11	0.0148536	0.000375219	20	10	837.166	1097.79	1049.43	1027.61	2314.53	2116.33	2166.17	3697.58	3498.46	3576.45	3330.71	3499.53	3435.39	2469.58	2711.27	2636.6	2718.65	2607.2	2861.64
ENSMUSG00000012819.15	Cdh23	0.0132299	0.000310332	24	2	19.923	96.3308	113.314	112.865	75.4649	85.6541	78.8203	38.2619	65.7519	62.3859	65.1349	54.2212	37.1455	54.1672	47.2896	38.5979	44.2571	66.0812	53.3707
ENSMUSG00000012889.8	Podnl1	0.000765253	4.95707e-06	20	0	49.1708	550.325	548.813	500.904	367.691	292.571	335.682	379.43	286.815	308.862	336.714	323.068	339.937	399.069	403.932	373.113	464.248	446.548	496.832
ENSMUSG00000013160.7	Atp6v0d1	0.0116493	0.00025602	20	18	125.145	2083.99	2159.74	2082.08	1506.09	1497.5	1543.02	1565.55	1496.42	1547.38	1620.64	1666.17	1613.01	1565.32	1709.32	1963.9	1636.61	1748.15	1724.36
ENSMUSG00000013622.15	Atraid	0.0148536	0.000375219	20	0	173.938	2613.33	2728.84	2342.21	1922.75	1717.89	2073.44	2044.88	1827.45	1872.6	1779.62	2132.7	2003.6	2038.46	2236.4	2223.05	2566.01	2430.99	2634.57
ENSMUSG00000013629.16	Cad	0.0132299	0.000310332	24	6	396.974	1440.19	1374.99	1737.04	2518.44	2818.89	2305.26	1961.98	2452.09	2365.55	2032.43	1721.52	1844.89	1764.3	1407.85	1683.6	1385.52	1250.54	1277.98
ENSMUSG00000013698.12	Pea15a	0.0410799	0.00157216	20	12	317.196	3326.75	3393.51	3743.88	3395.12	3883.31	3506.11	3850.63	4247.8	4144.06	4175.26	3936.69	3890.14	4166.45	3780.21	4192.46	3731.15	3626.45	3265.31
ENSMUSG00000013997.10	Nit1	0.0410799	0.00157216	20	2	44.5876	806.89	904.823	810.476	873.466	870.015	841.986	865.143	858.176	767.04	747.395	817.837	778.929	779.344	839.39	815.15	928.496	977.2	910.212
ENSMUSG00000014077.13	Chp1	0.00758651	0.000141543	24	4	126.089	2060.14	1930.57	1901.5	2086.52	1992.18	2051.18	1906.72	2041.71	1852.15	1796.18	1965.52	1838.14	1888.11	1704.39	1782.85	1827.19	1634.01	1790.34
ENSMUSG00000014353.15	Tmem87b	0.0148536	0.000375219	20	0	76.2314	2671.51	2673.03	2383.06	2301.68	2211.61	2262.61	2293.59	2169.81	2148.74	2223.42	2254.7	2202.84	2158.95	2279.75	2378.36	2428.72	2367.91	2438.55
ENSMUSG00000014355.10	Anapc1	0.0116493	0.00025602	24	6	977.796	8134.71	8005.57	8799.14	8373.39	9120.72	8520.01	7603.48	9082.84	8486.53	8474.16	7494.95	7879.34	7297.1	6601.82	7463.17	6327.87	5913.26	5813.52
ENSMUSG00000014418.16	Hps5	0.0196715	0.000544488	20	4	66.7529	925.157	1020.67	1028.68	963.382	1071.16	1108.12	1018.19	957.938	916.357	836.817	929.668	868.979	860.042	896.531	938.296	925.787	905.112	881.101
ENSMUSG00000014426.9	Map3k4	0.0171317	0.00045255	24	2	109.031	2488.39	2524.2	2546.44	2261.54	2155.79	2058.6	2003.43	2012.24	2084.3	2025.8	2043.46	2035.12	1966.6	1932.96	1855.45	2062.02	1906.34	2009.65
ENSMUSG00000014550.14	Rbsn	0.0288639	0.000934858	24	0	117.172	2063.96	2016.83	1979.97	1904.29	1886.32	1800.81	1722.85	1770.77	1844.99	1695.71	1667.3	1584.87	1661.5	1951.68	1724.96	1872.35	1660.04	1807.81
ENSMUSG00000014592.20	Camta1	0.0465074	0.00186127	24	4	5.30675	60.0875	54.1203	54.82	54.5916	55.8196	56.5651	63.7698	53.2817	53.1815	57.407	47.4436	47.2761	45.3236	52.2156	41.3549	40.6443	49.0603	52.4003
ENSMUSG00000014599.10	Csf1	0.0065017	0.000115555	24	12	268.328	2348.18	2591.85	2684.03	3057.93	3284.69	2931.19	3174.67	3013.25	3113.16	3358.31	3331.22	3280.06	3483.28	3123.08	3252.33	3051.03	2979.66	2642.33
ENSMUSG00000014602.15	Kif1a	0.0465074	0.00186127	24	4	12.99	37.197	51.5834	53.7451	44.9578	48.1203	50.074	36.1362	30.6087	40.9088	37.5353	32.7586	25.8893	35.3745	18.7188	24.8129	18.0641	19.0234	13.5853
ENSMUSG00000014606.14	Slc25a11	0.0288639	0.000934858	20	0	121.551	3610.02	3673.41	3268.77	3264.26	3121.08	3338.27	3300.08	2899.89	3087.59	3107.71	3257.79	3166.37	3153.86	3354.6	3134.7	3402.38	3492.29	3589.42
ENSMUSG00000014609.16	Chrne	0.000650816	3.86349e-06	24	16	40.1354	72.4865	97.2473	77.3929	59.4086	65.4436	61.2016	93.529	79.3558	68.5223	111.502	144.59	114.813	117.178	139.898	138.769	139.094	124.152	157.201
ENSMUSG00000014767.17	Tbp	0.0224685	0.00065353	24	12	23.9241	356.71	331.487	305.272	370.902	344.541	359.791	387.933	379.774	391.702	401.849	421.344	402.972	355.956	365.509	419.063	392.895	375.461	360.98
ENSMUSG00000014776.7	Nol3	0.00201254	2.05898e-05	20	0	51.2814	805.936	856.622	782.528	668.748	651.549	647.253	586.682	669.99	660.677	616.021	629.192	659.614	724.072	719.195	713.142	740.629	744.915	712.256
ENSMUSG00000014813.9	Stc1	0.0065017	0.000115555	20	12	13.3108	40.0584	59.194	58.0447	65.0283	67.3684	60.2743	72.2724	83.8904	68.5223	90.5264	89.2391	63.0348	92.8581	65.0231	62.4918	39.7411	54.0664	52.4003
ENSMUSG00000014867.9	Surf4	0.000765253	4.95707e-06	20	18	684.765	10410.4	11342.4	10528.7	8879.17	8870.5	9292.45	9628.17	8559.09	9169.71	9840.88	10202.6	10025.9	10511.8	10260.8	10047.4	10299.3	10339.7	9898.8
ENSMUSG00000015083.11	C8g	0.025318	0.000782552	24	2	6.10153	20.9829	29.597	31.1721	15.2535	22.1353	24.1097	17.0053	13.6039	16.3635	9.93583	4.51843	13.5074	5.52726	7.88159	17.4609	9.03207	10.0123	22.3186
ENSMUSG00000015112.15	Slc25a13	0.0324158	0.00111424	20	6	6.3061	34.3357	42.2815	29.0223	53.7888	51.0075	58.4197	43.576	34.0096	34.7725	44.1592	37.2771	32.643	29.8472	35.4672	31.2459	42.4507	45.0553	33.9632
ENSMUSG00000015202.13	Cnksr3	0.00324231	4.01918e-05	24	4	182.425	1459.27	1473.93	1525.28	1521.34	1637.05	1559.71	1308.34	1558.77	1422.6	1332.5	1374.73	1282.08	1288.96	1269.92	1267.3	1033.27	1092.34	1084.88
ENSMUSG00000015312.9	Gadd45b	0.0369573	0.00132502	24	16	77.0975	797.352	804.193	764.255	707.283	736.241	786.348	891.714	871.78	845.79	887.601	877.706	827.331	845.672	976.332	1029.28	972.753	939.153	841.316
ENSMUSG00000015452.14	Ager	0.00433321	6.1846e-05	20	18	1.94949	3.81508	0.845629	3.2247	0	0	0	0	1.13365	0	0	1.12961	1.12562	5.52726	6.89639	2.75699	1.80641	2.00246	3.8815
ENSMUSG00000015542.17	Nat9	0.00379061	4.99295e-05	20	4	48.1046	433.966	449.875	433.185	542.705	546.647	558.233	494.216	405.848	469.429	337.818	440.547	416.48	464.29	476.836	419.982	498.57	511.628	560.877
ENSMUSG00000015605.6	Srf	0.0465074	0.00186127	24	16	109.759	986.199	1156.82	1008.26	866.241	895.038	971.807	1214.81	1056.57	1064.65	1033.33	1214.33	1132.37	1281.22	1189.14	1138.64	1255.46	1169.44	1163.48
ENSMUSG00000015697.14	Setdb1	0.0324158	0.00111424	24	6	112.03	1618.55	1709.86	1685.45	1887.43	1687.1	1725.7	1722.85	1819.52	1876.69	1702.34	1645.84	1662.54	1732.24	1545.78	1495.21	1500.23	1391.71	1551.63
ENSMUSG00000015711.8	Prune1	0.0324158	0.00111424	24	6	280.524	2828.88	2957.16	2976.4	2178.85	2258.77	2153.18	2289.33	2436.22	2395.21	2146.14	2165.46	2118.42	2144.58	1870.89	2002.49	2003.31	1879.31	1805.87
ENSMUSG00000015747.5	Vps45	0.00758651	0.000141543	20	0	52.8169	903.221	849.012	827.674	819.677	800.722	863.314	788.619	728.94	764.995	757.331	807.67	800.316	766.079	942.836	839.963	912.239	912.12	921.857
ENSMUSG00000015759.11	Cnih1	0.00123548	1.02546e-05	24	14	119.713	2539.89	2421.04	2420.68	2266.36	2519.58	2573.25	2624.13	2611.94	2605.89	2939.9	2836.45	2803.92	2648.67	2638.36	2965.6	2894.78	2765.4	2784.01
ENSMUSG00000015837.15	Sqstm1	0.0148536	0.000375219	20	0	762.851	23844.3	23880.6	21971	17220.5	16469.7	17329.3	16396.3	14900.8	15447.2	16103.8	17165.5	17421.2	16308.7	18011.4	16533.7	17182.6	17458.4	17806.4
ENSMUSG00000015880.13	Ncapg	0.00379061	4.99295e-05	20	10	335.291	632.35	589.403	541.75	1355.16	1377.2	1352	1870.58	2002.03	1840.9	1851.38	1705.71	1766.1	1227.05	1523.12	1436.39	1625.77	1454.79	1598.21
ENSMUSG00000015943.11	Bola1	0.0324158	0.00111424	20	2	44.9758	515.99	510.76	512.728	588.466	487.94	553.596	464.456	372.972	430.565	439.384	491.38	449.123	470.923	520.185	497.177	542.827	511.628	527.884
ENSMUSG00000016179.11	Camk1g	0.025318	0.000782552	24	16	23.0301	144.019	175.891	213.905	115.606	130.887	99.2208	189.184	125.836	159.544	157.869	161.534	156.461	194.56	192.114	215.045	181.545	178.219	195.046
ENSMUSG00000016194.14	Hsd11b1	0.000385925	1.78962e-06	20	18	103.142	413.936	447.338	351.493	225.592	181.895	209.569	231.697	177.984	255.68	334.506	340.012	311.797	346.007	433.488	404.359	377.54	371.456	428.906
ENSMUSG00000016239.11	Lonrf3	0.000312152	1.3743e-06	20	10	11.5564	39.1046	52.429	34.3968	53.7888	45.2331	55.6378	66.9582	60.0837	66.4768	65.1349	48.5732	52.9042	40.9018	40.3932	34.0029	45.1603	30.0369	31.052
ENSMUSG00000016757.11	Ttll12	0.0324158	0.00111424	24	6	133.733	1340.05	1388.52	1519.91	1514.12	1685.17	1493.88	1407.19	1514.56	1599.53	1453.94	1547.56	1475.69	1402.82	1284.7	1240.65	1219.33	1111.36	1075.18
ENSMUSG00000016921.14	Srsf6	0.0102151	0.000210675	24	14	195.613	4792.7	4485.22	4239.41	4228.44	4079.64	4423.21	4820.99	4700.13	4505.08	4872.97	4994	4925.72	4683.8	5029.44	4864.25	5052.54	4861.97	4842.18
ENSMUSG00000017057.9	Il13ra1	0.0369573	0.00132502	24	16	381.139	1661.47	1828.25	1686.52	2491.95	2599.46	2746.65	2663.45	2554.12	2482.14	2832.81	2819.5	2651.96	2803.43	3106.33	3483.92	3012.19	3104.81	3066.39
ENSMUSG00000017144.8	Rnd3	0.0065017	0.000115555	20	0	189.759	3498.43	3236.22	3032.3	2847.6	2499.37	2834.75	2813.31	2458.9	2550.66	2607.6	2800.3	2727.38	2761.42	3047.22	2803.86	3087.16	3174.9	3337.12
ENSMUSG00000017146.12	Brca1	0.025318	0.000782552	20	6	360.577	474.978	494.693	514.878	1895.45	1834.35	1831.41	1489.02	1345.65	1476.81	1291.66	1210.94	1321.48	1089.98	1194.06	1307.73	1055.85	1155.42	1146.98
ENSMUSG00000017344.4	Vtn	0.00500409	7.63872e-05	24	0	1.41595	6.67639	4.22815	5.37451	0.802818	0.962406	1.85459	1.06283	0	0	0	0	0	0	0	0	2.70962	2.00246	0.970376
ENSMUSG00000017421.18	Zfp207	0.0465074	0.00186127	20	16	772.284	6544.77	6599.29	5720.62	5076.22	4847.64	5458.07	6330.21	5535.63	5646.44	6154.69	6818.32	6619.77	6230.33	6592.95	6800.58	6822.82	6753.29	6906.16
ENSMUSG00000017716.15	Birc5	0.000219747	8.00938e-07	20	12	254.302	373.878	304.426	289.148	633.424	650.587	576.779	1062.83	947.735	993.061	1084.11	1147.68	1124.49	727.388	899.487	964.028	977.27	917.126	776.301
ENSMUSG00000017747.13	Ghdc	0.0465074	0.00186127	24	0	32.4028	485.469	522.599	486.93	435.128	469.654	456.23	435.76	447.793	402.952	372.042	390.845	441.243	428.916	442.354	328.082	463.345	428.526	436.669
ENSMUSG00000017776.15	Crk	0.0465074	0.00186127	24	16	405.516	7303.97	6513.88	6614.94	6051.64	6487.58	6735.89	7088.01	6951.57	6904.38	6916.44	6817.19	7009.24	7093.69	7483.57	7452.15	8156.86	7583.31	7682.47
ENSMUSG00000017950.16	Hnf4a	0.0354633	0.00121963	20	8	0.655698	0	0	0	0.802818	0	0.927297	1.06283	2.26731	3.06816	1.10398	0	0	0	0	0	0	0	0
ENSMUSG00000018001.18	Cyth3	0.025318	0.000782552	20	0	139.657	3253.31	3155.89	2947.38	2626.02	2560.96	2793.02	2593.3	2472.5	2510.78	2466.29	2583.41	2523.64	2559.12	2893.53	2708.28	2582.27	2614.21	2748.1
ENSMUSG00000018068.13	Ints2	0.0196715	0.000544488	20	6	111.091	1622.36	1464.63	1584.4	1880.2	1868.03	1971.43	1777.05	1776.44	1773.4	1956.25	1631.15	1732.33	1626.12	1564.5	1725.88	1632.09	1713.1	1704.95
ENSMUSG00000018171.9	Vmp1	0.0410799	0.00157216	24	18	798.526	6837.58	6584.91	5750.72	6220.24	5951.52	6974.2	6481.13	6003.83	5962.46	6880.01	7140.26	6992.35	6812.91	7332.84	7454.9	8030.41	7998.82	8147.28
ENSMUSG00000018347.16	Zkscan6	0.0465074	0.00186127	20	2	40.5113	577.985	651.98	620.218	513.001	557.233	578.633	543.106	499.942	516.474	458.152	548.99	500.901	505.192	632.498	522.909	591.6	584.718	626.863
ENSMUSG00000018362.14	Kpna2	0.000464489	2.32156e-06	20	12	926.253	2555.15	2724.62	2372.31	3081.22	2649.5	2886.68	4734.9	4477.93	4438.61	4585.94	4827.95	4844.67	3582.77	3877.74	3986.61	4108.69	3960.86	4225.02
ENSMUSG00000018395.19	Kif3a	0.0132299	0.000310332	24	4	88.4306	1051.05	1015.6	1036.2	1079.79	1047.1	999.626	922.536	997.616	996.13	918.512	924.02	948.898	885.468	952.688	868.452	894.175	871.07	744.278
ENSMUSG00000018415.14	Gid4	0.025318	0.000782552	20	6	188.606	875.561	898.904	1037.28	1198.61	1226.11	1148.92	1115.97	1196.01	1122.95	973.711	841.558	875.733	979.431	849.242	926.349	887.852	867.065	798.619
ENSMUSG00000018548.15	Trim37	0.00874353	0.000172911	20	6	139.084	1919.94	1909.43	1732.74	2096.16	2351.16	2169.88	1927.97	2015.64	1944.19	2004.83	1855.95	1771.73	1774.25	1899.46	1792.96	1875.06	1754.15	1818.48
ENSMUSG00000018593.13	Sparc	0.0324158	0.00111424	20	18	1643.22	46180.6	46524	45193.2	42229.8	43020.5	43240.8	41304.7	38707.5	38885.9	43856.7	45693.8	45753.1	44571.9	46356.6	41503.7	45136.8	45086.4	42590.8
ENSMUSG00000018659.12	Pnpo	0.0288639	0.000934858	24	0	80.302	670.501	666.356	649.24	621.381	611.128	714.946	517.598	514.679	526.701	481.336	523.009	505.404	445.498	634.468	605.619	582.568	604.743	611.337
ENSMUSG00000018707.13	Dync1h1	0.0410799	0.00157216	24	6	6796.27	27062.3	28025	34351.7	23175.8	27321.7	22479.5	22230.1	27869.8	27573.6	24095.5	20365.7	20729.4	18135	15546.4	17550.1	13639.3	13340.4	12618.8
ENSMUSG00000018736.14	Ndel1	0.00233739	2.58112e-05	20	0	190.072	2611.42	2731.38	2435.73	2235.05	2051.85	2317.32	2268.08	2048.51	2088.39	2083.21	2177.89	2314.28	2329.19	2700.43	2314.95	2659.94	2681.29	2769.45
ENSMUSG00000018841.17	Rad51d	0.000552438	3.00038e-06	20	6	45.5701	414.89	468.478	460.058	544.311	530.286	579.561	479.336	476.135	459.201	417.305	432.64	413.103	394.647	441.369	442.037	447.99	438.539	482.277
ENSMUSG00000018900.7	Slc22a5	0.0171317	0.00045255	20	2	32.5027	362.433	416.049	441.784	473.663	489.865	483.122	409.189	378.641	410.111	393.017	404.4	409.726	411.229	411.813	421.82	465.151	431.53	456.077
ENSMUSG00000018906.14	P4ha2	0.0324158	0.00111424	24	18	145.657	1344.82	1430.8	1351.15	1462.73	1433.99	1438.24	1377.43	1250.42	1269.2	1434.07	1567.9	1526.34	1529.95	1645.28	1446.5	1766.67	1659.04	1655.46
ENSMUSG00000018921.11	Pelp1	0.00144728	1.29788e-05	24	6	75.5999	712.466	688.342	709.435	698.452	825.744	685.273	711.033	713.069	721.018	677.844	652.914	692.257	625.686	601.957	510.962	563.601	529.65	489.069
ENSMUSG00000018965.11	Ywhah	0.0288639	0.000934858	20	16	155.747	2345.32	2352.54	2004.69	2032.74	2106.71	2147.62	2443.44	2291.12	2240.78	2292.97	2587.93	2540.53	2367.88	2591.07	2393.07	2505.5	2430.99	2455.05
ENSMUSG00000018995.12	Nars2	0.0102151	0.000210675	24	16	118.915	850.763	723.013	713.734	653.494	613.053	607.38	788.619	764.083	807.949	781.618	893.52	802.567	827.984	886.679	923.592	905.013	981.205	956.791
ENSMUSG00000019088.13	Dnase1l1	0.0324158	0.00111424	20	18	50.4533	526.481	522.599	455.758	360.465	331.068	316.208	406.001	341.23	265.907	355.482	419.085	411.977	378.065	433.488	423.658	397.411	397.488	431.817
ENSMUSG00000019102.10	Aldh3a1	0.025318	0.000782552	20	10	232.676	600.875	556.424	496.604	1757.37	1750.62	1836.05	1786.62	1626.79	1637.38	1642.72	1785.91	1787.49	1263.53	1430.51	1509.91	969.141	1006.24	1015.01
ENSMUSG00000019122.8	Ccl9	0.000154246	4.59224e-07	24	16	155.729	147.834	136.146	115.014	96.3382	99.1278	96.4389	193.435	168.914	184.09	295.867	285.791	306.169	389.119	398.02	387.817	413.669	393.483	398.824
ENSMUSG00000019124.10	Scrn1	0.0065017	0.000115555	20	0	103.599	3596.67	3599	3460.11	2732.79	2636.99	2767.05	2695.34	2555.26	2738.85	2704.75	2712.19	2596.81	2858.7	2976.29	2705.53	2749.36	2808.45	2832.53
ENSMUSG00000019189.13	Rnf145	0.000154246	4.59224e-07	20	14	302.325	2534.17	2656.12	2504.52	2547.34	2289.56	2342.35	2763.36	2669.76	2688.73	3037.05	3253.27	3262.05	2848.75	3083.67	2815.81	2795.42	2886.55	2988.76
ENSMUSG00000019214.14	Chtf18	0.00379061	4.99295e-05	20	8	101.558	210.783	211.407	208.531	521.832	484.09	557.306	518.661	452.328	489.883	417.305	446.195	457.002	354.85	380.287	313.378	335.09	336.413	342.543
ENSMUSG00000019256.17	Ahr	0.0148536	0.000375219	20	14	94.5379	824.058	778.824	921.19	673.565	742.015	740.91	919.347	1071.3	912.267	1147.04	913.853	874.607	1098.82	852.197	1037.55	849.917	853.048	740.397
ENSMUSG00000019326.14	Aoc3	0.00570472	9.4082e-05	20	16	7.60811	14.3066	7.61066	24.7227	7.22536	8.66165	3.70919	5.31415	20.4058	7.15904	22.0796	14.6849	11.2562	25.4254	20.6892	27.5699	10.8385	24.0295	16.4964
ENSMUSG00000019359.14	Gdpd2	0.00500409	7.63872e-05	20	12	4.2517	6.67639	10.1475	5.37451	11.2395	6.73684	20.4005	19.1309	14.7375	16.3635	15.4557	20.333	23.638	13.2654	13.7928	7.35197	6.32245	10.0123	12.6149
ENSMUSG00000019432.15	Ddx39b	0.00324231	4.01918e-05	20	12	114.818	2602.84	2654.43	2522.79	2544.93	2536.9	2629.81	2950.41	2624.41	2664.19	2826.19	2760.76	2975.02	2586.76	2729.99	2682.55	2540.72	2565.15	2570.53
ENSMUSG00000019539.11	Rcn3	9.14368e-05	1.93033e-07	24	18	338.065	1155.02	1182.19	1150.14	1069.35	969.143	1032.08	994.808	920.527	977.721	1248.6	1337.46	1211.17	1514.47	1696.51	1601.81	1615.84	1655.03	1725.33
ENSMUSG00000019579.13	Mydgf	0.0116493	0.00025602	24	18	106.035	2047.74	2040.5	1814.43	1900.27	1753.5	1881.49	1830.19	1773.04	1645.56	1832.61	1964.39	1839.26	1934.54	2122.12	1961.14	2067.44	2090.57	2149.38
ENSMUSG00000019715.14	Gle1	0.00379061	4.99295e-05	20	8	106.133	1081.58	1071.41	1012.56	1416.97	1348.33	1389.09	1414.63	1316.17	1397.04	1253.02	1293.4	1345.12	1303.33	1178.3	1125.77	1321.39	1210.49	1263.43
ENSMUSG00000019773.7	Fbxo5	0.0065017	0.000115555	20	8	88.6275	287.085	267.219	267.65	764.283	766.075	788.203	983.117	918.26	852.949	767.267	744.412	760.919	636.741	793.085	676.382	725.275	707.869	767.567
ENSMUSG00000019796.12	Lrp11	0.00201254	2.05898e-05	20	8	177.725	944.233	877.763	946.988	1289.33	1382.02	1349.22	1385.93	1294.63	1245.67	1253.02	1227.88	1270.83	1141.93	1006.87	1085.34	1085.65	1029.26	971.346
ENSMUSG00000019845.8	Tube1	0.00500409	7.63872e-05	20	10	18.1537	58.18	82.8716	62.3443	158.155	139.549	130.749	150.922	160.979	136.022	141.31	138.942	151.959	109.44	118.224	120.389	121.933	141.173	108.682
ENSMUSG00000019846.11	Lama4	0.000884764	6.33787e-06	20	16	69.4449	567.493	619.846	571.847	462.423	466.767	481.267	472.959	480.669	490.906	587.318	574.971	550.428	543.883	591.119	598.267	557.278	561.69	569.611
ENSMUSG00000019868.16	Vta1	0.0196715	0.000544488	20	18	174.654	2391.1	2466.7	2007.92	2036.75	2023.94	2113.31	2222.38	1934.01	1932.94	2154.97	2150.77	2285.01	2077.15	2518.17	2421.56	2463.04	2396.94	2406.53
ENSMUSG00000019883.11	Echdc1	0.0288639	0.000934858	20	2	117.234	1598.52	1491.69	1421.02	1472.37	1401.26	1480.89	1440.13	1222.08	1192.49	1255.23	1410.88	1332.73	1264.64	1545.78	1337.14	1612.22	1521.87	1636.05
ENSMUSG00000019916.14	P4ha1	0.000765253	4.95707e-06	24	18	1203	9393.68	9936.14	8584.16	8244.14	7588.57	7932.1	8772.59	7908.37	8140.85	8778.85	9314.75	9511.49	9533.43	10899.3	9953.65	11095	10977.5	11397.1
ENSMUSG00000019929.16	Dcn	3.8502e-05	5.69669e-08	20	18	996.661	6892.9	6611.13	5520.69	3591.01	3517.59	4089.38	3724.15	3193.5	3130.55	3969.91	4321.88	4370.78	4589.84	5079.69	5408.3	5059.76	5033.18	4986.76
ENSMUSG00000019942.13	Cdk1	0.00433321	6.1846e-05	20	12	686.502	1405.86	1369.07	1274.83	2817.09	2544.6	2726.25	4256.63	3515.46	3712.47	3720.42	4193.11	4151.29	3015.68	3685.63	3342.39	3465.6	3493.29	3841.72
ENSMUSG00000019960.8	Dusp6	0.0410799	0.00157216	20	6	390.32	2236.59	2180.03	2070.26	3138.22	2936.3	3167.65	2864.32	2746.84	2730.66	2279.72	2226.46	2216.35	2425.36	2383.2	2669.69	2398.01	2280.8	2564.7
ENSMUSG00000019975.12	Ikbip	0.00201254	2.05898e-05	24	18	376.078	2894.69	2818.48	2315.34	1852.9	1862.26	1916.72	2104.4	1799.11	1871.58	2323.88	2352.97	2255.74	2448.58	2783.19	2548.38	3038.39	2895.56	3113.94
ENSMUSG00000019987.9	Arg1	0.0324158	0.00111424	20	12	1.30385	0	0	4.29961	4.01409	0.962406	2.78189	1.06283	4.53462	4.09088	5.5199	5.64804	3.37686	2.21091	2.9556	3.67599	0	2.00246	0
ENSMUSG00000019989.8	Enpp3	3.0645e-05	4.14712e-08	20	14	60.8605	292.808	303.581	333.219	249.676	292.571	272.625	328.414	341.23	282.271	421.721	402.141	451.374	375.854	329.057	350.138	266.446	333.409	268.794
ENSMUSG00000019992.8	Mtfr2	3.684e-06	8.64148e-10	20	10	24.4914	34.3357	36.362	18.2733	75.4649	76.0301	59.347	89.2777	119.034	106.363	91.6304	83.591	88.924	54.1672	73.8899	51.4638	74.0629	53.0652	61.1337
ENSMUSG00000020027.18	Socs2	0.0132299	0.000310332	24	14	120.118	2844.14	2919.11	2777.54	3103.7	2995.01	3085.12	3228.88	3000.78	3038.5	3094.46	3245.37	3323.96	3157.17	3350.66	3771.56	3125.09	3284.03	3163.43
ENSMUSG00000020029.6	Nudt4	0.0171317	0.00045255	24	14	684.27	5806.55	5406.11	5669.03	5333.92	6293.17	6127.58	7119.89	7078.54	7081.32	7095.28	6370.99	6741.34	7284.94	7286.53	7512.8	7975.31	6950.54	6205.55
ENSMUSG00000020038.10	Cry1	0.00758651	0.000141543	20	16	59.8684	661.917	619.846	650.315	526.649	468.692	462.721	547.357	546.421	548.178	661.284	586.267	566.187	611.316	624.616	589.996	614.18	574.706	662.767
ENSMUSG00000020044.13	Timp3	7.35354e-05	1.433e-07	24	16	967.696	5533.78	5461.92	6234.43	4588.11	4928.48	4591.05	5247.19	6258.91	5529.85	6589.66	6056.96	6091.86	7982.48	7090.48	7479.72	6902.3	6554.05	6387.01
ENSMUSG00000020048.13	Hsp90b1	0.0132299	0.000310332	24	16	2471.35	18447.8	18520.1	18409.8	21057.9	21788.9	20714	18738.7	19887.7	19462.4	22409.7	21709.9	21941.7	22920.5	24611.3	24646.6	23982.8	23382.7	22681.6
ENSMUSG00000020053.18	Igf1	0.000552438	3.00038e-06	20	16	42.1787	138.297	137.838	176.284	59.4086	79.8797	65.8381	98.8431	142.84	108.408	132.478	134.423	149.708	183.505	156.647	194.827	167.996	145.178	149.438
ENSMUSG00000020061.18	Mybpc1	0.00570472	9.4082e-05	20	18	35.5951	230.812	231.702	185.958	139.69	140.511	144.658	130.728	148.509	140.113	175.533	182.997	151.959	202.298	186.203	159.905	242.963	238.293	238.712
ENSMUSG00000020078.16	Vps26a	0.0369573	0.00132502	20	0	180.703	5301.06	5204	4677.97	3889.65	3947.79	4078.25	4283.2	4053.95	3947.7	4051.61	4422.42	4153.54	4192.98	4596.94	4444.27	4637.06	4767.86	5251.67
ENSMUSG00000020079.15	Supv3l1	0.0369573	0.00132502	20	0	66.5459	1385.83	1373.3	1279.13	1335.09	1250.17	1377.96	1259.45	1177.87	1168.97	1201.13	1261.77	1246.06	1232.58	1339.87	1293.95	1313.26	1365.68	1309.04
ENSMUSG00000020085.15	Aifm2	0.0224685	0.00065353	20	4	69.2197	1096.84	1068.03	945.913	1168.1	1040.36	1105.34	1051.14	954.537	1064.65	910.784	1012.13	950.024	934.108	1032.49	893.265	961.915	967.188	1094.58
ENSMUSG00000020088.10	Sar1a	0.00500409	7.63872e-05	24	18	625.377	13194.5	13062.4	11961.5	11454.6	10447.9	11525.4	11919.6	10906.9	11424.8	11807.1	11971.6	12084.7	12102.5	12751.4	12468.9	13438.8	12874.8	13981.2
ENSMUSG00000020105.9	Lrig3	0.0148536	0.000375219	20	14	94.6339	652.379	730.624	806.176	724.945	768.962	713.092	721.661	796.959	838.631	929.552	806.54	936.516	930.791	815.745	961.271	765.016	718.883	688.967
ENSMUSG00000020120.15	Plek	0.00144728	1.29788e-05	20	6	24.6171	18.1216	14.3757	32.247	93.1269	101.053	82.5295	69.0839	62.351	66.4768	66.2388	40.6659	47.2761	34.269	34.482	35.8409	38.8379	40.0492	44.6373
ENSMUSG00000020124.10	Usp15	0.0288639	0.000934858	20	2	119.489	4342.52	4311.86	4189.97	4376.97	4322.17	4349.95	4155.66	4174.11	4047.93	4133.3	4077.89	4203.07	4138.82	4332.91	4273.34	4212.56	4463.48	4338.55
ENSMUSG00000020140.15	Lgr5	0.000884764	6.33787e-06	24	14	12.0064	8.58393	12.6844	13.9737	12.0423	5.77444	3.70919	15.9424	40.8116	18.409	43.0552	29.3698	31.5174	53.0617	28.5708	44.1118	28.9026	33.0406	28.1409
ENSMUSG00000020142.12	Slc1a4	0.0148536	0.000375219	20	16	82.8729	1102.56	1139.06	1200.66	677.579	646.737	649.108	671.708	714.202	722.041	757.331	806.54	747.412	813.613	731.018	853.748	758.694	794.976	649.181
ENSMUSG00000020149.17	Rab1a	0.0410799	0.00157216	20	16	189.837	4215.67	3812.94	4160.94	3177.55	3921.8	3844.57	3940.97	4228.53	3892.47	4392.74	4054.17	4070.24	4475.98	4031.43	4532.49	4058.11	4148.09	3799.99
ENSMUSG00000020150.13	Gamt	0.0196715	0.000544488	20	18	76.5297	854.578	894.676	842.723	839.748	736.241	746.474	774.803	736.875	665.791	741.875	878.835	817.201	791.504	893.576	925.43	914.948	953.171	835.494
ENSMUSG00000020178.6	Adora2a	0.00201254	2.05898e-05	20	14	9.45535	48.6423	35.5164	31.1721	30.5071	35.609	29.6735	51.0158	47.6135	63.4087	59.615	64.3877	51.7785	53.0617	37.4376	58.8158	29.8058	49.0603	32.9928
ENSMUSG00000020185.16	E2f7	0.0065017	0.000115555	20	8	84.7556	85.8393	85.4085	97.816	321.127	352.241	289.317	254.016	369.571	307.839	288.139	198.811	261.144	255.36	169.454	184.718	195.996	172.211	167.875
ENSMUSG00000020186.7	Csrp2	0.0465074	0.00186127	24	16	343.745	902.267	932.729	791.127	1644.17	1446.5	1546.73	1689.9	1548.57	1567.83	1627.27	1782.52	1664.79	1763.2	2055.13	1792.04	1992.47	2105.59	2168.79
ENSMUSG00000020190.13	Mknk2	0.00433321	6.1846e-05	24	4	453.645	5124.61	4973.99	5027.31	4281.43	4193.2	4382.41	4118.46	4154.84	4149.18	4031.74	3955.89	3819.23	3649.1	3779.22	3751.35	3180.19	3560.37	3639.88
ENSMUSG00000020227.10	Irak3	0.025318	0.000782552	24	16	3.20269	10.4915	6.76503	7.52431	5.61973	8.66165	3.70919	8.50263	6.80193	12.2726	5.5199	11.2961	12.3818	14.3709	13.7928	13.785	10.8385	9.01107	18.4371
ENSMUSG00000020235.16	Fzr1	0.0410799	0.00157216	20	12	131.323	1209.38	1123	1224.31	1123.95	1218.41	1201.78	1329.6	1505.49	1524.88	1460.57	1332.94	1365.38	1217.1	1274.85	1453.85	1107.33	1345.65	1241.11
ENSMUSG00000020246.13	Hcfc2	0.0324158	0.00111424	24	18	125.174	2327.2	2366.92	2168.08	2031.13	1997.96	2135.57	2231.94	2147.14	2083.28	2117.44	2206.13	2194.96	2233.02	2420.63	2354.47	2611.17	2408.96	2617.1
ENSMUSG00000020251.13	Glt8d2	7.35354e-05	1.433e-07	24	14	92.1284	204.107	247.769	277.325	259.31	217.504	318.063	390.058	352.566	353.861	441.592	494.769	512.157	402.385	539.889	528.423	411.862	437.537	438.61
ENSMUSG00000020256.14	Aldh1l2	0.000154246	4.59224e-07	24	4	1022.41	1918.03	1966.09	2035.86	3554.08	3957.41	3580.29	1578.3	1607.52	1576.01	1012.35	939.834	862.225	568.203	520.185	510.043	516.634	431.53	418.232
ENSMUSG00000020277.10	Pfkl	0.00379061	4.99295e-05	24	18	585.854	4287.2	4328.78	3933.06	3641.58	3442.53	3643.35	3889.96	3533.6	3807.59	3833.02	4271.05	4008.33	4728.02	5187.07	4088.62	5190.73	5108.27	5529.2
ENSMUSG00000020283.5	Pex13	0.025318	0.000782552	24	18	152.457	2193.67	2199.48	1999.32	1891.44	1817.99	2016.87	2086.33	1912.47	2009.65	1935.28	2104.46	2215.22	2197.64	2344.77	2203.75	2374.53	2331.86	2343.46
ENSMUSG00000020290.14	Xpo1	0.00144728	1.29788e-05	20	10	466.886	4986.31	4337.23	4659.7	5983.4	6839.82	6701.58	6857.37	7507.06	6887	6774.03	6320.16	6377.77	6041.3	6129.91	6455.95	6457.93	5777.1	6053.2
ENSMUSG00000020330.16	Hmmr	7.35354e-05	1.433e-07	20	12	543.377	611.367	627.457	607.319	971.41	921.023	982.008	1972.61	1739.03	1742.72	2171.53	2340.55	2313.15	1506.73	1739.86	1649.6	1682.67	1645.02	1572.01
ENSMUSG00000020366.18	Mapk9	0.000312152	1.3743e-06	20	6	75.2318	1248.49	1268.44	1244.74	1274.88	1395.49	1306.56	1392.31	1281.03	1270.22	1174.64	1175.92	1176.27	1193.89	1124.11	1255.35	1263.59	1197.47	1258.58
ENSMUSG00000020368.15	Canx	0.0116493	0.00025602	20	0	1023.3	35050.1	32990.5	31219.4	28184.5	29336.1	30722.3	28392.4	27671.4	27188	29604.3	29646.6	29207.6	28370.3	31051.5	29531	30084.9	30408.3	30787.1
ENSMUSG00000020380.16	Rad50	0.0410799	0.00157216	20	8	257.628	1440.19	1476.47	1486.59	2119.44	2024.9	2099.4	1933.29	1746.96	1715.1	1828.19	1668.43	1706.44	1508.94	1579.27	1510.83	1521.9	1475.81	1442.95
ENSMUSG00000020387.15	Jade2	0.0116493	0.00025602	20	10	21.795	95.377	130.227	139.737	251.282	298.346	229.042	243.388	252.805	274.089	230.732	206.718	256.641	249.832	198.025	218.721	186.061	155.191	124.208
ENSMUSG00000020388.12	Pdlim4	0.025318	0.000782552	24	18	308.936	4554.25	4587.54	4133	4164.22	3932.39	4233.11	4350.16	4099.29	4218.72	4298.9	4590.73	4397.8	4300.21	4803.83	4793.49	4779.77	4919.04	5230.33
ENSMUSG00000020389.19	Cdkl3	0.000552438	3.00038e-06	20	0	15.3862	198.384	197.877	166.61	156.55	146.286	147.44	160.487	131.504	139.09	142.414	135.553	155.336	171.345	172.41	158.986	161.674	189.232	190.194
ENSMUSG00000020415.16	Pttg1	0.000111202	2.58837e-07	20	14	279.067	303.299	312.883	278.399	277.775	228.09	315.281	724.85	514.679	536.928	872.145	956.778	937.642	640.057	909.339	759.091	665.663	642.789	661.796
ENSMUSG00000020423.6	Btg2	0.00433321	6.1846e-05	24	0	108.17	1665.28	1594.01	1610.2	1246.78	1372.39	1396.51	1388.06	1291.23	1301.92	1209.96	1196.26	1116.62	1223.74	1362.53	1259.94	1362.94	1338.64	1371.14
ENSMUSG00000020435.17	Osbp2	0.0465074	0.00186127	24	14	72.7996	559.863	535.283	499.829	966.593	979.729	970.88	898.091	900.121	895.903	1021.18	1030.2	1062.59	1099.93	1118.2	1018.25	939.335	1015.25	922.827
ENSMUSG00000020451.17	Limk2	0.000385925	1.78962e-06	20	18	81.9524	1401.09	1468.01	1467.24	1310.2	1308.87	1380.75	1299.84	1237.95	1290.67	1343.54	1309.22	1411.53	1381.82	1435.44	1495.21	1488.48	1552.91	1348.82
ENSMUSG00000020467.15	Efemp1	0.00570472	9.4082e-05	24	16	9.96794	34.3357	31.2883	35.4717	26.493	16.3609	7.41838	18.0681	23.8067	24.5453	36.4314	35.0179	39.3967	39.7963	43.3488	32.1649	44.2571	46.0566	37.8447
ENSMUSG00000020484.19	Xbp1	0.0171317	0.00045255	20	18	686.173	4945.3	5084.77	4843.51	3709.02	3423.28	3790.79	4491.52	4111.76	4311.79	4269.09	4166	4323.51	4761.19	5274.76	5628.86	4902.61	5230.42	4899.43
ENSMUSG00000020493.8	Prr11	0.0010336	8.07542e-06	20	10	86.3414	60.0875	62.5766	105.34	131.662	183.82	147.44	227.445	418.318	313.975	292.555	248.514	267.898	249.832	179.306	175.528	158.964	138.17	116.445
ENSMUSG00000020521.7	Rnft1	0.0196715	0.000544488	24	18	186.057	2125	1946.64	1799.38	1773.43	1742.92	1906.52	1970.49	1785.51	1657.83	1908.78	1981.33	2048.63	1929.02	2161.53	2121.04	2308.6	2257.77	2356.07
ENSMUSG00000020524.16	Gria1	0.0132299	0.000310332	24	2	6.2531	47.6885	47.3552	38.6964	40.9437	41.3835	45.4376	36.1362	27.2077	37.8407	30.9115	27.1106	32.643	27.6363	20.6892	33.0839	30.709	21.0258	32.0224
ENSMUSG00000020530.14	Ggnbp2	0.00144728	1.29788e-05	20	18	201.323	3405.91	3457.78	3302.1	3007.36	3151.88	3033.19	2997.18	3093.74	3155.09	3084.52	3169.68	3195.64	3216.87	3574.3	3439.81	3453.86	3364.13	3472
ENSMUSG00000020572.8	Nampt	0.00201254	2.05898e-05	20	18	198.548	1623.32	1608.39	1479.06	1160.07	1204.93	1294.51	1253.08	1155.19	1168.97	1240.87	1329.55	1303.47	1435.98	1484.7	1500.72	1611.32	1558.91	1757.35
ENSMUSG00000020576.10	Nbas	0.0132299	0.000310332	24	4	306.923	2263.3	2472.62	2561.49	2385.98	2547.49	2426.74	2202.18	2423.75	2464.76	2341.54	2083	2178.08	2073.83	1818.68	2104.5	1727.83	1759.16	1777.73
ENSMUSG00000020577.17	Tspan13	0.00201254	2.05898e-05	20	16	114.12	520.759	503.149	432.11	306.677	267.549	296.735	343.294	359.368	331.361	451.528	363.734	407.475	456.552	550.726	533.018	550.053	571.702	514.299
ENSMUSG00000020580.10	Rock2	0.00276739	3.22574e-05	20	8	757.816	10284.5	9846.5	10750.1	11345.4	12361.1	11495.7	11335.1	12362.5	11589.5	11139.2	10574.3	10902.8	10797	10494.3	10161.3	10138.5	9764.99	9163.26
ENSMUSG00000020590.16	Snx13	0.000260096	1.05125e-06	20	18	338.534	5791.29	5649.65	5623.88	4728.6	4841.87	4843.27	4792.3	4744.34	4763.83	5157.8	4843.76	4873.94	5106.09	5224.51	5600.37	5462.59	5256.46	5257.5
ENSMUSG00000020610.17	Amz2	0.00276739	3.22574e-05	20	6	125.675	1387.74	1336.09	1306.01	1640.16	1536.96	1612.57	1540.04	1508.89	1534.08	1262.95	1362.31	1338.36	1300.01	1424.6	1504.4	1418.03	1442.77	1502.14
ENSMUSG00000020614.13	Fam20a	0.000312152	1.3743e-06	20	16	267.659	2168.87	2465.85	2574.39	1721.24	2005.65	1850.89	2065.08	1988.43	2171.24	2287.45	2382.34	2359.3	2845.44	2384.18	2291.06	2274.27	2447.01	2273.59
ENSMUSG00000020635.8	Fkbp1b	0.00324231	4.01918e-05	20	18	8.7912	103.961	101.475	79.5427	79.479	77.9549	71.4019	64.8326	65.7519	75.6813	75.0707	100.535	79.9191	84.0144	90.6383	84.5477	83.095	101.124	89.2746
ENSMUSG00000020720.13	Psmd12	0.0288639	0.000934858	20	0	255.05	4839.43	4782.03	4459.77	4348.87	4088.3	4381.48	4336.34	3868.03	4110.31	4094.66	4256.36	4436.07	4127.76	5035.35	4458.05	5078.73	5130.3	4970.26
ENSMUSG00000020733.3	Slc9a3r1	0.000154246	4.59224e-07	20	2	23.6233	397.722	400.828	436.41	350.832	346.466	354.228	333.728	317.423	329.316	301.387	302.735	254.39	344.901	338.909	368.518	370.315	351.432	309.55
ENSMUSG00000020739.11	Nup85	0.0148536	0.000375219	20	6	107.228	1621.41	1519.6	1529.58	2518.44	2236.63	2452.7	2211.75	2208.36	2218.28	2090.94	2245.66	2194.96	2106.99	2086.65	2056.71	2211.05	2179.68	2399.74
ENSMUSG00000020778.12	Ten1	0.00433321	6.1846e-05	20	0	32.1031	730.588	715.402	646.016	606.128	526.436	590.688	582.43	545.288	551.246	627.061	639.358	585.323	612.421	658.113	617.566	681.921	689.847	753.982
ENSMUSG00000020788.15	Atp2a3	0.0224685	0.00065353	24	2	5.60397	18.1216	24.5232	19.3482	25.6902	27.9098	25.9643	12.754	14.7375	13.2954	19.8717	6.77765	7.87934	13.2654	10.8372	5.51398	14.4513	10.0123	4.85188
ENSMUSG00000020806.15	Rhbdf2	0.0369573	0.00132502	24	4	29.8973	201.246	233.394	261.201	231.212	252.15	232.752	228.508	247.137	245.453	236.252	214.626	225.124	180.189	159.602	162.662	158.964	236.29	183.401
ENSMUSG00000020808.3	Pimreg	0.000464489	2.32156e-06	20	12	528.26	452.087	482.854	419.212	656.705	616.902	713.092	1620.81	1508.89	1481.92	1649.35	1785.91	1810	1292.27	1533.96	1277.41	1410.81	1416.74	1491.47
ENSMUSG00000020812.17	Snhg16	0.0369573	0.00132502	20	0	8.64335	160.233	163.206	138.662	142.902	132.812	157.641	146.67	131.504	128.863	150.141	137.812	153.084	150.342	160.587	148.877	163.48	186.229	181.46
ENSMUSG00000020817.16	Rabep1	0.00018712	6.07741e-07	20	0	387.017	8514.31	8578.91	7657.6	6150.39	5819.67	5905.96	5963.54	5578.71	5770.19	5623.68	5927.06	5898.25	6021.4	6532.86	6066.3	6900.5	6906.48	7133.23
ENSMUSG00000020827.18	Mink1	0.0132299	0.000310332	20	10	99.6668	866.023	797.428	974.935	1165.69	1341.59	1017.25	1044.76	1302.57	1243.63	1162.49	1018.91	1026.57	1159.62	942.836	916.24	804.757	843.035	765.626
ENSMUSG00000020844.6	Nxn	4.54198e-05	7.78563e-08	24	16	309.97	3076.86	3132.21	2835.59	2959.19	2769.8	2910.79	3151.29	3133.42	3155.09	3208.17	3299.59	3271.05	3351.73	3594.99	3755.94	3517.09	3593.41	3443.86
ENSMUSG00000020866.17	Cacna1g	0.0369573	0.00132502	24	16	1.51041	0.95377	0.845629	2.1498	0.802818	0	1.85459	2.12566	0	1.02272	1.10398	3.38883	0	6.63272	3.9408	5.51398	2.70962	2.00246	4.85188
ENSMUSG00000020873.15	Slc35b1	0.00433321	6.1846e-05	20	0	236.815	3517.51	3473	3083.89	2899.78	2597.53	3034.12	2764.42	2614.21	2571.12	2710.27	3183.24	2982.89	3006.83	3248.2	3169.62	3648.05	3612.44	3754.38
ENSMUSG00000020897.12	Aurkb	2.60077e-05	3.00336e-08	20	10	250.284	379.601	372.077	347.193	794.79	774.737	763.166	1215.88	1135.92	1206.81	977.023	1043.76	1049.08	689.803	775.352	785.742	727.081	823.011	767.567
ENSMUSG00000020898.18	Ctc1	0.0224685	0.00065353	20	10	118.761	649.518	630.839	812.625	1022.79	1068.27	940.279	967.175	968.141	978.743	996.895	948.871	907.25	803.664	717.225	771.957	668.373	701.862	602.603
ENSMUSG00000020899.16	Pfas	0.0288639	0.000934858	24	6	267.489	1300.94	1278.59	1505.94	2065.65	2301.11	1990.91	1769.61	1862.59	1968.74	1714.48	1459.45	1573.62	1601.8	1415.73	1330.71	1231.07	1232.51	1288.66
ENSMUSG00000020914.17	Top2a	0.00018712	6.07741e-07	20	10	3849.23	5168.48	5018.81	4643.57	11261.1	10899.2	11223.1	17648.3	16815.5	17433.3	15812.3	16446	16087.4	10824.6	12204.6	11383.6	11231.4	11109.6	11715.3
ENSMUSG00000020917.17	Acly	3.8502e-05	5.69669e-08	20	18	1231.81	8651.65	8793.7	8584.16	6374.38	6425.99	6253.69	6420.55	6043.51	6404.27	7277.44	7125.57	7387.45	8014.53	8270.75	8346.33	7948.22	8168.03	7786.3
ENSMUSG00000020941.7	Map3k14	0.000884764	6.33787e-06	24	14	89.951	1003.37	994.46	919.041	966.593	1014.38	995.917	1176.55	1058.83	1116.81	1203.34	1083.29	1114.36	1252.48	1123.13	1205.72	1088.36	1085.33	1050.92
ENSMUSG00000020952.10	Scfd1	0.0010336	8.07542e-06	24	18	363.974	2864.17	2875.14	2486.25	2595.51	2272.24	2543.58	2463.64	2157.34	2187.6	2517.08	2676.04	2891.72	2782.43	3053.13	3102.53	3382.51	3240.98	3560.31
ENSMUSG00000020986.13	Sec23a	0.00433321	6.1846e-05	20	18	502.08	6242.43	6069.08	5775.44	5049.73	4677.29	5288.38	5448.06	4950.67	4882.47	5180.98	5205.24	5075.42	5488.57	5827.45	6143.49	5641.43	5680.98	5807.7
ENSMUSG00000021023.14	Prorp	0.00570472	9.4082e-05	20	4	31.1405	577.985	615.618	619.143	693.635	605.353	719.583	609.001	548.689	591.132	553.094	530.916	553.805	562.676	603.927	575.292	607.858	559.687	590.959
ENSMUSG00000021024.14	Psma6	0.00379061	4.99295e-05	24	18	255.311	3998.21	4089.46	3910.49	3850.32	3749.53	3905.78	3860.2	3643.56	3951.79	3744.7	3964.93	3982.45	4135.5	4338.82	4322.04	4612.68	4607.66	4814.03
ENSMUSG00000021028.8	Mbip	0.0196715	0.000544488	20	18	48.7787	457.81	419.432	421.361	344.409	354.165	399.665	387.933	371.839	305.793	358.794	394.233	371.455	426.705	406.887	469.607	472.377	468.575	429.876
ENSMUSG00000021109.13	Hif1a	0.0288639	0.000934858	20	18	978.533	12614.6	11477.7	9940.69	8464.11	8236.27	9360.14	9855.62	9258.55	8769.83	9677.5	9655.89	9609.42	9833	10647	10744	10768.9	10694.1	11329.1
ENSMUSG00000021176.6	Efcab11	0.00570472	9.4082e-05	20	12	42.8706	61.0413	61.7309	61.2694	111.592	106.827	120.549	211.503	182.518	182.044	170.013	189.774	172.22	139.287	151.721	126.822	177.028	117.144	131.001
ENSMUSG00000021179.8	Nrde2	0.0224685	0.00065353	24	2	79.2104	1243.72	1217.71	1114.67	1060.52	936.421	977.371	1062.83	920.527	913.289	889.808	990.667	834.085	883.257	904.413	861.1	949.27	912.12	978.139
ENSMUSG00000021185.16	Dglucy	0.0465074	0.00186127	20	8	103.485	431.104	360.238	447.159	627.001	728.541	688.982	557.985	658.653	667.836	618.229	593.044	594.328	499.665	512.304	569.778	444.378	473.582	474.514
ENSMUSG00000021190.14	Lgmn	0.00144728	1.29788e-05	20	0	326.316	5792.25	6061.47	5462.65	4860.26	4433.8	4948.06	4395.86	3972.32	4228.95	4631.2	4868.61	4758	4440.6	5205.79	4685.96	4938.73	5284.49	5211.89
ENSMUSG00000021209.12	Ppp4r4	0.0288639	0.000934858	24	2	3.59877	23.8443	23.6776	25.7976	19.2676	28.8722	20.4005	23.3822	20.4058	14.3181	17.6637	16.9441	18.0099	8.84362	17.7336	17.4609	18.0641	24.0295	19.4075
ENSMUSG00000021218.10	Gdi2	0.0171317	0.00045255	20	18	805.294	13728.6	13946.1	12830	11412.1	10848.2	11515.2	12308.6	11219.8	11525	11755.2	12431.3	12330	11997.5	13394.8	12662.9	12417.3	12797.7	12835.2
ENSMUSG00000021236.16	Entpd5	0.0410799	0.00157216	20	4	52.4592	696.252	801.656	781.453	912.002	919.098	931.006	799.248	735.742	815.108	708.756	727.468	733.905	724.072	765.5	766.443	764.113	697.857	740.397
ENSMUSG00000021260.8	Hhipl1	0.0465074	0.00186127	24	4	48.7298	352.895	365.312	316.021	403.818	393.624	362.573	301.844	287.948	329.316	293.659	292.569	273.526	267.52	314.279	291.322	256.511	271.333	251.327
ENSMUSG00000021266.16	Wars	0.0369573	0.00132502	24	2	170.503	2346.28	2326.33	2300.29	2257.53	2144.24	2239.42	1882.27	2020.17	1956.46	1925.34	1916.95	1835.89	1870.43	1978.28	1846.26	1872.35	1858.28	1799.08
ENSMUSG00000021273.11	Fdft1	0.0065017	0.000115555	20	18	1248.53	6012.57	6088.53	5775.44	1956.47	1908.45	1945.47	2632.63	2422.62	2526.12	3347.27	3511.95	3516.44	3873.51	4153.6	4398.32	4205.33	4201.16	4230.84
ENSMUSG00000021367.8	Edn1	0.0132299	0.000310332	20	18	21.571	58.18	71.8785	56.9698	16.0564	30.797	22.2551	31.8849	45.3462	28.6362	40.8473	54.2212	34.8942	76.2763	65.0231	49.6258	71.3533	66.0812	73.7486
ENSMUSG00000021374.10	Nup153	0.0132299	0.000310332	20	10	165.258	2957.64	2970.69	3174.18	3000.13	3301.05	3067.5	3311.78	3342.01	3233.84	3286.55	3009.28	3196.76	3100.8	2814.71	3047.39	2882.13	2706.32	2532.68
ENSMUSG00000021376.11	Tpmt	0.00500409	7.63872e-05	20	4	26.2103	307.114	361.084	314.946	376.522	379.188	376.483	325.226	302.686	297.612	282.619	308.383	288.159	325.003	313.293	304.188	306.187	318.391	373.595
ENSMUSG00000021377.15	Dek	0.0148536	0.000375219	20	10	166.978	1589.94	1492.54	1271.61	2285.62	2405.05	2651.14	2775.05	2788.79	2505.66	2532.53	2580.03	2458.36	2286.08	2546.74	2280.95	2468.46	2380.92	2442.44
ENSMUSG00000021388.14	Aspn	0.0102151	0.000210675	24	18	63.6874	378.647	307.809	282.699	98.7467	102.015	109.421	142.419	146.241	126.817	197.613	216.885	186.853	245.411	310.338	301.431	361.283	340.418	348.365
ENSMUSG00000021390.6	Ogn	0.00201254	2.05898e-05	20	18	2378.18	12594.5	12238.8	10508.2	4426.74	4566.62	4944.35	5586.23	4867.91	4823.15	6223.14	6512.19	6395.78	7633.15	7929.87	9309.44	9134.13	8881.91	9026.44
ENSMUSG00000021391.10	Cenpp	0.0224685	0.00065353	24	12	50.61	126.851	111.623	88.1419	146.916	130.887	164.132	229.571	204.058	206.59	196.509	262.069	264.521	198.982	220.685	231.587	182.448	219.269	240.653
ENSMUSG00000021420.13	Fars2	0.0196715	0.000544488	24	2	51.282	651.425	605.47	567.548	546.719	538.947	612.016	531.415	588.367	529.769	498.999	521.879	547.052	431.127	501.466	499.934	558.182	591.727	643.359
ENSMUSG00000021427.10	Ssr1	0.00144728	1.29788e-05	24	18	549.508	6341.62	6343.91	5915.18	6334.24	6368.24	6617.19	6221.8	6087.72	6162.91	6774.03	6698.58	6668.18	6940.03	7079.64	7168.18	7324.1	7243.9	7564.08
ENSMUSG00000021432.15	Slc35b3	0.0465074	0.00186127	24	16	50.5936	339.542	335.715	314.946	284.198	240.602	322.699	344.357	270.943	344.657	367.626	359.216	339.937	327.214	409.843	394.25	414.572	429.528	408.528
ENSMUSG00000021453.2	Gadd45g	0.00233739	2.58112e-05	24	16	221.746	825.965	755.147	664.289	656.705	628.451	591.616	743.981	677.925	751.699	768.371	895.78	741.784	1026.97	1155.64	905.212	1225.65	1287.58	1261.49
ENSMUSG00000021458.17	Aopep	0.025318	0.000782552	24	18	279.475	4290.06	4339.77	4028.73	3421.61	3276.03	3497.77	3804.93	3676.44	3805.54	3833.02	3920.87	3999.33	3890.09	4196.95	4148.35	4685.84	4472.49	4801.42
ENSMUSG00000021474.9	Sfxn1	0.0288639	0.000934858	24	14	44.5985	350.034	349.245	377.29	423.888	493.714	458.085	475.085	531.684	492.951	521.079	562.545	498.65	525.09	496.54	537.613	499.473	525.646	508.477
ENSMUSG00000021477.9	Ctsl	0.0171317	0.00045255	20	0	1825.01	33581.3	36032.3	30422.9	28528.1	26298.7	27934.8	26918.3	23013.2	25128.2	26975.8	29539.3	29471	25947.2	30871.2	29166.2	31807.3	31951.2	32332.9
ENSMUSG00000021482.10	Prxl2c	0.00276739	3.22574e-05	24	18	68.9992	930.88	897.212	813.7	830.917	811.308	888.351	856.64	804.895	831.472	882.081	901.428	873.482	902.05	1026.58	908.888	1110.94	1014.25	1067.41
ENSMUSG00000021484.8	Lman2	0.0465074	0.00186127	20	18	135.018	5418.37	5729.98	5579.81	5705.63	5555.97	5464.56	5392.8	5429.07	5232.24	5682.19	5678.54	5694.51	6086.62	5932.87	5655.51	5739.88	5664.96	5675.73
ENSMUSG00000021485.14	Mxd3	0.00758651	0.000141543	20	12	85.9265	119.221	109.932	85.9921	275.367	229.053	253.152	429.383	389.977	431.588	404.057	369.382	406.349	297.367	292.604	345.543	338.702	298.366	338.661
ENSMUSG00000021486.7	Prelid1	0.00276739	3.22574e-05	20	16	222.182	2938.57	3104.3	3012.95	2553.77	2451.25	2622.4	2809.06	2664.09	2895.32	2984.06	3054.46	2861.33	2802.32	3182.19	3662.2	2636.46	2785.42	2555.97
ENSMUSG00000021495.10	Fam193b	0.0410799	0.00157216	20	10	18.2556	227.951	203.797	231.104	270.55	260.812	264.28	280.587	300.418	247.498	281.515	310.642	240.883	236.567	227.581	258.238	263.736	258.317	233.861
ENSMUSG00000021501.4	Caml	0.0369573	0.00132502	24	16	95.083	1026.26	1079.02	984.61	914.41	970.105	1014.46	1037.32	914.859	1000.22	1073.07	1117.18	1211.17	1084.45	1098.5	1107.39	1114.56	1213.49	1285.75
ENSMUSG00000021504.14	B4galt7	0.000765253	4.95707e-06	20	18	141.377	1006.23	1016.45	944.838	757.058	782.436	714.019	725.912	711.935	780.336	798.178	840.429	909.501	924.159	980.273	935.539	982.689	1006.24	1018.89
ENSMUSG00000021508.11	Cxcl14	0.00433321	6.1846e-05	20	18	35.3006	66.7639	76.1066	53.7451	31.3099	42.3459	20.4005	44.6388	44.2125	44.9997	50.7831	37.2771	50.6529	109.44	103.446	112.118	105.675	89.1094	81.5116
ENSMUSG00000021519.11	Mterf3	0.0116493	0.00025602	24	18	51.186	728.681	755.992	689.012	659.917	655.399	684.345	684.462	607.639	634.087	713.172	718.431	709.141	682.064	763.529	748.063	786.693	768.944	834.523
ENSMUSG00000021532.11	Fastkd3	0.0010336	8.07542e-06	20	2	21.5151	282.316	295.125	282.699	250.479	270.436	243.879	260.393	232.399	248.521	190.989	204.459	228.501	239.883	237.433	263.752	247.479	267.328	308.579
ENSMUSG00000021567.15	Nkd2	0.00433321	6.1846e-05	24	16	22.7584	52.4574	50.7377	38.6964	61.817	56.782	62.1289	76.5237	56.6827	61.3632	80.5906	72.2949	79.9191	118.283	103.446	89.1427	89.4175	95.1168	87.3338
ENSMUSG00000021569.10	Trip13	0.000260096	1.05125e-06	20	10	53.9483	184.078	190.267	137.587	326.747	350.316	368.137	452.765	430.789	442.838	423.929	377.289	426.61	348.218	379.302	354.733	354.96	364.448	333.809
ENSMUSG00000021592.18	Arsk	0.0010336	8.07542e-06	20	4	18.0604	278.501	296.816	244.003	312.296	300.271	317.136	273.147	274.344	280.225	234.044	254.162	271.275	273.047	302.456	266.509	313.413	316.389	312.461
ENSMUSG00000021614.16	Vcan	0.0369573	0.00132502	20	10	980.417	3550.89	3719.08	5119.75	8561.25	9774.2	7942.3	6322.77	9068.1	8097.9	8892.56	7553.69	7638.46	6958.83	5181.16	7070.76	4794.22	4677.74	4219.19
ENSMUSG00000021629.10	Slc30a5	0.00758651	0.000141543	24	16	224.56	2230.87	2381.29	2210	2096.16	2037.41	2268.17	2297.84	2104.06	2089.42	2274.2	2490.79	2407.7	2307.08	2558.56	2589.73	2674.39	2523.1	2833.5
ENSMUSG00000021638.12	Ocln	0.0148536	0.000375219	20	2	17.7091	145.927	138.683	122.539	131.662	105.865	115.912	93.529	97.4943	77.7267	103.774	82.4614	76.5422	95.069	94.5791	102.009	94.8367	130.16	100.919
ENSMUSG00000021665.9	Hexb	0.0288639	0.000934858	20	18	210.676	2401.59	2422.73	2107.88	1771.02	1639.94	1760.01	1770.67	1643.8	1631.24	1874.56	2199.35	1992.35	1862.69	2048.23	1997.9	2208.34	2146.64	2119.3
ENSMUSG00000021666.16	Gfm2	0.00758651	0.000141543	20	6	37.6922	1226.55	1223.63	1215.71	1332.68	1270.38	1278.74	1269.02	1245.89	1216.01	1238.67	1183.83	1196.53	1156.3	1258.1	1183.67	1177.78	1266.56	1292.54
ENSMUSG00000021670.14	Hmgcr	0.00144728	1.29788e-05	20	16	1599.63	6664.95	6319.39	6439.73	3068.37	3271.22	3253.89	4034.5	4177.52	4302.58	5577.31	5407.44	5581.95	5973.87	6285.57	6642.51	5740.78	5977.34	6309.38
ENSMUSG00000021678.9	F2rl1	0.0102151	0.000210675	20	12	38.7924	272.778	261.299	226.804	416.663	378.226	408.011	451.702	375.24	420.338	436.072	448.455	476.137	448.814	378.316	387.817	364.895	352.433	373.595
ENSMUSG00000021686.6	Ap3b1	0.0288639	0.000934858	24	4	138.089	1833.15	1842.63	1906.87	1811.16	2037.41	1852.74	1749.42	1734.49	1719.19	1738.77	1637.93	1780.73	1696.87	1685.68	1527.37	1612.22	1527.88	1453.62
ENSMUSG00000021697.12	Depdc1b	0.0196715	0.000544488	20	10	44.8713	48.6423	59.194	68.7937	114	105.865	121.476	209.377	221.063	197.385	176.637	190.904	136.2	145.92	152.706	147.958	139.094	148.182	133.912
ENSMUSG00000021701.8	Plk2	0.00144728	1.29788e-05	20	0	500.594	9551.06	9745.03	8988.32	6313.36	5783.1	6111.82	6452.44	5740.83	6152.69	5689.92	6284.01	6154.89	6546.49	6991.96	6826.31	7280.75	7392.08	7517.5
ENSMUSG00000021707.5	Dhfr	0.0148536	0.000375219	20	6	156.822	294.715	300.198	326.77	995.495	872.902	991.281	838.572	719.87	777.267	694.404	613.377	650.609	619.054	660.083	643.298	635.857	640.787	651.122
ENSMUSG00000021764.8	Ndufs4	0.025318	0.000782552	24	18	229.376	2125.95	2344.93	1964.92	1889.83	1727.52	1758.16	1922.66	1742.43	1891.01	1864.62	1990.37	2147.68	1930.12	2237.39	2394.91	2531.69	2542.12	2558.88
ENSMUSG00000021772.15	Nkiras1	0.000650816	3.86349e-06	20	0	35.9319	515.036	503.149	490.155	477.677	422.496	466.43	447.451	409.249	436.702	437.176	462.01	440.118	465.396	495.555	512.8	525.666	525.646	555.055
ENSMUSG00000021796.15	Bmpr1a	0.0196715	0.000544488	20	16	412.024	7715.05	7461.83	7842.48	6038	6270.08	6258.33	6686.26	7032.06	6456.43	7013.59	6758.45	6856.15	7232.98	6853.05	7128.66	7108.24	6639.15	6728.59
ENSMUSG00000021803.10	Cdhr1	0.00233739	2.58112e-05	20	16	31.6115	56.2725	86.2542	88.1419	57.0001	62.5564	53.7832	46.7645	63.4846	83.8631	108.19	99.4056	111.436	149.236	80.7863	144.283	112.901	96.118	85.3931
ENSMUSG00000021814.17	Anxa7	0.00433321	6.1846e-05	20	18	486.82	9895.37	10168.7	9536.52	8837.42	8411.43	8860.32	8836.36	8516.01	8810.74	8696.06	9026.7	9053.37	8856.89	9525.89	10016.1	9150.39	9449.61	9598.96
ENSMUSG00000021815.4	Mss51	0.0116493	0.00025602	20	18	29.4541	391.046	325.567	318.171	231.212	221.353	243.879	240.199	263.008	226.021	248.396	253.032	242.008	285.207	259.107	353.814	248.382	267.328	312.461
ENSMUSG00000021822.3	Plau	0.0324158	0.00111424	20	18	909.883	9013.13	9351.81	8322.96	5947.28	6078.56	5997.76	6446.06	5446.08	6306.09	7159.32	7465.58	7536.03	7220.82	7732.83	7389.65	7878.67	7402.09	7472.86
ENSMUSG00000021832.8	Psmc6	0.0324158	0.00111424	24	18	885.821	10522	10178.8	8488.5	8622.27	7279.64	8490.33	8759.84	7468.51	7895.4	8496.24	9231.16	8961.07	8831.46	10012.6	9611.79	11270.2	10814.3	11978.3
ENSMUSG00000021835.15	Bmp4	0.0065017	0.000115555	20	18	47.3143	187.893	202.951	276.25	106.775	103.94	119.621	176.43	136.039	155.453	152.349	173.96	149.708	215.563	204.921	242.615	185.157	185.227	208.631
ENSMUSG00000021876.15	Rnase4	0.00758651	0.000141543	24	16	87.0245	882.238	871.844	839.498	912.002	914.286	866.096	863.017	859.31	846.812	989.167	1025.68	909.501	1093.29	1042.34	1321.52	947.464	929.141	963.583
ENSMUSG00000021877.12	Arf4	0.000154246	4.59224e-07	24	14	272.901	2045.84	1721.7	2229.35	1814.37	2258.77	2100.33	2137.35	2302.45	2279.64	2552.4	2486.27	2564.16	2680.72	2521.12	2751.48	2370.01	2341.88	1982.48
ENSMUSG00000021893.14	Capn7	0.0324158	0.00111424	20	0	120.271	3347.73	3541.49	3369.82	3165.51	3200.96	3141.68	3216.12	3158.36	3165.32	3053.61	3171.94	3131.48	3257.77	3389.09	3502.3	3251.54	3455.24	3460.36
ENSMUSG00000021911.16	Parg	0.0065017	0.000115555	20	0	155.52	3364.9	3251.44	3059.17	3173.54	3089.32	3100.88	2953.6	2902.15	2900.43	2793.07	3071.41	2999.78	2913.97	3318.15	3146.65	3235.29	3145.86	3328.39
ENSMUSG00000021916.16	Glt8d1	0.0065017	0.000115555	24	18	152.075	1184.58	1139.06	1108.22	1175.33	1055.76	1233.31	1102.15	962.472	1033.97	1266.27	1341.97	1270.83	1239.21	1391.1	1313.25	1301.52	1400.72	1552.6
ENSMUSG00000021936.14	Mapk8	0.00123548	1.02546e-05	24	16	125.512	1859.85	1698.87	1748.86	1681.1	1631.28	1693.24	1814.25	1799.11	1719.19	1809.42	1868.37	1807.75	1904.7	1869.91	1962.98	2101.76	1926.37	2092.13
ENSMUSG00000021938.12	Pspc1	0.0288639	0.000934858	24	14	57.5558	632.35	654.517	576.147	614.156	668.872	632.417	705.719	597.436	706.7	803.698	852.854	799.191	699.752	882.738	746.225	856.24	741.911	716.137
ENSMUSG00000021957.7	Tkt	1.75294e-05	1.54984e-08	20	18	204.718	1163.6	1160.2	1129.72	744.213	762.226	839.204	753.546	710.801	652.496	975.919	960.167	968.034	1025.86	1140.86	1043.06	1056.75	1064.31	1129.52
ENSMUSG00000021965.3	Ska3	0.00233739	2.58112e-05	20	12	58.9787	108.73	117.542	85.9921	221.578	264.662	249.443	308.22	360.502	340.566	359.898	344.531	372.58	237.672	260.093	283.051	291.736	258.317	289.172
ENSMUSG00000021969.8	Zdhhc20	0.00874353	0.000172911	20	16	556.576	4928.13	4525.81	4275.96	3141.43	3233.68	3418.02	3683.77	3888.43	3471.11	4355.2	4136.63	4161.42	4262.63	4203.84	4515.95	4404.94	4258.23	4381.25
ENSMUSG00000021987.9	Mtmr6	0.0410799	0.00157216	20	2	106.465	3624.33	3746.98	3474.08	3448.91	3512.78	3732.37	3529.66	3476.92	3526.34	3302.01	3205.83	3490.55	3437.96	3621.59	3650.26	4059.91	3862.74	3833.95
ENSMUSG00000021993.10	Mipep	0.000765253	4.95707e-06	20	8	42.1814	672.408	666.356	616.993	736.987	761.263	776.148	762.049	769.751	739.427	675.636	721.82	713.643	662.166	692.595	686.491	673.792	725.891	716.137
ENSMUSG00000021996.16	Esd	0.00201254	2.05898e-05	20	6	1131.51	10136.7	10276.9	8599.21	14056.5	12494	13595.1	11478.6	10374.1	10818.3	9316.49	10704.2	10093.4	9026.02	10620.4	10113.6	10896.3	11007.5	11650.3
ENSMUSG00000022008.4	Gpalpp1	0.00500409	7.63872e-05	20	6	120.875	2437.84	2475.16	2350.81	2682.22	2526.32	2705.85	2649.63	2308.12	2362.48	2249.91	2263.74	2355.92	2195.43	2511.27	2178.02	2599.43	2477.04	2534.62
ENSMUSG00000022010.19	Tsc22d1	0.0148536	0.000375219	20	0	532.482	14758.6	15051.4	14053.3	13602.2	12633.5	13471.8	13309.8	12959.9	12937.4	13594.4	13527.1	12996.4	13164.8	14512	14606.5	14370	14255.5	14910.8
ENSMUSG00000022012.9	Enox1	0.00433321	6.1846e-05	24	18	15.7449	93.4695	116.697	94.5913	82.6903	84.6917	81.6022	91.4033	55.5491	56.2496	92.7344	109.572	77.6678	110.545	121.179	96.4947	103.869	136.167	126.149
ENSMUSG00000022018.7	Rgcc	0.00123548	1.02546e-05	24	16	76.0707	91.562	98.093	78.4678	141.296	127.038	150.222	147.733	151.91	146.249	220.796	227.051	217.245	244.305	239.403	271.104	224.898	255.314	243.564
ENSMUSG00000022021.14	Diaph3	3.75043e-07	4.73701e-11	20	12	293.179	697.206	639.296	761.03	1099.06	1172.21	1007.97	1350.86	1534.97	1465.56	1646.04	1513.68	1557.86	1269.06	1187.16	1278.32	1074.82	1034.27	926.709
ENSMUSG00000022034.10	Esco2	1.75294e-05	1.54984e-08	20	8	133.409	218.413	197.877	182.733	671.959	666.947	754.82	774.803	707.4	713.859	550.886	584.008	558.308	426.705	501.466	513.719	531.085	528.649	643.359
ENSMUSG00000022044.14	Stmn4	0.000884764	6.33787e-06	24	14	13.4406	34.3357	29.597	19.3482	51.3804	39.4586	53.7832	57.3928	61.2173	60.3405	77.2787	62.1285	65.286	78.4872	96.5495	86.3857	73.1597	90.1107	115.475
ENSMUSG00000022070.7	Bora	0.0324158	0.00111424	20	10	65.4676	153.557	115.851	121.464	183.845	179.97	160.422	318.849	307.22	297.612	257.228	276.754	289.284	201.192	239.403	234.344	259.22	272.334	269.764
ENSMUSG00000022098.10	Bmp1	0.000464489	2.32156e-06	20	16	311.733	6264.36	6495.28	6018.37	6323.8	6130.53	5824.35	6196.29	6034.44	6206.89	6414.13	6647.75	6689.56	6670.3	6923.98	6932.91	6187.87	6473.95	6285.12
ENSMUSG00000022108.8	Itm2b	0.00874353	0.000172911	20	18	3476.39	26259.2	25748.6	22732	16568.6	15391.8	17369.2	18016	16691.9	16744	19087.8	20679.7	19781.7	20066.2	22670.4	22103.7	23036.3	22652.8	24004.2
ENSMUSG00000022125.7	Cln5	0.0102151	0.000210675	20	18	149.579	2225.15	2355.08	2093.91	1793.5	1786.23	1781.34	1784.49	1748.09	1672.15	1792.86	1840.13	1851.65	1779.78	1960.55	2064.99	2060.21	1971.42	2173.64
ENSMUSG00000022142.8	Nup155	0.00570472	9.4082e-05	24	6	418.862	2240.41	2341.55	2736.7	3468.98	3560.9	3327.14	3050.32	3515.46	3275.77	3198.23	2734.78	3042.55	2621.03	2285.66	2398.58	2267.05	2122.61	2131.92
ENSMUSG00000022148.16	Fyb	0.0224685	0.00065353	20	4	4.86696	12.399	5.07377	20.4231	17.662	22.1353	9.27297	8.50263	21.5394	11.2499	6.62388	6.77765	1.12562	8.84362	7.88159	6.43298	10.8385	14.0172	6.79263
ENSMUSG00000022156.8	Gzme	0.00433321	6.1846e-05	24	12	93.8876	210.783	199.568	245.077	432.719	438.857	383.901	501.655	426.254	457.156	545.366	616.766	553.805	455.447	531.022	655.245	534.698	419.515	526.914
ENSMUSG00000022157.8	Mcpt8	0.00169295	1.63733e-05	24	14	159.576	297.576	307.809	259.051	692.832	645.774	652.817	927.85	753.88	755.79	837.921	977.111	918.506	764.973	943.821	950.243	796.628	884.086	828.701
ENSMUSG00000022174.8	Dad1	0.00123548	1.02546e-05	20	14	61.4979	1093.02	1165.28	1146.92	1073.37	1026.89	1000.55	1176.55	1065.63	1068.74	1197.82	1118.31	1192.03	1179.52	1113.28	1179.99	1114.56	1040.28	1056.74
ENSMUSG00000022177.9	Haus4	0.00433321	6.1846e-05	20	8	85.1655	489.284	450.72	389.114	671.156	629.414	760.384	667.457	611.04	590.11	556.406	543.342	558.308	472.028	537.919	520.152	469.667	492.605	497.803
ENSMUSG00000022178.11	Ajuba	0.0465074	0.00186127	24	14	133.377	1749.21	1808.8	1759.61	2052.81	1985.44	2157.82	2216	2047.38	2171.24	2180.36	2130.44	2050.88	2259.55	2346.74	2386.63	2160.47	2049.52	2221.19
ENSMUSG00000022185.19	Acin1	0.0132299	0.000310332	24	4	106.721	1796.9	1865.46	1871.4	2023.9	2056.66	1959.38	2018.31	1897.74	1846.01	1846.96	1964.39	1799.87	1753.25	1808.83	1421.69	1717	1765.17	1720.48
ENSMUSG00000022186.14	Oxct1	0.00144728	1.29788e-05	24	18	631.967	4886.17	4977.37	4460.84	3826.23	3681.2	3682.3	4335.28	3922.44	4194.18	4631.2	4812.13	4588.03	4944.69	5283.62	5003.02	5558.33	5354.58	5574.81
ENSMUSG00000022195.7	6030458C11Rik	0.00500409	7.63872e-05	20	4	65.7298	904.174	914.971	853.472	912.804	974.917	977.371	934.227	994.215	922.494	825.778	804.281	827.331	875.519	829.538	910.726	934.819	938.152	884.012
ENSMUSG00000022206.7	Npr3	0.00874353	0.000172911	20	0	33.3194	346.219	350.09	398.788	245.662	238.677	266.134	189.184	179.117	195.34	260.539	275.624	227.375	280.785	233.492	263.752	298.058	263.323	242.594
ENSMUSG00000022215.6	Fitm1	0.00379061	4.99295e-05	20	0	7.42746	71.5328	74.4154	52.6702	20.8733	19.2481	25.9643	22.3194	12.4702	10.2272	14.3517	28.2402	22.5124	33.1636	22.6596	32.1649	20.7738	28.0344	39.7854
ENSMUSG00000022216.17	Psme1	0.025318	0.000782552	20	14	92.9106	885.099	976.702	935.164	965.79	927.759	948.625	1095.78	904.656	968.516	1074.17	1084.42	1107.61	1060.13	1142.83	1070.63	1034.17	953.171	933.502
ENSMUSG00000022241.6	Tars	0.000385925	1.78962e-06	20	0	642.936	9308.8	9174.23	8278.89	6493.19	6078.56	6396.5	5820.05	5099.18	5300.76	5495.62	6130.39	5908.38	5921.91	6845.16	5839.31	6756.89	6669.19	6972.15
ENSMUSG00000022244.7	Amacr	0.0288639	0.000934858	20	0	128.902	3032.99	3041.73	2739.92	2494.36	2248.18	2527.81	2733.6	2300.18	2443.28	2416.61	2567.6	2527.02	2624.35	2779.25	2625.57	2773.75	2761.39	2918.89
ENSMUSG00000022257.4	Laptm4b	0.0410799	0.00157216	20	16	203.097	2581.86	2513.21	2330.39	1802.33	1861.29	1982.56	1991.74	2048.51	1953.4	2269.78	2219.68	2265.87	2109.2	2276.8	2248.79	2254.4	2183.68	2285.23
ENSMUSG00000022261.6	Sdc2	0.00144728	1.29788e-05	24	16	1074.66	14622.3	13339	13383.6	12246.2	13290.8	14262.8	14199.4	14723.9	13261.6	15722.9	14672.5	14665.7	15782.6	15339.6	16099	15504.4	14579.9	15392.1
ENSMUSG00000022292.16	Rrm2b	0.0324158	0.00111424	20	4	80.6724	1715.83	1697.18	1546.78	1663.44	1835.31	1817.5	1707.97	1625.66	1662.94	1347.96	1519.32	1593.88	1590.75	1737.89	1668.9	1953.64	1697.08	1718.54
ENSMUSG00000022312.11	Eif3h	0.0369573	0.00132502	20	18	323.053	6698.33	6587.45	6255.93	5994.64	5979.43	6288	6083.63	5932.41	5983.94	6016.7	6082.94	6288.84	6071.15	6818.56	6540.5	6370.32	6971.56	6900.34
ENSMUSG00000022314.10	Rad21	0.0065017	0.000115555	20	12	1069.62	5485.13	4814.17	6363.42	5232.77	6337.44	5680.62	6438.62	8898.05	7262.34	8533.77	6931.28	7149.94	7455.17	5712.18	6745.44	6109.29	5308.52	4926.6
ENSMUSG00000022322.8	Shcbp1	0.000312152	1.3743e-06	20	12	212.63	412.029	388.989	355.792	711.297	683.308	743.692	1039.45	984.012	1089.2	1149.24	1172.53	1216.8	781.555	911.309	809.636	921.271	1009.24	935.442
ENSMUSG00000022337.7	Emc2	0.0324158	0.00111424	24	18	535.856	6003.98	6072.46	5035.91	4930.91	4400.12	4910.04	5312.02	4197.92	4495.88	4652.17	5247.03	5189.11	5237.64	6135.82	5490.09	6419.99	6702.23	6976.03
ENSMUSG00000022351.14	Sqle	0.00379061	4.99295e-05	20	16	1468.09	7572.94	7506.65	7659.75	3279.51	3246.2	3189.9	4128.03	3907.71	3989.63	5479.06	5254.94	5355.7	5704.14	5704.3	6112.25	5703.75	5913.26	5735.89
ENSMUSG00000022360.8	Atad2	0.00201254	2.05898e-05	20	6	913.869	2145.03	2136.9	2064.89	5559.52	5573.29	5950.47	5113.27	4757.95	4749.51	4231.56	4319.62	4282.99	3673.42	3880.7	3759.62	3905.47	3673.51	4058.11
ENSMUSG00000022367.7	Has2	0.0288639	0.000934858	24	16	408.284	1999.1	1955.94	1832.71	2940.72	2892.99	2946.95	2985.49	2760.45	2736.8	2996.2	3014.93	2917.61	3234.56	3520.12	3491.27	3349.99	3272.02	3513.73
ENSMUSG00000022372.14	Sla	0.0288639	0.000934858	24	16	8.97992	21.9367	25.3689	29.0223	22.4789	15.3985	15.7641	27.6336	14.7375	26.5907	36.4314	33.8883	25.8893	34.269	35.4672	28.4889	29.8058	42.0516	46.578
ENSMUSG00000022378.14	Fam49b	0.00324231	4.01918e-05	24	16	135.545	2727.78	2671.34	2589.44	2226.22	2357.89	2548.21	2622	2673.16	2431.01	2694.82	2585.67	2622.7	2818.91	2774.32	2826.83	2855.94	2768.4	2809.24
ENSMUSG00000022382.15	Wnt7b	0.000650816	3.86349e-06	24	12	91.9329	815.474	896.367	951.288	974.621	1063.46	1002.41	996.934	1083.77	1108.63	1154.76	1166.89	1106.49	1147.46	1104.41	1104.63	1086.56	1036.27	960.672
ENSMUSG00000022385.11	Gtse1	9.57228e-07	1.72719e-10	20	10	156.856	143.066	167.435	180.583	349.226	402.286	382.974	605.813	589.5	618.746	565.238	528.657	587.574	344.901	399.006	435.605	329.67	338.416	344.483
ENSMUSG00000022391.16	Rangap1	0.00379061	4.99295e-05	20	10	521.603	4028.73	4076.78	3637.47	5078.63	5037.23	5469.2	6008.17	5509.56	5563.6	5387.43	5879.61	5864.48	4963.48	5667.85	4448.86	5141.96	5039.19	4992.58
ENSMUSG00000022400.9	Rbx1	0.0132299	0.000310332	20	0	245.201	4412.14	4513.97	3893.29	4028.54	3725.47	4217.35	3897.4	3533.6	3592.82	3681.78	3994.3	3901.4	3867.98	4179.21	4018.77	4699.38	4550.59	4794.63
ENSMUSG00000022412.14	Mief1	0.0148536	0.000375219	24	4	132.626	2168.87	2355.08	2286.32	2069.67	2209.68	2194.91	2192.62	2226.5	2263.28	2002.62	2005.06	2012.61	2058.35	1934.93	1946.44	2189.37	2121.61	2067.87
ENSMUSG00000022415.12	Syngr1	0.0116493	0.00025602	20	0	9.61512	145.927	120.925	138.662	100.352	81.8045	88.0932	76.5237	92.9596	74.6586	85.0065	102.794	103.557	107.229	102.461	96.4947	111.998	99.1217	119.356
ENSMUSG00000022451.12	Twf1	0.00758651	0.000141543	24	14	181.59	2642.9	2541.12	2653.93	2602.74	2847.76	2985.9	2754.85	2958.84	2782.82	3115.43	2899.71	3077.45	3223.5	3122.1	3326.77	3116.06	2870.53	2693.76
ENSMUSG00000022498.16	Txndc11	0.00233739	2.58112e-05	24	16	93.1959	696.252	644.369	715.884	566.79	629.414	605.525	684.462	675.658	594.201	802.594	678.895	766.548	790.399	751.707	831.692	860.756	728.895	772.419
ENSMUSG00000022510.14	Trp63	0.00758651	0.000141543	20	12	52.6896	360.525	357.701	408.462	354.043	369.564	342.173	449.577	482.937	445.906	441.592	466.528	450.248	393.541	374.376	371.275	375.734	414.509	341.572
ENSMUSG00000022519.14	Srl	0.0410799	0.00157216	20	16	1051.98	22680.7	22846.4	24227.2	15105	14628.6	14505.7	15699.1	16070.7	16030.1	17186.8	17111.3	17182.6	17277.1	16614.4	15989.6	16652.4	16783.6	17009.7
ENSMUSG00000022523.10	Fgf12	0.0403429	0.00144859	20	14	1.2713	0.95377	0	3.2247	0	0	0	1.06283	2.26731	1.02272	2.20796	2.25922	4.50248	0	7.88159	1.83799	0.903207	0	1.94075
ENSMUSG00000022536.14	Glyr1	0.0410799	0.00157216	20	14	46.4324	2129.77	2141.98	2120.78	2100.17	2121.14	2219.95	2177.74	2172.08	2117.03	2232.25	2243.4	2182.58	2229.7	2216.7	2184.46	2102.66	2153.64	2190.14
ENSMUSG00000022544.14	Eef2kmt	0.0171317	0.00045255	20	4	27.4705	279.455	249.461	288.074	364.48	339.729	376.483	308.22	273.211	247.498	269.371	250.773	264.521	256.465	305.412	268.347	306.187	287.353	307.609
ENSMUSG00000022546.5	Gpt	0.025318	0.000782552	24	18	60.448	523.62	476.089	406.313	324.339	286.797	331.045	379.43	365.037	391.702	379.769	377.289	406.349	475.345	504.422	429.172	538.311	534.657	605.514
ENSMUSG00000022548.14	Apod	0.00433321	6.1846e-05	20	18	34.4372	116.36	125.999	95.6662	52.986	36.5714	41.7284	57.3928	44.2125	43.977	65.1349	66.6469	88.924	102.807	105.416	78.1147	94.8367	115.141	119.356
ENSMUSG00000022561.13	Gpaa1	0.0410799	0.00157216	24	6	115.893	1378.2	1372.46	1330.73	1421.79	1512.9	1500.37	1410.37	1400.06	1478.85	1461.67	1389.42	1513.96	1162.94	1256.13	1286.6	1036.88	1163.43	1049.95
ENSMUSG00000022565.15	Plec	0.0196715	0.000544488	24	6	15500	69300	72527.9	78093.7	63280.5	83523.4	63589.4	67489.7	73492.5	80795.9	69188.7	57861.9	59569	59120.7	48353.6	48436.6	39974.1	40576.8	38981.9
ENSMUSG00000022568.17	Scrib	0.0148536	0.000375219	24	14	345.186	4911.92	4905.49	4847.8	4301.5	4234.59	4235.89	5307.77	4934.8	5375.42	5122.47	5223.31	5122.7	5276.33	5297.42	5592.1	4887.25	4933.06	4765.52
ENSMUSG00000022575.5	Gsdmd	0.0410799	0.00157216	20	0	54.0099	720.097	734.852	740.607	851.79	674.647	727.928	631.321	553.223	612.609	667.908	695.839	688.88	629.003	749.737	697.519	727.081	734.903	788.916
ENSMUSG00000022583.12	Ly6f	0.0065017	0.000115555	24	16	2.3419	1.90754	0	2.1498	0.802818	0	0.927297	0	2.26731	1.02272	3.31194	3.38883	3.37686	7.73817	6.89639	1.83799	5.41924	6.00738	1.94075
ENSMUSG00000022584.14	Ly6c2	0.0132299	0.000310332	20	18	53.4708	442.549	471.861	361.167	258.507	253.113	301.372	322.037	194.989	275.112	291.451	318.55	363.575	360.378	350.731	366.68	345.025	321.395	375.535
ENSMUSG00000022587.14	Ly6e	0.0010336	8.07542e-06	20	12	198.162	1136.89	1260.83	1344.7	1389.68	1550.44	1543.02	1741.98	1524.76	1629.19	1805.01	1698.93	1755.97	1423.82	1291.6	1780.1	1012.49	1019.25	910.212
ENSMUSG00000022604.18	Cep97	0.000765253	4.95707e-06	20	6	101.222	821.196	801.656	816.925	888.72	983.579	947.698	888.525	936.398	925.562	814.738	773.782	700.136	791.504	789.145	739.792	869.788	757.931	768.538
ENSMUSG00000022614.8	Lmf2	0.000138762	3.45521e-07	20	12	74.1695	745.848	763.603	786.828	810.846	846.917	780.784	874.709	849.107	885.676	971.503	965.815	1018.69	800.348	683.728	763.686	589.794	660.812	643.359
ENSMUSG00000022665.15	Ccdc80	0.000154246	4.59224e-07	20	18	519.287	5176.11	5288.56	4966.04	4982.29	5061.29	4997.2	4649.88	4599.24	4691.22	5745.12	5521.53	5737.29	6143	6268.82	6525.8	5561.95	5888.23	5482.62
ENSMUSG00000022672.8	Prkdc	0.000884764	6.33787e-06	24	4	328.294	1358.17	1374.15	1577.96	1813.57	2025.86	1855.52	1417.81	1661.94	1678.28	1563.24	1339.72	1300.09	1165.15	1078.79	1159.77	1068.49	1035.27	938.353
ENSMUSG00000022677.15	Fopnl	0.0065017	0.000115555	24	18	94.3258	1189.35	1167.81	1067.38	1097.45	1049.99	1152.63	1148.92	1078.11	1110.67	1118.33	1200.77	1165.02	1194.99	1270.91	1261.78	1430.68	1428.75	1535.13
ENSMUSG00000022678.16	Nde1	0.00758651	0.000141543	24	12	218.202	1251.35	1332.71	1199.59	1392.89	1369.5	1396.51	1785.55	1574.65	1696.69	1659.28	1911.3	1861.78	1660.39	1817.69	1678.09	1707.96	1696.08	1537.08
ENSMUSG00000022680.14	Pdxdc1	0.00123548	1.02546e-05	20	18	132.526	3797.91	3733.45	3538.58	3581.37	3461.77	3433.78	3495.65	3458.78	3472.14	3537.15	3535.67	3522.07	3587.19	3697.45	3863.46	3688.7	3724.57	3718.48
ENSMUSG00000022681.15	Ntan1	0.0132299	0.000310332	24	16	39.0057	568.447	536.129	499.829	558.762	491.79	528.559	512.284	560.025	522.61	567.446	536.564	639.352	574.836	602.942	604.7	576.246	595.732	581.255
ENSMUSG00000022684.15	Bfar	0.025318	0.000782552	24	18	158.797	1539.39	1637.98	1386.62	1422.59	1433.99	1535.6	1377.43	1296.9	1354.08	1419.72	1754.28	1587.12	1611.75	1680.75	1509.91	1832.61	1783.19	1705.92
ENSMUSG00000022742.6	Cpox	0.0116493	0.00025602	20	6	58.2995	488.33	466.787	425.661	560.367	586.105	600.889	579.242	513.545	528.746	459.256	487.991	470.509	563.781	462.058	424.577	518.441	520.639	614.248
ENSMUSG00000022754.6	Tmem45a	0.00324231	4.01918e-05	24	16	94.0362	381.508	438.036	378.365	426.297	406.135	484.976	423.006	472.734	428.52	533.223	520.75	496.399	613.526	537.919	561.507	603.342	598.735	570.581
ENSMUSG00000022757.19	Tfg	0.0410799	0.00157216	20	16	65.4284	1135.94	1138.22	1114.67	928.058	1068.27	1012.61	1030.94	1069.04	1106.58	1137.1	1065.22	1223.55	1067.87	1202.93	1195.61	1061.27	1096.35	969.405
ENSMUSG00000022758.14	P2rx6	1.45681e-05	1.10402e-08	20	18	15.2888	121.129	110.777	94.5913	93.1269	67.3684	87.1659	80.775	85.0241	76.704	104.878	93.7575	99.0546	107.229	127.091	113.037	104.772	101.124	101.889
ENSMUSG00000022769.9	Sdf2l1	0.00276739	3.22574e-05	20	2	66.7983	618.043	598.705	577.222	661.522	648.662	664.872	560.111	535.085	566.587	500.103	574.971	547.052	573.73	607.868	675.463	780.37	770.947	824.819
ENSMUSG00000022797.16	Tfrc	0.0010336	8.07542e-06	20	0	676.903	12017.5	11767.8	10757.6	9881.89	10062	10970.9	10079.9	10013.6	9510.28	10833.4	10616.1	10475	10977.1	11334.7	11650.1	12510.3	11973.7	12874
ENSMUSG00000022808.5	Snx4	0.00758651	0.000141543	20	18	318.687	4313.9	4413.34	3735.28	3383.88	3174.02	3324.36	3529.66	3221.85	3256.34	3339.54	3593.28	3588.48	3461.17	3952.62	3791.78	3781.73	3750.61	4105.66
ENSMUSG00000022816.11	Fstl1	0.00570472	9.4082e-05	20	18	1696.7	16343.8	15834.4	15280.8	17344.9	17073.1	17628.8	16142.3	16665.9	16498.5	19526.1	19510.6	19500.3	20449.8	21925.6	23061.3	19582.4	20886.7	20834.9
ENSMUSG00000022844.8	Pdia5	0.0465074	0.00186127	20	0	33.9743	304.253	226.629	281.624	281.789	276.211	295.808	221.068	256.206	214.771	253.916	259.81	243.134	275.258	306.397	374.032	245.672	307.377	371.654
ENSMUSG00000022858.16	Tra2b	0.0369573	0.00132502	24	16	222.279	1799.76	1723.39	1740.27	1662.64	1935.4	1893.54	2084.21	1845.59	1978.96	2005.93	2146.26	1921.43	2145.68	2179.26	2164.24	2255.31	2305.83	2177.52
ENSMUSG00000022863.15	Btg3	0.0171317	0.00045255	24	16	27.8153	97.2846	106.549	92.4415	107.578	105.865	88.0932	124.351	109.964	106.363	126.958	151.368	120.441	143.709	144.824	145.202	146.319	149.183	165.934
ENSMUSG00000022865.14	Cxadr	0.000552438	3.00038e-06	20	18	73.2265	578.939	516.679	496.604	319.522	356.09	380.192	413.441	331.027	398.861	481.336	410.048	441.243	500.77	504.422	501.772	443.474	467.574	465.78
ENSMUSG00000022883.11	Robo1	0.0196715	0.000544488	24	6	193.403	892.729	939.494	1160.89	980.241	1207.82	923.588	898.091	1061.1	1090.22	1058.72	816.707	948.898	800.348	670.921	731.521	615.987	601.739	513.329
ENSMUSG00000022893.14	Adamts1	0.0148536	0.000375219	20	18	301.839	3954.33	4033.65	3703.03	1461.13	1311.76	1321.4	1587.87	1465.81	1674.19	1743.19	1724.91	1668.17	1883.69	2014.73	1835.24	1974.41	2002.46	2017.41
ENSMUSG00000022895.16	Ets2	0.000650816	3.86349e-06	24	14	273.678	1892.28	2047.27	2088.53	1994.2	2278.98	2188.42	2175.61	2433.96	2363.51	2722.42	2434.31	2541.65	2731.57	2457.09	2706.45	2154.15	2197.7	2148.41
ENSMUSG00000022898.13	Vps26c	0.0288639	0.000934858	20	0	163.666	2412.09	2460.78	2249.77	1942.02	1858.41	2074.36	2035.32	1869.4	1911.46	1840.34	1918.08	1868.53	1870.43	2211.77	2149.53	2189.37	2155.65	2342.49
ENSMUSG00000022912.8	Pros1	0.00169295	1.63733e-05	24	16	208.869	1327.65	1203.33	1194.22	1304.58	1256.9	1385.38	1392.31	1301.44	1315.22	1529.01	1532.88	1400.27	1586.33	1608.83	1771.83	1613.13	1599.96	1691.36
ENSMUSG00000022962.15	Gart	0.0410799	0.00157216	20	4	109.387	2492.2	2475.16	2288.46	2882.12	2952.66	3020.21	2556.1	2343.26	2513.85	2340.44	2499.82	2390.82	2428.68	2797.97	2554.81	2754.78	2611.21	2629.72
ENSMUSG00000022978.11	Mis18a	0.0148536	0.000375219	20	10	43.5533	160.233	132.764	121.464	289.817	235.789	261.498	362.425	323.091	308.862	293.659	340.012	284.782	224.407	276.841	273.861	304.381	263.323	342.543
ENSMUSG00000023004.8	Tuba1b	0.0171317	0.00045255	20	12	372.488	5033.05	5004.43	4713.44	4209.98	4198.02	4593.83	5283.32	5088.97	5167.81	5154.49	5567.84	5443.5	4410.76	4683.64	4708.02	4474.49	4770.86	4491.87
ENSMUSG00000023008.18	Fmnl3	0.0102151	0.000210675	20	14	198.177	1598.52	1667.58	1959.55	1560.68	1731.37	1383.53	1553.86	1875.06	1872.6	2041.26	1912.43	1880.91	2037.35	1633.46	1911.51	1600.48	1534.89	1422.57
ENSMUSG00000023015.14	Racgap1	3.0645e-05	4.14712e-08	20	12	886.934	1573.72	1518.75	1551.08	2048.79	2166.38	1987.2	3179.99	3254.72	3410.77	3834.13	3797.74	3716.8	2863.12	2909.29	3267.03	2543.43	2547.13	2398.77
ENSMUSG00000023034.7	Nr4a1	0.0196715	0.000544488	24	6	22.1445	109.684	138.683	132.213	109.986	102.015	95.5116	117.974	113.365	106.363	103.774	100.535	93.4265	82.909	68.9639	73.5197	64.1277	80.0984	76.6597
ENSMUSG00000023050.9	Map3k12	0.0369573	0.00132502	24	12	20.9906	233.674	250.306	264.426	264.93	279.098	272.625	308.22	283.414	291.475	309.115	286.921	307.294	296.261	247.285	308.783	249.285	285.35	279.468
ENSMUSG00000023066.10	Rttn	0.0410799	0.00157216	20	8	161.092	463.532	424.506	476.181	766.691	830.556	736.274	731.227	703.999	772.154	786.034	721.82	653.986	537.25	492.6	586.32	504.892	545.67	502.655
ENSMUSG00000023072.14	Cep89	0.00233739	2.58112e-05	20	12	38.9254	272.778	206.333	205.306	288.212	229.053	269.843	279.524	297.017	292.498	375.353	329.846	348.942	284.101	295.56	268.347	205.931	287.353	281.409
ENSMUSG00000023092.16	Fhl1	0.00144728	1.29788e-05	20	16	923.653	8809.98	9005.95	9607.47	6691.49	6776.3	6557.85	7329.27	7997.93	7549.72	8747.94	8267.6	7928.87	9085.72	7915.09	9571.35	7901.25	7457.16	7730.01
ENSMUSG00000023118.15	Sympk	0.00233739	2.58112e-05	24	4	153.974	1942.83	1850.24	1960.62	2151.55	2175.04	2261.68	1940.73	1944.22	2021.92	1852.48	1897.74	1822.38	1816.26	1810.8	1878.43	1685.38	1711.1	1699.13
ENSMUSG00000023150.14	Ivns1abp	0.000154246	4.59224e-07	20	2	831.216	14220.7	13944.4	12798.8	11769.3	11630.7	12247.7	11785.7	11116.6	11087.3	10593.8	11041.9	10860	10946.2	11891.4	11258.6	12921.3	12554.4	13308.7
ENSMUSG00000023175.15	Bsg	0.025318	0.000782552	20	18	1315.17	17772.6	18066.9	16456.7	13866.3	13095.5	14258.1	14544.8	12910.1	13710.6	14337.4	15836	15811.6	14520.1	16436.1	15674.4	15521.6	16212.9	15805.5
ENSMUSG00000023191.9	P3h3	0.00570472	9.4082e-05	24	14	31.1003	255.61	218.172	239.703	305.071	260.812	253.152	274.21	310.621	309.884	348.858	319.679	311.797	368.116	352.701	299.593	343.219	333.409	314.402
ENSMUSG00000023272.4	Creld2	0.0288639	0.000934858	24	16	224.52	1547.02	1633.76	1494.11	1745.33	1580.27	1710.86	1712.22	1538.37	1703.85	1811.63	1893.22	1865.15	1837.26	2048.23	1938.16	2029.51	1985.44	2083.4
ENSMUSG00000023456.15	Tpi1	0.0410799	0.00157216	24	18	1854.34	22600.5	23052.7	19978.1	16370.3	14921.1	16510.5	18910.9	16661.3	17339.2	17267.4	19283.5	18505.2	19570.9	22621.2	20187.6	22405.8	23187.5	24167.2
ENSMUSG00000023460.13	Rab12	0.0116493	0.00025602	20	2	79.6567	2609.52	2652.74	2486.25	2401.23	2279.94	2334.93	2395.62	2331.93	2374.76	2212.38	2179.01	2287.26	2439.73	2359.55	2570.43	2519.95	2691.31	2684.06
ENSMUSG00000023505.13	Cdca3	4.54198e-05	7.78563e-08	20	12	156.111	155.465	167.435	184.883	249.676	221.353	221.624	527.163	446.66	470.451	551.99	588.526	533.544	359.272	460.088	431.01	390.185	415.51	372.624
ENSMUSG00000023791.16	Pigx	0.0116493	0.00025602	24	18	77.6491	577.031	600.397	517.028	559.564	469.654	561.942	578.179	538.486	528.746	532.119	593.044	642.729	661.061	718.21	655.245	665.663	686.844	849.079
ENSMUSG00000023832.14	Acat2	0.0116493	0.00025602	24	18	477.297	2262.34	2229.08	1916.55	845.368	746.827	821.585	1202.06	1015.75	985.902	1440.69	1558.86	1567.99	1877.06	2087.64	1818.69	2382.66	2366.91	2371.6
ENSMUSG00000023883.13	Phf10	0.00233739	2.58112e-05	24	0	266.013	4123.15	4045.49	3647.14	2848.4	2690.89	2847.73	2833.5	2530.32	2506.69	2354.79	2478.36	2650.84	2496.11	2808.8	2551.14	2778.26	2906.57	2872.31
ENSMUSG00000023885.9	Thbs2	0.0369573	0.00132502	24	16	617.888	5383.08	5253.05	5437.93	5583.6	6160.36	5984.78	5459.75	5371.25	5916.44	6381.01	5919.15	6089.61	6582.97	6869.79	7440.2	6887.85	6311.75	6094.93
ENSMUSG00000023886.10	Smoc2	0.0196715	0.000544488	24	18	56.1169	205.061	160.67	147.261	219.169	215.579	220.697	206.189	193.855	208.635	255.02	259.81	239.757	274.152	259.107	317.973	287.22	335.412	305.668
ENSMUSG00000023908.8	Pkmyt1	0.00874353	0.000172911	20	8	41.9998	67.7177	100.63	63.4192	184.648	160.722	183.605	148.796	138.306	175.908	126.958	131.035	160.964	98.3853	95.5643	108.442	89.4175	100.123	124.208
ENSMUSG00000023913.17	Pla2g7	0.00874353	0.000172911	24	18	21.6344	83.9318	94.7105	93.5164	81.0846	72.1805	63.9835	73.3352	66.8856	66.4768	78.3826	119.739	70.9141	111.651	94.5791	124.065	115.61	110.135	131.971
ENSMUSG00000023940.14	Sgo1	0.000312152	1.3743e-06	20	12	94.9664	137.343	164.052	128.988	336.381	381.113	377.41	554.797	549.822	496.019	563.03	511.713	566.187	436.654	399.991	446.632	471.474	437.537	433.758
ENSMUSG00000023944.14	Hsp90ab1	0.0324158	0.00111424	24	6	2371.39	40363.6	41587.2	45049.1	46466.3	52579.1	45926.2	43044.6	46643.1	44702.1	43700	42848.3	43894.7	43112.7	42128.1	38509.6	40100.6	40045.2	36081.5
ENSMUSG00000023953.9	Polh	0.0324158	0.00111424	20	10	140.241	1454.5	1480.7	1295.26	1911.51	1714.05	1929.71	2216	1819.52	1993.28	1869.04	2003.93	1976.59	1647.12	1856.12	1778.26	1791.96	1865.29	1988.3
ENSMUSG00000024006.17	Stk38	0.0148536	0.000375219	24	18	92.5294	2165.06	2042.19	2019.74	1995	2093.23	1995.54	1913.09	2116.53	1939.08	2079.9	2054.76	2059.89	2147.9	2334.92	2119.21	2256.21	2242.75	2219.25
ENSMUSG00000024012.18	Mtch1	0.0102151	0.000210675	20	18	560.014	7798.03	7665.63	7082.52	5972.17	6053.53	6288.93	6246.25	6194.29	6535.18	6552.13	6825.09	6794.25	6814.01	7172.25	6935.67	7123.59	7407.1	7864.9
ENSMUSG00000024026.13	Glo1	0.0196715	0.000544488	20	2	255.225	7379.32	7352.74	6575.17	6999.77	6619.43	6858.29	6743.65	6468.63	6640.52	6218.72	6556.25	6508.34	6528.81	7322.99	7018.38	7299.72	7097.72	7451.52
ENSMUSG00000024048.15	Myl12a	0.0465074	0.00186127	20	0	877.051	14319.9	13930.9	12323.7	9600.1	9909.9	10797.4	10359.4	9769.83	9816.07	9888.36	10428.5	9998.89	9800.95	11599.7	12552.6	11450.9	11634.3	12863.3
ENSMUSG00000024054.14	Smchd1	0.025318	0.000782552	20	8	659.637	4157.49	4101.3	4139.44	5856.56	5876.45	5925.43	5400.24	5274.89	5429.62	4972.33	5275.27	5226.26	4621.9	4865.9	4798.08	4480.81	4380.38	4547.18
ENSMUSG00000024056.10	Ndc80	0.00570472	9.4082e-05	20	12	253.329	378.647	378.842	340.744	796.396	723.729	814.167	1215.88	1139.32	1249.76	1172.43	1194	1215.67	885.468	1021.65	917.159	990.818	978.201	1033.45
ENSMUSG00000024059.10	Clip4	0.0288639	0.000934858	24	14	47.4116	297.576	261.299	321.395	369.296	389.774	411.72	393.247	480.669	446.929	478.024	431.51	423.233	480.872	470.925	493.501	494.054	450.553	434.728
ENSMUSG00000024084.8	Qpct	0.00570472	9.4082e-05	24	16	18.9829	58.18	59.194	49.4455	44.9578	48.1203	44.5103	78.6494	58.95	57.2723	60.7189	77.943	49.5273	78.4872	93.5939	93.7377	74.9661	84.1033	101.889
ENSMUSG00000024096.17	Ralbp1	0.0369573	0.00132502	20	4	167.289	3408.78	3337.7	3075.29	3546.85	3245.23	3577.51	3285.21	3234.32	3176.57	2922.24	3148.22	3277.81	3137.28	3310.27	2873.7	3367.15	3436.22	3568.07
ENSMUSG00000024098.6	Twsg1	0.000884764	6.33787e-06	24	12	273.387	2611.42	2567.33	2789.37	3000.93	3047.94	3003.52	2980.17	3306.87	3154.07	3552.61	3276.99	3412.88	3351.73	3102.39	3342.39	2999.55	2849.5	2955.76
ENSMUSG00000024104.11	Washc2	0.000884764	6.33787e-06	24	4	330.752	3658.66	3827.32	3529.98	3488.25	3456.96	3367.02	3047.13	3069.94	3217.48	3020.49	3042.04	3031.3	2812.27	2919.15	2937.11	2825.23	2865.52	2970.32
ENSMUSG00000024120.12	Lrpprc	0.00433321	6.1846e-05	24	2	310.709	5411.69	5603.14	5362.68	5032.87	4876.51	4962.89	4658.38	4514.21	4712.7	4445.73	4437.1	4384.29	3928.78	4470.83	4335.83	4329.97	4266.24	4188.14
ENSMUSG00000024150.12	Mcfd2	0.0196715	0.000544488	24	18	315.416	1920.89	2045.58	1734.89	2078.5	1860.33	2029.85	2053.39	1914.74	1801.01	2066.65	2269.38	2306.4	2212.01	2415.71	2330.58	2744.84	2647.25	2643.3
ENSMUSG00000024151.13	Msh2	0.0196715	0.000544488	20	6	235.238	1126.4	1109.47	1037.28	2418.09	2205.83	2236.64	1598.5	1461.28	1552.49	1375.56	1317.12	1409.28	1306.65	1570.41	1372.06	1392.74	1364.68	1409.96
ENSMUSG00000024170.15	Telo2	0.0132299	0.000310332	20	6	28.4383	513.128	523.444	488.005	551.536	532.211	596.252	537.792	529.417	524.656	455.944	485.732	522.288	519.563	511.318	497.177	470.571	488.6	503.625
ENSMUSG00000024174.9	Pot1b	0.0410799	0.00157216	20	10	17.5834	176.448	148.831	177.359	217.564	215.579	218.842	185.995	250.538	212.726	205.34	223.662	223.998	180.189	176.351	198.503	209.544	181.223	165.934
ENSMUSG00000024176.10	Sox8	0.000154246	4.59224e-07	20	16	38.402	166.91	174.2	201.007	114.803	120.301	94.5843	129.665	168.914	161.59	198.717	224.792	171.094	219.985	194.084	174.609	173.416	158.194	153.319
ENSMUSG00000024220.14	Zfp523	0.0116493	0.00025602	20	18	19.6182	405.352	406.748	428.886	358.057	397.474	413.575	392.184	351.433	395.793	431.656	398.752	444.62	423.388	444.325	472.364	406.443	432.531	368.743
ENSMUSG00000024247.14	Pkdcc	0.0116493	0.00025602	24	14	15.7108	201.246	238.467	213.905	202.31	220.391	189.169	221.068	258.473	221.93	245.084	251.903	256.641	223.302	250.241	291.322	244.769	236.29	241.624
ENSMUSG00000024253.9	Dync2li1	0.0224685	0.00065353	20	4	52.6081	808.797	757.684	664.289	765.889	802.647	836.422	722.724	671.123	679.086	589.526	717.301	695.634	595.839	743.825	675.463	735.21	765.941	750.1
ENSMUSG00000024271.8	Elp2	0.0065017	0.000115555	20	4	107.355	3526.09	3434.95	3370.89	3728.29	3490.65	3553.4	3412.74	3354.48	3357.59	3189.4	3318.79	3205.77	3217.97	3340.81	3539.98	3214.51	3259	3434.16
ENSMUSG00000024293.16	Esco1	0.025318	0.000782552	24	18	125.725	1745.4	1587.25	1517.76	1457.92	1564.87	1560.64	1729.22	1515.7	1480.9	1534.53	1622.12	1623.14	1657.07	1821.63	1849.02	1877.77	1852.27	2098.92
ENSMUSG00000024301.10	Kifc5b	0.000219747	8.00938e-07	20	12	63.8048	101.1	116.697	112.865	223.986	172.271	153.931	257.205	282.28	292.498	289.243	250.773	314.048	223.302	248.27	203.098	175.222	182.224	193.105
ENSMUSG00000024302.16	Dtna	0.0324158	0.00111424	20	16	83.2968	1510.77	1553.42	1602.68	1184.96	1298.29	1201.78	1312.59	1376.26	1364.31	1404.26	1344.23	1423.91	1416.09	1351.69	1500.72	1376.49	1375.69	1338.15
ENSMUSG00000024308.15	Tapbp	0.000884764	6.33787e-06	24	12	188.088	2554.2	2662.04	2601.26	2618.79	2655.28	2672.47	2641.13	2767.25	2817.59	2988.48	3011.54	2862.45	2932.77	2957.57	2904.03	2567.82	2675.29	2586.05
ENSMUSG00000024359.10	Hspa9	0.00379061	4.99295e-05	20	0	2228.73	33119.7	32751.2	29930.6	25528	25058.2	26144.2	22373.6	20336.6	21747.1	22653.7	23718.4	23731.5	22251.7	26159	23687.1	25525.5	25690.6	25780
ENSMUSG00000024360.8	Etf1	0.025318	0.000782552	20	0	463.65	14522.1	14093.3	13039.6	11595.9	11154.3	12207.9	11906.9	11572.3	11374.7	11246.3	12172.7	11834.8	11973.2	12709.1	11839.4	13282.6	13107.1	14264.5
ENSMUSG00000024369.16	Nelfe	0.00379061	4.99295e-05	20	6	52.9202	713.42	716.248	630.967	783.551	778.587	899.478	796.059	742.544	734.313	675.636	703.746	684.377	623.475	724.121	719.575	735.21	696.856	735.545
ENSMUSG00000024378.9	Stard4	0.00233739	2.58112e-05	20	16	234.511	1394.41	1279.44	1670.4	870.255	995.128	886.496	1057.52	1449.94	1238.51	1549.99	1201.9	1271.95	1718.98	1315.24	1930.81	1310.55	1224.5	1128.55
ENSMUSG00000024391.7	Apom	0.0224685	0.00065353	20	18	0.898263	0	1.69126	3.2247	0.802818	0	1.85459	0	0	0	3.31194	2.25922	0	3.31636	2.9556	2.75699	0.903207	1.00123	1.94075
ENSMUSG00000024410.15	Rmc1	0.0410799	0.00157216	20	0	69.0406	1330.51	1430.8	1250.11	1247.58	1144.3	1219.4	1136.16	971.542	1023.74	1071.97	1149.94	1178.52	1136.41	1218.69	1159.77	1145.27	1159.42	1213.94
ENSMUSG00000024423.6	Impact	0.00874353	0.000172911	20	0	70.9554	3064.46	2963.93	2585.14	1806.34	1959.46	2134.64	2088.46	1867.13	1904.31	2079.9	2140.61	2117.29	2010.82	2180.25	2155.05	2376.34	2234.74	2293.97
ENSMUSG00000024425.4	Ndfip1	0.000884764	6.33787e-06	24	16	493.91	6313.96	6188.31	5805.54	5028.85	5359.64	5553.58	5675.51	5434.74	5767.12	6073	6293.05	6000.68	6112.05	6516.11	6832.74	6483.22	6445.92	6465.61
ENSMUSG00000024446.13	Rpp21	0.0102151	0.000210675	24	18	18.2217	444.457	431.271	380.515	428.705	422.496	419.138	429.383	394.512	396.815	397.433	430.381	429.987	431.127	448.266	455.822	456.119	442.544	516.24
ENSMUSG00000024471.12	Myot	7.35354e-05	1.433e-07	24	16	7.17633	10.4915	8.45629	13.9737	10.4366	6.73684	5.56378	14.8796	13.6039	13.2954	23.1836	20.333	18.0099	36.4799	27.5856	19.2989	22.5802	17.0209	16.4964
ENSMUSG00000024487.5	Yipf5	0.000154246	4.59224e-07	24	16	173.046	1587.07	1439.26	1508.09	1263.64	1487.88	1347.36	1278.58	1531.57	1445.1	1724.42	1555.47	1573.62	1715.66	1791.09	2239.6	1686.29	1637.01	1634.11
ENSMUSG00000024493.9	Lars	0.0171317	0.00045255	24	2	1381.85	8734.63	8930.69	8177.85	8056.28	7654.98	8092.52	6078.32	5594.58	5954.28	5611.53	6138.29	5802.57	5518.42	6343.7	5548.9	6133.68	6013.39	6414.18
ENSMUSG00000024516.13	Sec11c	0.00570472	9.4082e-05	24	16	178.658	591.338	656.208	475.106	598.902	570.707	550.815	673.834	570.228	605.45	705.444	789.596	772.176	758.341	865.005	823.421	1036.88	947.163	925.738
ENSMUSG00000024535.16	Snx24	0.0410799	0.00157216	24	20	67.3088	599.922	572.491	555.724	610.142	610.165	572.142	559.048	575.896	552.269	548.678	554.638	571.815	672.115	706.388	701.195	651.212	779.958	735.545
ENSMUSG00000024542.9	Cep192	3.684e-06	8.64148e-10	20	10	200.027	804.028	732.315	907.217	1284.51	1356.03	1291.72	1325.35	1540.64	1492.15	1394.33	1280.98	1315.85	1110.98	1030.52	1145.07	936.625	963.183	924.768
ENSMUSG00000024563.16	Smad2	0.0116493	0.00025602	20	18	128.663	2380.61	2367.76	2394.88	2093.75	2084.57	2088.27	2059.76	2271.84	2174.3	2324.98	2189.18	2180.33	2296.03	2349.7	2375.61	2246.27	2134.62	2296.88
ENSMUSG00000024571.15	Gm16286	0.0116493	0.00025602	20	2	63.0211	1531.76	1517.9	1555.38	1526.96	1430.14	1458.64	1374.24	1377.39	1464.54	1301.59	1450.42	1381.14	1543.21	1546.76	1425.36	1681.77	1623.99	1676.81
ENSMUSG00000024587.10	Nars	0.00758651	0.000141543	20	2	960.195	11397.6	11151.3	10235.2	7206.1	7077.53	7434.14	5880.63	5276.03	5591.21	5495.62	5711.3	5858.86	5719.61	6523.99	5820.01	6062.32	6474.95	6591.76
ENSMUSG00000024590.8	Lmnb1	0.00276739	3.22574e-05	20	10	131.833	636.165	634.222	635.267	955.354	1043.25	946.77	1043.7	1237.95	1192.49	1028.91	1119.44	1223.55	933.002	1060.07	896.022	848.111	961.18	1066.44
ENSMUSG00000024601.9	Isoc1	0.0065017	0.000115555	20	10	67.5774	744.895	698.49	736.307	926.452	951.82	1033.01	1002.25	1023.69	1040.11	1011.25	863.021	984.918	826.879	931.013	1008.14	804.757	852.046	900.509
ENSMUSG00000024620.11	Pdgfrb	0.0196715	0.000544488	20	14	334.148	3269.52	3387.59	3843.85	3083.63	3637.9	2952.51	3134.28	3308	3467.02	4106.81	3606.84	3634.63	3988.47	3426.52	3581.33	3105.22	3092.8	2822.82
ENSMUSG00000024640.9	Psat1	3.0645e-05	4.14712e-08	24	2	1005.35	12005.1	12038.4	11600.3	6298.11	6091.07	6282.44	4978.29	5136.59	4876.33	4747.12	4860.71	4626.3	4636.27	4755.56	4659.31	5036.28	4873.99	5061.48
ENSMUSG00000024659.15	Anxa1	0.0102151	0.000210675	24	16	5524.8	25890.1	25118.6	21479.8	25980	24749.2	27337.6	28902.6	25656.9	26315.6	29978.6	31679.9	31402.6	30523.8	34973.6	36500.7	35120.3	35024	36691.8
ENSMUSG00000024660.9	Incenp	1.75294e-05	1.54984e-08	20	10	146.912	355.756	362.775	357.942	784.353	772.812	699.182	797.122	1015.75	814.085	822.466	804.281	836.336	569.308	700.477	587.239	525.666	619.761	655.974
ENSMUSG00000024663.20	Rab3il1	0.0065017	0.000115555	20	16	63.2843	610.413	574.182	648.165	211.944	192.481	216.988	258.268	240.335	252.612	312.427	262.069	276.903	295.156	313.293	360.247	335.09	298.366	314.402
ENSMUSG00000024664.5	Fads3	0.025318	0.000782552	20	16	779.355	10817.7	10754.7	10643.7	7194.05	7324.87	7537.07	8020.11	7597.75	7784.95	8743.53	8639.25	8954.31	8120.66	8671.72	8441.91	8419.69	8503.44	8269.54
ENSMUSG00000024665.8	Fads2	0.00874353	0.000172911	20	16	687.331	3587.13	3771.51	3631.02	2046.38	2076.87	1976.07	2220.25	2099.53	2212.14	2663.91	2748.34	2743.14	3110.74	3096.48	2986.74	3082.64	3281.03	3252.7
ENSMUSG00000024666.6	Tmem138	0.0065017	0.000115555	24	14	28.1851	345.265	325.567	303.122	333.972	331.068	332.9	370.927	337.829	328.293	378.665	394.233	393.967	379.17	378.316	403.44	409.153	361.444	342.543
ENSMUSG00000024668.8	Sdhaf2	0.0132299	0.000310332	24	16	151.907	1504.1	1520.44	1365.12	1420.19	1393.56	1541.17	1660.14	1463.55	1501.35	1543.37	1548.69	1562.36	1586.33	1796.02	1775.5	1832.61	1740.14	1902.91
ENSMUSG00000024691.13	Fam111a	0.00500409	7.63872e-05	20	6	426.729	1232.27	1225.32	1288.81	3638.37	3408.84	3557.11	3273.51	3151.56	3043.62	2703.65	2870.34	2882.71	2608.87	2804.86	2799.26	2742.14	2766.4	2805.36
ENSMUSG00000024730.7	Ms4a8a	0.0148536	0.000375219	20	16	37.7677	190.754	200.414	187.033	80.2818	83.7293	88.0932	97.7803	89.5587	109.431	112.606	170.571	141.828	120.494	127.091	160.824	139.997	140.172	121.297
ENSMUSG00000024737.2	Slc15a3	0.0465074	0.00186127	20	16	2.20577	1.90754	7.61066	8.59921	4.01409	3.84962	7.41838	7.43981	5.66827	8.18176	7.72787	10.1665	12.3818	8.84362	10.8372	8.27097	12.6449	11.0135	5.82225
ENSMUSG00000024742.15	Fen1	0.000765253	4.95707e-06	20	6	373.312	1083.48	1108.62	1009.33	2293.65	2171.19	2312.68	2020.44	1768.5	1928.85	1498.1	1732.82	1601.76	1456.99	1613.76	1477.75	1784.74	1611.98	1828.19
ENSMUSG00000024754.13	Cemip2	0.025318	0.000782552	20	10	94.4564	3683.46	3756.28	4009.38	4047.81	4222.08	4112.56	4052.57	4177.52	4357.81	4207.27	4091.44	4136.66	3956.42	4060.01	4073.91	4093.33	3782.65	3760.21
ENSMUSG00000024769.7	Cdc42bpg	0.0465074	0.00186127	24	4	102.141	998.598	910.742	968.486	833.325	937.384	884.642	773.74	859.31	813.063	804.802	813.318	742.91	706.384	759.589	765.524	674.695	696.856	723.9
ENSMUSG00000024776.17	Stambpl1	0.00758651	0.000141543	24	16	108.674	1199.84	1227.85	1152.29	1250.79	1198.2	1254.63	1314.72	1258.36	1218.06	1293.87	1273.07	1381.14	1342.02	1403.91	1523.7	1378.29	1486.83	1427.42
ENSMUSG00000024781.16	Lipa	0.0324158	0.00111424	20	0	45.771	2367.26	2390.59	2277.72	2039.96	2004.69	2066.95	1967.3	1914.74	1945.21	2002.62	2197.09	2116.17	2049.51	2090.59	2049.36	1997.89	2117.6	2175.58
ENSMUSG00000024791.10	Cdca5	0.0148536	0.000375219	20	10	42.6027	126.851	93.8648	111.79	335.578	327.218	401.52	302.906	361.636	346.702	366.522	350.179	327.556	268.625	293.589	240.777	289.929	280.344	286.261
ENSMUSG00000024795.11	Kif20b	0.000219747	8.00938e-07	20	12	295.592	438.734	460.022	450.384	850.987	880.602	861.459	1269.02	1313.91	1236.47	1421.93	1376.99	1407.03	926.37	925.102	931.863	977.27	937.151	974.257
ENSMUSG00000024797.14	Vps51	0.00123548	1.02546e-05	24	4	70.2718	968.077	979.238	969.561	1044.47	1014.38	994.99	985.243	875.181	910.221	892.016	977.111	885.863	866.675	839.39	869.371	905.013	817.003	870.427
ENSMUSG00000024798.15	Htr7	0.00570472	9.4082e-05	24	16	19.7855	57.2262	57.5028	65.569	37.7325	54.8571	50.074	57.3928	51.0144	53.1815	80.5906	51.962	88.924	70.749	90.6383	110.28	99.3527	75.0922	81.5116
ENSMUSG00000024799.16	Tm7sf2	6.88473e-06	3.85101e-09	20	0	48.579	712.466	755.147	742.757	384.55	307.008	374.628	357.111	276.612	319.089	365.418	341.142	369.204	403.49	409.843	381.384	450.7	468.575	504.595
ENSMUSG00000024803.9	Ankrd1	0.0369573	0.00132502	24	0	2507.26	44175.8	45225.9	39996	39323.6	36737	38351.2	37146.9	33049.4	36156.2	33237.5	35972.4	35190.3	32832	39629.6	36237.9	36595.2	38261	37935.9
ENSMUSG00000024810.16	Il33	0.00324231	4.01918e-05	20	16	215.515	1243.72	1262.52	1158.74	798.804	728.541	797.476	978.866	977.21	934.766	1033.33	1121.7	1017.56	1106.56	1260.07	1388.6	1207.59	1214.49	1281.87
ENSMUSG00000024824.7	Rad9a	0.0369573	0.00132502	20	10	22.7725	186.939	219.864	225.729	223.183	296.421	242.952	284.838	258.473	319.089	277.099	253.032	247.637	279.68	228.566	255.481	187.867	230.283	177.579
ENSMUSG00000024827.10	Gldc	0.0324158	0.00111424	20	16	21.6415	90.6082	102.321	115.014	49.7747	45.2331	53.7832	52.0786	85.0241	53.1815	66.2388	94.8871	69.7885	79.5926	88.6679	108.442	83.9982	87.107	72.7782
ENSMUSG00000024835.15	Coro1b	0.0065017	0.000115555	20	0	115.448	2545.61	2558.87	2372.31	2323.36	2290.53	2361.83	2111.84	2060.98	2127.26	2236.67	2241.14	2161.19	2164.48	2284.68	2408.69	2168.6	2206.71	2354.13
ENSMUSG00000024851.14	Pitpnm1	0.0224685	0.00065353	24	4	138.238	1641.44	1652.36	1687.6	1718.03	1836.27	1747.96	1671.83	1655.14	1649.65	1727.73	1600.66	1508.33	1520	1423.61	1576.08	1408.1	1369.68	1260.52
ENSMUSG00000024853.10	Sf3b2	0.0410799	0.00157216	24	6	381.337	6416.01	6599.29	6318.27	7739.17	7159.34	7372.01	6849.93	6932.3	6633.36	6474.85	6883.83	6755.97	6250.23	6707.24	5687.67	6137.29	5968.33	6060
ENSMUSG00000024873.7	Cnih2	0.0148536	0.000375219	20	8	2.39156	0	4.22815	0	7.22536	5.77444	8.34567	7.43981	3.40096	8.18176	3.31194	2.25922	4.50248	2.21091	3.9408	0.918997	4.51603	1.00123	1.94075
ENSMUSG00000024875.5	Yif1a	0.00570472	9.4082e-05	20	18	202.895	2145.03	2247.68	2069.18	1827.21	1654.38	1881.49	1844.01	1726.56	1660.9	1884.5	1959.87	1921.43	1767.62	2168.42	2242.35	2076.47	2206.71	2189.17
ENSMUSG00000024878.9	Cbwd1	0.00758651	0.000141543	20	2	72.7044	1094.93	1011.37	910.441	950.537	951.82	965.316	1054.33	891.052	907.153	829.09	878.835	827.331	848.988	944.806	846.396	1045.01	989.215	1098.47
ENSMUSG00000024905.15	Tesmin	0.00570472	9.4082e-05	20	6	3.31556	7.63016	8.45629	6.44941	23.2817	16.3609	5.56378	19.1309	10.2029	7.15904	5.5199	5.64804	5.6281	5.52726	4.926	5.51398	16.2577	2.00246	10.6741
ENSMUSG00000024909.15	Efemp2	0.00123548	1.02546e-05	20	18	137.552	1744.45	1692.95	1624.18	1598.41	1529.26	1496.66	1607	1432.94	1510.56	1598.56	1810.76	1628.77	1637.18	1902.42	1861.89	1749.51	1838.26	1806.84
ENSMUSG00000024910.5	Ctsw	0.0132299	0.000310332	24	16	28.1666	42.9197	40.5902	56.9698	98.7467	51.9699	76.9657	87.152	61.2173	83.8631	85.0065	99.4056	96.8034	110.545	124.135	116.713	89.4175	106.13	130.03
ENSMUSG00000024942.17	Capn1	0.0288639	0.000934858	24	2	100.722	3108.34	3199.01	3249.43	3196.82	3125.89	3051.74	3134.28	2941.83	2981.23	2614.23	3056.72	2878.21	2785.74	2909.29	2562.16	2787.3	2721.34	2681.15
ENSMUSG00000024943.9	Smc5	0.0116493	0.00025602	20	8	189.285	2482.66	2443.87	2385.21	2899.78	3116.27	3092.54	2849.45	3147.02	2928.05	2806.32	2695.25	2618.19	2711.68	2658.07	2675.2	2760.2	2581.17	2604.49
ENSMUSG00000024948.15	Map4k2	0.0288639	0.000934858	20	8	21.4551	212.691	172.508	191.332	198.296	239.639	216.988	260.393	240.335	223.976	209.756	198.811	222.873	229.934	168.469	179.204	199.609	164.202	194.075
ENSMUSG00000024970.5	Spindoc	0.0224685	0.00065353	20	14	43.802	522.666	537.82	500.904	478.48	476.391	517.432	662.143	586.099	580.905	563.03	647.266	655.111	591.417	561.564	614.809	558.182	577.71	618.129
ENSMUSG00000024989.15	Cep55	0.000650816	3.86349e-06	20	12	268.633	312.837	296.816	263.351	564.381	582.256	640.762	1112.78	979.477	973.63	1148.14	1199.64	1094.1	846.777	1020.67	854.667	959.205	877.077	960.672
ENSMUSG00000024993.15	Fam45a	0.0116493	0.00025602	24	18	88.6287	1063.45	970.782	848.097	835.734	948.932	1033.01	984.18	914.859	881.585	991.375	1001.96	992.797	1008.17	1127.07	1090.85	1285.26	1087.34	1138.25
ENSMUSG00000025007.13	Aldh18a1	0.0196715	0.000544488	20	0	130.291	2863.22	2798.19	3098.94	1508.5	1520.6	1574.55	1277.52	1329.78	1404.19	1448.42	1329.55	1295.59	1450.35	1535.93	1584.35	1334.04	1401.72	1453.62
ENSMUSG00000025037.6	Maoa	0.0132299	0.000310332	20	0	102.781	2374.89	2328.02	2117.56	2185.27	2024.9	2205.11	2220.25	1889.8	2059.76	2162.7	2137.22	2166.82	2275.02	2384.18	2254.3	2397.11	2423.98	2536.56
ENSMUSG00000025047.9	Pdcd11	0.0196715	0.000544488	24	6	282.739	1966.67	1968.62	2229.35	2137.1	2384.84	2104.96	1949.23	2150.54	2267.37	2071.07	1737.34	1963.08	1801.89	1659.08	1750.69	1530.03	1559.92	1560.36
ENSMUSG00000025085.16	Ablim1	0.025318	0.000782552	24	6	998.493	6897.67	7044.09	8506.77	8638.32	9606.74	8114.78	8382.53	10428.5	10239.5	8961.01	7447.51	7860.21	8151.61	6523.99	7681.89	6702.7	6293.73	6045.44
ENSMUSG00000025089.15	Gfra1	0.0010336	8.07542e-06	20	16	148.059	1395.37	1439.26	1395.22	503.367	488.902	486.831	610.064	631.445	654.541	760.643	776.041	819.452	785.977	769.441	812.393	644.89	718.883	725.841
ENSMUSG00000025092.7	Hspa12a	0.025318	0.000782552	20	10	74.3323	536.973	556.424	611.619	1001.92	1105.8	890.205	965.049	1055.43	1033.97	1089.63	954.519	888.115	950.69	931.013	926.349	839.982	765.941	753.982
ENSMUSG00000025130.11	P4hb	0.000154246	4.59224e-07	20	18	4239.68	41977.3	42608.7	39304.8	38646.9	35227.9	37316.3	36259.5	33309	34688.6	37523.2	40543.9	39831.2	40566.8	44302.4	43249.8	46637.1	47332.1	48728.4
ENSMUSG00000025137.15	Pcyt2	0.00758651	0.000141543	20	18	144.406	721.05	763.603	738.457	383.747	403.248	452.521	440.011	411.516	506.247	576.278	564.804	508.78	615.737	603.927	673.625	695.469	752.925	737.486
ENSMUSG00000025140.15	Pycr1	0.000219747	8.00938e-07	24	4	46.8195	158.326	153.059	156.936	220.775	209.805	208.642	99.906	115.633	131.931	110.398	99.4056	122.693	79.5926	87.6827	71.6818	68.6437	92.1131	90.2449
ENSMUSG00000025141.3	Myadml2	0.00144728	1.29788e-05	24	18	33.6052	125.898	129.381	103.191	68.2396	70.2556	69.5473	97.7803	78.2221	65.4541	109.294	109.572	122.693	121.6	139.898	150.715	139.997	153.188	165.934
ENSMUSG00000025142.18	Aspscr1	0.00169295	1.63733e-05	24	4	88.4915	913.712	939.494	1038.35	983.452	985.504	974.589	861.955	901.255	858.062	874.353	895.78	831.834	773.817	815.745	776.552	763.21	848.042	779.212
ENSMUSG00000025145.13	Lrrc45	0.0148536	0.000375219	20	8	31.5089	344.311	391.526	339.669	439.142	434.045	442.321	445.325	393.378	435.679	367.626	433.77	419.856	342.69	431.517	351.057	431.733	419.515	400.765
ENSMUSG00000025150.10	Cbr2	3.0645e-05	4.14712e-08	20	0	51.1026	567.493	538.666	469.732	407.832	381.113	403.374	369.865	335.562	367.157	309.115	380.678	369.204	397.963	481.762	405.278	445.281	508.625	438.61
ENSMUSG00000025151.16	Maged1	0.00379061	4.99295e-05	20	18	1106.41	17265.2	17878.3	16387.9	13390.2	13090.6	13597	14178.1	12224.2	13339.3	14204.9	15283.6	14628.6	14342.1	15567.1	14943.8	15052.8	15526.1	15126.2
ENSMUSG00000025154.15	Arhgap19	0.00433321	6.1846e-05	20	12	117.749	270.871	229.165	268.725	278.578	303.158	330.118	532.477	596.302	555.337	563.03	490.25	536.921	427.81	412.798	429.172	396.508	437.537	438.61
ENSMUSG00000025172.3	Ankrd2	0.0410799	0.00157216	20	16	510.531	3390.65	3268.36	2874.29	1476.38	1404.15	1410.42	1998.12	1826.32	1859.31	1999.31	2230.98	2146.56	2132.42	2559.55	2160.56	2453.11	2471.03	2749.07
ENSMUSG00000025203.6	Scd2	0.00276739	3.22574e-05	20	16	6549.79	47891.7	50290.4	62509.8	19706	23927.3	19706.9	22261	26340.5	25684.6	31430.3	26671.2	28042.6	38127.1	30107.7	33976.2	34456.4	30867.9	26454.4
ENSMUSG00000025240.10	Sacm1l	0.0288639	0.000934858	24	16	295.191	3262.85	3006.21	2969.95	2590.69	2472.42	2805.07	3149.16	2871.55	2752.14	2995.1	3073.66	2950.25	3030.05	3354.6	3566.63	3503.54	3524.33	3705.87
ENSMUSG00000025268.15	Maged2	0.0010336	8.07542e-06	24	18	297.292	2992.93	2934.33	2631.36	2479.91	2434.89	2460.12	2507.21	2271.84	2331.8	2605.39	2781.1	2811.8	2806.75	3166.43	2814.89	3252.45	3289.04	3266.28
ENSMUSG00000025271.13	Pfkfb1	0.0196715	0.000544488	20	10	6.68228	14.3066	22.832	17.1984	26.493	34.6466	34.31	35.0734	27.2077	36.8179	26.4955	36.1475	45.0248	16.5818	34.482	23.8939	28.9026	26.032	24.2594
ENSMUSG00000025272.16	Tro	0.00123548	1.02546e-05	20	16	6.26709	19.0754	19.4495	20.4231	12.8451	10.5865	6.49108	17.0053	17.0048	16.3635	16.5597	18.0737	20.2612	28.7418	29.556	23.8939	25.2898	24.0295	26.2001
ENSMUSG00000025278.9	Flnb	0.0065017	0.000115555	24	6	1790.7	19600.9	19855.4	22435.3	22113.6	24116.9	21191.5	20766.6	22618.7	22973.4	22256.3	20526.1	20538.1	20440.9	18860.7	19760.3	16378.7	16264	15765.7
ENSMUSG00000025289.15	Prdx4	0.00433321	6.1846e-05	24	16	630.307	2163.15	2176.65	1853.13	2266.36	1884.39	2117.95	2425.38	2168.68	2265.33	2507.14	2862.43	2775.78	2858.7	3264.95	2957.33	3361.73	3338.1	3565.16
ENSMUSG00000025330.6	Padi4	0.0465074	0.00186127	24	14	11.433	10.4915	18.6038	17.1984	16.8592	32.7218	22.2551	60.5813	38.5442	34.7725	33.1194	49.7028	34.8942	63.0108	63.0527	48.7068	59.6116	60.0738	62.104
ENSMUSG00000025350.15	Rdh5	0.0102151	0.000210675	24	14	59.5048	180.263	202.951	206.381	281.789	307.008	321.772	364.55	287.948	356.929	423.929	402.141	396.218	474.239	399.006	405.278	447.99	448.551	421.143
ENSMUSG00000025351.14	Cd63	0.00874353	0.000172911	20	18	910.607	15854.5	15512.2	16737.3	12980.8	13905.8	12761.5	11320.2	13668.5	13536.7	15730.6	14318.9	14952.7	14647.3	14630.2	16867.3	13778.4	14338.6	13659
ENSMUSG00000025353.5	Ormdl2	0.00570472	9.4082e-05	24	16	53.6873	587.523	602.934	536.376	520.226	473.504	497.031	577.116	529.417	538.974	564.134	607.729	603.333	569.308	636.439	612.971	615.987	628.772	676.352
ENSMUSG00000025369.15	Smarcc2	0.00201254	2.05898e-05	24	6	243.095	2040.11	2123.37	2252.99	2573.84	2611.01	2255.19	2373.3	2382.94	2453.51	2232.25	2207.26	2286.14	2227.49	2029.51	1875.67	1745.9	1802.21	1675.84
ENSMUSG00000025395.14	Prim1	0.00379061	4.99295e-05	20	6	138.692	508.36	547.968	455.758	1460.33	1332.93	1302.85	1210.56	1090.58	1101.47	1049.89	1082.16	1114.36	1024.75	1073.87	956.676	1219.33	1088.34	1227.53
ENSMUSG00000025402.12	Nab2	0.00500409	7.63872e-05	20	10	145.922	1606.15	1616.84	1562.91	1938	1995.07	2056.75	2033.19	1941.95	2030.1	2087.63	2140.61	2086.9	1891.43	1893.55	1498.88	1743.19	1783.19	1821.4
ENSMUSG00000025403.5	Shmt2	0.000154246	4.59224e-07	24	4	879.527	2733.51	2909.81	3044.12	3666.47	3364.57	3276.14	2135.22	2050.78	2056.69	1837.02	1849.17	1786.36	1554.27	1480.75	1508.07	1493.9	1387.7	1396.37
ENSMUSG00000025410.10	Dctn2	0.0224685	0.00065353	20	0	356.94	7553.86	7794.16	7359.85	7443.73	6954.35	7193.04	7014.67	6167.08	6567.91	6685.71	7457.68	7115.05	6837.23	7621.5	7116.71	7630.29	7899.7	7744.57
ENSMUSG00000025432.11	Avil	0.0148536	0.000375219	20	6	51.6971	7.63016	8.45629	9.67411	134.873	138.586	128.894	90.3405	56.6827	96.1357	37.5353	53.0916	49.5273	22.1091	30.5412	27.5699	18.9673	19.0234	13.5853
ENSMUSG00000025437.15	Usp33	0.0116493	0.00025602	24	18	135.553	1999.1	2018.52	1912.25	1982.16	1809.32	2006.67	2062.95	1872.8	1899.19	2055.61	2058.15	2094.78	2064.99	2173.35	2111.85	2335.69	2220.73	2271.65
ENSMUSG00000025464.15	Paox	0.0465074	0.00186127	20	4	19.718	185.031	177.582	167.685	184.648	202.105	195.66	177.492	168.914	154.431	145.725	158.145	207.114	145.92	144.824	147.958	177.932	189.232	230.949
ENSMUSG00000025465.13	Echs1	0.00379061	4.99295e-05	24	18	152.198	2027.72	2105.62	1806.91	1705.19	1616.84	1712.72	1692.02	1616.59	1705.9	1761.95	1927.11	1822.38	1824	1921.14	1931.73	2208.34	2143.63	2187.23
ENSMUSG00000025484.9	Bet1l	0.0224685	0.00065353	24	16	74.9506	615.182	500.612	491.23	435.128	433.083	503.522	551.608	456.863	501.133	512.247	510.583	525.665	571.519	602.942	645.136	664.76	711.874	705.463
ENSMUSG00000025485.13	Ric8a	0.0410799	0.00157216	20	18	300.519	3846.56	3675.1	3497.73	2980.86	2899.73	3066.57	3176.8	2965.64	3032.37	3149.66	3129.02	3108.96	3118.48	3461.99	3594.2	3390.64	3641.47	3603.01
ENSMUSG00000025486.17	Sirt3	0.00433321	6.1846e-05	20	0	16.2146	269.917	290.051	236.478	257.705	240.602	229.97	189.184	209.726	228.067	221.9	233.829	210.491	233.251	222.655	241.696	249.285	242.298	243.564
ENSMUSG00000025492.6	Ifitm3	0.0465074	0.00186127	20	12	272.935	1837.92	1922.11	1819.81	2735.2	2647.58	2853.29	3104.52	2386.34	2635.55	2911.2	3063.5	3367.86	2388.88	2895.5	2776.29	2390.79	2359.9	1929.11
ENSMUSG00000025508.13	Rplp2	0.0196715	0.000544488	20	6	528.058	7412.7	7596.29	7073.93	9631.41	7997.59	8736.99	7788.41	8045.54	8631.76	7432	8295.85	7884.97	6883.66	7827.41	6726.14	8605.75	8474.41	8635.37
ENSMUSG00000025511.14	Tspan4	0.00500409	7.63872e-05	20	14	117.646	1738.72	1684.49	1597.3	1340.71	1313.68	1608.86	1786.62	1558.77	1657.83	1887.81	1949.7	1777.35	1587.43	1748.73	1691.87	1588.74	1610.98	1651.58
ENSMUSG00000025525.12	Apool	0.0148536	0.000375219	20	0	96.0912	1753.98	1607.54	1553.23	1366.4	1223.22	1379.82	1418.88	1228.88	1332.6	1289.45	1311.48	1355.25	1340.91	1549.72	1467.64	1551.71	1500.84	1647.7
ENSMUSG00000025531.14	Chm	0.00758651	0.000141543	20	0	79.0387	2309.08	2107.31	1949.87	1690.74	1565.83	1808.23	1811.06	1666.47	1632.26	1871.25	1864.98	1731.2	1851.63	1916.21	1919.78	1959.96	1963.41	2064.96
ENSMUSG00000025533.15	Asl	9.57228e-07	1.72719e-10	20	0	90.5877	1213.2	1207.56	1136.17	951.34	972.993	1060.83	916.159	903.522	934.766	972.607	950.001	1001.8	1007.07	1093.57	1081.66	1092.88	1187.46	1144.07
ENSMUSG00000025544.13	Tm9sf2	0.00874353	0.000172911	20	18	260.585	8033.61	7868.58	7723.17	6885.77	7176.66	7439.71	7086.95	7128.42	6885.98	7648.38	7868.85	7642.96	7454.07	7677.66	7903.37	7564.36	7330	7448.6
ENSMUSG00000025545.10	Clybl	0.0224685	0.00065353	20	2	13.9637	171.679	158.978	163.385	156.55	152.06	171.55	139.231	130.37	138.067	156.765	143.46	124.944	150.342	142.854	140.607	148.126	170.209	166.905
ENSMUSG00000025574.13	Tk1	6.83193e-06	1.8491e-09	20	10	203.679	408.214	449.029	376.215	1212.26	1120.24	1258.34	1430.57	1395.53	1408.29	1224.31	1415.4	1298.97	952.9	1052.19	1199.29	991.721	1060.3	1099.44
ENSMUSG00000025577.7	Cbx2	0.000552438	3.00038e-06	20	10	26.7043	263.241	224.937	248.302	375.719	384	371.846	406.001	423.987	387.611	386.393	393.104	383.837	401.279	376.346	312.459	345.025	359.441	327.987
ENSMUSG00000025607.15	Copg2	0.0465074	0.00186127	20	2	154.443	2798.36	2749.99	2670.05	2537.71	2467.61	2512.98	2384.99	2201.56	2357.37	2392.33	2289.72	2176.95	2193.22	2415.71	2565.84	2324.85	2419.97	2610.31
ENSMUSG00000025612.5	Bach1	0.00758651	0.000141543	24	0	207.434	4064.02	3953.32	3746.03	3203.25	3476.21	3443.05	3316.03	3600.49	3297.25	3105.5	3025.09	3009.91	3139.49	3144.76	3162.27	3397.86	3124.84	3266.28
ENSMUSG00000025701.12	Alox5	0.000312152	1.3743e-06	20	10	427.184	5181.83	5532.11	5794.79	5847.73	5765.77	5255.92	5898.7	6265.71	5990.07	5785.96	5899.95	5956.78	5697.5	5290.52	5221.74	4825.83	4842.95	4619.96
ENSMUSG00000025702.15	2020-03-08	0.0410799	0.00157216	20	0	201.05	5010.16	5087.3	4514.59	3801.34	3747.61	3635.01	4220.5	3594.82	3762.59	3701.65	4241.68	4004.96	4062.54	4469.85	4118.02	4637.97	4392.39	4747.08
ENSMUSG00000025737.5	Wdr24	0.0410799	0.00157216	20	4	49.3626	926.111	912.434	937.314	1058.11	910.436	1061.76	938.478	903.522	939.88	805.906	868.669	873.482	837.933	886.679	939.215	858.046	937.151	968.435
ENSMUSG00000025742.5	Prps2	0.025318	0.000782552	20	8	158.163	856.486	838.864	812.625	1576.74	1525.41	1619.99	1474.14	1367.19	1353.06	1317.05	1378.12	1314.72	1255.79	1293.57	1204.8	1250.04	1199.47	1229.47
ENSMUSG00000025747.12	Tyms	0.0410799	0.00157216	20	8	47.7937	361.479	436.345	490.155	879.086	843.068	930.079	977.803	910.324	889.767	763.955	833.651	889.24	759.446	821.656	847.315	872.498	890.093	910.212
ENSMUSG00000025757.12	Hspa4l	0.00379061	4.99295e-05	20	6	616.035	6540	6305.86	6374.16	8881.58	9031.22	9026.31	8353.84	8293.81	8188.92	8155.11	7876.76	7785.92	7542.51	7650.07	7704.87	7794.67	7455.16	7649.47
ENSMUSG00000025777.8	Gdap1	0.00758651	0.000141543	20	18	1.62417	8.58393	2.53689	2.1498	8.02818	4.81203	7.41838	2.12566	4.53462	0	8.83185	7.90726	6.75372	9.94908	11.8224	10.109	9.03207	5.00615	6.79263
ENSMUSG00000025786.17	Zdhhc3	0.0369573	0.00132502	24	2	59.4533	2394.92	2288.27	2361.56	2199.72	2225.08	2231.08	2226.63	2165.28	2148.74	2151.66	2008.44	1928.19	1990.92	2058.08	2121.96	1960.86	1957.4	1946.57
ENSMUSG00000025790.14	Slco3a1	0.0410799	0.00157216	20	12	88.1905	1343.86	1365.69	1615.58	1291.73	1359.88	1215.69	1360.42	1495.29	1448.17	1520.18	1433.47	1389.02	1385.13	1210.81	1407.9	1076.62	1160.43	1068.38
ENSMUSG00000025791.18	Pgm1	0.0065017	0.000115555	20	0	198.794	3751.18	3923.72	3403.14	2825.12	2787.13	2904.29	2920.65	2624.41	2834.98	2574.48	2848.87	2799.42	2958.19	3197.96	2890.25	3215.42	3221.96	3164.4
ENSMUSG00000025856.15	Pdgfa	0.0132299	0.000310332	24	16	126.578	509.313	555.578	483.706	537.085	546.647	561.942	681.274	663.188	693.404	648.037	737.634	696.759	785.977	752.692	736.116	821.015	770.947	753.012
ENSMUSG00000025912.16	Mybl1	0.0196715	0.000544488	20	10	43.8614	144.019	153.059	141.887	319.522	338.767	465.503	491.027	429.655	387.611	367.626	438.288	347.817	343.796	337.923	350.138	363.089	324.398	346.424
ENSMUSG00000025921.7	Rdh10	0.0369573	0.00132502	20	18	76.157	2033.44	2113.23	1723.07	1583.16	1673.62	1711.79	1658.01	1690.28	1610.78	1733.25	1755.41	1686.18	1682.5	1821.63	1793.88	1861.51	1828.25	1762.2
ENSMUSG00000025925.14	Terf1	3.8502e-05	5.69669e-08	20	10	22.9385	142.112	131.918	120.389	202.31	176.12	182.678	211.503	213.127	230.112	211.964	203.33	207.114	182.4	180.291	168.176	179.738	188.231	184.371
ENSMUSG00000025932.14	Eya1	0.0148536	0.000375219	24	6	41.658	308.068	296.816	340.744	303.465	346.466	357.009	300.781	344.631	354.884	322.362	302.735	319.676	266.414	263.048	253.643	218.576	231.284	234.831
ENSMUSG00000025935.10	Tram1	0.0324158	0.00111424	24	18	765.595	5753.14	5362.98	4451.17	4589.71	4632.06	5426.54	5729.71	4955.2	4588.95	5347.68	5605.12	5714.78	5766.04	6247.15	5744.65	6704.5	6580.08	7209.89
ENSMUSG00000025937.6	Lactb2	0.0410799	0.00157216	20	18	60.3836	1009.09	1022.37	908.292	719.325	710.256	714.946	748.232	779.954	709.768	760.643	764.745	812.698	832.406	801.952	769.2	840.885	895.099	842.286
ENSMUSG00000025950.16	Idh1	0.000260096	1.05125e-06	20	18	1253.23	8163.32	8262.64	7111.55	5838.9	5623.34	5986.63	6265.38	5500.49	5534.96	6490.3	6913.2	6997.98	7258.4	8249.07	7796.77	8592.2	8225.1	9239.92
ENSMUSG00000025969.15	Nrp2	0.0010336	8.07542e-06	20	14	264.278	2670.56	2782.12	3315	2555.37	2654.32	2435.08	2698.52	3201.44	3007.82	3399.16	3021.7	3108.96	3383.79	2737.87	3018.9	2602.14	2596.19	2513.27
ENSMUSG00000025982.13	Sf3b1	0.0102151	0.000210675	20	16	937.668	13555.9	13267.9	12631.2	11457.8	11087.9	11475.3	11811.2	11310.5	11569	12662.7	12912.6	12672.2	11338.6	13003.6	13455	12195.1	12593.5	12665.3
ENSMUSG00000025993.10	Slc40a1	0.00144728	1.29788e-05	20	18	80.6595	488.33	438.036	413.837	172.606	150.135	175.259	168.99	204.058	170.794	240.668	203.33	190.23	292.945	249.255	310.621	251.995	289.355	322.165
ENSMUSG00000026039.9	Sgo2a	0.00123548	1.02546e-05	20	12	316.028	407.26	359.392	352.568	861.424	834.406	829.004	1372.11	1394.39	1304.99	1372.25	1235.79	1302.34	968.377	1016.73	1088.09	947.464	918.128	883.042
ENSMUSG00000026043.18	Col3a1	0.0171317	0.00045255	24	16	21905.2	152476	154715	135390	141572	138206	145754	151370	127080	143049	157931	170182	169003	176555	200802	148190	179483	182349	183510
ENSMUSG00000026068.11	Il18rap	0.0410799	0.00157216	20	8	11.4097	55.3187	76.9522	48.3706	118.014	101.053	112.203	105.22	117.9	132.954	86.1105	92.6279	95.6777	86.2253	93.5939	97.4137	90.3207	113.139	96.0672
ENSMUSG00000026069.15	Il1rl1	0.0116493	0.00025602	20	8	117.917	66.7639	49.0465	42.9961	488.114	499.489	511.868	232.76	216.528	217.839	209.756	248.514	204.863	133.76	111.328	138.769	127.352	150.184	140.704
ENSMUSG00000026111.15	Unc50	0.0196715	0.000544488	24	18	188.234	1443.05	1437.57	1203.89	1347.13	1222.26	1383.53	1399.75	1141.59	1257.95	1410.89	1571.29	1387.89	1420.51	1722.13	1418.93	1702.54	1721.11	1820.42
ENSMUSG00000026167.14	Wnt10a	0.00123548	1.02546e-05	24	14	164.54	950.909	990.232	926.565	1213.06	1225.14	1267.62	1373.18	1370.59	1511.58	1500.31	1405.23	1377.76	1469.15	1411.79	1847.18	1399.07	1355.66	1243.05
ENSMUSG00000026181.13	Ppm1f	0.0224685	0.00065353	20	0	103.445	2217.52	2146.21	2045.54	2126.67	2058.59	2180.08	2092.71	2015.64	2036.24	2018.08	1906.78	2117.29	2165.58	2263	2278.19	2336.6	2213.72	2187.23
ENSMUSG00000026187.9	Xrcc5	0.00874353	0.000172911	20	0	167.682	3636.73	3875.52	3430.01	3152.67	2992.12	3087.9	3092.83	2787.66	2935.21	3049.19	3135.79	3168.62	3073.16	3525.04	3286.33	3195.54	3443.23	3491.41
ENSMUSG00000026196.7	Bard1	0.0065017	0.000115555	20	10	51.9211	167.864	188.575	185.958	430.311	443.669	375.555	319.912	502.209	413.179	411.785	312.902	382.711	333.847	284.723	311.54	289.929	271.333	193.105
ENSMUSG00000026203.16	Dnajb2	0.00324231	4.01918e-05	20	2	69.0226	981.43	981.775	1014.71	984.255	927.759	919.879	907.656	976.076	918.403	789.346	885.613	843.09	834.617	922.146	795.851	1005.27	1038.28	1095.55
ENSMUSG00000026209.15	Dnpep	0.000138762	3.45521e-07	20	0	199.782	3294.32	3171.11	2853.86	2801.03	2688.96	2796.73	2700.65	2348.93	2599.76	2459.67	2768.67	2699.24	2769.16	2983.18	2883.81	2925.49	3204.94	3069.3
ENSMUSG00000026222.16	Sp100	0.00123548	1.02546e-05	24	16	13.8153	35.2895	27.9058	31.1721	18.4648	16.3609	23.1824	44.6388	24.9404	40.9088	39.7433	47.4436	45.0248	47.5345	45.3192	50.5448	56.902	57.0701	50.4595
ENSMUSG00000026228.6	Htr2b	0.0410799	0.00157216	24	18	12.6574	60.0875	65.9591	64.4941	41.7466	38.4962	44.5103	36.1362	48.7471	63.4087	61.8229	50.8324	78.7934	75.1708	66.0083	64.3298	78.579	71.0873	76.6597
ENSMUSG00000026229.17	Psmd1	0.0065017	0.000115555	20	0	293.884	11173.4	11119.2	10603.9	9466.83	9391.16	9780.2	9364.59	9062.43	9213.69	9387.15	9259.4	9591.41	8925.43	10048	9589.73	9816.95	9539.72	10071.5
ENSMUSG00000026235.14	Epha4	0.000765253	4.95707e-06	24	4	248.727	2518.91	2448.1	2332.54	2968.02	2747.67	2997.95	2574.17	2356.87	2509.76	2372.45	2476.1	2447.1	2144.58	2116.21	1963.9	2096.34	2158.65	2335.69
ENSMUSG00000026245.16	Farsb	0.00433321	6.1846e-05	20	4	114.868	2640.99	2638.36	2510.97	2702.29	2655.28	2768.91	2587.99	2429.42	2413.62	2392.33	2411.71	2489.87	2172.22	2484.67	2586.06	2441.37	2574.16	2682.12
ENSMUSG00000026253.14	Chrng	0.00500409	7.63872e-05	20	14	528.132	4861.37	4708.46	5693.75	3356.58	4010.35	3568.24	4210.93	4675.19	4621.67	5403.99	4711.6	4965.11	4711.44	4564.43	5422.08	3992.17	4399.4	3633.09
ENSMUSG00000026274.11	Pask	0.0010336	8.07542e-06	20	6	130.054	171.679	195.34	192.407	586.86	588.03	616.653	517.598	468.199	461.247	391.913	458.621	373.706	331.636	325.116	363.923	401.927	345.424	339.632
ENSMUSG00000026277.14	Stk25	0.0465074	0.00186127	20	0	207.616	4264.31	4333.85	3907.27	3569.33	3286.62	3727.73	3627.44	3351.08	3638.84	3494.1	3950.24	3789.96	3745.27	4159.51	3883.68	4350.75	4632.69	4700.5
ENSMUSG00000026283.13	Ing5	0.025318	0.000782552	20	4	33.1105	567.493	580.947	475.106	620.579	543.759	548.033	569.677	499.942	538.974	501.207	457.491	470.509	521.774	516.244	508.205	502.183	507.623	615.218
ENSMUSG00000026305.15	Lrrfip1	0.0288639	0.000934858	20	18	486.739	7383.14	7527.79	7000.83	6951.6	6378.83	6621.83	6666.07	6158.01	6302	6619.47	7152.68	7131.93	6839.44	8033.31	6956.81	7796.48	7886.69	7916.33
ENSMUSG00000026315.13	Serpinb8	0.00758651	0.000141543	24	14	23.5959	109.684	105.704	124.689	135.676	102.015	79.7476	134.979	137.172	144.204	194.301	175.089	173.346	159.185	198.025	169.095	179.738	176.216	176.608
ENSMUSG00000026335.16	Pam	0.000765253	4.95707e-06	20	18	622.52	10842.5	10811.4	10697.4	8654.38	8270.92	8502.39	8787.47	8720.07	8423.12	9228.18	9183.72	9191.82	9365.4	9534.76	9803.86	9494.51	9305.43	9634.86
ENSMUSG00000026355.11	Mcm6	0.025318	0.000782552	20	6	1273.69	2207.02	2126.76	2116.48	6078.94	6107.43	5988.49	4307.65	4226.26	4342.47	3844.06	4005.59	4143.41	3588.3	3822.57	3973.74	3464.7	3513.31	3568.07
ENSMUSG00000026365.15	Cfh	9.14368e-05	1.93033e-07	24	18	518.964	1679.59	1766.52	1646.75	1386.47	1450.35	1453.07	1438.01	1393.26	1345.9	2012.56	2033.3	2065.51	2155.63	2435.41	2566.76	2357.37	2308.84	2401.68
ENSMUSG00000026385.16	Dbi	0.000765253	4.95707e-06	20	0	372.79	4660.12	4853.07	4179.22	3203.25	2874.71	3080.48	3074.77	2512.18	2792.03	2857.1	3384.31	3223.78	3004.62	3530.95	3431.53	4021.08	3914.81	3986.3
ENSMUSG00000026399.12	Cd55	7.35354e-05	1.433e-07	20	18	93.6021	854.578	893.83	783.603	624.593	679.459	659.308	597.31	597.436	536.928	686.676	693.58	712.518	747.286	764.515	729.683	766.822	841.033	879.16
ENSMUSG00000026411.17	Tmem9	0.0116493	0.00025602	20	0	60.3614	1149.29	1160.2	1099.62	883.903	899.85	958.825	767.363	864.978	815.108	863.313	883.354	977.039	878.835	900.472	1012.73	839.982	915.124	1022.78
ENSMUSG00000026421.14	Csrp1	0.000154246	4.59224e-07	24	16	1158.22	5096.95	5189.63	4611.33	4613.8	4504.06	4579.92	5434.25	4872.45	4860.99	5474.64	5937.22	5644.99	6559.76	6991.96	6246.42	7161.53	6904.48	6867.35
ENSMUSG00000026427.16	Eif2d	0.0148536	0.000375219	20	8	53.1717	774.462	717.093	776.079	831.72	872.902	866.096	878.96	785.622	888.744	839.025	771.523	808.196	759.446	755.648	834.449	759.597	755.928	720.019
ENSMUSG00000026429.9	Ube2t	0.00379061	4.99295e-05	20	10	18.7045	35.2895	49.0465	58.0447	126.845	100.09	86.2386	147.733	130.37	151.363	128.062	124.257	112.562	118.283	118.224	118.551	119.223	111.136	98.9783
ENSMUSG00000026434.12	Nucks1	0.00433321	6.1846e-05	20	10	740.536	8687.89	8133.26	8019.84	8668.03	9206.38	9529.83	10563.5	11499.8	10132.1	10316.7	9402.86	9430.45	9700.35	8918.02	9390.31	9516.18	8298.19	9109.89
ENSMUSG00000026435.15	Slc45a3	0.00201254	2.05898e-05	20	16	7.41682	22.8905	16.067	21.498	13.6479	15.3985	14.8368	27.6336	18.1385	19.4317	27.5995	31.629	22.5124	37.5854	39.408	28.4889	14.4513	37.0455	37.8447
ENSMUSG00000026455.14	Klhl12	0.0148536	0.000375219	20	2	91.8662	1671.01	1654.05	1462.94	1543.82	1536	1629.26	1524.1	1439.74	1453.29	1360.1	1443.64	1486.94	1358.6	1589.13	1494.29	1539.97	1640.01	1703.98
ENSMUSG00000026471.14	Mr1	0.0116493	0.00025602	20	18	24.6094	508.36	476.935	466.507	362.874	350.316	362.573	364.55	354.834	355.907	366.522	425.862	366.952	385.803	396.05	377.708	407.346	428.526	388.15
ENSMUSG00000026475.7	Rgs16	0.0288639	0.000934858	20	16	21.2482	188.847	269.756	244.003	154.944	158.797	153.931	189.184	190.454	188.181	206.444	211.237	220.622	211.142	211.818	182.88	209.544	195.24	195.046
ENSMUSG00000026504.17	Sdccag8	0.0196715	0.000544488	20	6	64.1562	480.7	500.612	453.608	755.452	677.534	702.891	626.006	531.684	549.201	511.143	596.433	503.152	495.243	592.105	470.526	653.018	639.786	702.552
ENSMUSG00000026532.7	Spta1	0.00123548	1.02546e-05	24	16	27.2876	51.5036	49.8921	35.4717	25.6902	15.3985	20.4005	35.0734	31.7423	51.136	55.199	64.3877	49.5273	75.1708	57.1416	80.8717	122.836	77.0947	108.682
ENSMUSG00000026548.4	Slamf9	0.0148536	0.000375219	20	16	7.06071	41.0121	39.7446	26.8725	28.9015	24.0602	25.037	29.7592	30.6087	23.5226	40.8473	41.7955	34.8942	30.9527	33.4968	44.1118	25.2898	32.0393	36.8743
ENSMUSG00000026554.15	Dcaf8	0.0224685	0.00065353	20	2	342.446	8868.16	9087.98	8771.19	7239.82	7074.65	7433.21	7345.21	6932.3	6946.32	6528.94	7062.31	6869.66	6958.83	7602.78	6691.22	7306.04	7498.21	7493.24
ENSMUSG00000026565.18	Pou2f1	0.0369573	0.00132502	20	10	112.113	720.097	683.268	979.235	767.494	987.429	760.384	816.253	1193.74	988.971	991.375	756.838	785.683	894.311	549.741	730.602	629.535	516.634	470.632
ENSMUSG00000026574.5	Dpt	4.54198e-05	7.78563e-08	24	16	48.8116	55.3187	52.429	36.5466	28.9015	42.3459	50.074	68.0211	60.0837	55.2269	81.6946	124.257	86.6728	124.916	135.957	128.66	113.804	138.17	109.652
ENSMUSG00000026578.6	Ccdc181	0.0132299	0.000310332	20	2	56.3533	513.128	438.036	460.058	473.663	435.008	434.902	379.43	319.69	386.588	349.962	379.548	393.967	394.647	466.984	329.001	462.442	446.548	519.151
ENSMUSG00000026605.14	Cenpf	4.54198e-05	7.78563e-08	20	12	1050.85	862.208	857.468	927.64	1387.27	1704.42	1423.4	2803.74	3434.97	3226.68	3623.26	3077.05	3416.26	2145.68	2154.63	2100.83	1908.48	1787.19	1679.72
ENSMUSG00000026622.15	Nek2	3.0645e-05	4.14712e-08	20	12	406.125	534.111	461.713	443.934	657.508	730.466	727.928	1386.99	1327.51	1306.01	1482.65	1500.12	1484.69	951.795	1138.89	1019.17	1015.2	974.196	1041.21
ENSMUSG00000026628.13	Atf3	0.000765253	4.95707e-06	20	0	47.515	1181.72	1182.19	1102.85	315.508	269.474	306.935	284.838	283.414	314.998	284.827	319.679	308.42	340.48	358.612	385.979	405.54	420.516	403.676
ENSMUSG00000026641.13	Usf1	0.00233739	2.58112e-05	20	0	148.346	2511.28	2345.77	2347.58	2228.62	2081.68	2325.66	1972.61	1897.74	2129.3	1972.81	2182.4	2212.97	2179.95	2364.48	2141.26	2374.53	2447.01	2624.87
ENSMUSG00000026659.13	Dusp12	0.025318	0.000782552	24	18	88.4417	641.887	684.96	587.971	666.339	609.203	680.636	706.781	594.035	611.587	655.765	709.394	703.513	722.966	863.034	734.278	823.724	866.064	925.738
ENSMUSG00000026664.7	Phyh	0.0224685	0.00065353	20	12	19.1252	179.309	190.267	164.46	210.338	174.196	183.605	235.948	225.597	188.181	214.172	204.459	237.506	208.931	184.232	208.612	187.867	171.21	183.401
ENSMUSG00000026674.9	Ddr2	0.0224685	0.00065353	24	4	762.532	5306.78	5165.95	5922.71	5202.26	5783.1	5293.01	4397.99	5110.51	4904.97	4876.28	4358.03	4504.73	4556.68	4073.8	3995.8	3827.79	3458.25	3570.98
ENSMUSG00000026675.12	Hsd17b7	0.0116493	0.00025602	20	16	318.372	2287.14	2300.96	2349.73	1186.57	1152	1217.54	1352.98	1453.34	1336.7	1784.03	1489.95	1632.15	1888.11	1623.61	1768.15	1821.77	1647.02	1688.45
ENSMUSG00000026678.10	Rgs5	0.00570472	9.4082e-05	24	14	7.45711	5.72262	2.53689	9.67411	26.493	14.4361	26.8916	17.0053	30.6087	15.3408	27.5995	39.5363	31.5174	34.269	37.4376	32.1649	32.5154	23.0283	30.0816
ENSMUSG00000026683.14	Nuf2	0.000884764	6.33787e-06	20	12	279.36	357.664	401.674	365.466	696.846	678.496	649.108	1216.94	1073.57	1104.54	1095.15	1245.96	1219.05	957.322	921.161	808.717	1082.04	1012.24	932.531
ENSMUSG00000026688.5	Mgst3	0.00500409	7.63872e-05	20	0	79.1062	1685.31	1904.36	1713.39	1441.06	1334.86	1364.98	1344.48	1275.36	1256.92	1409.78	1640.19	1649.03	1550.95	1629.52	1594.46	1641.13	1675.06	1725.33
ENSMUSG00000026698.8	Pigc	0.000464489	2.32156e-06	20	0	63.9797	853.624	855.777	766.405	798.804	782.436	771.511	750.357	676.792	725.109	704.34	747.801	712.518	794.821	840.375	786.661	980.882	941.156	970.376
ENSMUSG00000026701.15	Prdx6	0.000464489	2.32156e-06	20	6	556.077	4608.62	5142.27	4612.4	5858.17	5531.91	5775.21	5745.66	5116.18	5425.53	4438	5019.98	5144.09	4365.43	4763.44	4520.55	5005.57	4916.04	4700.5
ENSMUSG00000026708.16	Cenpl	0.00233739	2.58112e-05	20	12	59.7689	123.036	106.549	137.587	172.606	210.767	180.823	235.948	295.884	300.68	299.179	268.847	274.651	228.829	204.921	273.861	186.061	220.271	209.601
ENSMUSG00000026709.10	Dars2	0.025318	0.000782552	20	6	155.339	957.585	936.111	877.119	1488.43	1305.99	1428.04	1283.9	1235.68	1332.6	1105.08	1318.25	1138	1015.91	1183.22	1101.88	1149.78	1102.35	1167.36
ENSMUSG00000026728.9	Vim	0.025318	0.000782552	24	12	3887.49	69775	72066.2	67803.7	71979.9	70615.6	72047.3	74082.4	68660.9	71649.7	76153.7	78851.2	78912.8	73654.1	77545	79250.6	68436	70198.2	68312.5
ENSMUSG00000026750.6	Psmb7	0.0465074	0.00186127	20	0	432.055	8826.19	8543.39	7450.14	7634	6996.69	7557.47	7448.31	6865.41	6988.25	6738.7	7745.73	7507.89	7025.15	8250.06	7547.72	8639.17	8456.39	8687.77
ENSMUSG00000026761.12	Orc4	0.00500409	7.63872e-05	24	18	308.965	2960.5	2935.18	2365.86	2230.23	2198.14	2579.74	2560.36	2420.35	2330.78	2619.75	2706.54	2635.08	2651.98	2971.36	2940.79	3428.57	3171.9	3575.83
ENSMUSG00000026768.10	Itga8	0.0410799	0.00157216	20	0	1.67309	16.2141	17.7582	9.67411	2.40845	2.88722	2.78189	5.31415	1.13365	1.02272	0	3.38883	6.75372	7.73817	5.91119	3.67599	5.41924	7.00861	4.85188
ENSMUSG00000026779.6	Mastl	0.000154246	4.59224e-07	20	12	267.506	515.036	619.846	553.574	1058.11	956.632	1092.36	1599.56	1430.67	1384.76	1510.25	1536.27	1503.83	1223.74	1247.26	1366.55	1219.33	1163.43	1270.22
ENSMUSG00000026791.14	Slc2a8	0.0132299	0.000310332	24	4	39.8082	305.207	321.339	320.321	364.48	323.368	298.59	329.477	277.745	330.339	275.995	288.05	253.265	265.309	279.797	228.83	229.414	272.334	253.268
ENSMUSG00000026796.16	Fam129b	0.00433321	6.1846e-05	24	4	1186.62	13849.7	14120.3	13563.1	14219.5	14184.9	13879.8	13949.6	13147	14091	12140.5	12981.5	12506.8	12697.2	12685.4	11473.7	11288.3	11945.7	12037.5
ENSMUSG00000026809.15	Spaca9	0.00433321	6.1846e-05	20	8	1.99544	8.58393	2.53689	3.2247	4.81691	5.77444	9.27297	9.56546	7.93558	5.1136	1.10398	3.38883	3.37686	2.21091	2.9556	1.83799	2.70962	3.00369	0.970376
ENSMUSG00000026826.13	Nr4a2	0.000765253	4.95707e-06	20	10	19.3016	30.5207	32.1339	62.3443	97.141	125.113	91.8024	124.351	131.504	128.863	101.566	77.943	70.9141	91.7526	65.0231	84.5477	67.7405	55.0676	48.5188
ENSMUSG00000026836.15	Acvr1	0.025318	0.000782552	20	12	115.527	669.547	700.181	735.232	838.142	1079.82	755.747	824.756	1093.98	897.948	1076.38	930.797	907.25	1046.86	794.071	887.751	724.372	721.887	619.1
ENSMUSG00000026839.17	Upp2	0.0065017	0.000115555	20	6	9.18614	45.781	43.9727	47.2957	74.6621	66.406	84.384	53.1415	55.5491	48.0679	47.4712	46.3139	46.1504	42.0072	60.0971	43.1929	58.7084	65.0799	56.2818
ENSMUSG00000026857.9	Ntmt1	0.00201254	2.05898e-05	24	18	117.133	1104.47	1057.88	957.737	1067.75	1004.75	1107.19	1042.64	919.394	1020.67	1080.8	1143.16	1124.49	1145.25	1158.59	1282.92	1264.49	1255.54	1377.93
ENSMUSG00000026864.13	Hspa5	0.000765253	4.95707e-06	24	18	4635.94	36014.4	37080.8	32743.6	30817	28885.7	30523.8	31383.2	26770.1	30050.6	31231.6	34145.8	34457.5	34673.6	40823.7	37961.9	41013.7	42684.4	43704.8
ENSMUSG00000026869.12	Psmd5	0.025318	0.000782552	20	2	142.459	2546.57	2478.54	2240.09	2506.4	2340.57	2532.45	2297.84	2215.16	2276.58	2106.4	2184.66	2246.74	2072.72	2374.33	2382.04	2378.14	2478.04	2477.37
ENSMUSG00000026872.18	Zeb2	0.00874353	0.000172911	24	6	321.499	3192.27	3102.61	3322.52	3152.67	3596.51	3502.4	3384.05	3662.84	3160.21	3208.17	2931.33	3116.84	3131.75	2832.45	2669.69	2819.81	2710.33	2588.96
ENSMUSG00000026873.9	Phf19	6.88473e-06	3.85101e-09	20	10	48.1915	101.1	108.241	90.2917	136.479	174.196	166.913	190.246	228.998	238.294	200.924	202.2	235.255	143.709	153.691	157.148	132.771	134.165	125.178
ENSMUSG00000026879.14	Gsn	0.000260096	1.05125e-06	20	18	2058.58	17611.4	17688	16629.8	12203.6	11580.6	12317.3	12353.3	11367.2	12162.2	13497.3	14635.2	13680.8	14383	15628.2	15264.5	14263.4	14891.3	15390.2
ENSMUSG00000026890.19	Lhx6	0.0324158	0.00111424	20	10	17.7923	47.6885	53.2746	38.6964	123.634	122.226	98.2935	148.796	100.895	143.181	110.398	103.924	120.441	105.018	87.6827	83.6287	83.9982	129.159	63.0744
ENSMUSG00000026915.16	Strbp	0.00379061	4.99295e-05	20	6	32.9724	350.987	340.789	341.819	427.902	430.196	511.868	382.619	389.977	398.861	357.69	390.845	372.58	357.061	381.272	329.92	364.895	361.444	377.476
ENSMUSG00000026955.13	Sapcd2	0.00123548	1.02546e-05	20	12	80.4462	103.961	105.704	113.94	107.578	99.1278	109.421	280.587	239.201	264.885	277.099	298.217	292.661	196.771	217.729	198.503	202.318	225.277	217.364
ENSMUSG00000026956.15	Uap1l1	0.0410799	0.00157216	20	18	325.692	3383.02	3275.97	3119.36	1476.38	1416.66	1658.93	1849.32	1582.58	1750.9	1735.46	1876.28	1929.31	1923.49	2111.28	2046.61	2287.82	2271.79	2266.8
ENSMUSG00000026971.15	Itgb6	0.0148536	0.000375219	20	6	254.2	1311.43	1402.9	1438.22	2125.86	2102.86	2122.58	1862.08	1804.78	1835.78	1766.37	1700.06	1606.26	1538.79	1521.15	1705.66	1482.16	1557.91	1566.19
ENSMUSG00000027006.13	Dnajc10	0.0224685	0.00065353	24	16	749.341	7982.1	8015.72	7394.25	8153.42	7908.09	8655.39	8501.57	7851.69	8269.72	8710.41	8764.63	8967.82	8556.21	9453.97	9915.98	9293.09	9213.32	9532
ENSMUSG00000027071.14	P2rx3	0.0465074	0.00186127	20	8	3.37981	0.95377	2.53689	6.44941	10.4366	5.77444	9.27297	5.31415	11.3365	6.13632	6.62388	5.64804	2.25124	1.10545	2.9556	1.83799	0.903207	4.00492	0
ENSMUSG00000027074.14	Slc43a3	0.00276739	3.22574e-05	20	10	54.728	214.598	232.548	242.928	404.62	413.835	420.066	446.388	361.636	443.861	389.705	481.213	408.6	322.792	312.308	369.437	280.897	342.421	303.728
ENSMUSG00000027082.15	Tfpi	0.0410799	0.00157216	20	4	75.644	1320.97	1268.44	1136.17	1385.66	1360.84	1439.17	1277.52	1125.72	1158.74	1179.05	1253.87	1092.98	1031.39	1222.63	1224.1	1260.88	1202.48	1352.7
ENSMUSG00000027115.14	Kif18a	0.00324231	4.01918e-05	20	12	127.236	253.703	235.085	188.108	429.508	371.489	472.922	755.672	640.515	649.427	676.74	791.856	652.86	536.145	582.253	555.993	627.729	624.767	704.493
ENSMUSG00000027122.15	Arl14ep	0.0465074	0.00186127	20	4	86.3594	1727.28	1656.59	1503.79	1580.75	1554.29	1709.01	1542.17	1678.94	1464.54	1372.25	1434.6	1340.61	1506.73	1573.36	1517.26	1535.45	1509.85	1494.38
ENSMUSG00000027160.16	Ccdc34	0.0196715	0.000544488	20	8	57.8874	240.35	191.112	163.385	379.733	357.053	382.974	411.315	338.963	358.975	313.531	359.216	364.701	294.05	330.042	209.531	286.316	304.374	262.001
ENSMUSG00000027163.13	Commd9	0.0324158	0.00111424	20	0	33.0781	860.301	833.79	800.801	779.537	725.654	811.385	776.928	741.41	788.517	728.627	813.318	785.683	815.824	856.138	828.016	885.142	916.125	843.257
ENSMUSG00000027165.16	B230118H07Rik	0.0196715	0.000544488	20	4	69.907	734.403	826.18	686.862	816.466	766.075	867.023	767.363	740.276	822.267	641.413	681.154	703.513	621.265	773.381	735.197	834.563	857.053	859.753
ENSMUSG00000027171.10	Prrg4	0.0148536	0.000375219	20	12	102.861	1597.57	1721.7	1746.71	1534.99	1461.89	1485.53	1621.88	1759.43	1660.9	1861.31	1686.51	1690.68	1632.75	1647.25	1628.46	1514.68	1454.79	1482.73
ENSMUSG00000027173.7	Depdc7	0.00433321	6.1846e-05	24	16	34.2789	213.645	209.716	181.658	216.761	228.09	192.878	240.199	228.998	193.294	241.772	238.347	235.255	255.36	272.9	283.97	271.865	286.352	261.031
ENSMUSG00000027185.15	Nat10	0.00570472	9.4082e-05	24	4	65.5842	754.432	706.946	798.652	863.832	923.91	819.731	736.541	777.687	768.063	731.939	734.246	805.944	706.384	714.269	628.594	615.084	643.791	667.619
ENSMUSG00000027193.12	Api5	0.00500409	7.63872e-05	20	2	139.314	4886.17	4861.52	4957.44	5169.35	4855.34	5074.17	4839.06	4688.79	4795.54	4769.2	4779.37	4824.41	4972.33	5099.39	4831.17	5160.02	5038.19	5404.02
ENSMUSG00000027195.10	Hsd17b12	0.000650816	3.86349e-06	20	18	340.339	3727.33	3907.65	3629.94	3151.06	3330.89	3329.92	3000.37	2825.07	2899.41	3223.62	3232.94	3352.1	3272.14	3833.41	3887.36	3703.15	3600.42	3287.63
ENSMUSG00000027204.13	Fbn1	0.0132299	0.000310332	24	4	5088.45	31818.7	31788.9	34818.2	31173.4	32687.2	30711.2	28175.6	31485	31356.6	28758.7	27429.2	27365	24895.9	23134.4	23774.4	21691.4	21840.8	21161
ENSMUSG00000027208.14	Fgf7	0.025318	0.000782552	20	8	58.2244	195.523	185.193	221.43	366.085	412.872	427.484	409.189	385.442	343.634	319.05	342.271	299.415	330.53	271.915	336.353	297.155	267.328	279.468
ENSMUSG00000027210.20	Meis2	0.00758651	0.000141543	24	4	147.008	1203.66	1347.09	1343.63	1141.61	1112.54	1050.63	991.62	1044.1	1078.97	1002.41	962.426	1028.82	978.326	865.99	823.421	895.981	871.07	852.96
ENSMUSG00000027221.5	Chst1	0.00123548	1.02546e-05	20	10	13.8842	28.6131	13.5301	26.8725	64.2255	74.1053	49.1468	49.953	85.0241	73.6359	72.8627	44.0547	61.9091	42.0072	47.2896	42.2739	43.3539	28.0344	19.4075
ENSMUSG00000027248.13	Pdia3	0.0369573	0.00132502	24	14	380.392	7434.64	7291.86	8024.14	8318	8739.61	8137.03	6803.17	8742.74	8141.88	9397.08	8464.16	8842.88	9391.93	8855.96	10440.7	8621.11	9076.15	8680.01
ENSMUSG00000027284.16	Cdan1	0.0116493	0.00025602	20	12	49.6932	349.08	345.862	402.013	353.24	455.218	386.683	394.31	510.144	465.338	525.495	395.363	460.379	465.396	366.494	414.468	344.122	340.418	314.402
ENSMUSG00000027287.14	Snap23	0.0196715	0.000544488	24	18	147.735	1827.42	1969.47	1715.54	1523.75	1596.63	1731.26	1801.5	1555.37	1677.26	1617.33	1679.73	1824.63	1827.31	1970.4	1890.38	2147.83	2217.72	2143.56
ENSMUSG00000027303.18	Ptpra	0.0148536	0.000375219	20	18	136.373	3519.41	3628.59	3643.92	3032.24	3213.47	3154.67	3131.1	2949.77	3254.3	3370.45	3317.66	3358.85	3265.51	3393.03	3447.16	3452.96	3258	3056.68
ENSMUSG00000027305.9	Ndufaf1	0.0324158	0.00111424	20	2	70.57	987.152	1060.42	923.34	1103.07	957.594	1068.25	984.18	850.241	983.857	857.793	950.001	942.144	930.791	1017.71	999.869	1094.69	1154.42	1130.49
ENSMUSG00000027306.15	Nusap1	0.00500409	7.63872e-05	20	10	370.763	377.693	450.72	391.264	945.72	1023.04	983.862	1740.91	1584.85	1547.38	1446.21	1547.56	1489.2	1031.39	1171.4	1176.32	1089.27	1099.35	1146.98
ENSMUSG00000027326.13	Knl1	0.000219747	8.00938e-07	20	12	356.356	567.493	537.82	611.619	1112.71	1190.5	1121.1	1625.07	1873.93	1674.19	1809.42	1624.38	1624.27	1259.11	1204.9	1242.48	1175.97	1108.36	1135.34
ENSMUSG00000027331.15	Knstrn	1.99832e-05	2.16343e-08	20	12	326.698	520.759	517.525	555.724	787.565	826.707	766.875	1347.67	1236.82	1330.56	1470.5	1508.03	1456.55	1234.79	1251.2	1186.42	1222.94	1125.38	1091.67
ENSMUSG00000027332.11	Ivd	0.0132299	0.000310332	20	2	75.4994	1718.69	1664.2	1542.48	1416.17	1411.85	1455.86	1334.91	1300.3	1282.49	1289.45	1234.66	1350.74	1372.97	1414.75	1312.33	1347.58	1400.72	1331.36
ENSMUSG00000027346.15	Gpcpd1	0.00758651	0.000141543	20	18	101.067	1383.92	1320.03	1120.05	1099.06	955.669	1045.99	1064.95	1073.57	969.539	1124.96	1101.37	1161.64	1126.46	1117.22	1279.24	1193.14	1247.53	1303.21
ENSMUSG00000027353.14	Mcm8	0.0116493	0.00025602	20	6	42.8481	101.1	98.093	119.314	232.817	220.391	235.533	206.189	223.33	184.09	172.221	155.886	176.722	168.029	144.824	164.5	180.641	148.182	135.853
ENSMUSG00000027357.16	Crls1	0.0369573	0.00132502	20	0	137.848	2366.3	2355.08	1970.29	1720.44	1525.41	1818.43	1895.02	1562.18	1511.58	1508.04	1726.04	1674.92	1695.76	1823.6	1757.12	1972.6	1985.44	2203.72
ENSMUSG00000027379.13	Bub1	1.45681e-05	1.10402e-08	20	12	404.321	490.238	574.182	483.706	947.326	981.654	981.08	1604.87	1537.24	1599.53	1739.87	1791.56	1710.94	1232.58	1251.2	1463.96	1254.55	1207.48	1219.76
ENSMUSG00000027386.9	Fbln7	0.0065017	0.000115555	20	18	31.8408	297.576	340.789	309.572	165.381	183.82	154.859	176.43	132.638	142.158	171.117	194.293	198.109	191.243	187.188	235.263	214.963	194.239	211.542
ENSMUSG00000027397.14	Slc20a1	0.00201254	2.05898e-05	20	0	128.358	2396.82	2678.11	2363.71	2309.71	2097.08	2023.36	2079.96	1871.66	1910.44	2094.25	2128.18	2026.12	2250.7	2248.22	2172.51	2116.21	2179.68	2202.75
ENSMUSG00000027412.12	Lpin3	0.00758651	0.000141543	20	18	178.47	1434.47	1424.04	1296.33	953.748	844.03	924.515	933.164	879.716	963.403	927.344	986.148	996.174	1158.51	1235.44	1121.18	1313.26	1123.38	1202.3
ENSMUSG00000027447.6	Cst3	0.00276739	3.22574e-05	20	18	727.037	7553.86	7619.96	6643.96	5512.95	5140.21	5532.26	5344.97	4647.98	5098.26	5976.95	6166.53	6262.95	5525.05	6560.44	6228.04	6398.32	6658.18	6731.5
ENSMUSG00000027459.16	Fam110a	0.000154246	4.59224e-07	20	12	47.1152	154.511	153.059	184.883	215.155	192.481	208.642	275.273	292.483	274.089	296.971	303.865	287.033	255.36	234.477	234.344	235.737	255.314	237.742
ENSMUSG00000027460.7	Angpt4	0.00144728	1.29788e-05	24	18	165.186	585.615	541.203	507.353	269.747	194.406	224.406	408.126	372.972	343.634	506.727	541.082	571.815	665.483	619.69	575.292	640.373	734.903	719.048
ENSMUSG00000027469.16	Tpx2	6.88473e-06	2.67726e-09	20	12	707.023	861.255	870.998	885.719	1596.81	1425.32	1592.17	2643.26	2590.4	2596.69	2874.77	2715.58	2776.91	2042.88	2142.81	2255.22	1875.96	1930.37	1911.64
ENSMUSG00000027496.15	Aurka	0.00433321	6.1846e-05	20	12	351.393	318.559	348.399	296.673	550.733	503.338	564.724	1204.19	1113.25	1243.63	1047.68	1172.53	1215.67	756.13	935.939	788.499	843.595	856.051	789.886
ENSMUSG00000027514.14	Zbp1	0.00433321	6.1846e-05	24	16	10.7775	7.63016	20.2951	12.8988	27.2958	21.1729	17.6186	26.5707	21.5394	21.4771	27.5995	33.8883	28.1405	36.4799	38.4228	39.5169	27.0962	56.0689	41.7262
ENSMUSG00000027522.15	Stx16	0.0465074	0.00186127	24	2	53.1595	1394.41	1396.13	1222.16	1206.64	1324.27	1329.74	1288.15	1300.3	1261.01	1193.4	1209.81	1211.17	1169.57	1227.56	1051.33	1312.36	1145.41	1267.31
ENSMUSG00000027546.15	Atp9a	0.0065017	0.000115555	24	18	42.0048	433.966	422.815	422.436	413.451	391.699	444.175	433.634	393.378	373.293	450.424	463.139	437.866	442.181	492.6	466.85	494.957	523.643	614.248
ENSMUSG00000027562.12	Car2	0.00874353	0.000172911	20	0	18.8756	188.847	230.857	195.632	122.028	128	114.985	130.728	115.633	124.772	117.022	101.665	101.306	154.763	140.883	127.741	159.868	167.205	170.786
ENSMUSG00000027569.15	Mrgbp	0.0410799	0.00157216	20	0	37.0637	1093.97	1123.84	974.935	878.283	792.06	857.75	881.085	844.572	750.677	805.906	891.261	874.607	850.093	952.688	898.779	926.69	895.099	933.502
ENSMUSG00000027582.16	Zgpat	0.000385925	1.78962e-06	20	4	50.6099	734.403	718.785	669.664	716.917	680.421	763.166	636.635	609.906	651.473	576.278	589.656	565.062	602.472	702.447	616.647	630.438	656.807	758.834
ENSMUSG00000027593.15	Raly	0.00570472	9.4082e-05	24	16	711.345	6354.97	6611.97	5643.23	5862.98	5543.46	5930.99	6719.21	5891.6	5988.03	6546.61	6864.63	6618.65	6912.4	7374.22	6798.74	7415.33	7509.22	7801.82
ENSMUSG00000027599.9	Armc1	0.0132299	0.000310332	24	16	190.595	1916.12	1817.26	1814.43	1690.74	1789.11	1906.52	2119.28	2142.61	1897.15	1981.65	1956.48	1966.46	2166.69	2246.25	2260.73	2350.14	2241.75	2320.17
ENSMUSG00000027605.18	Acss2	0.0148536	0.000375219	20	0	48.9583	560.817	540.357	587.971	376.522	326.256	308.79	354.985	376.373	370.225	341.13	395.363	365.827	428.916	482.748	419.063	525.666	502.617	513.329
ENSMUSG00000027641.13	Rbl1	9.14368e-05	1.93033e-07	20	10	111.96	590.384	614.772	595.495	1070.96	1205.89	1173.96	1185.05	1284.43	1115.79	1091.84	1103.63	1105.36	1004.86	930.028	1000.79	883.336	978.201	933.502
ENSMUSG00000027650.12	Tti1	0.000464489	2.32156e-06	24	4	104.948	794.491	887.065	810.476	896.748	987.429	898.551	826.881	853.642	874.426	781.618	767.004	720.397	700.857	729.047	726.008	704.501	712.876	662.767
ENSMUSG00000027654.2	Fam83d	0.00144728	1.29788e-05	20	10	224.953	164.049	186.038	194.557	228	286.797	297.662	695.09	724.405	683.177	662.388	559.156	566.187	426.705	386.198	405.278	397.411	367.451	381.358
ENSMUSG00000027656.7	Ccn5	0.00233739	2.58112e-05	24	14	83.0774	490.238	522.599	445.009	570.001	526.436	560.088	663.205	622.376	616.7	727.523	773.782	695.634	749.497	734.959	768.281	710.824	832.022	854.901
ENSMUSG00000027665.13	Pik3ca	0.0369573	0.00132502	24	0	160.004	5840.89	5779.87	5745.35	5374.87	5457.8	5354.21	5633	5235.22	5508.37	5072.79	5003.04	5148.59	5071.82	5248.16	5338.45	5170.86	5305.52	5362.3
ENSMUSG00000027699.19	Ect2	7.35354e-05	1.433e-07	20	12	486.125	740.126	689.188	628.817	912.002	1100.03	1122.03	1800.43	1893.2	1792.83	1944.11	1912.43	1825.76	1413.87	1416.72	1454.77	1494.81	1349.66	1414.81
ENSMUSG00000027702.7	Lrrc34	0.0277656	0.000858705	20	8	0.942039	1.90754	0	2.1498	0.802818	1.92481	2.78189	3.18849	4.53462	4.09088	1.10398	2.25922	2.25124	1.10545	0.985199	0.918997	2.70962	1.00123	0
ENSMUSG00000027712.13	Anxa5	0.00758651	0.000141543	20	0	799.37	7747.48	8028.4	6966.44	8011.32	7114.11	8032.25	6773.41	6163.68	6464.62	6494.72	7456.55	7136.43	7457.39	8442.17	7782.07	8572.33	8438.36	8997.32
ENSMUSG00000027715.9	Ccna2	0.00233739	2.58112e-05	20	12	1148.42	1320.02	1309.88	1217.86	2345.84	2295.34	2467.54	4353.35	4144.64	4230.99	3925.76	4240.55	4263.85	3099.69	3032.44	3314.82	3224.45	3133.85	3217.77
ENSMUSG00000027722.14	Spata5	0.000884764	6.33787e-06	20	0	100.13	1723.46	1832.48	1691.89	1709.2	1645.71	1784.12	1644.2	1486.22	1630.22	1654.87	1613.08	1651.29	1701.29	1784.2	1909.68	1818.15	1820.24	1926.2
ENSMUSG00000027737.10	Slc7a11	0.0171317	0.00045255	24	2	15.1528	137.343	161.515	131.138	34.5212	39.4586	45.4376	20.1938	13.6039	27.6134	25.3916	15.8145	16.8843	27.6363	11.8224	10.109	18.0641	24.0295	21.3483
ENSMUSG00000027750.16	Postn	0.00018712	6.07741e-07	20	0	626.161	7453.72	7442.38	6840.67	3378.26	3032.54	3195.47	2380.74	2042.84	2094.53	2359.21	2486.27	2478.62	2772.48	3027.52	2972.04	3281.35	3201.93	3483.65
ENSMUSG00000027794.4	Sohlh2	0.0324158	0.00111424	20	0	6.27532	68.6715	66.8047	65.569	45.7606	50.0451	63.0562	45.7017	45.3462	58.2951	61.8229	45.1843	58.5323	61.9054	67.9787	54.2208	55.9988	79.0971	73.7486
ENSMUSG00000027805.16	Pfn2	0.000884764	6.33787e-06	24	16	33.898	191.708	181.81	133.288	151.733	146.286	189.169	161.55	180.251	179.999	192.093	221.403	204.863	231.04	210.833	229.749	247.479	212.261	208.631
ENSMUSG00000027808.8	Serp1	0.0171317	0.00045255	24	16	1277.38	5516.61	5308.86	4573.71	4924.49	4752.36	5575.84	5953.97	4969.94	5285.42	5354.31	5975.63	5590.96	6776.43	7592.93	6984.38	8676.2	8257.14	8832.36
ENSMUSG00000027811.9	4930579G24Rik	0.00874353	0.000172911	20	8	51.1094	266.102	213.099	198.857	351.634	384	416.356	458.079	425.12	363.066	300.283	386.326	368.078	308.421	332.997	322.568	333.283	336.413	320.224
ENSMUSG00000027828.12	Ssr3	0.00276739	3.22574e-05	20	16	2204.83	19659.1	19255.8	19451.4	14464.4	14923.1	15428.4	15603.4	15715.8	15628.2	17956.2	17384.7	17698.1	17962.5	18525.7	20182.1	18660.2	18672.9	18938.8
ENSMUSG00000027835.11	Pdcd10	0.0148536	0.000375219	24	18	242.56	1708.2	1643.06	1307.08	1395.3	1297.32	1446.58	1558.11	1258.36	1373.51	1371.14	1712.49	1583.75	1611.75	1829.51	1837.07	2071.05	1911.35	2137.74
ENSMUSG00000027843.13	Ptpn22	0.025318	0.000782552	20	8	27.2038	50.5498	35.5164	52.6702	114	138.586	122.403	114.786	117.9	113.522	97.1503	66.6469	84.4215	76.2763	75.8603	80.8717	84.9014	72.0885	62.104
ENSMUSG00000027848.12	Olfml3	6.88473e-06	2.67726e-09	20	16	533.039	1515.54	1774.13	1580.1	1205.83	1137.56	1148.92	1595.31	1427.27	1474.76	1961.77	2086.39	2068.89	2228.59	2290.59	2352.63	2038.54	2130.62	2104.75
ENSMUSG00000027860.15	Vangl1	0.0369573	0.00132502	20	12	60.3833	659.055	703.563	812.625	761.072	858.466	698.255	802.436	837.77	801.813	896.432	838.17	846.467	865.57	713.284	831.692	740.629	672.826	582.225
ENSMUSG00000027861.13	Casq2	0.0410799	0.00157216	24	18	3471.09	37517.5	37236.4	34063.6	28466.3	26374.7	27600.1	29604	27564.8	28122.8	31028.5	33717.7	33510.8	32761.2	36343	32473.7	38667.2	39197.1	40509.3
ENSMUSG00000027879.9	Sec22b	0.0224685	0.00065353	24	16	128.557	1570.86	1654.9	1627.4	1532.58	1566.8	1601.44	1555.98	1731.09	1609.76	1651.56	1695.54	1634.4	1679.18	1887.64	1770.91	1966.28	1929.37	2057.2
ENSMUSG00000027882.18	Stxbp3	0.0196715	0.000544488	24	18	99.2224	1445.92	1413.89	1318.9	1114.31	1084.63	1300.07	1255.2	1196.01	1208.86	1278.41	1336.33	1327.11	1273.48	1455.14	1430.88	1549	1466.8	1528.34
ENSMUSG00000027889.17	Ampd2	0.0410799	0.00157216	20	10	57.2441	771.6	793.2	833.049	913.607	992.241	888.351	944.855	921.661	1023.74	953.839	884.483	914.004	908.682	750.722	941.053	731.597	773.951	735.545
ENSMUSG00000027894.14	Slc6a17	0.0148536	0.000375219	20	6	7.31976	27.6593	9.30192	19.3482	32.1127	42.3459	38.9465	29.7592	34.0096	28.6362	34.2234	18.0737	28.1405	27.6363	18.7188	19.2989	27.9994	27.0332	19.4075
ENSMUSG00000027896.15	Slc16a4	0.00758651	0.000141543	24	14	28.7136	101.1	109.086	101.041	101.155	127.038	147.44	165.801	141.707	155.453	198.717	219.144	181.225	187.927	205.907	210.45	264.64	198.243	252.298
ENSMUSG00000027932.14	Slc27a3	3.8502e-05	5.69669e-08	20	0	37.2113	359.571	384.761	303.122	229.606	180.932	220.697	156.236	188.187	170.794	193.197	213.496	184.602	243.2	268.959	230.668	223.092	232.285	235.801
ENSMUSG00000027944.13	Hax1	0.000884764	6.33787e-06	20	2	139.92	1517.45	1629.53	1396.3	1499.66	1343.52	1473.48	1299.84	1182.4	1309.08	1155.87	1258.38	1309.1	1234.79	1380.26	1304.98	1508.35	1561.92	1514.76
ENSMUSG00000027952.16	Pmvk	0.00276739	3.22574e-05	24	18	187.516	1026.26	1028.28	988.909	672.762	528.361	575.852	686.588	676.792	714.882	779.41	785.078	801.442	1057.92	1054.16	986.084	1124.49	1269.56	1258.58
ENSMUSG00000027955.16	Gask1b	0.000464489	2.32156e-06	24	16	38.2211	203.153	207.179	163.385	150.93	128.962	151.149	216.817	197.256	179.999	210.86	225.922	201.486	236.567	227.581	277.537	242.059	251.309	229.979
ENSMUSG00000027959.14	Sass6	6.88473e-06	3.85101e-09	20	10	41.2028	109.684	101.475	109.64	215.155	255.038	187.314	277.398	255.072	237.271	239.564	223.662	219.496	181.294	172.41	180.123	190.577	172.211	130.03
ENSMUSG00000027961.7	Lrrc39	0.0465074	0.00186127	20	16	42.1518	296.623	307.809	290.223	175.817	146.286	187.314	237.011	232.399	243.407	241.772	258.68	248.762	255.36	257.137	260.076	298.058	252.31	313.431
ENSMUSG00000027966.20	Col11a1	0.0116493	0.00025602	20	18	27.9687	125.898	111.623	148.336	57.8029	56.782	77.893	52.0786	92.9596	76.704	65.1349	80.2022	85.5472	127.127	92.6087	102.928	116.514	122.15	92.1857
ENSMUSG00000027996.13	Sfrp2	0.0010336	8.07542e-06	20	16	109.414	417.751	421.123	433.185	142.902	147.248	140.022	213.629	192.721	185.112	289.243	255.292	269.023	342.69	362.553	347.381	333.283	338.416	335.75
ENSMUSG00000028015.3	Ctso	0.0224685	0.00065353	20	18	32.5101	358.618	416.895	386.964	321.93	359.94	370.919	342.231	359.368	342.611	410.681	367.123	411.977	384.698	435.458	504.529	340.509	410.504	436.669
ENSMUSG00000028030.12	Tbck	0.0324158	0.00111424	24	6	164.674	1445.92	1388.52	1546.78	1392.09	1433.99	1417.84	1402.93	1555.37	1454.31	1298.28	1206.42	1172.9	1265.74	1155.64	1281.08	1262.68	1155.42	1151.84
ENSMUSG00000028035.13	Dnajb4	0.00201254	2.05898e-05	20	2	219.26	2904.23	3000.29	2602.34	2599.53	2406.02	2666.91	2763.36	2302.45	2353.28	2236.67	2355.23	2353.67	2356.83	2628.51	2379.28	2961.61	2799.44	2977.11
ENSMUSG00000028036.6	Ptgfr	0.0369573	0.00132502	20	12	29.9672	268.963	257.917	309.572	394.184	433.083	429.339	410.252	433.056	368.179	452.632	473.306	453.625	407.912	380.287	437.442	395.604	351.432	340.602
ENSMUSG00000028037.13	Ifi44	0.0132299	0.000310332	20	0	2.628	3.81508	8.45629	5.37451	1.60564	4.81203	5.56378	2.12566	1.13365	1.02272	4.41592	4.51843	2.25124	8.84362	10.8372	3.67599	8.12886	9.01107	7.76301
ENSMUSG00000028040.7	Efna4	0.0288639	0.000934858	24	14	29.2835	180.263	217.327	177.359	248.071	229.053	233.679	239.137	233.533	195.34	284.827	290.309	272.4	240.989	290.634	289.484	228.511	251.309	231.92
ENSMUSG00000028044.6	Cks1b	0.0369573	0.00132502	24	12	154.42	559.863	664.664	562.173	875.875	913.323	925.443	1152.11	1020.29	1134.2	1052.09	1217.72	1170.65	945.162	1163.52	1111.99	1112.75	1208.48	1105.26
ENSMUSG00000028068.14	Iqgap3	7.35354e-05	1.433e-07	20	12	402.558	430.15	482.009	562.173	627.001	717.955	639.835	1169.11	1354.72	1310.1	1396.54	1274.2	1300.09	875.519	794.071	943.81	778.564	713.877	699.641
ENSMUSG00000028080.16	Lrba	0.0171317	0.00045255	24	4	572.664	3405.91	3597.31	3895.44	3250.61	3364.57	3346.62	3108.78	3578.95	3402.59	3061.34	2838.71	2982.89	2554.7	2416.69	2677.96	2426.01	2290.81	2344.43
ENSMUSG00000028098.13	Rnf115	0.00276739	3.22574e-05	20	0	54.9598	1466.9	1348.78	1280.21	1199.41	1124.09	1231.45	1211.63	1125.72	1226.24	1174.64	1160.11	1163.89	1244.74	1258.1	1262.7	1275.33	1352.66	1370.17
ENSMUSG00000028115.16	Bnipl	0.0171317	0.00045255	20	6	0.795934	0.95377	1.69126	0	4.01409	2.88722	5.56378	1.06283	0	1.02272	0	0	1.12562	0	0	0	3.61283	1.00123	3.8815
ENSMUSG00000028121.8	Bcar3	0.025318	0.000782552	20	18	106.109	1708.2	1769.9	1587.63	1463.54	1386.83	1448.44	1579.36	1336.58	1477.83	1530.12	1567.9	1533.1	1640.49	1620.65	1537.48	1687.19	1536.89	1699.13
ENSMUSG00000028125.14	Abca4	0.0065017	0.000115555	20	6	15.4105	105.869	120.079	81.6925	125.24	157.835	130.749	113.723	121.301	123.749	121.438	116.35	103.557	97.2799	103.446	99.2517	74.0629	97.1193	107.712
ENSMUSG00000028164.15	Manba	0.00379061	4.99295e-05	20	18	63.5839	944.233	919.199	886.794	430.311	427.308	463.649	409.189	427.388	440.792	524.391	527.527	538.047	539.461	517.23	606.538	517.537	478.588	493.921
ENSMUSG00000028173.10	Wls	0.025318	0.000782552	24	18	1797.7	24817.1	24105.5	22020.4	22140.1	22237.4	23961.4	23255.8	21383	22035.5	24501.7	25746	24996.7	23925.3	26083.1	25193.4	27506.3	25186.9	26446.6
ENSMUSG00000028175.15	Depdc1a	0.00169295	1.63733e-05	20	12	139.649	226.997	160.67	140.812	264.127	253.113	323.627	547.357	493.14	477.61	524.391	586.267	557.182	391.33	447.28	513.719	454.313	514.632	459.958
ENSMUSG00000028226.15	Mmp16	0.00233739	2.58112e-05	20	0	29.6427	186.939	175.045	160.16	190.268	192.481	179.896	157.299	149.642	137.045	161.181	164.923	164.341	186.822	214.773	224.235	219.479	243.299	223.186
ENSMUSG00000028229.11	Rmdn1	0.00874353	0.000172911	24	18	26.5894	330.958	325.567	334.294	249.676	278.135	281.898	267.833	281.146	295.566	315.738	302.735	321.927	316.16	334.968	320.73	356.767	337.414	411.439
ENSMUSG00000028273.15	Pdlim5	0.0065017	0.000115555	24	18	671.323	7640.65	7123.58	6646.11	5860.57	5782.14	6477.17	6528.96	6372.27	5935.87	6372.18	6631.93	6540.98	7511.55	7448.11	7595.51	8228.21	7719.48	8189.97
ENSMUSG00000028274.17	Rngtt	0.0324158	0.00111424	20	4	32.9648	958.539	903.132	835.198	1072.57	1073.08	1065.46	1030.94	986.279	1036.02	946.112	930.797	945.521	1032.49	1041.36	998.031	1103.72	1051.29	1048.01
ENSMUSG00000028300.14	C9orf72	1.99832e-05	2.16343e-08	20	2	61.4707	990.967	1044.35	885.719	952.945	869.053	882.787	837.509	806.028	861.131	748.499	816.707	807.07	869.992	912.294	877.642	950.173	999.227	1072.27
ENSMUSG00000028312.19	Smc2	0.000552438	3.00038e-06	20	10	520.971	1571.81	1582.17	1431.77	3384.68	3310.68	3557.11	4133.34	3886.17	3826	3963.29	3992.04	4160.29	3045.52	3481.69	3149.4	3310.25	3274.02	3336.15
ENSMUSG00000028328.13	Tmod1	0.00201254	2.05898e-05	20	16	118.553	894.637	980.084	1056.63	480.085	602.466	516.505	622.818	736.875	666.814	737.459	716.172	713.643	798.137	742.84	856.505	772.242	688.846	637.537
ENSMUSG00000028343.10	Erp44	0.000765253	4.95707e-06	24	18	132.402	1725.37	1716.63	1731.67	1701.97	1698.65	1798.96	1600.62	1589.38	1701.81	1823.78	1764.45	1781.86	1889.22	2049.21	1803.07	1974.41	1968.42	2016.44
ENSMUSG00000028364.15	Tnc	0.00123548	1.02546e-05	24	16	2854.13	5821.81	5832.3	6620.32	13370.1	13972.2	12744.8	12499.9	13449.7	13770.9	15343.1	14113.3	14431.6	17867.4	16935.6	18138.2	15266	15240.7	15113.6
ENSMUSG00000028370.7	Pappa	3.0645e-05	4.14712e-08	20	10	68.6054	158.326	163.206	223.579	260.113	316.632	305.081	309.283	426.254	365.111	397.433	310.642	325.304	282.996	231.522	294.079	222.189	212.261	192.134
ENSMUSG00000028378.6	Ptgr1	0.0369573	0.00132502	24	16	273.677	1609.96	1643.9	1384.47	1701.17	1561.99	1755.37	1822.75	1534.97	1688.51	1771.89	1967.78	1927.06	1870.43	2148.72	2014.44	2172.21	2075.55	2242.54
ENSMUSG00000028412.17	Slc44a1	0.0102151	0.000210675	24	14	179.42	4917.64	5008.66	4914.45	4756.7	5009.32	4935.08	5181.29	5041.36	5010.31	5611.53	5361.12	4897.58	5502.94	5182.15	5627.94	5314.47	5079.24	5237.12
ENSMUSG00000028415.4	Spink4	0.000154246	4.59224e-07	24	16	16.0286	91.562	95.5561	81.6925	69.8452	65.4436	52.8559	98.8431	94.0933	88.9767	98.2543	106.183	103.557	106.123	118.224	113.037	96.6431	133.164	102.86
ENSMUSG00000028416.12	Bag1	0.0171317	0.00045255	24	0	833.483	9797.13	10184.8	8834.61	9714.9	8426.83	9026.31	9295.51	8118.1	8726.87	7245.43	8421.23	8068.45	7576.77	8751.52	7469.61	9203.68	9243.35	9905.6
ENSMUSG00000028431.11	Elp1	0.0171317	0.00045255	24	4	326.757	3907.6	3959.24	3751.41	3428.03	3319.34	3595.13	3441.44	3434.97	3321.8	3115.43	3380.92	3201.26	2965.93	3101.41	3047.39	3108.84	2947.62	3029.51
ENSMUSG00000028466.15	Creb3	0.0324158	0.00111424	20	0	115.768	2934.75	2990.99	2480.87	2497.57	2265.5	2347.92	2423.25	2238.97	2333.85	2320.57	2558.56	2427.96	2393.31	2605.85	2509.78	2973.36	2822.47	3023.69
ENSMUSG00000028480.14	Glipr2	0.0065017	0.000115555	24	18	355.103	3076.86	2978.31	2617.38	2867.67	2584.06	2969.21	2923.84	2708.3	2879.98	2911.2	3161.77	3044.8	3135.06	3496.47	3508.73	3408.7	3574.39	3708.78
ENSMUSG00000028496.17	Mllt3	0.0196715	0.000544488	20	2	30.9747	460.671	472.707	460.058	465.635	517.774	512.795	450.64	454.595	422.383	411.785	434.899	445.746	494.137	569.445	445.713	507.602	578.711	517.21
ENSMUSG00000028497.12	Hacd4	0.00433321	6.1846e-05	24	16	111.395	792.583	810.113	718.034	536.283	557.233	498.886	704.656	682.46	721.018	744.083	708.265	714.769	862.253	838.404	925.43	889.658	868.066	906.331
ENSMUSG00000028517.8	Plpp3	0.0102151	0.000210675	24	4	38.0806	614.228	619.846	618.068	694.438	763.188	688.055	658.954	573.629	641.246	579.59	622.414	652.86	565.992	599.001	547.722	601.536	602.74	569.611
ENSMUSG00000028527.18	Ak4	0.00758651	0.000141543	24	16	23.8229	71.5328	55.8115	54.82	51.3804	55.8196	70.4746	56.33	63.4846	61.3632	59.615	75.6838	93.4265	95.069	95.5643	102.009	88.5142	105.129	102.86
ENSMUSG00000028541.14	B4galt2	0.0465074	0.00186127	24	14	29.3771	874.607	946.259	871.745	891.931	850.767	834.567	905.531	877.448	963.403	959.359	925.149	928.637	971.693	1041.36	899.698	912.239	962.182	921.857
ENSMUSG00000028542.17	Slc6a9	0.0369573	0.00132502	24	2	36.4349	563.678	657.054	758.88	258.507	298.346	232.752	212.566	243.736	245.453	241.772	240.607	181.225	206.72	184.232	170.933	161.674	188.231	185.342
ENSMUSG00000028551.14	Cdkn2c	0.000552438	3.00038e-06	20	10	136.347	650.471	696.798	682.562	907.987	849.805	952.334	1301.97	946.601	1156.7	924.032	1042.63	1043.45	888.784	937.91	754.496	905.916	821.008	929.62
ENSMUSG00000028582.14	Cc2d1b	0.000464489	2.32156e-06	24	4	120.724	1250.39	1165.28	1244.74	1395.3	1311.76	1313.05	1164.86	1154.06	1169.99	1067.55	1083.29	1139.13	1017.02	1125.1	1035.71	1004.37	1088.34	1005.31
ENSMUSG00000028583.14	Pdpn	0.0132299	0.000310332	24	16	330.601	3056.83	3274.28	3023.7	3011.37	2969.99	2889.46	3005.68	2676.56	2791	3245.7	3553.75	3595.23	3445.7	3328.99	3585.01	3432.19	3459.25	3421.55
ENSMUSG00000028587.18	Orc1	0.0224685	0.00065353	24	12	24.9065	86.7931	73.5697	65.569	175.817	182.857	173.405	177.492	185.919	169.772	178.845	198.811	194.732	156.974	187.188	189.313	138.191	163.2	150.408
ENSMUSG00000028614.14	Ndc1	0.000385925	1.78962e-06	20	10	208.763	1238.95	1189.8	1158.74	1701.97	1732.33	1825.85	1707.97	1813.85	1778.51	1830.4	1650.36	1735.71	1377.39	1418.69	1491.53	1266.3	1335.64	1370.17
ENSMUSG00000028618.11	Tmem59	0.0010336	8.07542e-06	20	16	432.962	4841.34	4663.64	4587.68	4053.43	4155.67	4259.08	3835.75	4177.52	4322.02	4790.17	4850.54	4840.17	4783.3	4863.93	4808.19	4673.19	4665.73	4797.54
ENSMUSG00000028621.17	Cyb5rl	0.00201254	2.05898e-05	24	4	21.9238	163.095	204.642	153.711	189.465	199.218	196.587	172.178	187.053	149.317	155.661	153.627	155.336	148.131	135.957	142.445	156.255	141.173	152.349
ENSMUSG00000028631.7	Kcnq4	9.14368e-05	1.93033e-07	20	12	178.318	1478.34	1466.32	1618.8	1494.04	1544.66	1359.42	1723.91	1796.84	1784.65	1997.1	1715.88	1858.4	1692.45	1561.54	1567.81	1449.65	1591.96	1255.67
ENSMUSG00000028636.14	Ppcs	0.0171317	0.00045255	20	0	28.8894	347.172	371.231	317.096	348.423	292.571	332.9	312.472	292.483	292.498	333.402	320.809	310.671	370.327	414.769	329.001	395.604	404.497	381.358
ENSMUSG00000028654.13	Mycl	0.000552438	3.00038e-06	20	14	101.917	1066.32	1083.25	1131.87	826.1	876.752	827.149	991.62	1125.72	1012.49	1089.63	1171.4	1154.89	1118.72	1123.13	1112.91	989.914	944.16	983.961
ENSMUSG00000028656.14	Cap1	0.00433321	6.1846e-05	20	18	243.532	5105.53	5181.17	5030.54	5177.38	5071.88	5244.79	4747.66	4694.46	4846.67	5137.93	5391.62	5524.55	5302.86	5810.7	5702.38	5322.6	5534.8	5618.48
ENSMUSG00000028657.14	Ppt1	0.00433321	6.1846e-05	24	16	504.019	3570.92	3770.66	3381.64	3370.23	3248.12	3596.99	3585.99	3269.46	3419.98	3854	4136.63	4147.91	3774.02	4456.06	4163.06	4164.69	4218.18	4263.83
ENSMUSG00000028664.14	Ephb2	0.0065017	0.000115555	20	16	102.419	1022.44	1017.29	1120.05	757.058	814.196	728.856	900.216	937.532	956.243	1106.19	959.038	1008.56	1019.23	938.895	1049.49	858.949	1000.23	884.983
ENSMUSG00000028671.16	Gale	0.000260096	1.05125e-06	24	18	112.216	435.873	438.036	425.661	333.17	280.06	303.226	317.786	342.364	273.066	355.482	404.4	377.083	464.29	536.934	529.342	600.632	596.733	679.263
ENSMUSG00000028678.13	Kif2c	9.24392e-06	5.50422e-09	20	12	381.829	421.567	429.58	382.665	662.325	639.038	589.761	1275.4	1220.95	1135.22	1366.73	1423.31	1435.17	882.151	961.554	962.19	830.95	882.083	897.598
ENSMUSG00000028683.14	Eif2b3	0.0324158	0.00111424	20	2	65.2175	1031.03	1035.05	1068.45	1155.26	1129.86	1045.99	1025.63	971.542	969.539	900.848	1006.48	1011.93	975.01	1142.83	1042.14	1107.33	1138.4	1081.97
ENSMUSG00000028691.12	Prdx1	0.0410799	0.00157216	24	18	989.511	11995.6	12382.5	10842.5	11934.7	10983	11318.6	11623.1	10541.9	10918.6	10886.4	12185.1	11960.8	11678	13101.2	13283.2	14482	13781.9	14109.3
ENSMUSG00000028692.14	Akr1a1	0.0171317	0.00045255	20	18	681.106	12535.4	12002	11140.3	10602.8	9768.42	11014.4	10728.2	10470.4	10434.8	10883	10648.8	10856.6	10533.9	12063.8	13389.8	11258.5	11746.4	11802.7
ENSMUSG00000028696.12	Ipp	0.00874353	0.000172911	20	4	38.8278	604.69	621.537	549.275	706.48	629.414	761.311	547.357	600.837	586.019	565.238	523.009	545.926	509.614	584.223	604.7	548.246	583.717	609.396
ENSMUSG00000028702.15	Rad54l	0.00874353	0.000172911	20	8	52.9453	67.7177	57.5028	56.9698	212.747	223.278	237.388	162.613	179.117	245.453	183.261	142.331	153.084	156.974	126.105	114.875	108.385	139.171	135.853
ENSMUSG00000028706.14	Nsun4	0.00169295	1.63733e-05	20	0	58.953	1043.42	1037.59	896.468	830.114	753.564	889.278	827.944	734.608	845.79	805.906	864.151	864.477	867.781	959.584	941.053	1015.2	919.129	1072.27
ENSMUSG00000028718.16	Stil	0.00379061	4.99295e-05	20	10	51.7076	113.499	102.321	137.587	218.367	274.286	202.151	242.325	292.483	271.021	335.61	231.57	244.26	229.934	157.632	262.833	197.802	153.188	144.586
ENSMUSG00000028719.8	Cmpk1	0.00233739	2.58112e-05	24	16	312.662	2305.26	2136.9	1979.97	1908.3	1903.64	2218.09	2473.2	2316.06	2314.42	2455.25	2426.4	2414.46	2460.74	2705.36	2799.26	2756.59	2747.37	2765.57
ENSMUSG00000028759.13	Hp1bp3	0.000650816	3.86349e-06	20	14	206.978	3738.78	3478.92	3565.45	3715.44	3584	3719.39	3910.15	3769.4	3975.31	4049.4	4266.53	4206.44	3781.75	4202.86	4007.75	3993.08	3878.76	3941.67
ENSMUSG00000028773.8	Fabp3	0.000385925	1.78962e-06	20	0	43.7769	507.406	604.625	486.93	431.113	354.165	413.575	347.545	346.898	367.157	387.497	351.308	369.204	368.116	413.784	397.007	423.604	437.537	522.062
ENSMUSG00000028811.11	Yars	0.00500409	7.63872e-05	20	0	130.033	2595.21	2648.51	2522.79	1807.14	1892.09	1944.54	1858.89	1602.99	1823.51	1752.02	1798.34	1848.27	1821.79	2071.87	2002.49	2231.82	1964.41	1859.24
ENSMUSG00000028832.11	Stmn1	0.00324231	4.01918e-05	20	12	151.079	603.737	582.638	515.953	1182.55	1130.83	1142.43	1468.83	1270.83	1438.97	1262.95	1397.33	1525.22	1181.73	1237.41	1183.67	1222.94	1131.39	1298.36
ENSMUSG00000028837.8	Psmb2	0.00324231	4.01918e-05	20	0	166.644	2720.15	2859.92	2634.58	2427.72	2202.95	2244.06	2411.56	2100.66	2238.73	2180.36	2599.23	2443.72	2528.17	2647.23	2708.28	2633.75	2725.35	2874.25
ENSMUSG00000028862.6	Map3k6	0.00570472	9.4082e-05	20	6	34.4678	181.216	170.817	139.737	240.845	276.211	229.97	215.754	183.652	197.385	185.469	166.052	181.225	154.763	176.351	151.634	139.094	160.197	159.142
ENSMUSG00000028864.7	Hgf	0.0410799	0.00157216	20	8	211.646	847.902	830.408	822.299	1830.43	1683.25	1798.96	1506.03	1590.52	1340.79	1396.54	1418.79	1428.41	1258.01	1334.94	1321.52	1295.2	1295.59	1232.38
ENSMUSG00000028873.16	Cdca8	0.000312152	1.3743e-06	20	12	94.0942	167.864	164.898	147.261	268.141	307.97	272.625	440.011	422.853	437.724	415.097	458.621	476.137	343.796	349.746	320.73	390.185	339.417	313.431
ENSMUSG00000028910.12	Mecr	0.0196715	0.000544488	20	6	49.1879	542.695	549.659	454.683	666.339	640	727.001	584.556	599.703	564.542	504.519	574.971	605.584	549.41	527.082	539.451	515.731	636.782	591.929
ENSMUSG00000028923.14	Necap2	0.0148536	0.000375219	20	18	108.131	1089.21	1161.05	954.512	724.142	654.436	678.782	799.248	617.842	706.7	783.826	884.483	765.422	802.559	894.561	847.315	901.4	862.059	872.368
ENSMUSG00000028950.3	Tas1r1	0.00433321	6.1846e-05	24	12	124.527	542.695	563.189	605.169	834.931	846.917	906.897	1040.51	1012.35	971.584	1083.01	1133	1110.99	937.424	1040.37	1001.71	977.27	1042.28	1026.66
ENSMUSG00000028961.15	Pgd	0.00758651	0.000141543	24	4	240.379	2826.02	3023.12	2856.01	3756.39	3864.06	3987.38	3131.1	2791.06	2884.07	2822.88	2870.34	2873.71	2741.52	2845.26	2464.75	2790.91	2544.12	2505.51
ENSMUSG00000028967.10	Errfi1	0.000552438	3.00038e-06	20	18	283.689	5116.02	5261.5	4831.68	4935.73	4714.83	4628.14	4760.41	4602.64	4596.11	4731.66	4999.65	4930.22	5169.1	5266.87	5064.59	5253.05	5191.38	5200.24
ENSMUSG00000028972.11	Car6	0.0288639	0.000934858	20	8	6.80985	5.72262	1.69126	5.37451	105.169	82.7669	81.6022	7.43981	6.80193	9.20448	12.1438	6.77765	7.87934	2.21091	1.9704	0	3.61283	0	0.970376
ENSMUSG00000028989.3	Angptl7	0.000884764	6.33787e-06	24	14	5.10855	2.86131	3.38252	2.1498	3.21127	2.88722	3.70919	7.43981	6.80193	3.06816	9.93583	16.9441	15.7587	12.16	14.778	14.7039	6.32245	14.0172	6.79263
ENSMUSG00000028990.13	Lzic	0.000884764	6.33787e-06	20	4	74.1615	1098.74	1126.38	1060.93	1227.51	1208.78	1245.36	1092.59	1171.06	1097.38	956.047	1169.14	1046.83	1063.45	1079.78	975.056	1103.72	1153.42	1173.18
ENSMUSG00000029019.8	Nppb	0.00144728	1.29788e-05	24	18	20.2333	79.1629	84.5629	75.2431	33.7184	28.8722	51.9286	46.7645	41.9452	56.2496	67.3428	70.0357	67.5372	85.1199	74.8751	85.4667	87.611	113.139	101.889
ENSMUSG00000029034.9	Ints11	0.0410799	0.00157216	20	4	68.8916	1599.47	1691.26	1401.67	1779.05	1700.57	1767.43	1675.02	1546.3	1589.31	1483.75	1582.58	1538.72	1466.94	1744.79	1627.54	1670.03	1652.03	1730.18
ENSMUSG00000029048.3	Rer1	0.0410799	0.00157216	24	18	374.001	4187.05	4155.42	3705.18	4140.13	3655.22	4060.63	4206.68	3697.98	3846.45	3989.79	4360.29	4141.16	4167.56	4674.77	4658.4	4837.57	4831.93	5141.05
ENSMUSG00000029060.17	Mib2	0.000650816	3.86349e-06	20	4	142.436	1082.53	1194.03	1081.35	1221.89	1206.86	1262.05	1210.56	974.943	1107.61	864.417	881.095	921.883	963.955	1035.44	929.106	871.594	1036.27	1076.15
ENSMUSG00000029070.9	Mxra8	0.0065017	0.000115555	20	18	188.435	4398.79	4534.26	4537.16	3746.75	3606.14	3776.88	3567.92	3491.66	3613.27	3866.14	3848.58	3983.57	3756.33	4175.27	4073.91	3731.15	3826.7	3650.55
ENSMUSG00000029097.11	Trmt44	0.0065017	0.000115555	20	6	35.3606	402.491	336.56	366.541	443.959	395.549	408.011	408.126	419.452	415.224	363.21	394.233	328.681	348.218	354.672	352.895	401.927	430.529	393.973
ENSMUSG00000029103.16	Lrpap1	0.0224685	0.00065353	20	0	152.676	2846.05	2804.11	2634.58	2508	2175.04	2285.79	2275.52	1990.7	2057.71	2366.93	2551.79	2601.31	2326.98	2571.37	2433.5	2795.42	2880.54	2912.1
ENSMUSG00000029122.11	Evc	0.0148536	0.000375219	20	10	33.514	488.33	549.659	596.57	792.382	774.737	746.474	798.185	713.069	759.881	731.939	772.652	750.789	737.337	712.299	707.628	617.793	607.746	664.707
ENSMUSG00000029125.14	Stx18	0.00276739	3.22574e-05	24	18	85.3154	784.953	777.133	773.929	791.579	730.466	703.819	775.865	618.975	678.064	712.068	807.67	838.587	869.992	908.354	824.34	897.787	905.112	928.65
ENSMUSG00000029126.7	Nsg1	0.0171317	0.00045255	24	14	119.514	547.464	500.612	419.212	670.353	563.97	637.053	830.07	751.613	783.404	786.034	920.631	871.23	819.141	996.036	902.455	981.786	937.151	1084.88
ENSMUSG00000029136.9	Rbks	0.0324158	0.00111424	20	4	3.70822	20.9829	27.9058	26.8725	35.324	35.609	35.2373	21.2566	24.9404	34.7725	18.7677	27.1106	24.7637	30.9527	26.6004	24.8129	29.8058	33.0406	36.8743
ENSMUSG00000029156.11	Sgcb	0.0010336	8.07542e-06	20	18	446.962	5156.08	5210.77	5203.6	4055.04	4346.23	4383.33	4375.67	4216.06	4328.15	4787.96	4805.35	4907.71	4800.98	5007.77	5054.48	5086.86	5048.2	4985.79
ENSMUSG00000029177.9	Cenpa	0.00169295	1.63733e-05	24	12	247.759	262.287	200.414	248.302	267.338	275.248	284.68	605.813	638.247	617.723	826.882	848.336	906.125	634.53	675.847	711.304	690.05	675.83	704.493
ENSMUSG00000029185.14	Fam114a1	0.00433321	6.1846e-05	24	16	345.253	1783.55	1764.83	1613.43	1813.57	1744.84	1918.58	1872.71	1870.53	1799.99	2028.01	1989.24	1931.56	2208.7	2484.67	2395.82	2471.17	2470.03	2539.47
ENSMUSG00000029201.14	Ugdh	0.00433321	6.1846e-05	24	14	225.196	3040.62	2871.76	2598.04	3367.02	3378.05	3633.15	3696.52	3611.82	3541.68	3732.56	3719.8	3776.46	3670.1	4135.87	4106.08	3547.8	3842.72	4061.02
ENSMUSG00000029270.10	Dipk1a	0.0196715	0.000544488	24	16	27.9219	326.189	265.528	270.875	272.958	274.286	284.68	311.409	299.285	286.362	301.387	285.791	330.932	312.843	342.849	396.088	350.444	299.368	339.632
ENSMUSG00000029290.12	Zfp326	0.0196715	0.000544488	24	14	57.2303	459.717	375.459	378.365	331.564	410.947	444.175	429.383	549.822	465.338	514.455	497.028	538.047	528.407	525.111	493.501	464.248	452.556	524.003
ENSMUSG00000029298.15	Gbp9	0.00169295	1.63733e-05	24	14	3.57896	2.86131	3.38252	1.0749	2.40845	5.77444	5.56378	3.18849	10.2029	6.13632	7.72787	9.03687	9.00496	16.5818	13.7928	11.028	6.32245	9.01107	3.8815
ENSMUSG00000029338.13	Antxr2	0.025318	0.000782552	20	0	290.522	7914.39	8147.64	7460.89	6289.28	6000.6	6053.4	5729.71	5502.76	5524.74	5744.01	6142.81	6069.35	6120.89	6404.78	6192.2	5972	5894.24	5836.81
ENSMUSG00000029363.14	Rfc5	0.0010336	8.07542e-06	20	8	91.8124	442.549	539.511	445.009	999.509	829.594	897.624	921.473	857.043	911.244	780.514	820.096	850.969	699.752	789.145	772.876	752.371	771.948	824.819
ENSMUSG00000029377.5	Ereg	0.00201254	2.05898e-05	20	6	103.609	436.827	410.13	486.93	681.593	768.962	771.511	574.991	573.629	560.451	566.342	518.49	554.931	423.388	457.132	474.202	450.7	450.553	522.062
ENSMUSG00000029380.11	Cxcl1	0.00874353	0.000172911	20	8	14.6001	44.8272	49.0465	60.1945	96.3382	80.8421	102.003	109.471	91.826	87.9539	89.4224	84.7206	86.6728	85.1199	76.8455	47.7878	65.9341	77.0947	88.3042
ENSMUSG00000029390.13	Tmed2	0.0148536	0.000375219	24	18	326.024	2980.53	3100.08	2686.18	2524.06	2449.32	2575.1	2853.7	2495.17	2552.71	2721.31	2996.85	3038.05	2951.56	3274.8	3032.69	3338.25	3353.12	3422.52
ENSMUSG00000029397.15	Rchy1	0.00018712	6.07741e-07	24	16	52.0169	658.102	594.477	603.02	570.804	609.203	585.125	619.629	628.044	574.769	672.324	629.192	664.116	689.803	678.802	728.764	690.953	683.84	647.241
ENSMUSG00000029414.11	Kntc1	3.13439e-08	5.6556e-13	20	10	186.452	431.104	433.808	420.286	1005.93	957.594	952.334	1085.15	1167.66	1138.29	1081.9	1088.94	1094.1	842.355	848.256	825.259	790.306	725.891	764.656
ENSMUSG00000029428.13	Stx2	0.00169295	1.63733e-05	20	4	41.9858	890.822	946.259	856.696	874.269	888.301	898.551	872.583	852.508	859.085	808.114	848.336	778.929	767.184	838.404	856.505	852.627	919.129	932.531
ENSMUSG00000029446.14	Psph	0.00433321	6.1846e-05	20	2	206.083	1086.34	1056.19	902.917	758.663	679.459	812.312	414.503	375.24	370.225	409.577	382.937	371.455	388.014	409.843	509.124	477.796	470.578	544.381
ENSMUSG00000029449.11	Rhof	0.0288639	0.000934858	24	14	1.77834	4.76885	1.69126	3.2247	4.81691	4.81203	0.927297	5.31415	5.66827	4.09088	4.41592	7.90726	13.5074	12.16	6.89639	10.109	9.93527	8.00984	5.82225
ENSMUSG00000029462.18	Vps29	0.0116493	0.00025602	24	18	162.22	2202.26	2169.88	1859.58	1718.03	1586.05	1755.37	1773.86	1582.58	1660.9	1737.67	1947.45	1871.91	1796.36	2185.17	1995.14	2204.73	2202.71	2358.01
ENSMUSG00000029482.4	Aacs	0.0010336	8.07542e-06	20	16	444.679	2254.71	2296.73	2259.44	1231.52	1236.69	1229.6	1417.81	1402.33	1387.83	1897.74	1720.39	1640.03	1880.38	2016.7	2286.46	1810.93	2009.47	1890.29
ENSMUSG00000029516.19	Cit	0.000219747	8.00938e-07	20	10	155.137	226.997	219.864	324.62	389.367	537.023	395.029	515.472	730.073	671.927	678.948	513.972	544.8	529.512	294.575	379.546	356.767	343.422	314.402
ENSMUSG00000029547.10	Ints1	0.00379061	4.99295e-05	24	6	398.09	2335.78	2508.14	2656.08	2346.64	2625.44	2250.55	2482.77	2627.81	2641.69	2445.32	2111.24	2210.72	2014.14	1853.16	1919.78	1674.55	1602.97	1597.24
ENSMUSG00000029552.19	Tes	0.0132299	0.000310332	24	16	807.589	3941.93	3752.9	3564.37	4694.08	4466.53	4924.88	4830.56	4624.18	4524.51	5131.3	5372.42	5186.86	5239.85	5959.47	5676.64	5525.82	5744.05	5972.66
ENSMUSG00000029559.15	2210016L21Rik	0.0410799	0.00157216	20	6	23.9147	398.676	433.808	380.515	464.832	421.534	459.939	444.263	406.982	440.792	404.057	414.566	422.108	378.065	407.872	399.764	413.669	381.468	402.706
ENSMUSG00000029575.17	Mmab	0.000650816	3.86349e-06	20	0	23.818	310.929	332.332	253.677	224.789	200.18	222.551	218.943	218.795	216.817	207.548	218.014	221.747	258.676	260.093	232.506	276.381	270.332	268.794
ENSMUSG00000029578.15	Wipi2	0.0288639	0.000934858	20	2	92.6415	2731.6	2673.88	2676.5	2731.19	2713.02	2589.94	2505.09	2532.58	2688.73	2517.08	2411.71	2333.41	2624.35	2617.67	2542.86	2576.85	2669.28	2597.7
ENSMUSG00000029580.14	Actb	1.97677e-06	3.9235e-10	20	18	7431.48	108415	106980	101090	93682.5	93153.2	95933.5	89644.3	85089.8	86767.6	95236	99799.8	97981.9	100154	108001	107878	97085.7	100238	98430.1
ENSMUSG00000029622.16	Arpc1b	0.0288639	0.000934858	24	16	351.1	3446.93	3611.68	3327.89	4057.44	4126.8	4239.6	3960.1	3891.84	3957.93	4291.17	4327.53	4414.68	4299.11	4689.55	4526.98	4255.91	4371.37	4553.97
ENSMUSG00000029687.16	Ezh2	0.025318	0.000782552	20	10	66.0838	483.562	444.801	562.173	749.832	902.737	770.584	672.771	911.458	892.835	858.897	790.726	783.432	758.341	734.959	877.642	617.793	620.762	579.314
ENSMUSG00000029718.14	Pcolce	0.00169295	1.63733e-05	24	12	698.17	4871.86	4978.22	5000.44	5183.8	5336.54	5384.81	5679.76	5054.96	5526.78	6372.18	6550.6	6502.71	6164.01	6473.74	6709.6	5295.5	5821.15	5222.56
ENSMUSG00000029723.16	Tsc22d4	0.0369573	0.00132502	24	4	43.6628	536.019	574.182	535.301	494.536	602.466	499.813	566.488	528.283	500.11	506.727	486.861	497.524	483.083	486.688	463.174	411.862	493.606	432.788
ENSMUSG00000029730.16	Mcm7	0.0410799	0.00157216	20	8	438.393	1116.87	1113.69	1202.81	2736	2786.17	2772.62	2306.34	2121.07	2305.21	2075.48	2136.09	2224.23	1910.22	2003.9	1956.54	1813.64	1754.15	1709.8
ENSMUSG00000029752.12	Asns	0.000650816	3.86349e-06	24	2	1539.97	6009.71	5950.69	5416.43	3910.53	3683.13	3818.61	1904.59	1665.34	1831.69	1421.93	1452.68	1543.23	1307.75	1597.01	1362.87	1352.1	1467.8	1458.47
ENSMUSG00000029763.17	Exoc4	0.0065017	0.000115555	24	6	261.898	5293.43	5280.11	5322.91	5801.97	5738.83	5614.78	5440.62	5443.81	5778.37	5594.97	5546.38	5407.48	4855.15	5137.81	5213.47	4816.8	4923.05	4939.21
ENSMUSG00000029767.16	Calu	0.0288639	0.000934858	20	0	1661.21	27468.6	27877	25216.1	27224.4	25536.5	26798.9	24486.5	21955.5	22862.9	24197.1	26619.2	25756.4	24316.6	28105.8	25820.1	27979.5	27441.7	29731.3
ENSMUSG00000029776.11	Hibadh	0.0171317	0.00045255	20	2	34.8138	1609.96	1513.68	1563.98	1544.62	1514.83	1641.32	1529.41	1505.49	1534.08	1494.79	1480.92	1507.21	1539.9	1592.08	1687.28	1654.67	1603.97	1627.32
ENSMUSG00000029777.10	Gars	0.0132299	0.000310332	20	2	595.727	12957	13098.8	12571	8488.2	7764.69	7936.74	7042.31	6909.62	7268.47	7075.41	6990.02	7065.52	7057.21	7521.01	7899.7	7293.39	7598.33	7559.23
ENSMUSG00000029798.11	Herc6	0.025318	0.000782552	20	10	7.61275	51.5036	38.0533	37.6215	77.0706	66.406	71.4019	96.7175	57.8164	75.6813	70.6548	72.2949	68.6629	47.5345	66.9935	57.8968	64.1277	57.0701	62.104
ENSMUSG00000029822.15	Osbpl3	0.00433321	6.1846e-05	20	12	87.5616	1481.21	1507.76	1630.63	1632.13	1684.21	1673.77	1739.85	1792.31	1802.03	1922.03	1808.5	1665.92	1757.67	1659.08	1641.33	1618.55	1724.12	1543.87
ENSMUSG00000029838.11	Ptn	0.00276739	3.22574e-05	24	18	96.7843	421.567	427.888	319.246	158.958	151.098	224.406	199.812	177.984	176.931	287.035	314.031	307.294	357.061	411.813	344.624	456.119	474.583	477.425
ENSMUSG00000029851.5	Tcaf2	0.0465074	0.00186127	24	16	43.1884	433.012	477.78	460.058	431.916	461.955	466.43	511.221	455.729	422.383	500.103	492.509	558.308	487.505	572.401	526.585	517.537	510.627	523.033
ENSMUSG00000029863.13	Casp2	0.000765253	4.95707e-06	20	10	40.1608	279.455	256.226	270.875	442.353	433.083	382.974	447.451	410.383	439.77	454.84	388.585	414.228	359.272	391.124	368.518	355.863	281.346	349.335
ENSMUSG00000029869.7	Ephb6	0.00324231	4.01918e-05	24	16	183.903	1699.62	1660.82	1670.4	2008.65	1880.54	1949.18	2033.19	1824.05	1915.56	2078.8	2084.13	2063.26	2214.22	2364.48	2084.28	2097.25	2107.59	2088.25
ENSMUSG00000029994.17	Anxa4	0.000260096	1.05125e-06	20	18	467.139	5165.62	5013.73	4464.07	3491.46	3289.5	3685.08	3645.5	3158.36	3362.7	3716	4188.59	3747.19	3829.29	4345.71	4197.06	4268.55	4074	4084.31
ENSMUSG00000030030.5	1700003E16Rik	0.0224685	0.00065353	20	4	6.16207	30.5207	41.4358	29.0223	31.3099	42.3459	35.2373	32.9477	37.4106	31.7043	23.1836	20.333	18.0099	32.0581	27.5856	30.3269	39.7411	19.0234	34.9335
ENSMUSG00000030032.12	Wdr54	0.00433321	6.1846e-05	20	18	11.5106	115.406	123.462	126.838	101.155	99.1278	82.5295	89.2777	86.1577	106.363	110.398	112.961	105.808	126.022	117.239	113.037	90.3207	101.124	121.297
ENSMUSG00000030042.15	Pole4	0.00500409	7.63872e-05	20	4	139.483	1179.81	1106.08	951.288	1359.17	1405.11	1512.42	1339.16	1321.84	1130.11	1105.08	1126.22	1109.86	1108.77	1207.85	1236.05	1390.94	1351.66	1472.06
ENSMUSG00000030074.9	Gxylt2	0.0369573	0.00132502	24	14	69.7777	526.481	459.177	517.028	474.466	563.97	459.939	504.844	633.713	586.019	655.765	535.434	557.182	694.224	610.823	651.569	502.183	546.671	481.306
ENSMUSG00000030082.14	Sec61a1	0.00233739	2.58112e-05	20	16	446.572	7055.99	7109.2	7130.9	6725.21	7006.32	6880.55	6328.09	6527.58	6676.32	7418.75	7645.19	7305.28	7399.9	7560.42	7557.83	7259.97	7240.89	7085.68
ENSMUSG00000030088.15	Aldh1l1	0.00433321	6.1846e-05	20	18	5.02276	16.2141	10.1475	10.749	2.40845	1.92481	3.70919	2.12566	2.26731	0	6.62388	11.2961	4.50248	6.63272	8.86679	11.028	10.8385	15.0184	19.4075
ENSMUSG00000030104.9	Edem1	3.0645e-05	4.14712e-08	24	14	215.024	2080.17	2106.46	2309.96	2138.71	2172.15	2167.09	2287.21	2409.02	2410.55	2648.45	2500.95	2609.19	2617.71	2626.54	2911.38	2360.98	2579.17	2394.89
ENSMUSG00000030116.14	Mfap5	0.00169295	1.63733e-05	24	16	66.3294	257.518	279.903	266.576	191.874	214.617	218.842	234.885	225.597	224.998	261.643	233.829	274.651	336.058	397.035	308.783	360.379	365.449	435.699
ENSMUSG00000030157.5	Clec2d	0.00324231	4.01918e-05	24	16	214.422	508.36	525.136	481.556	514.607	435.008	517.432	585.619	552.09	535.905	725.315	831.392	667.493	686.486	820.671	892.346	904.11	835.026	872.368
ENSMUSG00000030168.13	Adipor2	0.00018712	6.07741e-07	20	0	142.864	4126.96	4399.81	4343.68	3501.89	3526.26	3557.11	3488.21	3454.24	3581.57	3526.11	3498.4	3475.92	3804.97	3572.33	3764.21	3700.44	3720.57	3844.63
ENSMUSG00000030177.14	Ccdc77	0.0369573	0.00132502	24	12	19.0518	109.684	90.4823	123.614	170.197	151.098	178.041	171.116	181.385	194.317	202.028	194.293	220.622	189.032	191.129	164.5	179.738	203.25	187.283
ENSMUSG00000030180.15	Kdm5a	0.00570472	9.4082e-05	24	4	384.614	4953.88	4592.61	4747.84	4116.85	4418.41	4359.22	4069.57	4364.57	4131.79	4209.48	3987.52	3954.31	3686.69	3759.52	3700.8	3819.66	3740.59	3898
ENSMUSG00000030208.15	Emp1	0.000260096	1.05125e-06	20	16	1985.53	14434.4	13163.9	12661.3	11892.1	11715.4	12304.3	12241.7	13432.7	12558	15695.3	15161.6	14884.1	13569.4	15814.4	17749.5	13525.5	15682.3	16986.4
ENSMUSG00000030218.2	Mgp	0.000138762	3.45521e-07	20	18	983.523	7963.98	7887.18	7056.73	4556.8	4245.17	4869.24	4486.2	4205.86	4439.63	4994.41	5374.68	5317.43	5187.89	6021.54	6455.95	5626.98	5789.11	6209.43
ENSMUSG00000030254.16	Rad18	0.0065017	0.000115555	20	10	42.137	250.842	219.864	223.579	461.621	500.451	494.249	492.09	477.268	501.133	535.431	525.268	466.007	388.014	448.266	430.091	482.312	441.542	425.995
ENSMUSG00000030255.13	Sspn	0.00500409	7.63872e-05	24	4	95.1928	2999.61	2950.4	2975.33	2968.02	2993.08	3041.53	2940.85	3000.78	3061	2885.81	2862.43	2864.7	2864.23	2846.24	2640.28	3010.39	2856.51	2824.76
ENSMUSG00000030268.17	Bcat1	0.0324158	0.00111424	20	0	85.3584	779.23	826.18	797.577	814.861	789.173	803.967	653.64	618.975	662.723	694.404	635.97	683.252	815.824	745.796	745.306	763.21	740.91	732.634
ENSMUSG00000030279.15	C2cd5	0.0369573	0.00132502	20	14	20.009	439.688	422.815	493.38	361.268	418.647	406.156	428.32	460.264	440.792	490.167	433.77	478.389	475.345	426.591	448.47	416.378	430.529	475.484
ENSMUSG00000030282.14	Cmas	0.0324158	0.00111424	24	18	98.7968	1449.73	1414.74	1289.88	1260.42	1158.74	1290.8	1326.41	1227.75	1253.86	1238.67	1332.94	1292.21	1326.54	1598.98	1367.47	1554.42	1650.03	1643.82
ENSMUSG00000030298.10	Sec13	0.00379061	4.99295e-05	24	18	831.827	6106.99	6585.76	5532.52	5669.5	5100.75	5785.41	5724.4	5003.95	5375.42	5643.55	6515.58	6100.86	6460.27	7008.71	6787.71	7549.9	7473.18	7881.39
ENSMUSG00000030301.17	Ccdc91	0.025318	0.000782552	20	4	196.62	2150.75	2153.82	1886.45	2538.51	2396.39	2535.23	2495.52	1948.75	2154.87	1861.31	2133.83	2124.05	1979.87	2217.68	1931.73	2319.43	2274.79	2440.5
ENSMUSG00000030314.16	Atg7	0.00324231	4.01918e-05	24	4	75.2229	590.384	643.524	622.368	651.086	602.466	588.834	536.729	520.347	504.201	495.687	510.583	568.438	466.501	469.94	477.878	432.636	488.6	477.425
ENSMUSG00000030353.15	Tead4	0.000154246	4.59224e-07	24	4	179.241	1676.73	1812.18	1776.81	1766.2	1837.23	1780.41	1632.51	1816.11	1798.97	1547.78	1520.45	1583.75	1477.99	1452.18	1443.74	1455.07	1570.93	1585.59
ENSMUSG00000030386.18	Zfp606	0.0288639	0.000934858	24	16	64.2985	738.218	636.759	581.522	635.029	727.579	717.728	773.74	724.405	665.791	742.979	731.986	742.91	771.606	780.278	805.041	798.435	823.011	875.279
ENSMUSG00000030399.2	Ckm	0.0410799	0.00157216	20	0	870.874	20227.6	20315.4	17050.1	12324.9	10925.2	12162.4	12657.2	10813.9	11426.9	10655.6	11804.4	11708.7	11354.1	13268.7	11887.2	13633.9	13919.1	14578
ENSMUSG00000030421.9	Uri1	0.000312152	1.3743e-06	20	6	69.6066	784.953	742.462	811.55	888.72	854.617	914.315	810.939	866.112	802.835	773.891	735.375	767.673	800.348	704.417	694.762	782.177	707.869	778.241
ENSMUSG00000030451.16	Herc2	0.00324231	4.01918e-05	24	4	881.368	5752.19	5625.12	6208.63	5828.46	6384.6	5817.86	5003.8	5637.66	5418.37	5432.69	4943.17	5184.61	4634.06	4270.84	4323.88	3962.37	3976.88	3828.13
ENSMUSG00000030499.9	Kctd15	0.0465074	0.00186127	24	16	56.0139	254.657	276.521	242.928	351.634	352.241	339.391	334.791	312.889	310.907	385.289	394.233	380.46	416.756	410.828	367.599	398.314	374.46	403.676
ENSMUSG00000030532.6	Hddc3	0.0369573	0.00132502	20	2	36.8372	598.968	644.369	533.151	586.057	519.699	637.053	521.849	475.001	522.61	473.608	517.361	496.399	519.563	547.771	583.563	504.892	574.706	564.759
ENSMUSG00000030559.8	Rab38	0.000464489	2.32156e-06	24	16	17.7234	21.9367	32.1339	34.3968	28.9015	28.8722	26.8916	37.199	31.7423	37.8407	34.2234	38.4067	50.6529	51.9563	72.9047	70.7628	59.6116	58.0713	69.8671
ENSMUSG00000030592.18	Ryr1	0.025318	0.000782552	24	6	2919.68	13451	14209.1	17171.5	11427.3	14292.7	10725.1	11648.6	14335.1	14643.3	12280.7	10128.1	10806	10397.9	7925.93	8197.45	8241.76	8019.85	7160.4
ENSMUSG00000030609.18	Aen	0.0116493	0.00025602	20	6	149.016	1827.42	1833.32	1671.47	2249.5	1996.03	2162.46	1984.3	1944.22	1989.19	1789.55	1927.11	1695.18	1757.67	1989.12	1510.83	2108.08	2130.62	2357.04
ENSMUSG00000030630.16	Fah	0.00233739	2.58112e-05	20	18	73.9668	616.136	650.289	573.997	444.761	449.444	448.812	529.289	473.867	478.633	521.079	534.305	506.529	586.996	583.238	626.756	589.794	549.675	540.499
ENSMUSG00000030641.10	Ddias	0.00018712	6.07741e-07	20	10	60.6668	123.99	128.536	113.94	295.437	281.985	329.191	272.084	372.972	352.839	321.258	337.753	291.536	214.458	235.463	248.129	227.608	256.315	209.601
ENSMUSG00000030647.8	Ndufc2	0.0116493	0.00025602	24	18	200.235	1929.48	2001.6	1579.03	1723.65	1582.2	1727.55	1687.77	1490.76	1705.9	1742.08	1937.28	1867.4	1830.63	1927.05	2112.77	2136.99	2135.62	2306.58
ENSMUSG00000030654.9	Arl6ip1	0.00324231	4.01918e-05	20	12	509.458	1398.23	1440.95	1283.43	1391.28	1366.62	1500.37	2445.57	2473.63	2425.89	2407.78	2556.3	2567.54	1899.17	1875.82	1810.42	1847.06	1940.38	1941.72
ENSMUSG00000030659.14	Nucb2	0.00144728	1.29788e-05	24	18	122	739.172	672.275	664.289	645.466	575.519	572.142	656.829	506.743	491.928	652.453	756.838	696.759	764.973	884.709	675.463	867.078	849.043	978.139
ENSMUSG00000030662.10	Ipo5	0.00570472	9.4082e-05	24	4	771.169	8921.57	8527.32	8901.26	9561.57	10266	9725.49	8482.44	9447.87	9467.32	8983.09	8627.95	8248.55	8236.73	8175.18	8480.5	7391.84	7572.3	7453.46
ENSMUSG00000030677.8	Kif22	3.0645e-05	4.14712e-08	20	12	178.225	268.009	225.783	285.924	446.367	475.429	509.086	780.117	801.494	706.7	808.114	787.337	795.814	590.312	656.143	676.382	556.375	547.673	572.522
ENSMUSG00000030678.7	Maz	0.0010336	8.07542e-06	20	10	75.4069	667.639	696.798	716.959	863.832	897.925	776.148	803.499	898.988	935.789	808.114	811.059	778.929	747.286	704.417	689.248	665.663	680.836	577.374
ENSMUSG00000030695.16	Aldoa	0.0324158	0.00111424	20	18	4027.67	43385.1	44771	40877.4	29619.2	28816.4	30581.3	32809.5	29420.6	31081.5	30241.3	32043.6	31951.9	33090.6	36694.7	36136.8	37739.6	36637	36045.6
ENSMUSG00000030729.17	Pgm2l1	0.00276739	3.22574e-05	20	8	34.1446	147.834	104.858	130.063	181.437	226.165	228.115	187.058	196.122	182.044	160.077	151.368	140.703	118.283	118.224	165.419	151.739	133.164	135.853
ENSMUSG00000030738.11	Eif3c	0.0369573	0.00132502	24	2	903.939	10254	10078.2	10143.8	8574.9	9171.73	8868.67	7332.46	7457.18	7666.31	7314.98	6985.5	7110.55	6570.81	7260.92	7540.37	6557.28	6825.38	6353.05
ENSMUSG00000030747.5	Dgat2	0.0065017	0.000115555	20	0	16.5388	164.049	235.931	175.209	137.282	164.571	140.022	140.293	134.905	115.567	125.854	150.238	144.079	142.603	165.513	165.419	147.223	162.199	182.431
ENSMUSG00000030754.9	Copb1	0.000260096	1.05125e-06	20	18	363.69	6872.87	6731.21	6750.38	6433.79	6300.87	6441.93	6176.1	6698.76	6455.41	6630.51	6724.56	6662.55	6974.3	7114.12	7499.01	6842.69	7047.66	7312.75
ENSMUSG00000030772.6	Dkk3	0.0171317	0.00045255	24	14	15.6591	112.545	87.9454	75.2431	97.141	72.1805	76.9657	99.906	113.365	116.59	109.294	142.331	120.441	101.702	155.661	125.903	118.32	120.148	133.912
ENSMUSG00000030826.19	Bcat2	0.0196715	0.000544488	20	18	37.9886	622.812	543.739	579.372	411.846	394.586	436.757	432.572	411.516	415.224	448.216	491.38	460.379	473.134	502.452	443.875	528.376	460.566	418.232
ENSMUSG00000030827.5	Fgf21	0.0116493	0.00025602	20	18	117.858	2050.61	2043.89	1904.73	233.62	230.015	289.317	316.723	327.626	330.339	338.922	353.567	429.987	438.865	481.762	433.767	503.989	481.591	551.173
ENSMUSG00000030839.12	Sergef	0.0065017	0.000115555	20	4	27.5737	278.501	307.809	259.051	298.648	257.925	287.462	233.822	252.805	253.635	227.42	263.199	225.124	247.621	233.492	194.827	284.51	295.363	327.987
ENSMUSG00000030867.7	Plk1	0.000111202	2.58837e-07	20	12	150.32	153.557	123.462	152.636	236.029	265.624	235.533	407.064	521.481	539.996	466.984	502.676	522.288	333.847	339.894	329.001	308.897	271.333	229.979
ENSMUSG00000030872.14	Gga2	0.0196715	0.000544488	20	0	79.6879	2021.04	2021.05	1959.55	1216.27	1384.9	1285.23	1272.21	1311.64	1463.51	1313.74	1355.53	1362	1438.19	1605.87	1386.77	1462.29	1609.98	1464.3
ENSMUSG00000030880.14	Polr3e	0.00324231	4.01918e-05	20	2	26.0956	523.62	559.806	481.556	524.24	506.226	472.922	496.341	473.867	416.247	472.504	467.658	392.842	477.556	490.629	483.392	509.409	511.628	530.796
ENSMUSG00000030881.15	Arfip2	0.0148536	0.000375219	20	0	42.7943	461.625	549.659	501.979	460.818	477.353	453.448	418.755	446.66	443.861	466.984	408.918	424.359	449.919	576.342	527.504	541.924	552.679	499.744
ENSMUSG00000030884.12	Uqcrc2	0.0116493	0.00025602	24	18	434.02	6065.03	5982.83	5599.16	5195.84	4990.08	5561.93	5777.54	5293.03	4964.28	5405.09	5837.82	5977.05	5689.77	6103.31	6076.41	6495.86	6597.1	6894.52
ENSMUSG00000030890.16	Ilk	0.00169295	1.63733e-05	20	16	267.922	2699.17	2775.35	2846.34	2465.46	2471.46	2421.17	2694.27	2617.61	2725.55	2865.93	2844.35	3035.8	3061	2790.08	3119.99	3168.45	3204.94	3019.81
ENSMUSG00000030922.12	Lyrm1	0.0196715	0.000544488	20	2	13.5986	96.3308	113.314	64.4941	98.7467	117.414	101.075	103.094	92.9596	83.8631	67.3428	80.2022	73.1653	84.0144	89.6531	101.09	139.997	116.143	121.297
ENSMUSG00000030924.16	Rexo5	0.0324158	0.00111424	20	10	16.3329	60.0875	51.5834	52.6702	68.2396	105.865	113.13	81.8379	97.4943	100.227	87.2145	94.8871	112.562	64.1163	66.0083	92.8187	65.0309	63.0775	64.0448
ENSMUSG00000030929.17	Eri2	0.00018712	6.07741e-07	20	10	56.4458	186.939	180.119	203.156	275.367	320.481	298.59	390.058	403.581	365.111	333.402	375.03	357.947	349.323	292.604	324.406	276.381	302.371	225.127
ENSMUSG00000030978.10	Rrm1	4.54835e-08	1.64138e-12	20	10	885.649	4946.25	4809.94	4788.69	6820.74	6757.05	6741.45	7218.74	7115.95	7329.84	6885.53	6800.24	6949.58	5511.79	5943.71	5677.56	5442.72	5679.98	5633.03
ENSMUSG00000030982.19	Vps35l	0.0171317	0.00045255	24	4	228.558	2969.09	2888.67	2780.77	2744.84	2575.4	2669.69	2427.5	2517.85	2506.69	2424.34	2462.55	2530.4	2220.86	2322.11	2305.76	2256.21	2271.79	2245.45
ENSMUSG00000030996.8	Art1	0.00570472	9.4082e-05	20	16	140.473	1057.73	1128.07	1014.71	804.424	679.459	739.056	1004.37	932.997	959.312	992.479	1203.03	1069.34	991.591	1131.01	1183.67	934.819	1112.37	1182.89
ENSMUSG00000031004.8	Mki67	4.54198e-05	7.78563e-08	20	12	1285.71	1287.59	1353.01	1782.19	3007.36	3449.26	2722.54	4225.81	5448.34	5129.97	5523.22	4377.23	4666.82	3600.46	2717.18	3626.36	2588.59	2425.98	2225.07
ENSMUSG00000031007.2	Atp6ap2	0.0132299	0.000310332	20	18	916.206	7851.44	7187	6158.11	3720.26	3928.54	4490.9	4646.69	3873.7	4166.56	5022.01	5195.07	5426.62	5004.39	5825.48	5502.03	5968.39	5602.88	6171.59
ENSMUSG00000031010.17	Usp9x	0.00233739	2.58112e-05	24	4	2909.91	23240.5	22984.2	25329	23354	24560.6	23541.3	21589.3	24111.7	23358.9	22226.4	20950.8	21149.3	20249.7	18593.7	19102.3	18849	17885	17509.5
ENSMUSG00000031015.8	Swap70	0.0116493	0.00025602	20	18	156.989	1710.11	1672.65	1511.31	1325.45	1238.62	1357.56	1417.81	1225.48	1282.49	1356.79	1407.49	1412.65	1414.98	1671.88	1470.39	1589.64	1710.1	1593.36
ENSMUSG00000031016.9	Wee1	0.000765253	4.95707e-06	20	12	63.0714	312.837	298.507	388.039	339.592	373.414	369.064	400.687	493.14	489.883	430.552	419.085	466.007	410.123	320.19	381.384	289.929	293.36	315.372
ENSMUSG00000031022.15	BC051019	0.0465074	0.00186127	24	0	59.3941	530.296	476.089	471.882	325.141	315.669	399.665	364.55	369.571	349.77	299.179	363.734	307.294	323.898	343.835	309.702	403.733	429.528	427.936
ENSMUSG00000031090.14	Nadsyn1	0.00433321	6.1846e-05	20	6	39.6218	323.328	274.829	282.699	411.043	373.414	433.048	357.111	335.562	307.839	344.442	328.716	303.918	306.21	293.589	251.805	288.123	357.439	329.928
ENSMUSG00000031098.18	Syt8	0.000650816	3.86349e-06	24	16	19.7286	119.221	135.301	118.239	92.3241	85.6541	98.2935	119.037	138.306	120.681	128.062	151.368	136.2	145.92	148.765	152.553	149.029	140.172	136.823
ENSMUSG00000031146.6	Plp2	0.0102151	0.000210675	20	12	83.3681	979.522	947.95	1016.86	1127.96	1145.26	1240.72	1310.47	1075.84	1183.29	1246.39	1384.9	1358.62	1198.31	1116.23	1149.67	1123.59	1053.29	1062.56
ENSMUSG00000031149.7	Praf2	0.0102151	0.000210675	24	12	30.9528	197.43	202.105	184.883	208.733	217.504	218.842	220.006	243.736	193.294	258.331	302.735	266.772	233.251	267.974	288.565	186.964	244.3	238.712
ENSMUSG00000031161.15	Hdac6	0.0116493	0.00025602	24	6	91.5602	963.308	1018.98	964.186	1214.66	1194.35	1184.16	1139.35	1076.97	1132.15	1089.63	1051.67	1087.35	933.002	1018.7	1010.9	838.176	846.039	809.293
ENSMUSG00000031167.16	Rbm3	0.0224685	0.00065353	20	0	708.981	11526.3	12379.2	10307.2	8400.69	7146.83	8009.99	8439.93	7388.02	7763.47	8165.04	9522.6	9425.95	8790.56	10127.8	8958.38	10768.9	10780.2	11463
ENSMUSG00000031169.13	Porcn	0.000884764	6.33787e-06	20	16	342.379	2802.18	3044.26	2724.87	2159.58	2095.16	2174.51	2696.4	2350.07	2432.03	2797.49	3057.85	2904.1	2913.97	2910.28	2608.11	2834.26	2800.44	2591.87
ENSMUSG00000031196.13	F8	0.0196715	0.000544488	20	16	13.24	189.8	181.81	180.583	159.761	164.571	159.495	187.058	173.449	184.09	179.949	163.793	203.737	208.931	199.01	202.179	190.577	181.223	178.549
ENSMUSG00000031216.13	Stard8	0.0102151	0.000210675	20	14	7.63146	18.1216	21.9864	19.3482	15.2535	22.1353	25.9643	21.2566	36.2769	24.5453	41.9513	47.4436	31.5174	36.4799	27.5856	31.2459	31.6122	24.0295	27.1705
ENSMUSG00000031229.16	Atrx	0.0324158	0.00111424	24	6	343.699	4717.35	4416.72	4808.03	5197.45	5786.95	5566.57	4678.57	5261.29	5058.37	5151.17	4929.61	4783.89	4493.67	4484.63	4495.73	4326.36	4152.1	4287.12
ENSMUSG00000031231.4	Cox7b	0.00874353	0.000172911	20	0	419.316	6385.49	6532.48	5581.96	5644.62	5053.59	5592.53	5275.88	4446.19	4990.88	5038.57	5939.48	5961.29	5333.81	6193.95	5970.72	6562.7	6419.88	6803.3
ENSMUSG00000031232.17	Magt1	0.0196715	0.000544488	24	18	363.306	5623.43	5460.23	4628.52	4226.04	4093.11	4721.8	4493.64	4212.66	4211.56	4561.65	4813.26	4725.36	4693.75	5306.28	5121.57	5665.81	5445.69	5734.92
ENSMUSG00000031246.14	Sh3bgrl	0.0324158	0.00111424	24	16	988.763	7818.06	6287.25	5547.57	4166.63	4946.77	6160.04	7023.18	6586.53	5778.37	6919.75	6725.69	6581.5	7297.1	7475.69	7588.16	8421.5	7695.45	8761.52
ENSMUSG00000031253.15	Srpx2	0.0116493	0.00025602	24	18	272.58	1824.56	1883.22	1770.36	1046.88	954.707	1004.26	1237.13	1132.52	1278.4	1620.64	1579.19	1578.12	1622.8	1779.27	1824.21	1839.83	1865.29	1884.47
ENSMUSG00000031262.12	Cenpi	0.00874353	0.000172911	20	10	145.299	354.803	328.104	324.62	686.41	677.534	676	978.866	968.141	920.448	841.233	912.724	861.1	725.177	773.381	761.848	772.242	856.051	742.337
ENSMUSG00000031274.16	Col4a5	0.025318	0.000782552	20	0	88.3376	2310.99	2339.01	2182.05	1695.55	1744.84	1695.1	1591.06	1579.18	1648.63	1648.24	1609.69	1536.47	1703.5	1807.84	1558.62	1614.93	1710.1	1800.05
ENSMUSG00000031283.16	Chrdl1	0.00018712	6.07741e-07	20	0	31.7544	259.426	283.286	265.501	167.789	168.421	159.495	143.482	142.84	118.636	167.805	182.997	147.456	225.512	163.543	207.693	172.512	244.3	225.127
ENSMUSG00000031284.16	Pak3	0.00233739	2.58112e-05	24	16	75.4149	258.472	257.917	271.95	236.831	291.609	308.79	308.22	361.636	305.793	355.482	324.198	360.199	435.548	397.035	430.091	421.797	427.525	390.091
ENSMUSG00000031290.14	Lrch2	0.0465074	0.00186127	24	14	95.8998	644.749	485.391	560.024	594.086	704.481	777.075	719.535	917.126	730.222	895.328	790.726	780.055	992.697	740.87	926.349	954.689	751.923	838.405
ENSMUSG00000031312.5	Itgb1bp2	0.00874353	0.000172911	24	18	585.412	3396.38	3459.47	3003.27	1830.43	1576.42	1787.83	2241.51	2003.17	2138.51	2194.71	2690.73	2639.58	2831.07	3593.02	3165.03	3825.98	3987.9	4106.63
ENSMUSG00000031342.17	Gpm6b	0.000650816	3.86349e-06	24	16	56.9981	226.997	200.414	174.134	89.1128	125.113	118.694	175.367	188.187	168.749	206.444	182.997	204.863	270.836	231.522	265.59	263.736	281.346	268.794
ENSMUSG00000031349.4	Nsdhl	0.0148536	0.000375219	20	16	433.132	1781.64	1664.2	1763.91	590.874	639.038	543.396	782.242	721.004	706.7	1046.57	1116.05	1031.07	1229.26	1331	1283.84	1350.29	1363.67	1385.7
ENSMUSG00000031367.15	Ap1s2	0.0324158	0.00111424	20	10	59.3342	692.437	659.591	640.641	806.832	841.143	990.353	992.683	1012.35	913.289	906.368	822.355	775.553	822.457	790.13	950.243	827.337	696.856	715.167
ENSMUSG00000031379.13	Pir	0.00570472	9.4082e-05	20	6	36.5445	201.246	251.152	238.628	297.043	285.835	337.536	229.571	207.459	257.726	209.756	204.459	198.109	217.774	175.365	203.098	190.577	225.277	208.631
ENSMUSG00000031380.10	Vegfd	0.00433321	6.1846e-05	24	12	13.1299	53.4111	61.7309	56.9698	81.8875	61.594	81.6022	66.9582	86.1577	83.8631	94.9423	125.387	87.7984	65.2217	87.6827	100.171	80.3854	80.0984	65.0152
ENSMUSG00000031431.13	Tsc22d3	0.00324231	4.01918e-05	20	0	252.3	5057.84	5117.75	4389.9	3163.91	2790.02	3282.63	3272.45	2809.2	3263.5	3273.3	3598.93	3486.05	3381.58	3848.19	3619.93	4274.88	4068	4444.32
ENSMUSG00000031446.14	Cul4a	0.00570472	9.4082e-05	20	2	204.476	8108.96	8125.65	7553.33	7382.72	7156.45	7291.34	7274	7098.94	7352.34	7046.71	6918.85	6975.47	7026.26	7570.27	7523.83	7652.87	7503.21	7830.93
ENSMUSG00000031447.7	Lamp1	0.0324158	0.00111424	20	0	866.593	34562.7	34768.9	31822.5	25410	25175.6	26402.9	25080.6	23141.3	23497	25177.4	26488.2	26194.3	23664.4	26714.7	26136.3	25602.3	26642.7	26651.4
ENSMUSG00000031451.6	Gas6	0.00570472	9.4082e-05	20	0	12.7722	79.1629	84.5629	89.2168	44.155	44.2707	25.9643	37.199	51.0144	31.7043	44.1592	48.5732	38.2711	63.0108	58.1268	65.2488	55.0956	99.1217	68.8967
ENSMUSG00000031478.16	Nek3	0.00169295	1.63733e-05	20	2	20.1357	169.771	208.87	187.033	178.226	178.045	181.75	142.419	157.578	144.204	155.661	134.423	120.441	172.451	202.951	179.204	223.995	175.215	193.105
ENSMUSG00000031482.9	Slc25a15	0.0465074	0.00186127	24	0	26.0216	330.958	314.574	313.871	303.465	329.143	312.499	281.65	251.671	280.225	300.283	204.459	248.762	261.992	293.589	275.699	304.381	263.323	256.179
ENSMUSG00000031504.6	Rab20	0.0288639	0.000934858	20	4	7.90324	64.8564	38.8989	48.3706	49.7747	40.4211	52.8559	51.0158	41.9452	34.7725	33.1194	32.7586	23.638	43.1127	33.4968	38.5979	50.5796	32.0393	59.1929
ENSMUSG00000031508.14	Ankrd10	0.0102151	0.000210675	24	16	171.409	2697.26	2640.05	2565.79	2534.5	2502.26	2653	2894.08	2877.21	2879.98	2911.2	2900.83	2776.91	2981.41	2917.17	2890.25	2901.1	3042.74	3057.65
ENSMUSG00000031532.6	Saraf	0.0410799	0.00157216	20	0	331.508	6743.16	6972.21	6193.58	6254.76	5433.74	6025.58	5790.29	5116.18	5345.76	5845.58	6401.49	6231.44	5928.54	6523.99	5809.9	6904.11	7087.7	7557.29
ENSMUSG00000031539.6	Ap3m2	0.0171317	0.00045255	20	0	34.8719	469.255	471.015	436.41	451.987	438.857	463.649	406.001	412.65	428.52	402.953	417.955	417.605	497.454	499.496	418.144	447.99	477.587	505.566
ENSMUSG00000031562.15	Dctd	0.0196715	0.000544488	20	6	72.1752	121.129	137.838	134.363	359.663	387.85	365.355	261.456	242.602	262.839	232.94	208.978	240.883	227.723	217.729	230.668	221.286	204.251	229.979
ENSMUSG00000031570.17	Plpp5	0.000884764	6.33787e-06	24	16	83.5153	433.966	405.056	372.991	399.804	370.526	396.883	384.744	448.927	354.884	481.336	491.38	445.746	542.777	559.593	510.962	488.635	543.668	543.41
ENSMUSG00000031577.10	Tti2	0.0148536	0.000375219	20	0	34.5526	682.9	673.966	615.918	533.874	493.714	527.632	502.718	553.223	487.838	532.119	458.621	593.202	538.356	600.971	555.993	641.277	572.703	714.197
ENSMUSG00000031591.14	Asah1	9.14368e-05	1.93033e-07	20	0	604.858	7489	7701.14	6791.23	4570.44	4316.39	4795.98	4466.01	3940.58	4146.11	4649.97	4966.89	5145.21	5013.23	5510.22	5402.78	5996.39	5666.96	6106.57
ENSMUSG00000031595.9	Pdgfrl	0.00169295	1.63733e-05	20	18	97.8023	309.022	323.876	327.845	168.592	153.023	165.059	144.545	190.454	183.067	218.588	267.717	266.772	318.37	346.79	300.512	328.767	374.46	333.809
ENSMUSG00000031604.10	Msmo1	0.0171317	0.00045255	20	18	2051.83	7084.61	6916.4	6164.56	1849.69	1850.71	1942.69	3018.44	2706.03	2783.84	4056.03	4346.73	4128.78	4938.06	5607.75	5661.02	5898.84	5983.35	6181.29
ENSMUSG00000031622.16	Sin3b	0.0465074	0.00186127	20	2	162.105	5881.9	5839.91	5239.07	5016.01	4673.44	4982.37	4872.01	4664.99	4865.08	4471.12	4787.28	4697.21	4704.81	5004.81	5001.18	4965.83	4934.06	5143.96
ENSMUSG00000031639.12	Tlr3	0.00874353	0.000172911	20	10	10.4923	26.7056	29.597	38.6964	58.6057	74.1053	59.347	40.3875	92.9596	61.3632	65.1349	59.8693	60.7835	46.429	46.3044	45.0308	28.9026	49.0603	28.1409
ENSMUSG00000031641.14	Cbr4	0.0224685	0.00065353	20	0	45.6674	629.488	629.148	546.05	596.494	552.421	548.033	576.053	497.674	487.838	527.703	507.194	556.057	539.461	598.016	642.379	644.89	617.759	677.322
ENSMUSG00000031644.19	Nek1	0.00379061	4.99295e-05	24	6	105.687	840.272	808.421	924.415	995.495	1083.67	920.806	927.85	1062.23	998.175	842.337	826.873	835.21	899.839	790.13	759.091	788.499	774.952	714.197
ENSMUSG00000031657.16	Heatr3	0.0132299	0.000310332	20	2	115.325	2908.05	2965.62	2764.65	2746.44	2786.17	3003.52	2600.74	2699.23	2693.85	2736.77	2590.19	2566.41	2755.89	2995.01	3124.59	2859.55	2925.59	3137.22
ENSMUSG00000031668.14	Eif2ak3	0.0410799	0.00157216	20	18	39.535	919.435	945.413	1046.95	822.889	757.414	716.801	700.405	694.93	672.95	831.298	745.542	825.08	772.712	826.582	761.848	786.693	783.963	758.834
ENSMUSG00000031671.11	Setd6	0.0148536	0.000375219	20	4	39.0819	405.352	399.983	309.572	522.635	498.526	502.595	475.085	389.977	462.27	344.442	447.325	378.209	384.698	453.192	410.792	459.732	442.544	462.869
ENSMUSG00000031711.7	Zfp330	0.0410799	0.00157216	24	18	144.333	1872.25	1818.1	1748.86	1710.81	1605.29	1682.12	1851.45	1686.88	1684.42	1657.08	1762.19	1755.97	1856.06	2132.96	1888.54	2203.82	2216.72	2476.4
ENSMUSG00000031712.10	Il15	0.00233739	2.58112e-05	24	16	22.4634	80.1167	87.9454	66.6439	70.648	88.5414	72.3292	75.4609	87.2914	80.7949	89.4224	103.924	97.929	107.229	117.239	113.956	125.546	117.144	129.06
ENSMUSG00000031736.11	Crnde	0.0010336	8.07542e-06	24	14	14.3135	117.314	109.932	120.389	120.423	94.3158	100.148	123.288	128.103	119.658	133.582	133.294	151.959	148.131	141.869	136.012	147.223	99.1217	131.001
ENSMUSG00000031740.8	Mmp2	0.000650816	3.86349e-06	20	16	405.66	4298.64	4481.83	5035.91	3888.05	4352.96	3724.95	3921.84	4172.98	4511.22	4891.74	4415.64	4568.89	5351.5	4729.94	5211.63	4334.49	4216.18	3871.8
ENSMUSG00000031751.14	Amfr	0.0065017	0.000115555	24	18	1134.78	17067.7	16679.2	15476.4	14951.7	14709.4	16029.3	15959.4	14925.7	15105.6	16697.7	16905.7	16669.3	16550.8	17634.1	17258.8	17848.3	17565.6	18154.8
ENSMUSG00000031756.5	Cenpn	9.14368e-05	1.93033e-07	20	10	48.9373	122.083	113.314	120.389	265.733	241.564	248.516	307.158	345.765	293.521	322.362	306.124	297.164	226.618	264.033	268.347	240.253	228.28	214.453
ENSMUSG00000031762.7	Mt2	0.00874353	0.000172911	24	6	27.1395	82.978	96.4017	90.2917	209.536	190.556	170.623	110.534	121.301	126.817	115.918	111.831	95.6777	88.4362	90.6383	79.0337	70.4501	57.0701	56.2818
ENSMUSG00000031770.16	Herpud1	0.0410799	0.00157216	20	18	818.93	7132.29	7236.05	6261.3	3474.6	3072	3395.76	3985.61	3495.06	3453.73	3878.28	4470.99	4176.05	4263.73	4817.62	4230.14	5134.73	5085.25	5249.73
ENSMUSG00000031799.10	Tpm4	0.00758651	0.000141543	24	16	3858.96	16122.5	16114.3	13748	16628	14801.8	16572.7	18840.8	16397.2	16651.9	18052.3	20486.6	19486.7	21042.3	23430	21206.8	25800.1	24476.1	26367.1
ENSMUSG00000031808.7	Slc27a1	0.00169295	1.63733e-05	20	2	110.862	1453.55	1489.15	1512.39	928.861	900.812	943.061	735.478	734.608	744.54	704.34	761.356	741.784	845.672	812.789	767.362	810.176	824.012	808.323
ENSMUSG00000031813.8	Mvb12a	0.025318	0.000782552	20	2	46.4008	969.031	950.487	888.943	969.805	800.722	878.15	840.698	862.711	827.381	812.53	902.557	808.196	866.675	923.132	919.916	1022.43	999.227	976.198
ENSMUSG00000031820.9	Babam1	0.0410799	0.00157216	20	10	55.6095	832.642	902.286	748.131	879.889	809.384	851.259	979.929	902.389	841.699	868.833	850.595	886.989	760.552	814.76	753.577	760.5	784.964	767.567
ENSMUSG00000031832.15	Taf1c	0.0410799	0.00157216	20	12	23.8725	322.374	281.594	334.294	290.62	289.684	292.099	306.095	341.23	333.407	327.882	326.457	332.058	273.047	298.515	317.054	223.092	274.337	239.683
ENSMUSG00000031858.16	Mau2	0.0196715	0.000544488	20	0	36.8429	2728.74	2700.09	2638.88	2313.72	2272.24	2386.86	2383.93	2267.31	2353.28	2392.33	2186.92	2379.56	2392.2	2397.97	2431.67	2426.01	2360.9	2714.14
ENSMUSG00000031864.16	Ints10	0.00874353	0.000172911	20	6	136.582	1097.79	1015.6	913.666	1474.78	1416.66	1460.49	1306.22	1218.68	1223.17	1079.69	1198.51	1232.55	1084.45	1190.12	1145.07	1159.72	1158.42	1266.34
ENSMUSG00000031880.7	Rrad	0.000650816	3.86349e-06	24	16	160.142	316.652	326.413	282.699	301.86	249.263	272.625	411.315	379.774	413.179	412.889	494.769	499.776	548.305	541.86	543.127	655.728	660.812	642.389
ENSMUSG00000031903.7	Pla2g15	0.0324158	0.00111424	24	16	59.81	587.523	566.571	673.963	561.17	589.955	596.252	570.739	620.109	574.769	664.596	680.024	644.981	668.799	699.491	672.706	569.923	680.836	672.47
ENSMUSG00000031963.8	Bmper	0.000260096	1.05125e-06	20	18	97.5804	932.787	902.286	924.415	783.551	864.241	801.185	749.295	748.212	815.108	830.194	783.948	843.09	921.948	982.244	1036.63	968.237	924.135	820.938
ENSMUSG00000031971.15	Ccsap	0.00144728	1.29788e-05	20	10	11.2518	101.1	104.858	81.6925	138.085	144.361	127.967	146.67	156.444	146.249	123.646	151.368	129.446	128.233	142.854	125.903	111.094	118.145	113.534
ENSMUSG00000031974.8	Abcb10	0.000552438	3.00038e-06	20	0	64.9951	1685.31	1676.04	1579.03	1422.59	1531.19	1454.93	1460.33	1302.57	1447.15	1477.13	1493.34	1449.8	1521.1	1497.5	1612.84	1617.64	1672.05	1552.6
ENSMUSG00000031979.17	Cog2	0.0171317	0.00045255	20	18	61.569	1272.33	1175.42	1184.54	1081.4	1123.13	1182.3	1169.11	1146.12	1076.92	1155.87	1136.39	1141.38	1189.47	1434.45	1196.53	1278.04	1235.52	1240.14
ENSMUSG00000031990.15	Jam3	0.0224685	0.00065353	24	16	94.4335	857.44	887.911	858.846	810.044	830.556	888.351	814.127	791.291	831.472	986.959	957.908	948.898	853.41	994.066	1062.36	938.432	986.211	1055.77
ENSMUSG00000032018.14	Sc5d	0.0148536	0.000375219	20	16	441.528	2207.02	2227.39	2077.78	973.016	942.196	980.153	1185.05	1134.79	1021.7	1441.8	1421.05	1454.3	1627.23	1583.22	1604.57	1837.12	1845.27	1838.86
ENSMUSG00000032041.15	Tirap	0.0324158	0.00111424	20	8	31.8022	253.703	241.004	265.501	367.691	380.15	363.501	379.43	389.977	348.748	332.298	320.809	329.807	351.534	283.737	337.272	294.445	352.433	300.816
ENSMUSG00000032047.5	Acat1	0.00233739	2.58112e-05	24	16	219.627	1754.94	1759.75	1532.81	1602.43	1409.92	1507.79	1675.02	1486.22	1640.44	1693.51	1849.17	1784.11	1787.52	1955.62	1932.65	2103.57	2065.54	2004.8
ENSMUSG00000032068.14	Plet1	0.0132299	0.000310332	24	4	51.3131	191.708	269.756	232.179	228	215.579	237.388	220.006	170.048	191.249	198.717	182.997	163.215	140.393	131.031	155.31	113.804	109.134	126.149
ENSMUSG00000032096.16	Arcn1	0.0288639	0.000934858	24	16	168.484	4645.82	4828.54	4908	4596.13	4764.87	4500.17	4660.51	5086.71	4872.24	5100.39	4875.39	4755.75	5530.58	4950.63	5228.17	5069.7	5003.14	4690.8
ENSMUSG00000032109.15	Nlrx1	0.00433321	6.1846e-05	20	4	13.4975	138.297	134.455	118.239	134.071	140.511	109.421	119.037	112.232	122.726	109.294	84.7206	93.4265	110.545	106.402	113.037	129.159	112.138	125.178
ENSMUSG00000032123.5	Dpagt1	0.0369573	0.00132502	20	10	27.7542	181.216	211.407	232.179	226.395	289.684	252.225	273.147	241.468	295.566	340.026	239.477	278.028	238.778	209.847	258.238	235.737	195.24	173.697
ENSMUSG00000032135.15	Mcam	0.00123548	1.02546e-05	24	14	9.36791	35.2895	22.832	18.2733	24.8874	40.4211	37.0919	39.3247	24.9404	39.8861	52.9911	55.3508	41.648	58.589	51.2304	63.4108	45.1603	44.0541	48.5188
ENSMUSG00000032171.7	Pin1	0.0410799	0.00157216	24	18	123.528	1375.34	1466.32	1292.03	1512.51	1450.35	1565.28	1364.67	1262.89	1377.6	1339.13	1534.01	1529.72	1539.9	1634.45	1577.92	1678.16	1641.02	1746.68
ENSMUSG00000032175.11	Tyk2	0.000219747	8.00938e-07	20	4	59.5282	819.289	814.341	791.127	874.269	867.128	857.75	819.441	800.36	767.04	740.771	681.154	746.286	685.381	740.87	787.58	733.404	839.03	804.442
ENSMUSG00000032178.14	Ilf3	0.00874353	0.000172911	20	8	62.1976	1686.27	1744.53	1642.45	1791.09	1779.49	1844.39	1739.85	1802.51	1798.97	1756.43	1763.32	1775.1	1684.71	1749.71	1668.9	1697.13	1662.04	1478.85
ENSMUSG00000032180.11	Tmed1	0.025318	0.000782552	24	18	173.506	1345.77	1312.42	1184.54	1213.86	1075.01	1184.16	1226.51	1061.1	1106.58	1357.9	1471.88	1416.03	1298.91	1459.08	1383.09	1477.65	1504.85	1587.53
ENSMUSG00000032193.9	Ldlr	0.00500409	7.63872e-05	20	16	1394.21	7303.97	7561.62	7651.15	2573.03	2565.77	2589.94	3620	3551.74	3761.57	4561.65	4602.03	4644.31	5234.32	4863.93	5134.44	4897.19	4980.12	5243.91
ENSMUSG00000032218.7	Ccnb2	0.000154246	4.59224e-07	20	14	490.487	554.141	525.136	481.556	577.226	515.85	613.871	1240.32	1064.5	1112.72	1617.33	1754.28	1786.36	1295.59	1556.61	1587.11	1257.26	1272.56	1426.45
ENSMUSG00000032232.14	Cgnl1	0.0196715	0.000544488	20	6	37.8777	295.669	284.977	309.572	355.649	372.451	369.064	336.917	311.755	316.021	290.347	271.106	364.701	257.571	344.82	252.724	314.316	275.338	283.35
ENSMUSG00000032243.8	Itga11	0.000138762	3.45521e-07	20	16	49.413	169.771	166.589	178.434	61.817	80.8421	67.6927	83.9635	94.0933	82.8403	134.686	131.035	131.698	168.029	155.661	160.824	129.159	160.197	115.475
ENSMUSG00000032246.14	Calml4	0.0324158	0.00111424	20	18	24.5037	207.922	207.179	202.081	89.1128	97.203	144.658	108.409	117.9	125.795	125.854	141.201	156.461	144.814	155.661	152.553	149.932	154.189	155.26
ENSMUSG00000032252.14	Glce	0.0410799	0.00157216	20	0	125.007	3632.91	3800.26	3425.71	3367.82	3307.79	3315.09	3045.01	2780.85	2890.21	3205.96	3359.46	3386.99	3146.12	3395	3240.38	3374.38	3409.19	3254.64
ENSMUSG00000032254.10	Kif23	1.99832e-05	2.16343e-08	20	12	429.951	374.832	438.036	406.313	712.903	735.278	637.053	1253.08	1371.72	1346.92	1464.98	1365.7	1484.69	909.788	978.303	1080.74	924.884	850.044	825.79
ENSMUSG00000032294.17	Pkm	0.0224685	0.00065353	20	0	4067.64	61165.3	60922.5	54287.9	54395.8	47715.1	53235.2	52505.9	47202	46573.7	49117.2	55283	53356.7	53804.6	61591.7	53216.4	58883.7	59784.4	65297.6
ENSMUSG00000032312.7	Csk	0.0324158	0.00111424	24	6	105.049	852.671	903.977	944.838	957.762	969.143	791.912	1139.35	1011.22	1076.92	802.594	890.132	848.718	961.744	761.559	755.415	790.306	848.042	750.1
ENSMUSG00000032324.11	Tspan3	0.0324158	0.00111424	24	18	595.988	7654.01	7737.51	6843.9	6147.18	5807.16	6397.42	7110.33	6656.82	6812.34	7120.68	7630.51	7402.08	6921.24	7707.21	7791.26	7825.38	7933.74	8101.67
ENSMUSG00000032327.14	Stra6	0.00570472	9.4082e-05	24	12	12.7218	11.4452	6.76503	8.59921	30.5071	22.1353	17.6186	21.2566	28.3414	27.6134	40.8473	49.7028	42.7736	50.8508	25.6152	37.6789	27.9994	23.0283	12.6149
ENSMUSG00000032328.12	Tmem30a	0.0171317	0.00045255	24	16	905.164	8401.76	7617.43	6987.93	6261.18	6489.5	7799.5	8087.07	7544.47	6780.64	8348.3	8082.35	8172.01	8131.71	8501.28	8625.7	9345.48	8832.85	10035.6
ENSMUSG00000032333.6	Stoml1	0.0410799	0.00157216	20	0	52.569	1031.03	1031.67	1013.63	850.185	752.602	869.805	826.881	744.811	754.768	736.355	818.966	825.08	759.446	862.049	795.851	886.949	903.109	962.613
ENSMUSG00000032334.10	Loxl1	0.00144728	1.29788e-05	20	14	317.311	4422.63	4619.67	4755.36	4062.26	3987.25	3970.69	4394.8	4137.84	4572.58	4701.85	4858.45	4843.55	4824.2	4295.47	4516.87	4010.24	3982.89	3768.94
ENSMUSG00000032336.17	Nptn	0.00233739	2.58112e-05	20	14	797.063	7693.11	7360.36	7073.93	6477.94	7161.26	7920.97	8048.81	7822.21	7401.43	8888.15	8940.85	9016.22	7982.48	8288.48	9376.52	8146.92	7729.49	7811.53
ENSMUSG00000032344.17	Cgas	0.0465074	0.00186127	20	10	14.2948	90.6082	93.8648	95.6662	175.014	161.684	136.313	145.608	150.776	163.635	183.261	166.052	137.326	143.709	149.75	136.931	118.32	132.162	95.0968
ENSMUSG00000032348.6	Gsta4	0.00233739	2.58112e-05	24	4	342.194	1618.55	1660.82	1454.34	1566.3	1378.17	1503.15	1178.68	998.749	1107.61	1024.49	997.444	1108.74	770.501	938.895	856.505	858.949	815.001	943.205
ENSMUSG00000032359.14	Ctsh	0.00874353	0.000172911	20	16	51.6506	215.552	238.467	184.883	145.31	134.737	152.077	119.037	159.845	167.726	187.677	243.995	207.114	227.723	228.566	231.587	252.898	196.241	232.89
ENSMUSG00000032372.14	Plscr2	0.00433321	6.1846e-05	24	16	242.776	384.369	374.614	302.047	458.409	399.399	447.885	660.017	601.97	575.792	689.988	703.746	666.367	781.555	878.798	813.312	925.787	919.129	1021.81
ENSMUSG00000032374.14	Plod2	0.025318	0.000782552	24	18	626.066	3170.33	3211.7	2986.08	3477.01	3394.41	3525.58	3369.17	3227.51	3273.73	3831.92	4097.09	3963.31	4073.59	4234.39	4106.08	4535.9	4451.47	4455.97
ENSMUSG00000032377.8	Plscr4	0.00570472	9.4082e-05	24	14	32.7316	169.771	155.596	209.606	169.395	182.857	171.55	199.812	242.602	217.839	267.163	205.589	233.003	231.04	227.581	282.132	213.157	199.245	209.601
ENSMUSG00000032380.9	Dapk2	0.0324158	0.00111424	24	0	284.654	5111.26	5225.99	4658.62	4364.92	3978.59	4249.8	4235.37	4329.43	4187.02	3814.25	4206.66	3814.73	4003.95	4256.06	4176.84	4373.33	4325.31	4707.29
ENSMUSG00000032383.7	Ppib	0.00874353	0.000172911	24	18	813.987	6933.91	6845.37	6326.87	7264.7	6335.52	6910.22	6794.67	5685.28	6281.55	6859.03	7557.08	7394.2	7078.22	8135.77	8067.87	7789.25	8187.05	8391.81
ENSMUSG00000032386.15	Trip4	0.0410799	0.00157216	24	18	72.6377	1243.72	1260.83	1139.4	1197	1263.64	1239.8	1186.12	1268.56	1219.08	1275.1	1259.51	1255.07	1346.44	1268.94	1395.96	1400.87	1350.66	1426.45
ENSMUSG00000032400.18	Zwilch	2.60077e-05	3.00336e-08	20	10	83.2777	224.136	190.267	241.853	488.916	486.977	514.65	604.75	569.094	493.974	600.566	586.267	612.338	463.185	465.014	450.308	451.603	442.544	450.254
ENSMUSG00000032401.15	Lctl	0.0465074	0.00186127	24	16	21.245	120.175	120.079	124.689	97.9438	102.015	111.276	120.1	103.163	121.704	120.334	151.368	129.446	112.756	134.972	158.067	158.964	144.177	164.964
ENSMUSG00000032409.15	Atr	0.0324158	0.00111424	20	8	245.77	1324.79	1393.6	1452.19	1938	1994.11	1955.67	1816.38	1717.49	1838.85	1766.37	1761.06	1727.83	1392.87	1548.73	1612.84	1335.84	1468.8	1491.47
ENSMUSG00000032411.15	Tfdp2	0.0410799	0.00157216	24	6	119.359	1410.63	1514.52	1610.2	1498.86	1566.8	1559.71	1664.39	1630.19	1604.65	1482.65	1361.18	1430.66	1521.1	1398	1452.93	1348.49	1286.58	1242.08
ENSMUSG00000032419.8	Tbx18	0.0410799	0.00157216	20	16	87.6888	1540.34	1418.97	1518.84	999.509	1108.69	1050.63	1247.76	1284.43	1235.45	1271.79	1248.22	1126.75	1323.23	1303.42	1352.76	1210.3	1181.45	1159.6
ENSMUSG00000032435.9	Dync1li1	0.0465074	0.00186127	20	16	321.747	4827.99	4941.01	4367.32	3607.87	3579.19	3495.91	3967.54	3737.66	3788.16	3665.22	3953.63	4026.34	4091.28	4296.45	4062.89	4021.08	4488.51	4341.46
ENSMUSG00000032436.17	Cmtm7	0.0102151	0.000210675	20	14	26.1337	366.248	362.775	306.347	362.071	354.165	356.082	409.189	382.041	428.52	410.681	439.418	460.379	389.119	391.124	455.822	404.637	404.497	439.58
ENSMUSG00000032458.6	Copb2	0.000884764	6.33787e-06	20	18	661.779	9663.6	9574.21	8702.4	8358.94	7962.95	8320.64	8190.16	7393.69	8077.45	8086.66	8843.71	8656.02	8833.67	9887.46	8724.96	9375.28	9418.57	9317.55
ENSMUSG00000032475.15	Nck1	0.0465074	0.00186127	24	16	125.762	1229.41	1144.98	1144.77	1041.26	1095.22	1173.96	1313.66	1130.25	1179.2	1218.79	1187.22	1166.14	1233.69	1455.14	1337.14	1505.65	1590.95	1461.39
ENSMUSG00000032487.8	Ptgs2	6.88473e-06	3.85101e-09	20	0	102.748	1450.68	1230.39	1279.13	691.227	796.872	814.167	665.331	674.524	668.859	812.53	814.448	757.543	860.042	877.812	918.997	913.142	879.08	962.613
ENSMUSG00000032492.14	Pth1r	0.0465074	0.00186127	24	16	9.96169	20.9829	8.45629	11.8239	9.63382	17.3233	18.5459	13.8168	11.3365	22.4998	20.9756	23.7218	27.0149	18.7927	37.4376	30.3269	27.0962	39.048	36.8743
ENSMUSG00000032527.13	Pccb	0.00144728	1.29788e-05	20	0	58.6843	1147.39	1139.91	1101.77	886.311	813.233	822.513	809.876	768.618	832.494	787.138	859.632	900.496	883.257	948.747	873.966	907.723	945.161	1003.37
ENSMUSG00000032547.12	Ryk	0.0465074	0.00186127	20	0	215.71	5589.09	5552.4	5040.21	4868.29	4812.99	5060.26	5265.26	4810.09	4945.88	4826.6	5018.85	4772.63	5079.56	5570.32	5404.62	5491.5	5689.99	5761.12
ENSMUSG00000032555.10	Topbp1	0.00500409	7.63872e-05	20	6	301.138	1525.08	1561.03	1447.89	2917.44	3005.59	3061.01	2784.61	2839.8	2752.14	2506.04	2612.78	2735.26	2394.41	2491.57	2486.81	2360.08	2307.83	2514.24
ENSMUSG00000032557.13	Uba5	0.000154246	4.59224e-07	24	16	190.964	1625.22	1755.53	1519.91	1619.28	1517.71	1538.39	1634.63	1632.46	1601.58	1635	1715.88	1715.45	1904.7	2012.76	1951.03	1880.48	1943.39	1943.66
ENSMUSG00000032561.15	Acpp	0.0116493	0.00025602	20	12	52.4501	967.123	956.406	1015.78	912.804	1026.89	920.806	993.745	999.883	1044.2	1115.02	1013.26	1065.96	924.159	930.028	1026.52	909.529	908.115	884.012
ENSMUSG00000032563.16	Mrpl3	0.0224685	0.00065353	20	0	103.591	1563.23	1707.33	1465.09	1686.72	1576.42	1650.59	1558.11	1520.23	1528.97	1546.68	1610.82	1555.61	1600.7	1784.2	1831.56	1910.28	1865.29	1907.76
ENSMUSG00000032571.14	Pik3r4	0.00570472	9.4082e-05	24	4	85.5635	798.306	729.778	819.075	789.17	876.752	742.765	719.535	748.212	767.04	727.523	718.431	660.739	672.115	601.957	677.301	631.341	604.743	542.44
ENSMUSG00000032575.16	Manf	0.00201254	2.05898e-05	24	18	464.947	3461.23	3341.08	3159.13	2664.55	2421.41	2538.01	3075.83	2581.33	2662.14	2900.16	3196.79	3300.32	3319.68	3654.1	3726.53	3792.56	4017.93	3912.56
ENSMUSG00000032579.14	Hemk1	0.0224685	0.00065353	20	2	26.5034	305.207	305.272	265.501	272.155	279.098	326.409	239.137	227.865	254.657	236.252	260.94	218.37	245.411	251.226	276.618	253.801	295.363	272.676
ENSMUSG00000032582.14	Rbm6	0.0148536	0.000375219	20	4	114.032	1786.41	1836.71	1715.54	2131.48	1907.49	2005.74	1861.01	1716.35	1862.37	1611.81	1757.67	1651.29	1723.4	1970.4	1671.66	1940.99	1773.18	1943.66
ENSMUSG00000032640.10	Chsy1	0.00324231	4.01918e-05	24	16	140.14	2655.3	2469.24	2412.08	2342.62	2319.4	2391.5	2501.9	2513.31	2345.1	2492.79	2631.99	2488.75	2617.71	2880.72	2853.49	2560.59	2554.14	2697.64
ENSMUSG00000032652.13	Crebl2	0.0324158	0.00111424	24	18	26.6591	282.316	258.762	260.126	196.69	244.451	235.533	215.754	226.731	254.657	228.524	277.884	249.888	247.621	281.767	306.945	304.381	292.359	351.276
ENSMUSG00000032743.15	D430042O09Rik	0.00570472	9.4082e-05	24	4	61.7977	544.603	560.652	548.2	565.987	641.925	610.162	499.53	502.209	562.496	491.271	469.917	453.625	480.872	466.984	490.744	444.378	461.567	466.751
ENSMUSG00000032776.9	Mctp2	0.00144728	1.29788e-05	20	10	9.66233	8.58393	5.9194	2.1498	75.4649	45.2331	54.7105	65.8954	66.8856	53.1815	54.0951	48.5732	40.5223	35.3745	44.334	39.5169	37.9347	31.0381	37.8447
ENSMUSG00000032777.9	Gtf3c1	0.00500409	7.63872e-05	24	6	450.708	3619.56	3659.88	4010.46	4055.04	4215.34	3750.92	3852.76	3938.31	4131.79	3664.11	3559.4	3580.6	3663.47	3168.4	2898.52	3098.9	2937.61	2964.5
ENSMUSG00000032782.19	Cntrob	0.0288639	0.000934858	20	8	43.554	447.318	516.679	455.758	595.691	594.767	553.596	600.499	544.154	586.019	521.079	493.639	589.825	517.352	538.904	351.976	546.44	528.649	504.595
ENSMUSG00000032783.9	Troap	0.00169295	1.63733e-05	20	12	44.7903	41.9659	31.2883	31.1721	67.4367	65.4436	54.7105	145.608	133.771	140.113	185.469	117.479	130.572	86.2253	73.8899	102.928	70.4501	77.0947	88.3042
ENSMUSG00000032796.8	Lama1	0.025318	0.000782552	20	10	11.0153	56.2725	50.7377	61.2694	76.2677	99.1278	96.4389	105.22	108.831	138.067	90.5264	85.8502	97.929	90.6471	106.402	78.1147	93.9335	77.0947	71.8078
ENSMUSG00000032815.16	Fanca	0.0196715	0.000544488	20	10	55.6026	100.146	141.22	94.5913	309.888	358.977	304.153	290.152	283.414	317.043	308.011	308.383	246.511	207.825	195.069	229.749	202.318	166.204	171.757
ENSMUSG00000032840.7	2410131K14Rik	0.0132299	0.000310332	20	0	27.5895	538.88	510.76	445.009	417.466	399.399	423.775	393.247	402.447	371.247	388.601	370.512	429.987	438.865	423.636	444.794	477.796	376.462	426.965
ENSMUSG00000032883.15	Acsl3	0.0288639	0.000934858	20	18	2514.97	17032.4	17770.9	14923.9	11530.9	10304.5	11644.1	12257.6	11182.4	11295.9	13433.2	14597.9	14393.3	14275.8	15701.1	14262.8	17496	17316.3	18266.4
ENSMUSG00000033031.13	Cip2a	0.00324231	4.01918e-05	24	12	287.31	473.07	411.821	424.586	520.226	593.805	632.417	1000.12	1018.02	917.38	1375.56	1329.55	1181.9	984.959	1033.47	1091.77	1048.62	1055.3	1036.36
ENSMUSG00000033065.14	Pfkm	0.025318	0.000782552	20	18	597.622	7822.82	8029.25	8123.03	6327.01	6225.8	6027.43	6487.51	6516.24	7114.04	6714.41	6701.97	6764.98	7150.07	7365.35	7332.68	7152.49	7293.96	7477.72
ENSMUSG00000033088.19	Triobp	0.000552438	3.00038e-06	20	10	95.7563	747.756	749.227	783.603	914.41	1006.68	868.877	885.337	1028.22	1022.72	1012.35	951.13	970.285	920.842	776.337	862.019	718.049	806.991	746.219
ENSMUSG00000033105.12	Lss	0.0148536	0.000375219	20	18	858.582	3014.87	2946.17	3155.91	838.945	842.105	856.823	1156.36	1159.73	1087.15	1534.53	1554.34	1600.63	2078.25	2100.44	2242.35	2301.37	2372.91	2387.12
ENSMUSG00000033106.6	Slc7a6os	0.0324158	0.00111424	20	2	36.2225	604.69	557.27	526.702	553.945	503.338	528.559	502.718	493.14	498.065	472.504	494.769	526.79	561.57	600.971	486.149	626.825	627.771	658.885
ENSMUSG00000033107.6	Rnf125	0.0196715	0.000544488	20	6	29.2427	50.5498	77.7979	73.0933	207.93	180.932	187.314	153.047	181.385	139.09	154.557	143.46	139.577	130.443	116.254	138.769	149.932	139.171	142.645
ENSMUSG00000033159.14	Cnppd1	0.0102151	0.000210675	24	2	61.683	1321.93	1351.32	1274.83	1101.47	1074.05	1213.83	1126.6	1010.09	1060.56	1037.74	1032.46	1037.82	1023.65	1032.49	853.748	1091.07	948.164	1063.53
ENSMUSG00000033174.17	Mgll	0.000884764	6.33787e-06	24	14	10.4394	32.4282	24.5232	40.8462	37.7325	36.5714	34.31	38.2619	57.8164	41.9315	52.9911	42.9251	50.6529	65.2217	65.0231	67.0868	65.0309	43.0529	47.5484
ENSMUSG00000033196.17	Myh2	0.0324158	0.00111424	20	12	93.5042	616.136	616.464	653.54	620.579	632.301	529.487	772.677	743.677	929.653	791.554	727.468	736.156	752.813	683.728	570.697	631.341	579.712	553.114
ENSMUSG00000033287.16	Kctd17	0.0410799	0.00157216	20	8	98.3083	844.087	871.844	878.194	1164.89	1122.17	1108.12	1058.58	1040.69	1091.24	1017.87	1068.61	1015.31	1025.86	955.643	897.86	918.561	921.131	978.139
ENSMUSG00000033294.11	Noc4l	0.0224685	0.00065353	20	8	60.758	355.756	395.754	386.964	464.832	501.414	553.596	466.582	401.314	479.656	423.929	462.01	453.625	358.167	399.006	397.007	363.089	358.44	343.513
ENSMUSG00000033307.7	Mif	0.0196715	0.000544488	20	2	190.6	3574.73	3899.2	3396.69	3551.67	3498.35	3822.32	3577.48	3063.13	3219.52	3122.06	3252.14	3437.65	3351.73	3453.12	3490.35	3572.18	3660.5	3601.06
ENSMUSG00000033350.7	Chst2	0.000219747	8.00938e-07	24	14	148.136	552.233	580.947	517.028	858.213	809.384	787.275	943.792	942.067	1014.54	1047.68	1011	1017.56	1070.08	1094.56	1102.8	1009.78	1071.32	1060.62
ENSMUSG00000033379.13	Atp6v0b	0.025318	0.000782552	20	18	831.252	6741.25	6841.14	6045.24	3924.98	3579.19	3969.76	4558.47	3759.2	4160.43	4528.53	5082.11	4718.6	4681.59	5291.5	5103.19	5623.36	5734.04	6027.97
ENSMUSG00000033392.16	Clasp2	0.00500409	7.63872e-05	24	6	184.071	1923.75	1914.5	1948.8	1966.1	1969.08	1864.79	1850.39	1997.5	1975.9	1919.82	1714.75	1805.5	1627.23	1661.05	1722.2	1586.03	1558.91	1618.59
ENSMUSG00000033396.13	Spg11	0.00123548	1.02546e-05	24	4	196.661	1244.67	1298.89	1337.18	1340.71	1390.68	1286.16	1182.93	1239.08	1292.72	1163.6	1107.02	1062.59	1036.91	1081.75	963.109	909.529	880.081	875.279
ENSMUSG00000033405.4	Nudt15	0.0224685	0.00065353	20	18	9.24613	76.3016	75.261	53.7451	44.155	52.9323	60.2743	48.8901	57.8164	50.1133	52.9911	51.962	50.6529	59.6945	66.0083	80.8717	72.2565	65.0799	61.1337
ENSMUSG00000033411.16	Ctdspl2	0.00324231	4.01918e-05	20	6	73.6138	1834.1	1796.96	1745.64	1893.85	1807.4	2007.6	1922.66	1871.66	1825.56	1814.94	1791.56	1771.73	1630.54	1752.67	1757.12	1896.73	1702.09	1863.12
ENSMUSG00000033454.6	Zbtb1	0.0132299	0.000310332	24	14	120.04	1939.97	1924.65	1959.55	1979.75	2161.56	2150.4	2075.71	2249.17	2087.37	2332.71	2183.53	2282.76	2255.12	2179.26	2404.1	2280.6	2164.66	1993.15
ENSMUSG00000033508.7	Asprv1	0.0369573	0.00132502	24	14	18.3531	61.9951	92.1736	77.3929	85.0987	106.827	102.003	131.791	128.103	120.681	118.126	151.368	155.336	137.076	155.661	176.447	191.48	185.227	190.194
ENSMUSG00000033589.4	Reep4	6.88473e-06	2.67726e-09	20	12	116.55	240.35	202.951	248.302	267.338	297.383	262.425	470.833	404.715	453.065	472.504	563.675	493.022	370.327	384.228	370.356	298.961	343.422	318.283
ENSMUSG00000033653.18	Vps8	0.0465074	0.00186127	24	4	195.342	1379.15	1368.23	1387.7	1279.69	1352.18	1206.41	1025.63	1171.06	1230.33	1092.94	1087.81	1076.09	1064.55	959.584	1008.14	917.658	927.139	922.827
ENSMUSG00000033684.14	Qsox1	0.0369573	0.00132502	20	18	260.241	3970.55	4238.29	4084.62	3528.39	3522.41	3586.79	3706.09	3474.65	3582.59	4048.3	4021.41	3936.3	4001.74	4080.69	3842.33	3950.63	4218.18	4084.31
ENSMUSG00000033703.9	Fcsk	0.00233739	2.58112e-05	24	2	45.9007	667.639	723.858	666.439	622.987	579.368	569.36	555.86	574.763	553.292	514.455	513.972	568.438	431.127	551.712	498.096	508.505	531.653	542.44
ENSMUSG00000033721.16	Vav3	0.000552438	3.00038e-06	20	0	93.3929	1096.84	1205.87	1099.62	899.156	936.421	854.041	797.122	886.518	869.312	872.145	899.168	979.29	1020.33	1100.47	962.19	1054.95	1039.28	1108.17
ENSMUSG00000033732.10	Sf3b3	0.0065017	0.000115555	24	6	655.417	4647.72	4725.38	5299.26	6132.73	6499.13	5828.06	5507.58	6243.03	6112.8	5654.59	5148.76	5195.86	4978.96	4691.52	5185.9	4208.94	4166.12	3971.75
ENSMUSG00000033762.8	Recql4	0.0065017	0.000115555	20	6	71.566	119.221	87.0998	122.539	341.198	325.293	335.682	283.775	264.141	314.998	238.46	262.069	269.023	179.083	213.788	223.316	168.9	245.301	179.52
ENSMUSG00000033793.12	Atp6v1h	0.00324231	4.01918e-05	20	0	249.552	4655.35	4683.94	4303.9	3826.23	3556.09	3828.81	3749.66	3500.72	3618.38	3393.64	3821.47	3725.8	3503.18	4078.72	4033.48	4273.97	4233.2	4410.36
ENSMUSG00000033902.12	Mapkbp1	0.0148536	0.000375219	24	6	43.5096	609.459	627.457	699.761	679.987	742.015	625.926	647.263	651.851	713.859	656.869	638.229	635.976	602.472	565.504	614.809	595.213	579.712	497.803
ENSMUSG00000033952.14	Aspm	6.88473e-06	2.67726e-09	20	12	852.222	824.058	786.435	970.636	1089.42	1157.77	1117.39	2294.65	2572.26	2513.85	3024.91	2733.65	2736.38	1772.04	1736.91	1951.03	1592.35	1446.78	1565.22
ENSMUSG00000034007.10	Scaper	0.00324231	4.01918e-05	20	6	95.8945	611.367	643.524	672.888	768.297	771.85	777.075	743.981	760.682	663.745	617.125	587.396	624.719	588.101	621.661	641.46	651.212	604.743	565.729
ENSMUSG00000034023.16	Fancd2	6.83193e-06	1.8491e-09	20	10	98.384	209.829	235.085	221.43	542.705	486.015	537.832	627.069	570.228	607.496	597.254	599.822	604.458	441.076	458.118	541.289	431.733	397.488	486.158
ENSMUSG00000034120.18	Srsf2	0.0148536	0.000375219	20	14	331.121	3070.19	2966.47	2777.54	2336.2	2458.95	2726.25	3623.19	3060.87	2988.39	3389.22	3499.53	3526.57	3473.33	3428.49	3228.44	3725.73	3276.02	3061.54
ENSMUSG00000034126.5	Pomt2	0.0369573	0.00132502	24	4	71.6794	1165.51	1153.44	1107.15	1270.86	1232.84	1248.14	1070.27	1022.56	1120.9	1078.59	1155.59	1117.74	1021.44	1035.44	1005.38	959.205	1075.32	1018.89
ENSMUSG00000034127.15	Tspan8	0.000312152	1.3743e-06	24	16	348.601	541.742	651.134	509.503	386.958	332.03	377.41	523.975	472.734	522.61	580.694	717.301	686.629	889.89	1070.91	1003.54	1185.01	1205.48	1325.53
ENSMUSG00000034175.13	Rhbdd3	0.00874353	0.000172911	20	4	39.2302	411.075	438.036	385.89	458.409	368.602	432.12	362.425	367.304	346.702	288.139	396.493	335.435	339.374	365.509	306.945	365.799	378.465	405.617
ENSMUSG00000034190.9	Chmp7	0.00570472	9.4082e-05	20	4	60.1024	2232.78	2357.61	2182.05	2419.69	2332.87	2405.41	2196.87	2305.85	2313.39	2163.8	2167.72	2191.58	2220.86	2393.05	2280.95	2288.73	2342.88	2319.2
ENSMUSG00000034205.16	Loxl2	0.0065017	0.000115555	20	14	120.236	990.014	1087.48	1223.24	866.241	918.135	764.093	909.782	1116.65	1077.95	1194.51	1129.61	1152.64	1196.1	966.48	1079.82	887.852	946.162	820.938
ENSMUSG00000034206.15	Polq	0.000260096	1.05125e-06	20	10	43.0319	122.083	145.448	166.61	280.184	318.556	300.444	299.718	360.502	327.271	331.194	283.532	276.903	266.414	240.389	209.531	253.801	221.272	255.209
ENSMUSG00000034216.12	Vps18	0.0102151	0.000210675	24	2	87.9072	1732.05	1781.74	1701.57	1472.37	1371.43	1422.47	1398.68	1308.24	1425.67	1277.31	1259.51	1282.08	1302.22	1319.18	1185.51	1349.39	1216.49	1282.84
ENSMUSG00000034218.16	Atm	0.00500409	7.63872e-05	24	6	257.061	1078.71	1119.61	1241.51	1831.23	2094.2	1926	1466.7	1582.58	1636.35	1415.3	1365.7	1367.63	1160.73	1043.33	1254.43	1001.66	1005.23	984.931
ENSMUSG00000034259.8	Exosc4	0.00500409	7.63872e-05	20	2	86.0327	1717.74	1683.65	1556.46	1648.19	1393.56	1565.28	1481.58	1401.2	1512.6	1343.54	1511.42	1393.52	1492.36	1547.75	1587.11	1614.03	1579.94	1805.87
ENSMUSG00000034265.8	Zdhhc14	0.0465074	0.00186127	20	16	4.53114	27.6593	21.9864	27.9474	20.0705	21.1729	23.1824	21.2566	21.5394	35.7952	33.1194	37.2771	22.5124	25.4254	32.5116	46.8688	23.4834	26.032	30.0816
ENSMUSG00000034285.15	Nipsnap1	0.0324158	0.00111424	20	2	14.2232	343.357	385.607	352.568	311.494	341.654	338.463	313.535	311.755	357.952	305.803	306.124	299.415	336.058	343.835	375.87	351.347	368.453	369.713
ENSMUSG00000034295.10	Fhod3	0.00570472	9.4082e-05	24	16	170.879	479.746	496.384	506.279	581.24	671.759	578.633	628.132	658.653	670.905	703.236	668.728	718.146	908.682	912.294	912.564	940.238	832.022	889.835
ENSMUSG00000034311.3	Kif4	1.99832e-05	2.16343e-08	20	12	370.708	577.031	612.235	548.2	1144.82	1083.67	1081.23	1641.01	1564.44	1669.08	1728.83	1919.2	1802.12	1225.95	1435.44	1410.66	1302.42	1236.52	1245.96
ENSMUSG00000034317.14	Trim59	0.00433321	6.1846e-05	24	12	391.703	804.982	672.275	978.16	1119.13	1276.15	1198.07	1481.58	2409.02	1619.99	1896.64	1680.86	1788.61	1814.05	1274.85	1506.24	1456.87	1297.59	1194.53
ENSMUSG00000034329.16	Brip1	0.0065017	0.000115555	20	8	122.881	257.518	266.373	248.302	793.184	745.865	795.621	754.609	806.028	708.745	634.789	641.618	604.458	556.043	637.424	619.404	550.053	513.631	557.966
ENSMUSG00000034349.14	Smc4	0.0196715	0.000544488	20	10	607.897	2186.04	2134.37	2092.83	3511.53	3686.98	3645.21	4405.43	4468.87	4644.17	4382.8	4546.67	4583.53	3669	3891.54	3633.71	3941.59	3760.62	3914.5
ENSMUSG00000034377.10	Tulp4	0.0369573	0.00132502	24	4	1468.79	11679.9	11835.4	13577.1	11071.7	11901.1	10472	9956.58	12234.4	11040.3	10057.3	9493.23	9655.57	10433.3	8911.13	8846.26	9758.24	8828.84	9184.61
ENSMUSG00000034422.14	Parp14	0.0288639	0.000934858	24	14	20.7293	99.1921	115.006	133.288	122.831	116.451	117.767	113.723	149.642	137.045	125.854	150.238	160.964	165.818	145.809	153.472	121.03	101.124	120.327
ENSMUSG00000034460.9	Six4	0.000385925	1.78962e-06	20	10	211.361	2774.52	2691.64	2758.2	2862.85	2916.09	3035.04	3389.36	3416.83	3233.84	3187.19	3152.74	3170.87	3017.89	2880.72	3040.96	2956.2	3080.78	3014.96
ENSMUSG00000034484.8	Snx2	0.0010336	8.07542e-06	24	18	157.407	1660.51	1694.64	1540.33	1527.76	1454.2	1587.53	1533.66	1435.21	1503.4	1559.92	1723.78	1586	1787.52	1864	1674.41	1891.31	1946.39	1832.07
ENSMUSG00000034488.14	Edil3	0.000765253	4.95707e-06	20	16	154.59	1028.16	964.017	905.067	652.691	674.647	707.528	870.457	930.73	785.449	1068.65	917.242	960.154	982.748	1019.68	1167.13	1083.85	918.128	993.665
ENSMUSG00000034528.15	Hsd17b13	0.00123548	1.02546e-05	24	18	20.1378	69.6252	77.7979	88.1419	69.0424	51.0075	51.9286	56.33	58.95	65.4541	79.4866	62.1285	73.1653	103.913	97.5347	104.766	87.611	120.148	108.682
ENSMUSG00000034595.17	Ppp1r18	0.0171317	0.00045255	20	10	51.4792	722.004	739.925	742.757	1017.97	1012.45	875.369	926.787	950.002	911.244	873.249	1015.52	876.858	900.944	871.901	800.446	751.468	776.954	741.367
ENSMUSG00000034601.17	2700049A03Rik	0.00379061	4.99295e-05	20	8	91.4449	529.343	526.827	539.6	709.691	718.917	753.893	671.708	738.009	737.381	639.205	608.859	699.01	543.883	644.32	601.943	564.504	552.679	555.055
ENSMUSG00000034640.9	Tiparp	0.0102151	0.000210675	20	16	225.995	3071.14	2930.95	2908.68	2530.48	2492.63	2565.83	2951.48	2823.93	2842.14	2852.69	2870.34	2939	2946.03	3169.39	3367.2	3055.55	3247.99	3036.31
ENSMUSG00000034667.8	Xpot	0.0369573	0.00132502	24	0	393.608	5786.52	5782.41	5667.95	4744.66	4804.33	4764.45	4227.93	4189.99	4266.79	4409.3	4273.31	4191.81	4156.5	4705.31	4345.94	4693.96	4449.46	4755.81
ENSMUSG00000034729.16	Mrps10	0.0369573	0.00132502	20	2	45.3992	739.172	722.167	620.218	566.79	640.962	689.909	609.001	586.099	668.859	523.287	570.452	575.192	646.69	704.417	591.834	725.275	689.847	709.345
ENSMUSG00000034773.16	BC030867	0.00144728	1.29788e-05	20	10	14.7472	16.2141	19.4495	22.5729	40.1409	55.8196	35.2373	48.8901	52.1481	88.9767	70.6548	48.5732	61.9091	51.9563	33.4968	45.0308	37.0315	28.0344	31.052
ENSMUSG00000034786.17	Gpsm3	0.00276739	3.22574e-05	20	18	4.25698	13.3528	7.61066	9.67411	4.81691	5.77444	3.70919	1.06283	4.53462	3.06816	13.2478	15.8145	4.50248	19.8982	10.8372	11.028	7.22565	7.00861	9.70376
ENSMUSG00000034810.7	Scn7a	0.0102151	0.000210675	24	18	484.791	2457.87	2523.36	2474.42	904.776	897.925	887.423	1741.98	1765.1	1672.15	2333.82	2224.2	2194.96	2427.57	2384.18	2492.32	2515.43	2574.16	2617.1
ENSMUSG00000034842.16	Art3	0.0148536	0.000375219	20	2	4.18825	32.4282	48.2009	63.4192	26.493	25.985	41.7284	24.4451	22.6731	30.6816	23.1836	20.333	20.2612	30.9527	29.556	34.0029	29.8058	36.0443	29.1113
ENSMUSG00000034855.13	Cxcl10	0.0216272	0.000599009	20	16	2.76003	1.90754	5.07377	0	0	0	0	0	1.13365	1.02272	7.72787	0	1.12562	7.73817	4.926	7.35197	0	4.00492	1.94075
ENSMUSG00000034863.9	Ano8	0.00874353	0.000172911	24	4	174.039	2650.53	2551.26	2471.2	3094.86	2936.3	2845.88	2640.07	2500.84	2510.78	2376.87	2480.62	2587.8	2342.45	2565.46	2128.4	2370.01	2393.94	2474.46
ENSMUSG00000034893.9	Cog3	0.0410799	0.00157216	24	18	122.462	2428.3	2324.63	2203.55	1986.98	1899.79	2002.96	2124.6	2038.31	2199.87	2113.02	2194.83	2193.83	2212.01	2455.12	2280.95	2468.46	2367.91	2393.92
ENSMUSG00000034906.15	Ncaph	2.79189e-07	3.02256e-11	20	10	183.698	503.591	542.048	454.683	1038.04	976.842	1045.06	1425.25	1291.23	1297.83	1161.39	1177.05	1157.14	959.533	993.081	998.031	893.271	1014.25	936.413
ENSMUSG00000034926.3	Dhcr24	0.000260096	1.05125e-06	20	16	680.372	3619.56	3695.4	4418.92	1990.19	2373.29	1959.38	2546.54	2763.85	2758.28	3545.99	3140.31	3249.67	3882.35	3207.81	3508.73	3051.03	3165.89	3088.71
ENSMUSG00000034930.16	Rtkn	1.23806e-05	7.81875e-09	20	12	70.6353	845.041	906.514	839.498	1027.61	990.316	982.008	1030.94	1029.36	1068.74	1081.9	1097.98	1159.39	1023.65	1003.92	1084.42	963.721	955.173	839.375
ENSMUSG00000034957.10	Cebpa	0.0171317	0.00045255	20	12	20.8602	268.009	257.917	262.276	314.705	336.842	343.1	344.357	318.557	354.884	333.402	358.086	371.455	332.741	341.864	354.733	287.22	319.392	306.639
ENSMUSG00000034994.10	Eef2	0.0369573	0.00132502	24	4	10351.9	108055	109533	107602	105085	107177	107353	101736	94135.2	103614	95007.5	97632.1	96047	90312.2	94458.9	87424.2	85331.3	86162.8	84040.4
ENSMUSG00000035021.13	Baz1a	0.0148536	0.000375219	20	10	69.9539	2087.8	2185.95	1888.6	2116.23	2076.87	2123.51	2206.43	2215.16	2152.83	2141.72	2144	2165.69	1998.66	2164.48	1894.97	1984.34	2046.51	2077.57
ENSMUSG00000035024.16	Ncapd3	0.000260096	1.05125e-06	20	8	222.982	608.505	560.652	644.941	1070.96	1204.93	1109.97	1144.67	1113.25	1091.24	1003.52	962.426	984.918	818.035	706.388	889.589	742.436	778.957	731.663
ENSMUSG00000035049.4	Rrp12	0.025318	0.000782552	24	6	144.167	1401.09	1446.87	1413.5	1307.79	1494.62	1356.64	1518.78	1352.45	1483.97	1356.79	1392.81	1261.82	1197.21	1238.4	1028.36	1189.52	1185.46	1139.22
ENSMUSG00000035086.13	Becn1	0.0065017	0.000115555	20	4	253.797	4336.79	4310.17	3806.23	4441.99	4294.26	4440.83	4392.67	3981.39	4208.49	3761.26	3928.78	3892.4	3725.38	4282.66	4100.56	4387.78	4247.22	4471.49
ENSMUSG00000035104.14	Eva1a	0.0369573	0.00132502	24	16	21.9857	81.0705	93.0192	85.9921	66.6339	55.8196	54.7105	94.5918	80.4895	72.6131	58.511	105.054	118.19	129.338	106.402	82.7097	100.256	120.148	117.415
ENSMUSG00000035131.14	Brinp3	0.025318	0.000782552	24	18	521.984	1627.13	1539.89	1434.99	2170.02	2152.9	2302.48	1957.73	1923.81	1925.78	2216.79	2373.31	2259.12	2649.77	2663.98	2748.72	3023.03	2930.6	2789.83
ENSMUSG00000035142.18	Nubpl	0.0148536	0.000375219	20	6	47.3265	433.012	478.626	394.489	571.607	499.489	572.142	455.954	499.942	469.429	458.152	476.695	442.369	391.33	467.97	384.141	447.087	405.498	471.603
ENSMUSG00000035161.7	Ints6	0.0196715	0.000544488	20	12	58.4009	2086.85	2056.57	2110.03	2137.91	2135.58	2248.7	2263.83	2323.99	2181.46	2311.74	2186.92	2239.98	2228.59	2164.48	2155.05	2081.89	2097.58	2246.42
ENSMUSG00000035227.7	Spcs2	0.00201254	2.05898e-05	24	18	260.695	2160.29	2264.59	2163.78	1830.43	1852.63	2003.89	2084.21	1977.09	2000.44	2186.99	2390.25	2265.87	2345.77	2456.1	2337.01	2532.59	2555.14	2555.97
ENSMUSG00000035242.15	Oaz1	0.0369573	0.00132502	20	18	505.61	7638.75	7754.42	6938.49	6223.45	6157.47	6522.61	6904.14	6491.3	6815.41	6850.2	7057.79	6911.31	6641.56	7525.94	7950.24	7250.04	7620.36	7437.93
ENSMUSG00000035247.16	Hectd1	0.0224685	0.00065353	24	4	2172.07	20970.5	22190.2	22162.3	18791.6	18948.8	18035.9	17766.3	18385.6	19136.1	17990.5	17135	17502.3	16348.5	16247.9	15902.3	14995	15141.6	14964.2
ENSMUSG00000035273.14	Hpse	0.000884764	6.33787e-06	24	14	11.8383	35.2895	45.664	41.9212	40.1409	39.4586	31.5281	52.0786	57.8164	54.2042	65.1349	68.9061	56.281	53.0617	70.9343	86.3857	54.1924	63.0775	53.3707
ENSMUSG00000035293.13	G2e3	0.00570472	9.4082e-05	20	12	401.109	1088.25	986.849	1025.46	1237.95	1195.31	1447.51	2110.78	2266.17	1978.96	2014.76	1883.06	2049.76	1629.44	1636.42	1708.42	1703.45	1623.99	1750.56
ENSMUSG00000035296.14	Sgcg	0.0465074	0.00186127	24	18	448.017	5591.96	5999.74	5193.92	4942.15	4354.89	4981.44	5132.4	4666.12	4989.85	5081.62	5582.53	5525.67	5282.96	5975.23	5283.31	5951.23	6329.77	6422.92
ENSMUSG00000035354.9	Uvrag	0.0010336	8.07542e-06	20	2	48.5869	1185.54	1151.75	1134.02	1042.06	1023.04	1045.06	1040.51	990.814	1065.67	990.271	946.612	937.642	1008.17	1084.7	1120.26	1129.91	1153.42	1145.04
ENSMUSG00000035357.17	Pdzrn3	0.00233739	2.58112e-05	20	18	125.952	2278.56	2344.93	2185.27	2268.76	2194.29	2142.98	2174.55	1964.62	2154.87	2369.14	2179.01	2125.17	2488.37	2463	2625.57	2301.37	2300.83	2241.57
ENSMUSG00000035365.15	Parpbp	1.99832e-05	2.16343e-08	20	12	209.661	203.153	241.85	218.205	355.649	332.993	362.573	662.143	740.276	657.609	703.236	765.875	827.331	538.356	574.371	584.482	569.923	534.657	518.181
ENSMUSG00000035372.2	1810055G02Rik	0.0410799	0.00157216	20	14	45.9432	386.277	381.379	447.159	384.55	417.684	392.247	386.87	426.254	464.315	496.791	451.843	472.761	474.239	403.932	523.828	378.444	429.528	367.772
ENSMUSG00000035382.9	Pcsk7	0.0171317	0.00045255	20	18	69.5234	1187.44	1132.3	1017.93	888.72	890.226	972.735	966.112	988.547	902.039	1012.35	1006.48	1014.18	1056.81	1121.16	969.542	1036.88	1024.26	1096.52
ENSMUSG00000035437.15	Rabgap1	0.0465074	0.00186127	20	2	159.784	5145.59	4966.38	5045.59	4441.19	4561.8	4297.1	4064.26	4337.36	4275.99	4263.57	3927.65	4040.98	4373.17	4369.36	4301.82	4295.65	4268.24	4101.78
ENSMUSG00000035451.7	Foxa1	0.0324158	0.00111424	20	12	0.413392	0.95377	1.69126	0	0.802818	1.92481	0.927297	1.06283	1.13365	2.04544	2.20796	1.12961	2.25124	1.10545	0.985199	2.75699	0.903207	0	0
ENSMUSG00000035455.12	Fignl1	0.0148536	0.000375219	20	6	154.327	530.296	596.168	519.177	1296.55	1281.92	1394.65	1281.77	1173.33	1281.47	1056.51	1127.35	1179.65	1002.65	1100.47	1095.44	1029.66	1051.29	1122.72
ENSMUSG00000035575.11	Utp6	0.0148536	0.000375219	20	4	161.252	3991.53	4122.44	3856.75	4557.6	4486.74	4450.1	4275.76	3938.31	4162.47	3954.46	3934.43	3885.64	4028.27	4462.95	4148.35	4526.87	4380.38	4295.85
ENSMUSG00000035596.14	Mboat7	0.0410799	0.00157216	24	8	88.8834	451.133	506.532	599.795	584.452	610.165	543.396	565.425	699.465	575.792	625.957	589.656	571.815	484.188	448.266	485.23	447.99	414.509	370.684
ENSMUSG00000035620.15	Ric8b	0.0288639	0.000934858	20	18	85.6707	1592.8	1479.01	1525.28	1326.26	1343.52	1283.38	1384.87	1381.92	1313.17	1394.33	1434.6	1336.11	1430.46	1505.38	1448.34	1424.36	1526.88	1506.02
ENSMUSG00000035629.19	Rubcn	0.00233739	2.58112e-05	24	2	114.466	2221.33	2320.41	2289.54	2308.91	2158.68	2215.31	2268.08	2166.41	2075.1	1979.44	2053.63	1956.33	1995.34	1977.29	1831.56	1924.73	2001.46	2129
ENSMUSG00000035681.7	Kcnc2	0.00433321	6.1846e-05	20	18	17.4568	117.314	135.301	146.187	90.7185	92.391	89.9478	90.3405	91.826	66.4768	104.878	110.702	103.557	98.3853	119.209	121.308	116.514	123.151	82.4819
ENSMUSG00000035683.13	Melk	1.75294e-05	1.54984e-08	20	10	149.397	338.588	302.735	247.227	667.945	592.842	640.762	895.965	798.093	838.631	722.003	832.521	830.708	591.417	678.802	621.242	539.214	617.759	596.781
ENSMUSG00000035722.15	Abca7	0.0369573	0.00132502	24	4	370.271	2938.57	3121.22	3253.73	2269.57	2212.57	2118.87	2218.12	2148.27	2173.28	2104.19	2150.77	2067.76	1837.26	1909.32	1707.5	1625.77	1662.04	1649.64
ENSMUSG00000035725.13	Prkx	0.0410799	0.00157216	24	6	196.511	1991.47	1916.2	2031.56	2078.5	2274.17	2152.26	1944.98	2385.21	2221.35	2062.24	1788.17	1879.79	1923.49	1753.65	2038.34	1772.09	1640.01	1530.28
ENSMUSG00000035735.10	Dagla	0.025318	0.000782552	24	6	27.5765	111.591	113.314	151.561	166.183	140.511	88.0932	124.351	145.108	130.908	115.918	103.924	112.562	111.651	64.0379	84.5477	83.9982	80.0984	71.8078
ENSMUSG00000035757.16	Selenoo	0.000312152	1.3743e-06	20	0	124.626	1418.26	1358.93	1261.93	1250.79	1152.96	1224.03	1177.61	1122.32	1175.11	1180.16	1194	1171.77	1359.71	1383.22	1350.01	1505.65	1460.79	1533.19
ENSMUSG00000035769.9	Xylb	0.0288639	0.000934858	20	2	4.54472	14.3066	17.7582	24.7227	14.4507	23.0977	18.5459	12.754	12.4702	6.13632	7.72787	6.77765	7.87934	15.4763	11.8224	12.866	15.3545	4.00492	16.4964
ENSMUSG00000035776.14	Cd99l2	0.00379061	4.99295e-05	20	18	155.353	3043.48	3078.09	3051.64	2337.81	2412.75	2276.51	2274.45	2323.99	2358.39	2423.24	2551.79	2579.92	2435.31	2625.56	2494.16	2613.88	2645.25	2662.71
ENSMUSG00000035783.9	Acta2	6.88473e-06	3.85101e-09	20	18	4981.13	54409.7	55857.2	53978.3	32327.9	31223.3	32002	30622.2	29138.3	29592.4	33665.9	35104.8	34680.4	35853.2	39247.4	39046.3	37928.4	39554.6	38271.6
ENSMUSG00000035842.10	Ddx11	0.00874353	0.000172911	20	8	74.3589	257.518	238.467	270.875	499.353	455.218	492.395	478.273	450.061	440.792	383.081	446.195	410.852	344.901	374.376	377.708	377.54	337.414	306.639
ENSMUSG00000035898.13	Uba6	0.00201254	2.05898e-05	20	10	133.415	1939.97	1750.45	1764.99	2002.23	2191.4	2471.25	2353.1	2246.9	2142.6	2259.85	2209.51	2175.82	2111.42	1987.15	2112.77	1896.73	1896.33	1958.22
ENSMUSG00000035919.16	Bbs9	0.000884764	6.33787e-06	24	2	45.0778	482.608	501.458	477.256	509.79	474.466	528.559	449.577	397.913	429.543	405.161	425.862	443.494	374.749	404.917	395.169	427.217	416.512	465.78
ENSMUSG00000035944.17	Ttc38	0.0102151	0.000210675	24	4	30.4354	143.066	173.354	167.685	195.888	204.03	191.951	158.362	138.306	149.317	120.334	124.257	126.07	131.549	110.342	147.958	124.643	115.141	129.06
ENSMUSG00000035948.13	Acss3	0.0065017	0.000115555	20	18	3.89411	5.72262	5.07377	7.52431	0.802818	2.88722	0.927297	3.18849	2.26731	0	1.10398	4.51843	1.12562	6.63272	9.85199	10.109	9.93527	2.00246	7.76301
ENSMUSG00000035953.14	Pip4p1	0.00379061	4.99295e-05	20	16	61.8744	721.05	659.591	690.087	447.17	506.226	456.23	529.289	519.214	588.064	590.63	537.694	575.192	601.366	599.001	671.787	528.376	593.729	606.485
ENSMUSG00000035992.15	Fnip1	0.0010336	8.07542e-06	20	16	283.057	4477	4070.86	4100.75	2100.17	2350.2	2406.34	2763.36	2757.05	2642.71	2960.88	2796.91	2766.78	2873.07	2902.4	3105.29	2855.94	2666.27	2769.45
ENSMUSG00000036040.14	Adamtsl2	0.0102151	0.000210675	24	14	135.893	530.296	513.297	518.102	817.269	732.391	762.238	954.421	877.448	908.176	914.096	1064.09	1036.7	1030.28	1102.44	1170.8	1143.46	1225.51	1220.73
ENSMUSG00000036103.9	Colec12	0.000884764	6.33787e-06	20	18	913.131	3770.25	3679.33	3340.79	1824	1740.03	1759.08	2025.75	1716.35	1827.6	2310.63	2441.08	2322.16	2947.14	3306.33	3258.76	3098.9	3245.99	3374
ENSMUSG00000036104.12	Rab3gap1	0.0369573	0.00132502	24	2	126.346	4225.2	4116.52	3998.63	3844.7	3777.44	3806.55	3853.82	3690.04	3872.02	3622.16	3687.04	3627.88	3517.55	3810.75	3473.81	3660.7	3777.64	3774.76
ENSMUSG00000036151.15	Tm6sf2	0.00874353	0.000172911	20	8	1.8452	4.76885	3.38252	6.44941	1.60564	7.69925	6.49108	8.50263	6.80193	8.18176	4.41592	3.38883	5.6281	3.31636	0.985199	1.83799	1.80641	7.00861	4.85188
ENSMUSG00000036242.15	Armh4	0.00433321	6.1846e-05	20	2	4.98682	23.8443	27.9058	23.6478	12.8451	12.5113	14.8368	11.6911	11.3365	24.5453	9.93583	7.90726	2.25124	3.31636	11.8224	13.785	19.8705	27.0332	19.4075
ENSMUSG00000036251.16	Trpm8	0.0288639	0.000934858	20	10	4.68127	0	0.845629	1.0749	9.63382	2.88722	0.927297	10.6283	5.66827	8.18176	9.93583	12.4257	5.6281	0	1.9704	2.75699	3.61283	3.00369	2.91113
ENSMUSG00000036256.13	Igfbp7	0.00169295	1.63733e-05	24	16	780.273	2350.09	2418.5	2085.31	2617.99	2236.63	2486.08	2737.85	2395.41	2353.28	3014.97	3131.27	3168.62	3456.75	3607.8	4027.96	3706.76	3579.4	3585.54
ENSMUSG00000036295.5	Lrrn3	0.000312152	1.3743e-06	20	16	21.4446	103.007	89.6367	110.715	80.2818	67.3684	56.5651	87.152	109.964	82.8403	121.438	117.479	92.3009	117.178	111.328	125.903	111.998	102.125	116.445
ENSMUSG00000036323.14	Srp72	0.0288639	0.000934858	20	18	38.0854	1891.33	1956.79	1981.04	2030.33	2069.17	2144.84	1946.04	1948.75	1923.74	2093.15	2133.83	2140.93	2187.69	2165.47	2235.92	2175.82	2154.65	1984.42
ENSMUSG00000036334.12	Igsf10	0.000111202	2.58837e-07	20	14	23.5119	58.18	54.9659	83.8423	47.3663	50.0451	43.583	69.0839	80.4895	89.9994	145.725	106.183	83.2959	100.596	91.6235	89.1427	83.9982	69.0848	65.9856
ENSMUSG00000036352.16	Ubac1	0.0324158	0.00111424	20	2	113.699	2357.72	2338.16	2256.22	2318.54	2266.47	2497.21	2310.59	2260.51	2172.26	2058.92	2095.42	2259.12	2083.78	2457.09	2225.81	2374.53	2434.99	2557.91
ENSMUSG00000036381.13	P2ry14	0.00758651	0.000141543	24	16	7.70404	9.5377	9.30192	9.67411	16.8592	6.73684	14.8368	15.9424	21.5394	19.4317	19.8717	18.0737	19.1355	30.9527	29.556	25.7319	32.5154	22.0271	25.2298
ENSMUSG00000036430.8	Tbcc	0.0369573	0.00132502	24	18	57.6214	739.172	791.509	723.409	627.001	596.692	617.58	650.452	623.51	673.973	683.364	752.319	693.382	740.654	755.648	682.815	820.112	789.97	874.309
ENSMUSG00000036446.5	Lum	6.88473e-06	3.85101e-09	20	18	16.4612	81.0705	63.4222	42.9961	19.2676	27.9098	25.9643	20.1938	26.074	17.3862	33.1194	40.6659	38.2711	48.6399	45.3192	74.4387	64.1277	42.0516	42.6965
ENSMUSG00000036503.13	Rnf13	0.0116493	0.00025602	20	18	368.919	3540.4	3340.23	3038.75	2330.58	2442.59	2698.43	2630.5	2490.64	2377.82	2856	2955.06	2816.3	2726.05	3027.52	3220.16	3350.9	3225.96	3340.03
ENSMUSG00000036513.15	Commd2	0.025318	0.000782552	24	18	148.649	940.418	889.602	723.409	906.382	828.632	913.388	924.661	861.577	866.244	921.824	997.444	1079.47	1034.7	1131.99	1021.01	1236.49	1260.55	1240.14
ENSMUSG00000036529.17	Sbf1	0.0465074	0.00186127	24	4	579.9	9142.84	9271.48	8790.54	8330.04	8383.52	8779.65	8902.26	8369.77	8385.28	8031.46	7962.61	7638.46	7824.4	8224.44	7565.18	7600.48	7836.62	7961.93
ENSMUSG00000036545.9	Adamts2	0.00201254	2.05898e-05	20	18	167.709	1302.85	1396.13	1385.55	965.79	996.09	883.714	938.478	1030.49	1064.65	1118.33	1029.07	1082.85	1334.28	1187.16	1202.97	1174.17	1285.58	1196.47
ENSMUSG00000036564.17	Ndrg4	0.0410799	0.00157216	20	18	609.496	5346.84	5512.66	5398.15	3635.96	3633.08	3726.81	4067.45	3922.44	3752.36	4191.81	4027.05	3889.02	4784.4	4592.01	4368.91	4725.58	4967.1	4773.28
ENSMUSG00000036580.15	Spg20	0.00324231	4.01918e-05	24	0	278.501	4410.23	4415.03	4123.32	3805.36	3499.31	3796.35	3448.88	3362.42	3412.82	3104.39	3256.66	3328.46	3411.43	3780.21	3296.44	3572.18	3242.98	3600.09
ENSMUSG00000036622.15	Atp13a2	0.000219747	8.00938e-07	24	4	65.1275	708.651	686.651	715.884	788.368	770.887	808.603	735.478	728.94	708.745	684.468	656.303	682.126	643.374	645.305	641.46	566.311	587.722	631.715
ENSMUSG00000036667.14	Tcaf1	0.0410799	0.00157216	20	6	178.779	3427.85	3470.46	3238.68	3652.02	3753.38	3642.42	3465.89	3518.86	3505.89	3484.16	3376.4	3222.65	3279.88	3328	3427.86	3247.93	3100.81	3177.98
ENSMUSG00000036678.8	Aaas	0.0148536	0.000375219	20	10	102.358	480.7	521.753	491.23	979.438	846.917	875.369	888.525	802.627	820.222	765.059	883.354	849.844	673.221	711.314	639.622	653.922	642.789	611.337
ENSMUSG00000036712.15	Cyld	0.0196715	0.000544488	20	8	188.995	4060.2	3930.48	3991.11	4257.35	4529.08	4318.42	4291.7	4701.26	4437.58	4290.07	3905.06	4106.26	4065.86	3965.43	4226.47	4068.04	4030.95	3913.53
ENSMUSG00000036748.16	Cuedc2	0.000138762	3.45521e-07	20	18	98.6292	1575.63	1539.89	1407.05	1283.71	1267.49	1307.49	1271.14	1244.75	1311.13	1319.26	1349.88	1364.25	1384.03	1443.32	1565.97	1480.36	1347.66	1528.34
ENSMUSG00000036768.6	Kif15	1.45681e-05	1.10402e-08	20	12	214.508	310.929	304.426	279.474	525.043	481.203	511.868	823.693	823.033	828.403	874.353	851.725	865.602	596.945	605.897	713.142	613.277	551.678	596.781
ENSMUSG00000036777.8	Anln	6.88473e-06	2.67726e-09	20	12	1520.83	2170.78	2130.99	2162.7	2885.33	3050.83	3017.43	5197.24	5234.08	5192.35	6358.93	6028.72	6148.14	4585.42	4637.33	5036.1	4472.68	4196.15	4010.56
ENSMUSG00000036817.14	Sun1	0.0065017	0.000115555	20	18	177.034	4569.51	4472.53	4413.54	3985.99	3891.01	3887.23	4001.55	3614.09	3740.09	4044.99	4324.14	4155.79	4068.07	4236.36	4177.76	4011.14	4288.27	4121.19
ENSMUSG00000036833.16	Pnpla7	0.00169295	1.63733e-05	24	2	67.7024	610.413	657.054	613.769	582.043	595.729	562.869	482.525	459.13	517.496	544.263	450.714	458.128	409.018	408.858	398.845	418.185	475.584	408.528
ENSMUSG00000036855.3	Gjd4	0.0410799	0.00157216	20	16	7.23531	36.2433	40.5902	42.9961	25.6902	31.7594	31.5281	31.8849	35.1433	41.9315	28.7035	58.7396	36.0199	43.1127	47.2896	52.3828	28.9026	39.048	45.6077
ENSMUSG00000036918.16	Ttc7	0.0324158	0.00111424	20	8	53.9829	356.71	383.916	378.365	668.748	596.692	681.563	604.75	605.371	570.678	526.599	574.971	560.559	528.407	537.919	546.803	487.732	544.669	524.973
ENSMUSG00000036938.17	Try5	0.0148536	0.000375219	20	6	1.69534	2.86131	0.845629	2.1498	8.02818	5.77444	4.63649	4.25132	2.26731	4.09088	1.10398	3.38883	3.37686	1.10545	1.9704	1.83799	1.80641	1.00123	2.91113
ENSMUSG00000037020.16	Wdr62	0.0369573	0.00132502	20	12	21.6594	75.3479	85.4085	119.314	96.3382	128	78.8203	93.529	126.969	131.931	123.646	125.387	149.708	118.283	84.7271	85.4667	50.5796	82.1008	44.6373
ENSMUSG00000037072.15	Selenof	0.00874353	0.000172911	24	18	2943.56	16242.7	15457.3	12526.9	12625.9	11495	13652.6	14887.1	12570	12682.8	14531.7	16375.9	15652.9	15690.8	18600.6	17337.8	20779.2	19961.5	21993.6
ENSMUSG00000037085.8	Trmt12	0.0224685	0.00065353	20	4	38.139	559.863	553.041	506.279	581.24	509.113	554.524	556.923	496.541	552.269	479.128	548.99	451.374	489.716	540.874	487.068	597.923	554.681	629.774
ENSMUSG00000037086.3	Prr32	0.0116493	0.00025602	20	18	22.2441	238.443	208.025	247.227	95.5354	131.85	142.804	139.231	139.439	115.567	135.79	151.368	149.708	147.025	156.647	181.042	169.803	167.205	169.816
ENSMUSG00000037089.11	Slc35b2	0.0288639	0.000934858	24	16	254.447	1898	1915.35	1716.62	1839.26	1586.05	1913.01	1998.12	1649.47	1814.31	2078.8	2395.9	2164.57	2041.77	2258.08	2080.61	1974.41	2251.77	2506.48
ENSMUSG00000037139.15	Myom3	0.0324158	0.00111424	24	6	829.884	6668.76	6874.12	6645.04	4669.19	4681.14	4712.52	5629.81	5213.68	5570.76	4550.61	4559.1	4762.5	4134.39	4511.23	3640.15	4040.04	4145.09	4126.04
ENSMUSG00000037161.14	Mgarp	0.0410799	0.00157216	24	18	17.8313	109.684	107.395	88.1419	55.3945	34.6466	45.4376	63.7698	69.1529	53.1815	70.6548	100.535	78.7934	79.5926	101.476	87.3047	116.514	91.1119	116.445
ENSMUSG00000037206.15	Islr	0.000260096	1.05125e-06	20	16	113.893	479.746	525.981	551.424	227.198	280.06	239.243	316.723	324.225	316.021	410.681	445.066	444.62	485.294	456.147	452.146	384.766	457.562	435.699
ENSMUSG00000037225.13	Fgf2	0.0465074	0.00186127	24	12	58.7593	233.674	208.87	263.351	427.099	428.271	405.229	394.31	461.397	453.065	490.167	412.307	436.741	491.927	451.221	473.283	390.185	387.476	358.069
ENSMUSG00000037242.8	Clic4	1.75294e-05	1.54984e-08	20	0	495.399	16595.6	16417.9	16150.4	14441.9	14904.8	14643	14035.7	14000.6	14286.4	14638.8	14547.1	14573.4	15277.4	15501.1	14925.4	15073.6	14895.3	14801.1
ENSMUSG00000037243.17	Zfp692	0.0132299	0.000310332	20	4	24.0753	137.343	126.844	133.288	136.479	128.962	134.458	146.67	130.37	124.772	100.462	82.4614	102.431	122.705	96.5495	78.1147	131.868	136.167	158.171
ENSMUSG00000037253.8	Mex3c	0.00169295	1.63733e-05	24	14	187.132	2158.38	2067.56	1952.02	2115.43	2225.08	2423.03	2496.59	2371.6	2248.96	2508.24	2530.32	2574.29	2461.84	2653.14	2881.06	2410.66	2370.91	2587.99
ENSMUSG00000037260.8	Hgsnat	0.00758651	0.000141543	24	2	132.313	1685.31	1707.33	1711.24	1632.93	1553.32	1613.5	1470.96	1366.05	1423.63	1355.69	1383.77	1474.56	1348.65	1368.44	1378.5	1368.36	1407.73	1406.07
ENSMUSG00000037263.13	Aldh3b3	0.0288639	0.000934858	24	16	23.2848	75.3479	59.194	63.4192	51.3804	72.1805	68.62	73.3352	83.8904	75.6813	83.9025	88.1095	108.06	84.0144	113.298	82.7097	121.933	120.148	117.415
ENSMUSG00000037266.18	Rsrp1	0.0369573	0.00132502	20	12	79.5415	1422.07	1396.13	1414.57	1468.35	1529.26	1486.46	1624	1600.72	1661.92	1755.33	1739.6	1832.51	1510.05	1527.06	1546.67	1661	1818.23	1873.8
ENSMUSG00000037278.9	Tmem97	0.000154246	4.59224e-07	20	18	242.233	1522.22	1588.94	1411.35	1213.86	1195.31	1352	1280.71	1183.54	1187.38	1383.29	1633.41	1525.22	1529.95	1775.33	1701.98	1760.35	1753.15	1696.22
ENSMUSG00000037313.16	Tacc3	4.54198e-05	7.78563e-08	20	12	357.489	692.437	656.208	607.319	963.382	891.188	906.897	1557.04	1443.14	1457.38	1657.08	1781.39	1724.45	1219.31	1398.98	1355.52	1388.23	1332.64	1393.46
ENSMUSG00000037343.8	Taf2	0.0148536	0.000375219	24	6	213.276	3080.68	3056.95	3221.48	3473.79	3679.28	3411.53	3229.94	3485.99	3343.27	3315.25	3165.16	3047.05	2926.13	2976.29	3238.54	2844.2	2866.52	2919.86
ENSMUSG00000037362.8	Ccn3	0.000552438	3.00038e-06	20	18	248.106	1843.64	1684.49	1649.97	452.79	436.932	447.885	500.593	453.462	440.792	725.315	668.728	687.754	803.664	814.76	940.134	709.92	736.905	709.345
ENSMUSG00000037370.13	Enpp1	9.14368e-05	1.93033e-07	20	14	278.04	2554.2	2652.74	2808.72	2153.96	2138.47	2189.35	2302.09	2559.79	2377.82	2853.79	2798.04	2609.19	2570.18	2661.02	2749.64	2293.24	2318.85	2192.08
ENSMUSG00000037376.14	Trmt6	0.0132299	0.000310332	20	0	83.9708	1117.82	1075.64	965.261	1013.16	1075.97	1196.21	997.997	950.002	970.562	999.103	1012.13	973.662	1045.76	1191.11	1077.06	1222.04	1175.44	1158.63
ENSMUSG00000037379.7	Spon2	0.000650816	3.86349e-06	20	0	166.309	620.905	684.96	551.424	646.269	562.045	650.963	520.786	428.521	455.111	576.278	564.804	553.805	819.141	909.339	811.474	994.43	958.177	957.761
ENSMUSG00000037386.16	Rims2	0.0410799	0.00157216	20	2	1.92222	8.58393	11.8388	12.8988	12.8451	17.3233	9.27297	11.6911	6.80193	10.2272	7.72787	7.90726	7.87934	16.5818	12.8076	9.18997	13.5481	14.0172	15.526
ENSMUSG00000037411.10	Serpine1	0.0065017	0.000115555	20	16	133.149	1206.52	1161.05	1223.24	833.325	784.361	822.513	905.531	955.671	912.267	1018.97	947.742	1034.45	1057.92	1010.81	1158.86	1029.66	986.211	1077.12
ENSMUSG00000037419.9	Endod1	0.0102151	0.000210675	24	16	220.166	1334.32	1324.26	1362.97	1424.2	1433.99	1622.77	1642.07	1580.31	1508.51	1734.35	1788.17	1604.01	1735.56	1810.8	2036.5	1791.96	1752.15	1872.83
ENSMUSG00000037466.13	Tedc1	0.00500409	7.63872e-05	20	10	60.371	182.17	173.354	162.31	352.437	333.955	344.955	395.373	438.724	442.838	370.938	457.491	424.359	336.058	372.405	318.892	418.185	360.443	325.076
ENSMUSG00000037470.14	Uggt1	0.000219747	8.00938e-07	24	4	834.913	8546.74	8822.45	8603.51	9716.51	9579.79	9267.41	8289.01	8649.78	8447.67	8250.05	8156.9	8253.05	7472.86	7885.53	7498.1	7334.04	7266.92	7047.84
ENSMUSG00000037499.9	Nenf	0.0065017	0.000115555	24	18	178.561	1906.59	2164.81	1762.84	1876.99	1617.8	1704.37	1857.83	1695.95	1869.53	1894.43	1970.04	1993.47	1966.6	2169.41	2094.39	2078.28	2151.64	2228.95
ENSMUSG00000037514.17	Pank2	0.0324158	0.00111424	20	6	93.9104	1598.52	1538.2	1569.36	1857.72	1766.98	1875.92	1846.13	1689.14	1723.28	1626.16	1724.91	1638.9	1618.38	1668.93	1645	1773.9	1746.14	1693.31
ENSMUSG00000037544.14	Dlgap5	0.000154246	4.59224e-07	20	12	352.688	367.202	446.492	383.74	794.79	677.534	742.765	1297.71	1162	1271.24	1403.16	1565.64	1522.96	1080.03	1293.57	1094.53	1132.62	989.215	1142.13
ENSMUSG00000037553.14	Zdhhc18	0.0324158	0.00111424	20	10	43.517	263.241	287.514	334.294	383.747	421.534	336.609	322.037	429.655	433.633	422.825	393.104	405.223	409.018	322.16	345.543	335.09	331.407	295.965
ENSMUSG00000037594.11	Clba1	0.0171317	0.00045255	20	0	40.1411	607.552	587.712	517.028	412.649	399.399	442.321	352.859	367.304	411.134	411.785	404.4	375.957	385.803	506.392	391.493	442.571	459.564	525.944
ENSMUSG00000037608.16	Bclaf1	0.0065017	0.000115555	20	2	572.209	6403.61	6430.16	5881.86	6264.39	6141.11	6417.82	5447	5138.85	5023.6	5306.84	5869.45	5863.36	5790.36	6271.78	5455.17	6587.99	6640.15	6723.73
ENSMUSG00000037610.15	Kcnmb2	0.000884764	6.33787e-06	24	14	7.38984	15.2603	17.7582	13.9737	16.0564	2.88722	22.2551	23.3822	23.8067	20.4544	33.1194	37.2771	34.8942	35.3745	33.4968	34.0029	26.193	39.048	32.9928
ENSMUSG00000037628.10	Cdkn3	0.000464489	2.32156e-06	20	14	30.8323	48.6423	31.2883	31.1721	44.9578	37.5338	38.0192	91.4033	102.029	88.9767	134.686	138.942	126.07	58.589	95.5643	117.632	85.8046	97.1193	65.9856
ENSMUSG00000037649.10	H2-DMa	0.00379061	4.99295e-05	20	0	8.25296	84.8856	67.6503	76.318	52.986	65.4436	52.8559	39.3247	43.0789	44.9997	43.0552	57.61	55.1554	55.2726	53.2008	56.0588	55.9988	64.0787	76.6597
ENSMUSG00000037656.9	Slc20a2	0.000552438	3.00038e-06	20	10	183.484	1668.14	1716.63	1924.07	1905.09	1944.06	1907.45	2065.08	2255.97	2081.24	2203.55	1948.57	2080.15	1929.02	1757.6	2034.66	1691.71	1559.92	1516.7
ENSMUSG00000037712.16	Fermt2	0.000219747	8.00938e-07	24	16	365.8	3277.15	3232.84	3389.16	2719.15	2902.62	2928.4	3233.13	3353.35	3512.02	3600.08	3354.94	3510.81	3746.38	3894.49	4462.65	3970.5	3759.62	3413.78
ENSMUSG00000037725.8	Ckap2	0.000111202	2.58837e-07	20	12	468.781	582.754	610.544	557.874	835.734	804.571	846.622	1762.17	1498.69	1564.76	1695.71	1862.72	1855.02	1126.46	1232.48	1269.13	1173.27	1235.52	1263.43
ENSMUSG00000037736.20	Limch1	3.8502e-05	5.69669e-08	20	8	21.8798	111.591	147.139	102.116	176.62	168.421	166.913	179.618	202.924	187.158	150.141	176.219	150.833	135.971	146.795	148.877	145.416	152.187	142.645
ENSMUSG00000037813.13	D630003M21Rik	0.0171317	0.00045255	20	6	1.38547	1.90754	3.38252	5.37451	5.61973	5.77444	5.56378	2.12566	4.53462	0	2.20796	3.38883	1.12562	0	0.985199	0.918997	2.70962	7.00861	3.8815
ENSMUSG00000037820.15	Tgm2	0.000154246	4.59224e-07	24	0	203.172	2991.98	2964.78	2842.04	2096.96	1963.31	2049.33	2035.32	1991.83	2007.6	1706.75	1809.63	1754.84	1971.02	1952.66	1906	2116.21	2178.68	2113.48
ENSMUSG00000037822.12	Smim14	0.0410799	0.00157216	20	0	87.1074	1799.76	1775.82	1655.35	1485.21	1516.75	1619.99	1605.94	1567.84	1504.42	1462.77	1665.04	1620.89	1620.59	1764.49	1775.5	1791.96	1729.12	1898.06
ENSMUSG00000037855.15	Zfp365	0.0132299	0.000310332	20	6	75.9865	419.659	460.868	521.327	617.367	636.15	650.035	559.048	567.961	527.724	553.094	512.842	509.906	546.094	438.414	401.602	490.441	474.583	374.565
ENSMUSG00000037892.13	Pcdh18	0.0465074	0.00186127	20	10	25.7516	280.408	271.447	369.766	479.283	479.278	443.248	432.572	486.338	414.202	503.415	412.307	461.504	449.919	389.154	405.278	377.54	385.473	366.802
ENSMUSG00000037894.13	H2afz	0.0369573	0.00132502	24	14	312.759	4126.96	4079.31	3705.18	4336.82	3829.41	4427.84	4663.69	4347.56	4674.85	4779.13	5451.49	5326.44	4362.12	5169.34	4973.61	5059.76	5104.27	5427.31
ENSMUSG00000037965.14	Zc3h7a	0.0224685	0.00065353	24	16	192.914	1485.02	1308.19	1379.1	1269.26	1286.74	1332.53	1425.25	1355.85	1367.38	1544.47	1663.91	1631.02	1475.78	1634.45	1542.08	1725.12	1618.99	1848.57
ENSMUSG00000037972.7	Snn	0.0010336	8.07542e-06	20	16	138.6	1716.79	1639.67	1625.25	1278.89	1335.82	1347.36	1469.89	1444.28	1503.4	1551.09	1579.19	1586	1560.9	1759.57	1608.24	1459.58	1546.9	1641.88
ENSMUSG00000037991.9	Rmi2	0.0465074	0.00186127	20	6	8.37972	13.3528	7.61066	16.1235	44.9578	46.1955	40.8011	27.6336	29.475	26.5907	20.9756	28.2402	21.3868	21.0036	21.6744	24.8129	25.2898	16.0197	26.2001
ENSMUSG00000037993.8	Dhx38	0.000884764	6.33787e-06	24	4	325.547	2616.19	2795.65	2579.76	2755.27	2593.68	2443.43	2496.59	2321.72	2334.87	2256.54	2211.77	2260.25	1999.76	2242.31	1702.9	1968.09	2003.46	2048.46
ENSMUSG00000038047.18	Haus6	0.025318	0.000782552	20	8	131.611	845.041	813.495	891.093	1131.17	1329.08	1252.78	1087.27	1205.07	1128.06	1094.04	1067.48	1077.22	1020.33	970.421	1075.23	991.721	876.076	880.131
ENSMUSG00000038072.14	Galnt11	0.0410799	0.00157216	24	18	79.468	1439.24	1379.22	1272.68	1168.9	1137.56	1339.02	1191.43	1168.8	1231.36	1186.78	1252.74	1310.22	1296.7	1364.5	1422.61	1475.84	1454.79	1497.29
ENSMUSG00000038074.16	Fkbp14	0.0116493	0.00025602	24	18	168.717	1521.26	1579.64	1470.46	1520.54	1474.41	1625.55	1496.46	1490.76	1397.04	1459.46	1683.12	1569.12	1713.45	1784.2	1735.07	1968.09	1949.39	1981.51
ENSMUSG00000038080.17	Kdm1b	0.00874353	0.000172911	20	4	55.2676	901.313	792.354	756.731	927.255	969.143	1028.37	843.886	830.969	749.654	786.034	825.744	738.407	798.137	781.263	855.586	870.691	849.043	911.183
ENSMUSG00000038122.9	Tbc1d32	4.54198e-05	7.78563e-08	24	4	135.614	954.724	887.065	884.644	1152.85	1142.38	1153.56	867.269	993.081	924.539	833.505	770.393	827.331	716.334	785.204	729.683	755.081	762.937	769.508
ENSMUSG00000038181.16	Chpf2	0.00276739	3.22574e-05	20	18	182.912	2909.95	2924.19	2748.52	2128.27	2032.6	1986.27	1846.13	1776.44	1777.49	2088.73	2160.94	2129.67	2151.21	2372.36	2114.61	2092.73	2020.48	2157.15
ENSMUSG00000038187.14	Btbd10	0.0288639	0.000934858	24	18	82.6746	1222.73	1064.65	973.861	1131.17	974.917	1108.12	1074.52	1073.57	988.971	1091.84	1122.83	1100.86	1161.83	1242.34	1134.96	1185.91	1400.72	1419.66
ENSMUSG00000038217.13	Tlcd2	0.00500409	7.63872e-05	20	18	9.58611	67.7177	85.4085	105.34	71.4508	73.1429	75.1111	66.9582	69.1529	57.2723	76.1747	50.8324	79.9191	98.3853	82.7567	82.7097	82.1918	66.0812	77.6301
ENSMUSG00000038252.13	Ncapd2	4.54198e-05	7.78563e-08	20	12	327.244	546.51	503.149	498.754	871.058	1011.49	855.895	1333.85	1371.72	1413.4	1312.63	1261.77	1447.55	1011.49	966.48	1077.06	817.402	747.919	753.012
ENSMUSG00000038299.16	Wdr36	0.00874353	0.000172911	20	18	395.475	9402.27	9619.88	8484.2	8794.07	8360.42	9023.53	8716.26	8314.22	8449.72	8542.6	9060.59	8950.93	8807.14	9518.99	9411.45	9368.96	9484.65	9382.56
ENSMUSG00000038319.14	Kcnh2	0.00324231	4.01918e-05	24	16	17.3284	20.0292	27.0601	29.0223	23.2817	15.3985	13.9095	14.8796	28.3414	33.7498	32.0154	23.7218	33.7686	80.6981	39.408	47.7878	65.0309	61.075	57.2522
ENSMUSG00000038332.13	Sesn1	0.0065017	0.000115555	24	18	167.415	2170.78	2317.87	2077.78	2023.1	1938.29	1973.29	2013	1852.39	2019.87	1936.38	2125.92	2073.39	2124.68	2367.43	2362.74	2498.27	2409.96	2434.67
ENSMUSG00000038368.16	Focad	0.0132299	0.000310332	24	4	211.691	1355.31	1368.23	1417.79	1334.28	1433.99	1264.83	1189.31	1222.08	1318.29	1235.35	1040.37	1037.82	951.795	960.569	1118.42	1071.2	898.103	950.968
ENSMUSG00000038379.15	Ttk	0.00233739	2.58112e-05	20	12	150.518	280.408	225.783	234.328	507.381	561.083	521.141	799.248	789.023	817.154	694.404	805.411	791.311	568.203	613.779	618.485	606.955	566.696	634.626
ENSMUSG00000038388.14	Mpp6	0.00144728	1.29788e-05	20	6	101.692	858.393	845.629	901.842	1081.4	1092.33	997.772	886.4	1082.64	969.539	875.457	881.095	861.1	804.77	881.753	744.387	876.11	942.157	824.819
ENSMUSG00000038393.14	Txnip	0.000312152	1.3743e-06	20	16	439.644	3544.21	3456.93	3451.51	2992.91	2769.8	3055.44	3411.68	3099.41	3225.66	3444.42	3470.16	3550.21	3804.97	4053.11	4017.85	3891.92	4036.96	4168.73
ENSMUSG00000038412.8	Higd1a	0.00500409	7.63872e-05	20	2	67.2191	1009.09	1079.87	956.662	1014.76	947.97	995.917	908.719	869.513	907.153	890.912	952.26	908.376	914.21	1105.39	985.165	1101.01	1126.38	1308.07
ENSMUSG00000038417.4	Fig4	0.0102151	0.000210675	24	4	98.8915	1852.22	1909.43	1917.62	1905.09	1915.19	2002.96	1940.73	1796.84	1881.81	1851.38	1712.49	1829.13	1763.2	1735.92	1786.53	1780.22	1744.14	1659.34
ENSMUSG00000038463.8	Olfml2b	0.0116493	0.00025602	20	14	483.574	7311.6	7669.86	7240.54	4893.98	4503.1	4553.96	5233.37	4956.34	4952.01	5916.23	5955.3	5837.47	5572.59	5788.05	5538.79	5337.95	5269.47	5053.72
ENSMUSG00000038481.13	Cdk19	0.0465074	0.00186127	20	12	57.7805	1114.96	1086.63	1087.8	1119.13	1248.24	1177.67	1211.63	1284.43	1226.24	1257.43	1163.5	1230.3	1240.32	1209.82	1187.34	1129.91	1055.3	983.961
ENSMUSG00000038495.14	Otud7b	0.0288639	0.000934858	24	6	384.398	4443.62	4332.16	4757.51	5030.46	5825.44	5264.27	4743.41	5172.86	5309.96	4580.42	4269.92	4634.18	4659.48	4541.77	4218.2	4442.87	4117.06	4199.79
ENSMUSG00000038503.15	Mesd	0.025318	0.000782552	24	18	184.745	2280.46	2304.34	2056.29	2146.74	1964.27	2090.13	2141.6	1895.47	1950.33	2094.25	2359.75	2289.51	2156.74	2410.78	2156.89	2495.56	2615.21	2599.64
ENSMUSG00000038508.7	Gdf15	0.00276739	3.22574e-05	20	0	17.4191	374.832	398.291	308.497	164.578	178.045	188.241	141.356	136.039	151.363	177.741	214.626	199.235	200.087	193.099	181.042	194.189	217.267	202.809
ENSMUSG00000038521.17	C1s1	0.0010336	8.07542e-06	20	0	40.664	646.656	695.107	613.769	472.86	384	395.029	404.938	326.492	344.657	421.721	462.01	426.61	437.759	468.955	449.389	473.28	471.579	496.832
ENSMUSG00000038524.13	Fchsd1	0.00433321	6.1846e-05	24	4	15.5724	214.598	208.025	227.879	227.198	229.053	220.697	218.943	224.464	208.635	198.717	227.051	205.989	202.298	188.173	152.553	195.093	172.211	207.66
ENSMUSG00000038534.18	Osbpl7	0.0369573	0.00132502	24	6	7.65182	81.0705	89.6367	85.9921	91.5213	99.1278	97.3662	81.8379	104.296	98.1812	96.0463	97.1463	77.6678	75.1708	85.7123	80.8717	68.6437	85.1045	73.7486
ENSMUSG00000038535.17	Zfp280d	0.0171317	0.00045255	20	12	45.2684	753.479	744.999	843.798	812.452	867.128	843.84	835.384	965.873	876.471	1003.52	973.723	874.607	848.988	821.656	845.477	884.239	815.001	783.093
ENSMUSG00000038539.15	Atf5	4.54198e-05	7.78563e-08	24	2	230.691	666.685	760.221	646.016	694.438	703.519	698.255	391.121	349.166	367.157	243.98	314.031	301.666	264.203	282.752	171.852	293.542	305.375	323.135
ENSMUSG00000038545.13	Cul7	0.00169295	1.63733e-05	24	4	346.434	3510.83	3699.63	3652.51	3641.58	3692.75	3363.31	3362.79	3314.81	3564.18	3194.92	3213.74	3283.44	3196.97	3151.65	2633.84	2824.33	2863.52	2944.12
ENSMUSG00000038563.14	Efl1	0.000650816	3.86349e-06	24	4	90.0837	827.873	843.938	865.296	871.861	927.759	881.86	841.761	794.692	839.653	807.01	725.209	771.05	689.803	802.937	672.706	681.018	708.871	712.256
ENSMUSG00000038633.5	Degs1	0.0224685	0.00065353	20	18	267.069	5245.74	5154.11	4999.37	4453.23	4383.76	4866.46	4679.64	4087.96	4481.56	4822.19	5199.59	4913.33	4665.01	5199.88	5241.96	5242.21	5048.2	4834.41
ENSMUSG00000038644.14	Pold1	0.0148536	0.000375219	20	6	138.651	357.664	338.252	306.347	915.213	749.714	819.731	661.08	570.228	626.928	527.703	539.953	518.911	539.461	472.896	500.853	515.731	469.577	512.358
ENSMUSG00000038650.15	Rnh1	0.0148536	0.000375219	20	18	635.685	9330.74	9167.46	8716.37	6851.25	6213.29	7271.86	7199.61	6763.38	6973.93	7306.14	7436.21	7364.94	7174.39	8038.24	7850.07	7775.71	8116.97	8540.28
ENSMUSG00000038685.18	Rtel1	0.0065017	0.000115555	20	10	72.8858	569.401	558.961	544.975	810.044	816.12	784.493	804.562	864.978	691.359	895.328	822.355	802.567	659.955	699.491	776.552	734.307	603.741	647.241
ENSMUSG00000038695.13	Josd2	0.00570472	9.4082e-05	24	2	59.9925	622.812	553.041	552.499	548.325	599.579	619.435	526.101	468.199	484.769	461.464	487.991	478.389	446.603	526.096	473.283	522.053	528.649	577.374
ENSMUSG00000038708.10	Golga4	0.00758651	0.000141543	24	2	175.74	4268.12	4267.89	3951.34	4201.15	4196.09	4085.67	3969.67	3948.52	4047.93	3476.44	3689.3	3680.78	3617.04	4028.48	3307.47	3862.11	3608.43	3576.81
ENSMUSG00000038759.15	Nup205	0.000464489	2.32156e-06	20	10	422.231	3695.86	3763.05	3896.52	4570.44	4500.21	4410.23	4493.64	4643.45	4689.17	4603.6	4353.51	4508.11	3684.47	3821.59	4150.19	3571.28	3471.26	3251.73
ENSMUSG00000038776.13	Ephx1	0.0148536	0.000375219	20	12	99.2828	2132.63	2163.96	1944.5	2534.5	2437.77	2465.68	2467.89	2363.67	2374.76	2504.93	2718.97	2573.17	2029.61	2333.94	2209.27	1805.51	1899.33	1791.31
ENSMUSG00000038816.14	Ctnnal1	0.0324158	0.00111424	20	6	86.6086	1031.98	996.997	955.587	1551.04	1463.82	1458.64	1382.74	1442.01	1334.65	1341.34	1303.57	1304.59	1267.95	1339.87	1337.14	1377.39	1449.78	1308.07
ENSMUSG00000038843.18	Gcnt1	6.88473e-06	3.85101e-09	20	0	56.7154	811.659	748.382	768.554	451.184	455.218	497.031	447.451	447.793	431.588	405.161	452.973	451.374	562.676	501.466	519.233	584.375	500.615	550.203
ENSMUSG00000038844.10	Kif16b	0.0102151	0.000210675	24	2	91.654	1351.49	1244.77	1287.73	1202.62	1170.29	1239.8	1043.7	1091.71	1165.9	1013.45	974.852	1028.82	981.642	1070.91	1078.9	1009.78	991.217	1032.48
ENSMUSG00000038936.13	Sccpdh	0.0010336	8.07542e-06	24	18	605.195	3672.97	3592.23	3073.14	3029.84	2765.96	3033.19	3362.79	2948.63	2977.14	3159.59	3377.53	3371.23	3607.09	4102.37	3955.36	4842.09	4581.63	5138.14
ENSMUSG00000038943.16	Prc1	0.000154246	4.59224e-07	20	12	990.394	1513.63	1464.63	1386.62	2634.05	2340.57	2405.41	4379.92	4034.68	4259.63	4129.99	4679.97	4383.17	3369.42	3732.92	3585.93	3615.54	3537.34	3548.66
ENSMUSG00000038963.15	Slco4a1	0.0148536	0.000375219	24	6	3.75694	15.2603	10.9932	9.67411	9.63382	12.5113	11.1276	12.754	17.0048	14.3181	9.93583	10.1665	9.00496	4.42181	10.8372	5.51398	5.41924	6.00738	3.8815
ENSMUSG00000038991.17	Txndc5	0.00570472	9.4082e-05	20	18	175.999	5656.81	5865.28	5491.67	5781.09	5949.59	5858.66	5401.3	4973.34	5318.15	5838.95	5895.43	5964.66	6012.56	6505.27	6047	5971.1	6069.45	5567.05
ENSMUSG00000039005.13	Tlr4	0.00570472	9.4082e-05	24	0	198.79	4598.13	4163.03	4007.23	3243.39	3283.73	3467.16	3392.55	3207.11	3208.27	3170.63	3132.4	3173.12	3112.96	3343.77	3351.58	3415.02	3437.22	3513.73
ENSMUSG00000039007.10	Cpq	0.00570472	9.4082e-05	20	0	137.707	3051.11	3081.47	2803.34	2415.68	2224.12	2499.07	2472.14	2207.22	2163.05	2383.49	2504.34	2480.87	2363.46	2683.68	2543.78	2594.01	2607.2	2824.76
ENSMUSG00000039018.15	Mtg1	0.00233739	2.58112e-05	20	4	18.8733	186.939	172.508	170.909	199.099	233.865	219.769	176.43	210.86	186.135	161.181	168.312	172.22	175.767	193.099	162.662	177.028	213.262	225.127
ENSMUSG00000039048.15	Foxred1	0.0224685	0.00065353	20	2	50.5197	660.009	623.229	597.645	587.663	563.97	619.435	582.43	514.679	498.065	423.929	613.377	477.263	535.039	551.712	544.965	600.632	579.712	606.485
ENSMUSG00000039055.4	Eme1	0.00276739	3.22574e-05	20	10	20.5784	35.2895	35.5164	32.247	130.859	132.812	136.313	174.304	177.984	196.362	152.349	143.46	154.21	134.865	157.632	147.958	120.126	128.157	150.408
ENSMUSG00000039069.19	Mtg2	0.00874353	0.000172911	20	2	29.0235	458.764	449.029	364.392	485.705	461.955	480.34	434.697	433.056	419.315	450.424	386.326	408.6	463.185	444.325	449.389	522.957	570.701	560.877
ENSMUSG00000039105.6	Atp6v1g1	0.00144728	1.29788e-05	20	0	592.805	8125.17	8205.98	6695.56	5499.31	4999.7	5562.86	5764.79	5253.35	5102.35	5267.09	5904.46	5561.69	5940.7	6637.29	6245.5	7913.9	7402.09	8177.36
ENSMUSG00000039156.19	Stim2	0.00758651	0.000141543	20	16	188.27	3144.58	3145.74	2772.17	2651.71	2444.51	2776.33	2881.33	2794.46	2502.6	2743.39	2914.39	3020.04	2955.98	3058.06	3151.24	2804.46	2903.57	3005.25
ENSMUSG00000039187.16	Fanci	0.00018712	6.07741e-07	20	10	60.7772	131.62	154.75	138.662	306.677	308.932	368.137	446.388	389.977	342.611	380.873	362.604	398.47	302.894	290.634	292.241	294.445	277.341	368.743
ENSMUSG00000039208.15	Metrnl	0.00233739	2.58112e-05	24	16	198.683	1416.35	1533.13	1247.96	1290.93	1204.93	1270.4	1339.16	1318.44	1380.67	1293.87	1528.36	1504.95	1565.32	1777.3	1737.82	1605	1623.99	1752.5
ENSMUSG00000039210.16	Gpatch2	0.0288639	0.000934858	24	4	46.78	598.968	569.108	605.169	580.438	610.165	629.635	553.734	556.624	580.905	542.055	506.065	532.419	607.999	491.614	488.906	536.505	543.668	484.218
ENSMUSG00000039231.18	Suv39h1	0.000385925	1.78962e-06	20	10	52.3095	591.338	613.927	597.645	944.114	953.744	912.46	1079.83	977.21	937.835	895.328	916.113	941.019	821.352	887.664	907.05	851.724	797.98	859.753
ENSMUSG00000039233.12	Tbce	0.0288639	0.000934858	20	0	69.1355	758.247	860.005	802.951	804.424	647.699	802.112	690.839	651.851	601.36	704.34	788.467	735.03	695.33	834.464	829.854	795.725	842.034	745.249
ENSMUSG00000039234.11	Sec24d	0.000138762	3.45521e-07	20	16	152.56	2300.49	2352.54	2564.71	2166	2237.59	2166.17	2338.22	2481.57	2276.58	2514.87	2391.38	2406.58	3003.52	2549.7	2624.65	2381.76	2465.03	2424.97
ENSMUSG00000039239.14	Tgfb2	0.0171317	0.00045255	20	14	76.3876	579.892	558.115	652.465	583.649	691.008	552.669	647.263	777.687	700.563	836.817	715.042	755.291	881.046	664.024	679.139	640.373	633.778	561.848
ENSMUSG00000039254.16	Pomt1	0.00169295	1.63733e-05	20	8	112.425	518.851	589.403	508.428	733.776	723.729	760.384	714.221	681.326	737.381	677.844	719.561	697.885	540.567	588.164	503.61	542.827	587.722	573.492
ENSMUSG00000039294.14	Cybc1	0.00758651	0.000141543	24	14	77.6166	880.33	783.898	813.7	906.382	904.662	980.153	925.724	939.799	968.516	1127.16	1125.09	1062.59	1075.61	1041.36	1278.32	1074.82	1118.37	1125.64
ENSMUSG00000039298.16	Cdk5rap2	0.0116493	0.00025602	24	6	187.498	1423.03	1340.32	1556.46	1838.45	2069.17	1820.28	1722.85	1973.69	1954.42	1746.5	1575.8	1759.34	1659.28	1398	1478.67	1272.62	1207.48	1255.67
ENSMUSG00000039307.16	Hexdc	0.0065017	0.000115555	20	0	32.8687	507.406	484.545	474.031	442.353	417.684	433.048	425.132	396.779	394.77	463.672	401.011	428.861	475.345	525.111	420.901	488.635	516.634	507.507
ENSMUSG00000039323.18	Igfbp2	0.00500409	7.63872e-05	24	18	1071.11	7951.58	8142.56	6821.32	8645.55	7549.11	8505.17	7568.41	6796.26	6893.13	7937.62	8738.65	8208.03	8810.46	10218.5	9066.82	9994.88	9752.98	10109.4
ENSMUSG00000039328.11	Rnf122	0.000650816	3.86349e-06	20	10	82.4088	634.257	625.766	623.443	741.804	675.609	711.237	874.709	773.152	742.495	699.924	835.91	881.361	653.323	694.565	644.217	692.759	621.764	701.582
ENSMUSG00000039361.11	Picalm	0.025318	0.000782552	20	16	279.182	9681.72	9333.21	8844.29	6750.1	6596.33	7060.44	7267.63	7188.5	7110.97	7369.07	7406.84	7146.56	7202.03	7642.19	7473.28	7349.39	7081.7	7491.3
ENSMUSG00000039396.11	Neil3	6.88473e-06	3.85101e-09	20	10	30.4271	46.7347	58.3484	59.1196	158.155	162.647	183.605	199.812	205.191	238.294	184.365	197.681	190.23	149.236	147.78	188.394	171.609	127.156	155.26
ENSMUSG00000039405.7	Prss23	0.00874353	0.000172911	24	18	1187.93	12576.4	11809.2	9711.73	9516.61	9368.06	10922.6	10533.7	9400.26	9342.55	10937.1	11577.4	11131.3	11127.5	11909.1	11228.3	13151.6	12615.5	13489.2
ENSMUSG00000039414.10	Heatr5b	0.025318	0.000782552	24	6	171.786	963.308	1024.9	1265.16	1213.86	1454.2	1166.54	1073.46	1371.72	1381.7	1225.42	1036.98	1032.19	1145.25	890.62	944.729	870.691	781.96	822.879
ENSMUSG00000039450.11	Dcxr	0.0288639	0.000934858	24	0	19.1859	265.148	219.864	206.381	191.874	192.481	204.005	172.178	157.578	178.976	149.037	197.681	174.471	176.872	177.336	158.986	179.738	198.243	180.49
ENSMUSG00000039456.10	Morc3	0.0288639	0.000934858	20	0	147.683	3807.45	3703.01	3288.12	3104.5	3113.38	3209.38	3179.99	2987.18	3057.93	3139.72	3231.81	3093.21	2989.14	3489.58	3334.12	3565.86	3545.35	3895.09
ENSMUSG00000039457.4	Ppl	0.0410799	0.00157216	20	10	5.80731	27.6593	32.1339	39.7713	48.1691	41.3835	38.9465	43.576	45.3462	47.0451	52.9911	39.5363	47.2761	35.3745	39.408	34.0029	42.4507	22.0271	27.1705
ENSMUSG00000039458.15	Mtmr12	0.0196715	0.000544488	20	12	91.7341	495.961	566.571	603.02	560.367	573.594	574.924	704.656	766.35	726.131	699.924	684.543	721.523	707.49	600.971	677.301	640.373	582.716	556.025
ENSMUSG00000039470.15	Zdhhc2	0.00570472	9.4082e-05	24	14	104.176	459.717	396.6	386.964	419.874	427.308	451.594	621.755	625.777	519.542	597.254	629.192	594.328	604.683	648.261	681.896	634.954	601.739	592.9
ENSMUSG00000039478.15	Micu3	0.0132299	0.000310332	20	16	28.5847	216.506	219.864	269.8	187.859	194.406	209.569	210.44	256.206	205.567	275.995	231.57	236.38	242.094	250.241	288.565	291.736	244.3	234.831
ENSMUSG00000039497.8	Dse	0.00233739	2.58112e-05	24	16	384.14	2422.58	2289.12	2167	2358.68	2401.2	2479.59	2461.51	2386.34	2243.85	2649.55	2796.91	2637.33	2875.28	3098.45	3035.45	2985.1	2929.6	2981.96
ENSMUSG00000039509.8	Nup133	0.0224685	0.00065353	20	10	102.252	1393.46	1390.21	1429.62	1773.43	1789.11	1726.63	1659.08	1760.57	1735.56	1691.3	1748.63	1654.66	1514.47	1561.54	1567.81	1430.68	1384.7	1446.83
ENSMUSG00000039529.9	Atp8b1	0.00324231	4.01918e-05	20	18	4.73322	13.3528	10.9932	8.59921	4.81691	4.81203	7.41838	10.6283	6.80193	3.06816	11.0398	7.90726	6.75372	13.2654	17.7336	15.6229	14.4513	20.0246	10.6741
ENSMUSG00000039577.17	Nphp4	0.0148536	0.000375219	20	8	6.64009	20.0292	27.0601	24.7227	33.7184	60.6316	38.9465	41.4503	34.0096	37.8407	32.0154	30.4994	27.0149	30.9527	29.556	23.8939	23.4834	27.0332	18.4371
ENSMUSG00000039607.16	Rbms3	0.0171317	0.00045255	24	6	185.75	1430.66	1288.74	1711.24	1601.62	1802.59	1577.33	1588.93	2002.03	1668.06	1638.31	1388.29	1440.79	1539.9	1231.5	1372.06	1269.91	1297.59	1279.93
ENSMUSG00000039623.13	Ap5z1	0.0132299	0.000310332	24	0	20.1774	209.829	246.924	256.901	187.859	240.602	206.787	220.006	183.652	183.067	165.597	171.7	172.22	181.294	159.602	191.151	199.609	193.237	170.786
ENSMUSG00000039656.17	Rxrb	0.0324158	0.00111424	20	6	73.1028	743.941	778.824	749.206	920.03	891.188	963.462	927.85	877.448	928.63	728.627	851.725	831.834	782.661	860.079	811.474	857.143	829.018	901.479
ENSMUSG00000039682.12	Lap3	0.0465074	0.00186127	20	2	157.759	2759.26	2845.54	2551.82	2841.17	2663.94	2805.07	2693.21	2312.65	2579.3	2429.86	2674.91	2433.59	2530.38	2829.49	2618.22	2963.42	2781.42	3150.81
ENSMUSG00000039747.11	Orai2	0.00233739	2.58112e-05	20	0	41.9572	790.676	688.342	621.293	606.128	592.842	608.307	576.053	463.665	516.474	587.318	626.933	617.966	634.53	681.758	588.158	653.922	641.788	829.671
ENSMUSG00000039756.12	Dnttip2	0.0465074	0.00186127	20	0	106.873	2000.06	1929.73	1813.36	1814.37	1884.39	1918.58	1835.51	1686.88	1723.28	1733.25	1896.61	1861.78	1964.39	2235.42	1797.56	2121.63	2018.48	2056.23
ENSMUSG00000039765.15	Cc2d2a	0.0196715	0.000544488	20	8	61.7817	330.958	317.957	339.669	539.494	490.827	494.249	438.949	471.6	485.792	444.904	440.547	466.007	403.49	384.228	385.06	380.25	428.526	385.239
ENSMUSG00000039770.6	Ypel5	0.00324231	4.01918e-05	20	0	181.074	2707.75	2541.12	2278.79	2143.52	1915.19	2134.64	2154.36	1803.64	1968.74	1901.05	2067.18	1995.73	2056.14	2255.12	2246.03	2565.11	2505.08	2623.9
ENSMUSG00000039781.14	Cep131	0.00500409	7.63872e-05	20	6	53.675	392	405.902	338.594	426.297	402.286	414.502	398.561	344.631	400.906	282.619	293.698	334.309	364.799	334.968	260.076	302.574	312.384	345.454
ENSMUSG00000039813.14	Tbc1d2	0.00570472	9.4082e-05	20	8	6.75197	25.7518	18.6038	35.4717	32.9156	39.4586	32.4554	39.3247	46.4798	50.1133	25.3916	33.8883	38.2711	32.0581	14.778	25.7319	29.8058	33.0406	33.9632
ENSMUSG00000039814.15	Xkr5	0.000154246	4.59224e-07	20	10	11.6164	10.4915	11.8388	7.52431	25.6902	18.2857	16.6913	31.8849	46.4798	40.9088	33.1194	22.5922	24.7637	27.6363	11.8224	11.947	8.12886	7.00861	13.5853
ENSMUSG00000039842.15	Mcph1	0.0224685	0.00065353	20	6	75.4796	778.277	838.864	781.453	974.621	1006.68	920.806	961.861	903.522	942.948	805.906	859.632	919.632	867.781	877.812	748.063	834.563	840.032	896.627
ENSMUSG00000039883.5	Lrrc17	0.000219747	8.00938e-07	20	18	387.2	2292.86	2324.63	2097.13	1682.71	1576.42	1815.65	1777.05	1626.79	1566.81	2090.94	2306.66	2246.74	2207.59	2579.25	2581.46	2329.37	2380.92	2422.06
ENSMUSG00000039934.12	Gsap	0.000219747	8.00938e-07	20	16	42.347	551.279	606.316	563.248	541.902	527.399	504.45	560.111	523.748	550.224	590.63	611.118	592.076	613.526	602.942	601.024	618.697	583.717	583.196
ENSMUSG00000039976.4	Tbc1d16	0.000650816	3.86349e-06	24	4	105.259	635.211	671.429	795.427	717.72	793.985	789.13	583.493	674.524	660.677	547.574	544.471	608.961	573.73	518.215	496.258	525.666	537.66	539.529
ENSMUSG00000039989.7	Cbx4	0.0224685	0.00065353	20	16	20.2615	387.231	355.164	356.867	360.465	313.744	326.409	384.744	337.829	377.384	399.641	375.03	372.58	389.119	426.591	377.708	371.218	387.476	383.298
ENSMUSG00000040029.15	Ipo8	1.45681e-05	1.10402e-08	20	6	376.584	4965.33	4823.47	4732.79	5187.81	5092.09	4992.57	4877.32	4917.79	4885.53	4470.02	4451.79	4442.82	4330.06	4410.74	4218.2	4416.68	4292.27	4494.78
ENSMUSG00000040084.9	Bub1b	9.24392e-06	5.50422e-09	20	12	713.854	810.705	917.508	825.524	1216.27	1199.16	1235.16	2448.76	2309.25	2241.8	2514.87	2650.06	2498.88	1810.73	2001.92	1945.52	1750.41	1781.19	1829.16
ENSMUSG00000040093.16	Bmf	0.00144728	1.29788e-05	20	18	35.6387	274.686	281.594	290.223	233.62	237.714	189.169	222.131	247.137	236.248	241.772	236.088	254.39	325.003	303.441	333.596	261.027	221.272	272.676
ENSMUSG00000040133.2	Gpr176	0.0102151	0.000210675	24	16	8.56863	37.197	36.362	40.8462	32.9156	25.985	36.1646	28.6964	44.2125	59.3178	46.3672	47.4436	43.8992	59.6945	46.3044	78.1147	45.1603	53.0652	46.578
ENSMUSG00000040151.9	Hs2st1	0.00201254	2.05898e-05	20	16	363.235	8948.27	8819.91	8656.18	6005.88	6281.62	6419.68	6426.93	6436.89	6325.53	6736.49	6760.71	6748.1	6925.66	6950.58	6847.45	6998.95	6349.8	6549.07
ENSMUSG00000040152.8	Thbs1	0.0410799	0.00157216	20	16	4539.06	48839.7	48843.5	59818.3	34222.5	39263.3	34323.9	37373.3	44755.5	44122.2	49332.5	41803.4	42627.3	51174.7	40864.1	49372.2	40653.3	39833.9	37276
ENSMUSG00000040189.18	Ccdc114	0.0410799	0.00157216	20	8	6.32172	23.8443	23.6776	30.0972	48.9719	38.4962	33.3827	49.953	48.7471	36.8179	32.0154	28.2402	41.648	22.1091	29.556	31.2459	35.2251	43.0529	56.2818
ENSMUSG00000040195.11	Nemp1	0.000138762	3.45521e-07	20	10	127.035	456.856	445.647	548.2	701.663	702.556	655.599	787.557	880.849	839.653	876.561	838.17	840.839	740.654	617.72	701.195	681.018	632.777	589.018
ENSMUSG00000040212.12	Emp3	0.0148536	0.000375219	20	14	177.651	2911.86	2910.66	2691.55	2691.85	2578.29	2869.06	2905.78	2583.6	2691.8	2932.17	3220.51	3140.48	2734.89	2942.79	3040.04	2640.07	2644.25	2625.84
ENSMUSG00000040219.4	Ttc12	0.0288639	0.000934858	24	2	26.3111	357.664	392.372	363.317	366.085	354.165	331.972	353.922	281.146	343.634	294.763	338.883	316.299	259.781	321.175	306.945	335.09	350.43	311.491
ENSMUSG00000040234.16	Tm7sf3	0.0148536	0.000375219	20	18	68.1413	1471.67	1393.6	1308.15	1123.95	1115.43	1241.65	1145.73	1071.3	1001.24	1131.58	1201.9	1215.67	1288.96	1211.79	1220.43	1164.23	1189.46	1166.39
ENSMUSG00000040289.8	Hey1	0.000219747	8.00938e-07	20	12	84.4838	770.646	761.066	740.607	940.1	926.797	1011.68	1057.52	987.413	927.607	1097.36	1083.29	1119.99	948.479	1023.62	977.813	845.401	876.076	913.124
ENSMUSG00000040297.12	Suco	0.0148536	0.000375219	20	16	121.176	3491.75	3466.23	3353.69	3090.85	3115.31	3033.19	3234.19	3287.6	3116.23	3309.73	3354.94	3301.45	3243.4	3272.83	3436.13	3234.38	3226.96	3238.14
ENSMUSG00000040339.10	Fam102b	0.00233739	2.58112e-05	24	16	308.823	1769.24	1729.31	1612.35	1836.05	1791.04	1824.92	2091.65	2163.01	2078.17	2156.07	2185.79	2169.07	2293.81	2301.43	2345.28	2509.11	2314.84	2291.06
ENSMUSG00000040356.16	Skiv2l	0.00169295	1.63733e-05	24	4	224.122	2204.16	2247.68	2129.38	2267.96	2196.21	2168.02	2240.44	2084.79	2146.69	2011.45	2018.61	2052.01	1923.49	1848.23	1811.34	1717.9	1745.14	1786.46
ENSMUSG00000040407.18	Akap9	0.0465074	0.00186127	24	4	233.082	2641.94	2481.92	2805.49	3008.96	3246.2	2970.13	2412.62	2803.53	2656	2777.62	2479.49	2680.1	2334.72	2455.12	2459.24	2332.98	2180.68	2152.29
ENSMUSG00000040410.14	Fbxl4	0.00433321	6.1846e-05	20	0	44.482	677.177	632.531	570.773	614.156	581.293	612.016	567.551	523.748	565.564	533.223	551.249	592.076	616.843	573.386	669.03	635.857	698.858	641.418
ENSMUSG00000040479.11	Dgkz	0.0410799	0.00157216	24	4	90.8859	1571.81	1461.25	1589.78	1709.2	1613.96	1572.7	1591.06	1479.42	1656.81	1468.29	1497.86	1509.46	1514.47	1392.09	1447.42	1412.62	1344.65	1471.09
ENSMUSG00000040482.16	Dxo	0.00233739	2.58112e-05	20	6	32.1151	289.946	319.648	250.452	356.451	327.218	309.717	295.467	321.958	325.225	258.331	286.921	272.4	292.945	247.285	262.833	281.8	313.385	262.972
ENSMUSG00000040495.4	Chrm4	0.00324231	4.01918e-05	20	16	6.02936	10.4915	13.5301	12.8988	11.2395	4.81203	6.49108	11.6911	7.93558	13.2954	25.3916	14.6849	20.2612	21.0036	13.7928	20.2179	11.7417	18.0221	29.1113
ENSMUSG00000040549.16	Ckap5	1.45681e-05	1.10402e-08	20	12	729.537	6711.68	6847.06	7139.49	7507.15	7747.37	7291.34	8171.03	8449.13	8767.78	8848.41	8478.84	8805.73	7213.08	7447.12	7736.12	7072.11	6791.34	6487.93
ENSMUSG00000040557.14	Mettl27	0.0132299	0.000310332	24	4	40.6235	367.202	342.48	414.912	254.493	229.053	211.424	273.147	202.924	212.726	196.509	204.459	200.36	189.032	179.306	195.746	159.868	176.216	203.779
ENSMUSG00000040560.10	Wdr7	0.0224685	0.00065353	24	4	170.249	2952.87	3009.59	3236.53	2191.69	2281.86	2222.73	2221.31	2224.23	2097.6	2182.57	2179.01	2111.66	2045.09	2024.58	2019.04	1950.93	1806.22	2055.26
ENSMUSG00000040565.8	Btaf1	0.00324231	4.01918e-05	20	6	162.739	2632.41	2587.62	2693.7	2959.19	2931.49	2766.13	2735.72	2718.5	2727.6	2729.04	2585.67	2653.09	2489.48	2553.64	2449.13	2478.4	2321.85	2421.09
ENSMUSG00000040612.13	Ildr2	0.0410799	0.00157216	20	14	67.7009	755.386	805.039	820.15	604.522	656.361	548.033	651.514	716.469	655.564	794.866	767.004	726.025	753.919	672.891	732.44	612.374	570.701	588.048
ENSMUSG00000040618.7	Pck2	7.35354e-05	1.433e-07	24	2	438.052	1986.7	2087.01	1948.8	1687.52	1575.46	1645.95	1135.1	1040.69	1040.11	816.946	898.039	973.662	747.286	797.026	810.555	819.208	832.022	825.79
ENSMUSG00000040627.14	Aicda	0.00379061	4.99295e-05	20	6	1.60323	0	0.845629	0	2.40845	2.88722	3.70919	0	2.26731	1.02272	0	0	0	0	0	0	0.903207	1.00123	7.76301
ENSMUSG00000040648.14	Ppip5k2	0.00570472	9.4082e-05	20	8	118.92	2008.64	1987.23	1864.95	2148.34	2178.89	2258.9	2121.41	2293.38	2136.46	2079.9	2118.02	2082.4	1896.96	2011.78	2090.72	1959.96	1832.25	2008.68
ENSMUSG00000040651.9	Tasor	0.0288639	0.000934858	20	6	116.825	1648.12	1521.29	1480.14	1771.82	2047.04	2055.82	1914.16	1794.57	1693.62	1649.35	1693.28	1653.54	1622.8	1692.57	1654.19	1789.25	1613.98	1724.36
ENSMUSG00000040675.17	Mthfd1l	0.00758651	0.000141543	24	4	159.175	1533.66	1578.79	1636	1877.79	1817.99	1776.7	1544.29	1483.95	1480.9	1451.73	1554.34	1491.45	1427.14	1449.23	1353.68	1343.07	1242.53	1258.58
ENSMUSG00000040706.4	Agmat	0.00570472	9.4082e-05	24	16	19.1251	50.5498	49.0465	60.1945	41.7466	53.8947	53.7832	57.3928	61.2173	64.4314	67.3428	77.943	77.6678	64.1163	83.7419	99.2517	102.062	76.0935	103.83
ENSMUSG00000040720.15	Virma	0.0324158	0.00111424	24	6	180.623	3404.96	3347.85	3460.11	3283.53	3404.99	3272.43	3337.28	3432.71	3421	3332.92	3212.61	3153.99	3122.9	2909.29	3280.82	3057.35	3042.74	2627.78
ENSMUSG00000040731.13	Eif4h	0.0288639	0.000934858	20	0	285.242	8055.54	8356.51	7472.71	7488.69	7135.28	7655.77	7470.63	6945.9	7048.59	6984.89	7585.32	7252.37	7277.2	7903.27	7795.85	7555.32	7548.27	7671.79
ENSMUSG00000040746.15	Rnf167	0.000884764	6.33787e-06	20	8	44.721	419.659	431.271	463.282	504.973	522.587	537.832	542.043	540.753	530.792	489.063	515.101	450.248	418.967	493.585	476.959	425.41	494.607	416.291
ENSMUSG00000040751.12	Lat2	0.00123548	1.02546e-05	24	16	13.9381	21.9367	19.4495	15.0486	16.8592	12.5113	15.7641	26.5707	10.2029	33.7498	36.4314	41.7955	33.7686	46.429	42.3636	34.9219	47.8699	32.0393	27.1705
ENSMUSG00000040752.16	Myh6	0.0224685	0.00065353	24	4	83.5809	547.464	569.108	504.129	253.691	236.752	280.971	263.582	221.063	264.885	197.613	202.2	218.37	149.236	220.685	118.551	139.997	126.155	158.171
ENSMUSG00000040797.16	Iqsec3	0.0410799	0.00157216	20	10	1.56126	0.95377	0	0	0	0	1.85459	11.6911	5.66827	4.09088	2.20796	1.12961	1.12562	1.10545	3.9408	0	1.80641	1.00123	0.970376
ENSMUSG00000040860.16	Crocc	0.000650816	3.86349e-06	20	6	36.4357	247.98	208.87	226.804	276.169	272.361	321.772	273.147	249.404	247.498	203.132	234.959	207.114	197.876	243.344	192.07	195.996	223.274	220.275
ENSMUSG00000040918.12	Slc19a2	0.0148536	0.000375219	20	10	43.2156	372.924	329.795	370.841	493.733	507.188	540.614	499.53	513.545	499.088	532.119	504.935	540.298	422.283	438.414	476.959	419.088	401.493	466.751
ENSMUSG00000040936.15	Ulk4	0.000111202	2.58837e-07	20	10	21.3839	61.0413	73.5697	60.1945	111.592	114.526	127.04	113.723	126.969	141.135	115.918	110.702	129.446	96.1744	84.7271	88.2237	78.579	84.1033	63.0744
ENSMUSG00000040945.13	Rcc2	0.0410799	0.00157216	20	6	320.212	3980.08	4035.34	3585.87	4711.74	4698.47	4818.24	4016.43	3479.18	4000.88	3497.41	3798.87	3825.98	3620.36	3820.6	3404.88	3723.92	3643.47	3784.47
ENSMUSG00000040990.17	Sh3kbp1	0.0148536	0.000375219	20	8	200.975	1737.77	1703.1	1789.71	2682.22	2851.61	2637.23	2589.05	2691.3	2538.39	2493.89	2385.73	2539.4	2361.25	2375.32	2421.56	2284.21	2304.83	2034.88
ENSMUSG00000041028.16	Ghitm	0.000552438	3.00038e-06	24	0	942.629	10953.1	10731.9	10089	10022.4	10000.4	10401.5	9280.63	9207.54	9015.28	8477.47	9068.5	8676.28	8631.38	9398.8	8456.61	9612.83	9817.06	10414.1
ENSMUSG00000041057.10	Wdr43	0.0410799	0.00157216	24	18	235.368	3386.84	3103.46	2939.86	3213.68	2975.76	3178.77	3080.08	2706.03	2901.46	3109.91	3267.96	3287.94	3308.62	3804.84	3100.7	3458.38	3487.28	3750.5
ENSMUSG00000041064.13	Pif1	0.00433321	6.1846e-05	20	12	75.1066	76.3016	45.664	56.9698	66.6339	88.5414	49.1468	241.262	182.518	241.362	198.717	259.81	210.491	147.025	182.262	174.609	184.254	177.218	156.231
ENSMUSG00000041084.8	Ostc	0.00144728	1.29788e-05	24	18	694.322	3734.96	3918.65	3437.53	3432.05	3130.71	3571.02	3884.64	3336.34	3388.27	3685.09	4202.14	3952.05	4206.25	4648.17	4514.11	5624.27	5545.81	5740.74
ENSMUSG00000041112.17	Elmo1	0.0116493	0.00025602	20	18	21.1422	61.9951	82.026	112.865	52.986	78.9173	42.6557	60.5813	71.4202	76.704	80.5906	73.4246	68.6629	132.654	94.5791	106.604	99.3527	104.128	85.3931
ENSMUSG00000041124.11	Msantd4	0.00276739	3.22574e-05	20	0	203.871	3325.8	3214.24	2836.66	2793	2761.14	2920.06	2867.51	2589.27	2648.85	2689.3	2804.82	2685.73	2867.55	3241.31	2814.89	3225.35	3341.1	3579.72
ENSMUSG00000041126.16	H2afv	0.0369573	0.00132502	24	16	272.98	1427.79	1527.21	1224.31	1400.12	1257.86	1375.18	1639.95	1554.24	1605.67	1685.78	1843.52	1800.99	1756.56	2002.91	1553.1	1909.38	1897.33	2049.43
ENSMUSG00000041147.10	Brca2	0.0116493	0.00025602	20	8	144.316	277.547	257.917	313.871	584.452	696.782	624.071	481.462	640.515	583.973	542.055	462.01	469.384	448.814	382.257	383.222	342.315	289.355	301.787
ENSMUSG00000041153.9	Osgin2	0.0369573	0.00132502	20	2	54.7315	922.296	965.708	840.573	870.255	818.045	942.134	891.714	812.83	800.79	746.291	878.835	763.171	798.137	901.457	811.474	933.916	909.117	1060.62
ENSMUSG00000041161.8	Otud3	0.000884764	6.33787e-06	20	4	22.8546	331.912	287.514	355.792	326.747	335.88	331.045	308.22	298.151	306.816	267.163	274.495	261.144	297.367	311.323	295.917	317.929	313.385	278.498
ENSMUSG00000041189.9	Chrnb1	0.0116493	0.00025602	20	16	197.218	2674.37	2924.19	3091.42	2466.26	2475.31	2329.37	2497.65	2387.48	2601.8	2725.73	2763.02	2811.8	2785.74	2734.91	2735.85	2610.27	2472.04	2307.55
ENSMUSG00000041219.14	Arhgap11a	0.000464489	2.32156e-06	20	12	252.651	380.554	376.305	482.631	582.043	762.226	614.798	817.316	1202.81	1145.45	1086.32	925.149	936.516	843.461	726.092	914.402	596.116	599.737	486.158
ENSMUSG00000041220.10	Elovl6	0.00144728	1.29788e-05	20	18	465.117	1509.82	1616.84	1577.96	737.79	837.293	754.82	965.049	1022.56	949.084	1347.96	1212.07	1303.47	1673.66	1606.86	1679.01	1682.67	1626	1615.68
ENSMUSG00000041236.8	Vps41	0.00758651	0.000141543	24	2	177.914	3722.57	3709.77	3381.64	3469.78	3182.68	3315.09	3408.49	3026.86	3178.61	2931.07	3127.89	2967.14	2901.81	2975.3	3081.4	3044.71	2952.63	3097.44
ENSMUSG00000041319.14	Thoc6	0.0102151	0.000210675	20	0	58.3971	570.355	638.45	525.627	582.043	428.271	520.214	497.404	418.318	474.542	457.048	499.287	480.64	537.25	594.075	494.42	665.663	605.744	596.781
ENSMUSG00000041328.16	Pcf11	0.00433321	6.1846e-05	20	12	57.1252	1398.23	1281.97	1327.5	1319.03	1332.93	1338.09	1418.88	1479.42	1411.35	1404.26	1458.32	1427.29	1312.17	1360.56	1375.74	1312.36	1258.55	1361.44
ENSMUSG00000041346.11	Wrap53	0.0102151	0.000210675	20	6	31.6608	280.408	320.493	283.774	352.437	333.955	346.809	343.294	314.022	364.088	323.466	289.18	300.541	239.883	315.264	282.132	307.09	301.37	309.55
ENSMUSG00000041355.13	Ssr2	0.000260096	1.05125e-06	20	18	247.914	3238.05	3254.83	2982.85	2671.78	2567.7	2782.82	2695.34	2429.42	2410.55	2889.12	2904.22	3099.96	2804.53	3235.39	3649.34	2790.01	2951.62	2910.16
ENSMUSG00000041361.13	Myzap	0.0132299	0.000310332	24	14	25.2185	224.136	176.736	189.183	277.775	226.165	263.352	293.341	257.34	289.43	292.555	365.993	299.415	306.21	357.627	295.917	330.574	317.39	337.691
ENSMUSG00000041372.10	B4galnt3	0.0148536	0.000375219	20	12	20.2533	95.377	88.7911	95.6662	107.578	120.301	134.458	147.733	126.969	150.34	155.661	127.646	142.954	158.08	135.957	121.308	79.4822	126.155	103.83
ENSMUSG00000041406.14	BC055324	0.025318	0.000782552	20	10	35.9467	268.963	290.051	241.853	611.748	622.677	693.618	568.614	624.643	577.837	556.406	593.044	613.463	533.934	518.215	542.208	511.215	471.579	499.744
ENSMUSG00000041431.16	Ccnb1	0.000219747	8.00938e-07	20	12	728.461	831.688	814.341	730.933	925.65	934.496	1030.23	2676.2	2237.83	2240.78	2637.41	2716.71	2691.36	1725.61	1939.86	1861.89	1978.93	1859.28	2162
ENSMUSG00000041439.15	Mfsd6	0.0132299	0.000310332	24	4	78.8492	650.471	717.093	708.36	633.424	727.579	618.507	554.797	579.297	608.519	597.254	527.527	605.584	525.09	513.289	502.691	588.891	481.591	457.047
ENSMUSG00000041440.18	Gk5	0.0148536	0.000375219	20	0	17.7186	188.847	174.2	176.284	168.592	149.173	155.786	130.728	130.37	137.045	144.621	128.775	138.451	155.869	146.795	165.419	127.352	139.171	165.934
ENSMUSG00000041498.13	Kif14	0.000464489	2.32156e-06	20	12	157.81	181.216	180.119	231.104	354.043	382.075	299.517	530.352	775.42	597.269	582.902	567.063	684.377	446.603	364.524	451.227	375.734	365.449	356.128
ENSMUSG00000041577.5	Prelp	0.0010336	8.07542e-06	20	16	25.3588	96.3308	81.1804	145.112	52.986	57.7444	54.7105	47.8273	77.0885	71.5904	90.5264	98.2759	114.813	129.338	87.6827	99.2517	74.0629	69.0848	61.1337
ENSMUSG00000041617.10	Ccdc74a	0.0171317	0.00045255	20	10	6.33032	12.399	22.832	20.4231	32.1127	27.9098	33.3827	32.9477	22.6731	37.8407	32.0154	30.4994	60.7835	24.32	18.7188	26.6509	14.4513	22.0271	14.5556
ENSMUSG00000041654.15	Slc39a11	0.0171317	0.00045255	24	2	87.9648	773.508	861.696	762.105	769.903	740.09	739.056	640.886	601.97	614.655	549.782	664.21	626.971	591.417	622.646	576.211	613.277	621.764	689.937
ENSMUSG00000041695.2	Kcnj2	0.00758651	0.000141543	24	16	110.185	236.535	261.299	249.377	314.705	316.632	286.535	290.152	308.354	274.089	383.081	372.771	338.812	458.763	473.881	471.445	493.151	433.532	462.869
ENSMUSG00000041697.8	Cox6a1	0.0148536	0.000375219	20	18	168.546	2634.31	2665.42	2605.56	2248.69	2187.55	2343.28	2129.91	2074.59	2249.98	2432.07	2692.99	2641.83	2418.73	2700.43	2459.24	2378.14	2487.05	2587.02
ENSMUSG00000041718.16	Alg13	0.00169295	1.63733e-05	20	10	43.4001	268.009	286.668	307.422	366.085	428.271	389.465	406.001	406.982	414.202	437.176	372.771	381.585	378.065	293.589	344.624	339.606	326.401	294.024
ENSMUSG00000041774.16	Ydjc	0.025318	0.000782552	20	2	21.0519	152.603	143.757	119.314	185.451	159.759	157.641	143.482	120.167	139.09	113.71	145.72	138.451	120.494	150.735	147.958	193.286	185.227	180.49
ENSMUSG00000041842.15	Fhdc1	0.0465074	0.00186127	20	6	14.7309	61.0413	61.7309	74.1682	69.0424	80.8421	88.0932	66.9582	92.9596	76.704	35.3274	75.6838	47.2761	65.2217	50.2452	55.1398	65.9341	54.0664	57.2522
ENSMUSG00000041852.15	Tcf20	0.00433321	6.1846e-05	24	4	617.924	6730.76	7037.32	7224.41	7445.34	7784.9	7265.37	6624.62	6970.84	7006.66	6810.46	6395.84	6364.26	6660.35	6087.55	6319.94	5884.39	5917.27	5679.61
ENSMUSG00000041881.13	Ndufa7	0.00570472	9.4082e-05	24	16	288.115	3090.22	2915.73	2591.59	2816.29	2468.57	2684.53	2717.65	2758.18	2815.55	2841.65	3144.83	3125.85	2974.77	3166.43	3346.07	3372.57	3151.87	3495.29
ENSMUSG00000041891.16	Lman1	0.00500409	7.63872e-05	24	18	614.528	5932.45	5939.7	5732.45	6380.8	5937.08	6178.58	6015.61	5694.35	5710.87	6297.11	6380.03	6441.93	6736.63	6955.51	7000.92	7372.88	7047.66	7038.14
ENSMUSG00000041939.14	Mvk	0.0148536	0.000375219	24	18	115.456	893.683	889.602	784.678	505.776	444.632	457.158	578.179	562.293	541.019	620.437	686.802	602.207	779.344	851.212	749.901	839.982	900.105	966.494
ENSMUSG00000041957.15	Pkp2	0.0369573	0.00132502	24	14	41.3268	309.022	273.138	308.497	358.86	340.692	306.008	366.676	396.779	382.497	417.305	340.012	364.701	416.756	424.621	487.987	382.056	432.531	346.424
ENSMUSG00000042029.7	Ncapg2	0.0116493	0.00025602	20	8	512.453	1176	935.266	1040.5	2561.79	2734.2	2814.35	2302.09	2673.16	2434.07	2415.51	2223.07	2304.15	1816.26	1842.32	1837.07	1925.64	1717.11	1733.09
ENSMUSG00000042032.13	Mat2b	0.025318	0.000782552	24	18	209.762	2280.46	2322.1	1957.4	2047.19	2028.75	2276.51	2236.19	1997.5	2169.19	2205.75	2245.66	2328.91	2271.71	2514.23	2700.93	2560.59	2604.2	2919.86
ENSMUSG00000042066.16	Tmcc2	0.0132299	0.000310332	24	2	46.0159	1312.39	1214.32	1241.51	1129.57	1113.5	1127.59	1206.31	1100.78	1062.61	1049.89	1056.18	1014.18	1088.87	1070.91	937.377	961.915	1103.36	1085.85
ENSMUSG00000042156.16	Dzip1	0.0324158	0.00111424	20	12	16.8903	148.788	129.381	191.332	141.296	158.797	159.495	166.864	202.924	168.749	211.964	150.238	175.597	161.396	164.528	183.799	139.094	152.187	133.912
ENSMUSG00000042167.6	Tent2	0.0065017	0.000115555	24	12	54.0619	264.194	272.293	346.118	286.606	314.707	287.462	292.278	429.655	348.748	439.384	410.048	354.57	381.381	356.642	372.194	314.316	318.391	285.29
ENSMUSG00000042190.12	Cmklr1	3.0645e-05	4.14712e-08	20	16	121.385	442.549	525.981	512.728	276.169	276.211	293.953	337.98	327.626	389.656	462.568	473.306	506.529	509.614	576.342	496.258	500.376	469.577	458.017
ENSMUSG00000042213.17	Zfand4	0.00874353	0.000172911	24	18	16.0492	143.066	169.126	152.636	161.366	166.496	167.841	145.608	165.514	147.272	161.181	175.089	169.969	180.189	217.729	184.718	175.222	180.221	212.512
ENSMUSG00000042215.8	Bag2	0.00379061	4.99295e-05	24	18	97.1025	913.712	989.386	878.194	1001.92	980.692	986.644	939.541	891.052	824.313	956.047	1015.52	1040.07	1056.81	1183.22	1050.41	1115.46	1121.38	1155.72
ENSMUSG00000042254.14	Cilp	0.000154246	4.59224e-07	24	16	786.133	723.912	738.234	686.862	402.212	423.459	431.193	576.053	580.431	542.042	941.696	933.057	981.541	1658.18	1807.84	1874.75	1829.9	1935.38	1898.06
ENSMUSG00000042354.7	Gnl3	0.00144728	1.29788e-05	24	18	317.203	2511.28	2454.86	2149.8	2337.81	2163.49	2233.86	2209.62	1979.36	2006.58	2402.26	2545.01	2422.34	2508.27	2695.5	2541.03	2997.74	2975.65	3007.19
ENSMUSG00000042357.2	Gjb5	0.00874353	0.000172911	20	6	2.88974	0.95377	0.845629	6.44941	10.4366	11.5489	14.8368	8.50263	10.2029	7.15904	4.41592	6.77765	7.87934	4.42181	4.926	4.59498	18.0641	7.00861	12.6149
ENSMUSG00000042363.14	Lgalsl	0.0171317	0.00045255	24	16	21.2869	111.591	65.9591	80.6176	108.38	109.714	108.494	117.974	122.435	112.499	128.062	117.479	113.688	142.603	135.957	131.417	186.061	175.215	154.29
ENSMUSG00000042406.8	Atf4	0.025318	0.000782552	20	18	1206.82	11886.8	12504.3	10809.2	4788.81	4298.11	4695.83	5535.22	4820.3	5055.31	5062.86	5765.52	5630.35	5997.08	6793.93	6222.53	7241.91	7632.37	7241.91
ENSMUSG00000042426.6	Dhx29	0.0102151	0.000210675	20	6	154.002	1678.64	1751.3	1780.04	2165.2	2048.96	2027.07	1823.82	1836.52	1904.31	1870.14	1807.37	1655.79	1753.25	1732.97	1647.76	1569.77	1688.07	1686.51
ENSMUSG00000042462.4	Dctpp1	0.0065017	0.000115555	20	6	90.3508	316.652	323.876	276.25	641.452	576.481	627.78	587.745	574.763	518.519	453.736	535.434	549.303	383.592	471.91	437.442	485.022	531.653	511.388
ENSMUSG00000042515.13	Pwwp3b	0.0288639	0.000934858	24	18	84.0503	1032.93	929.346	836.273	782.748	788.211	785.421	902.342	815.097	767.04	843.441	907.076	920.758	924.159	1021.65	896.022	1047.72	985.21	1036.36
ENSMUSG00000042524.14	Sun2	0.0010336	8.07542e-06	20	14	561.781	5991.59	6110.52	6212.93	5060.16	4841.87	4897.98	6085.76	5611.59	5862.23	6716.62	7061.18	6894.43	6010.35	6090.5	5310.88	5511.37	5380.61	5656.32
ENSMUSG00000042532.14	Golga7b	0.0171317	0.00045255	24	16	6.03523	8.58393	7.61066	13.9737	8.831	12.5113	12.9822	11.6911	11.3365	15.3408	19.8717	13.5553	14.6331	17.6872	21.6744	24.8129	27.0962	22.0271	19.4075
ENSMUSG00000042535.9	Gtpbp1	0.0116493	0.00025602	24	6	109.997	1383.92	1342.86	1347.93	1457.12	1348.33	1335.31	1507.09	1394.39	1376.58	1329.19	1227.88	1257.32	1347.55	1129.04	1112.91	1228.36	1185.46	1221.7
ENSMUSG00000042606.9	Hirip3	0.00018712	6.07741e-07	20	10	23.4458	106.822	126.844	126.838	211.944	226.165	212.351	216.817	217.662	240.339	228.524	168.312	193.607	163.607	167.484	192.989	149.029	136.167	153.319
ENSMUSG00000042613.9	Pbxip1	0.0324158	0.00111424	20	18	904.681	20503.2	19671	18177.7	14122.4	13112.8	14025.4	13284.3	12806.9	12869.9	14033.8	14854.4	14431.6	13571.6	15371.1	14415.4	13922.9	14717.1	16185.9
ENSMUSG00000042642.13	Flad1	0.0132299	0.000310332	20	4	34.2459	587.523	615.618	550.349	629.41	638.075	601.816	584.556	548.689	528.746	566.342	569.323	496.399	518.457	538.904	565.183	595.213	566.696	621.04
ENSMUSG00000042647.13	Acad12	0.000552438	3.00038e-06	20	4	44.5695	254.657	285.823	227.879	286.606	312.782	292.099	255.079	222.196	260.794	218.588	190.904	176.722	192.349	205.907	220.559	217.673	203.25	252.298
ENSMUSG00000042682.9	Selenok	0.0410799	0.00157216	24	18	161.803	2059.19	2016.83	1692.97	1461.93	1543.7	1715.5	1706.9	1542.9	1743.74	1664.8	1809.63	1771.73	1752.14	2088.62	1894.05	2303.18	2181.68	2145.5
ENSMUSG00000042705.9	Commd10	0.00570472	9.4082e-05	20	18	30.1898	611.367	609.699	547.125	565.987	546.647	570.288	553.734	518.08	548.178	572.966	663.08	595.453	603.577	655.157	596.429	595.213	642.789	600.663
ENSMUSG00000042759.12	Apobr	0.025318	0.000782552	20	2	5.48492	54.3649	56.6571	32.247	39.3381	39.4586	40.8011	38.2619	32.876	40.9088	26.4955	21.4626	30.3918	30.9527	50.2452	37.6789	40.6443	42.0516	45.6077
ENSMUSG00000042804.13	Gpr153	0.000312152	1.3743e-06	24	14	41.6883	203.153	224.937	196.707	229.606	248.301	241.097	259.33	233.533	253.635	333.402	283.532	330.932	455.447	356.642	403.44	304.381	331.407	344.483
ENSMUSG00000042895.6	Abra	0.0010336	8.07542e-06	20	2	264.437	3458.37	3331.78	2929.11	2996.92	2647.58	3189.9	3028	2685.63	2678.5	2345.96	2622.95	2555.16	2899.6	3212.73	2941.71	3555.92	3609.43	3994.07
ENSMUSG00000043004.13	Gng2	0.00324231	4.01918e-05	24	14	16.1497	114.452	127.69	133.288	109.986	147.248	141.876	159.424	149.642	149.317	165.597	150.238	148.582	176.872	192.114	181.961	158.061	152.187	189.223
ENSMUSG00000043017.9	Ptgir	0.025318	0.000782552	20	0	5.46138	37.197	39.7446	45.1459	21.6761	25.985	16.6913	20.1938	12.4702	18.409	22.0796	10.1665	13.5074	23.2145	22.6596	27.5699	19.8705	23.0283	20.3779
ENSMUSG00000043019.12	Edem3	0.0171317	0.00045255	24	2	155.442	8442.78	8117.19	7753.26	6686.67	6712.78	6829.54	6903.08	6976.51	6659.95	6631.61	6601.43	6439.68	6422.68	6594.92	6465.14	6486.83	6460.93	6737.32
ENSMUSG00000043162.7	Pyurf	0.00324231	4.01918e-05	20	2	38.415	344.311	371.231	326.77	341.198	344.541	343.1	317.786	290.215	256.703	271.579	276.754	289.284	257.571	332.012	329.001	345.025	316.389	359.039
ENSMUSG00000043262.16	Uevld	0.000385925	1.78962e-06	20	10	94.7087	732.496	668.047	788.978	748.227	787.248	781.712	842.824	938.666	804.881	914.096	808.8	890.366	751.708	674.861	745.306	699.985	597.734	588.048
ENSMUSG00000043298.8	Smco3	0.0065017	0.000115555	20	0	2.04157	1.90754	1.69126	4.29961	1.60564	2.88722	1.85459	0	0	0	0	0	0	5.52726	2.9556	2.75699	2.70962	4.00492	1.94075
ENSMUSG00000043372.12	Hexim2	0.0171317	0.00045255	20	0	13.6608	231.766	233.394	205.306	187.057	172.271	158.568	172.178	168.914	148.294	178.845	159.275	163.215	164.712	185.217	183.799	199.609	184.226	210.572
ENSMUSG00000043384.15	Gprasp1	0.00570472	9.4082e-05	24	4	61.6485	779.23	829.562	759.955	789.973	766.075	789.13	732.289	688.128	699.541	701.028	689.061	674.247	652.217	675.847	680.058	671.986	663.815	677.322
ENSMUSG00000043419.11	Rnf227	0.000765253	4.95707e-06	20	6	9.63543	67.7177	63.4222	55.8949	87.5072	72.1805	75.1111	58.4556	65.7519	76.704	51.8871	56.4804	64.1604	53.0617	56.1564	45.9498	75.8694	63.0775	71.8078
ENSMUSG00000043587.15	Pxylp1	0.0288639	0.000934858	24	14	36.6263	254.657	246.924	223.579	289.817	318.556	318.99	381.556	323.091	309.884	361.002	351.308	316.299	358.167	354.672	385.979	345.928	334.411	327.017
ENSMUSG00000043631.8	Ecm2	0.0132299	0.000310332	24	16	19.1737	81.0705	60.8853	42.9961	38.5353	38.4962	38.0192	60.5813	47.6135	56.2496	65.1349	53.0916	74.291	76.2763	80.7863	68.9248	91.2239	84.1033	89.2746
ENSMUSG00000043760.16	Pkhd1	0.0065017	0.000115555	24	6	175.785	1155.97	1173.73	1255.48	1140	1173.17	1013.54	1060.7	1371.72	1262.04	1007.93	929.668	1007.43	1001.54	795.056	889.589	906.819	925.136	850.049
ENSMUSG00000043872.14	Zmym1	0.0324158	0.00111424	20	8	36.7831	582.754	604.625	538.526	723.339	721.805	717.728	713.158	700.598	715.904	688.884	686.802	696.759	665.483	700.477	636.865	617.793	666.819	655.004
ENSMUSG00000043885.14	Slc36a4	0.0171317	0.00045255	20	18	45.5942	1208.43	1117.08	1213.56	1062.93	1110.62	1167.47	1033.07	1040.69	1097.38	1153.66	1108.15	1079.47	1175.1	1161.55	1183.67	1093.78	1075.32	1158.63
ENSMUSG00000043895.6	S1pr2	0.000111202	2.58837e-07	20	12	68.6781	417.751	375.459	434.26	696.043	644.812	625.926	657.891	701.732	703.632	763.955	790.726	745.161	747.286	648.261	689.248	625.922	617.759	573.492
ENSMUSG00000043998.10	Mgat2	0.0148536	0.000375219	24	18	444.83	3477.45	3254.83	2917.28	3085.23	2857.38	3141.68	3479.7	2995.11	2963.84	3325.19	3417.07	3278.93	3635.83	3915.18	3865.3	4269.46	4081.01	4034.82
ENSMUSG00000044005.13	Gls2	0.0196715	0.000544488	20	6	17.8822	33.382	33.8252	24.7227	91.5213	68.3308	101.075	68.0211	85.0241	67.4995	58.511	68.9061	61.9091	42.0072	46.3044	59.7348	67.7405	48.059	69.8671
ENSMUSG00000044022.5	Pcdhb21	0.0224685	0.00065353	24	2	35.1954	525.527	496.384	514.878	453.592	460.993	466.43	367.739	439.858	429.543	451.528	429.251	428.861	380.276	347.775	421.82	432.636	417.513	373.595
ENSMUSG00000044030.4	Irf2bp1	0.00169295	1.63733e-05	24	6	66.5803	446.365	549.659	595.495	560.367	537.985	535.978	594.122	633.713	635.109	540.951	502.676	532.419	500.77	472.896	433.767	462.442	422.519	377.476
ENSMUSG00000044055.5	Otos	0.025318	0.000782552	20	6	3.32203	8.58393	3.38252	12.8988	13.6479	9.62406	12.0549	11.6911	11.3365	10.2272	5.5199	12.4257	6.75372	6.63272	4.926	6.43298	7.22565	8.00984	6.79263
ENSMUSG00000044201.10	Cdc25c	7.35354e-05	1.433e-07	20	12	138.892	130.667	125.999	131.138	172.606	180.932	158.568	418.755	427.388	365.111	468.088	468.788	461.504	373.643	361.568	375.87	360.379	361.444	369.713
ENSMUSG00000044254.6	Pcsk9	0.00433321	6.1846e-05	20	18	77.8466	294.715	280.749	252.602	118.014	114.526	103.857	119.037	116.766	106.363	122.542	167.182	127.195	226.618	222.655	183.799	267.349	283.348	252.298
ENSMUSG00000044258.10	Ctla2a	9.14368e-05	1.93033e-07	20	0	17.1506	101.1	117.542	118.239	59.4086	82.7669	62.1289	55.2671	53.2817	71.5904	54.0951	72.2949	58.5323	71.8544	96.5495	86.3857	92.1271	88.1082	98.008
ENSMUSG00000044276.2	4933427E11Rik	0.0410799	0.00157216	24	0	1.98939	7.63016	5.07377	5.37451	4.01409	1.92481	4.63649	4.25132	4.53462	2.04544	1.10398	0	1.12562	1.10545	1.9704	0	0.903207	2.00246	6.79263
ENSMUSG00000044288.6	Cnr1	0.0148536	0.000375219	24	18	28.3639	170.725	126.844	150.486	97.9438	97.203	111.276	137.105	95.227	144.204	131.374	144.59	115.939	211.142	157.632	166.338	205.028	177.218	174.668
ENSMUSG00000044600.14	Smim7	0.0196715	0.000544488	24	18	369.071	4887.12	4627.28	4365.17	4134.51	3627.31	4102.36	4382.05	3988.2	4110.31	4218.31	4516.17	4406.8	4280.31	4917.13	4637.26	5300.92	5206.39	5670.88
ENSMUSG00000044674.6	Fzd1	3.8502e-05	5.69669e-08	24	14	267.828	2550.38	2531.81	2719.5	2431.74	2663.94	2433.23	2849.45	2634.61	2836	2991.79	3003.63	3079.7	3365	3140.81	3109.89	2905.62	2941.61	2574.41
ENSMUSG00000044734.16	Serpinb1a	0.025318	0.000782552	24	20	277.124	3813.17	3812.1	3491.28	3787.7	3514.71	3799.14	3580.67	3535.87	3509.98	3526.11	3636.21	3581.72	3642.47	4256.06	4002.23	4370.62	4287.27	4402.59
ENSMUSG00000044783.16	Hjurp	0.025318	0.000782552	20	10	403.623	1591.84	1637.98	1574.73	2361.89	2319.4	2263.53	3305.4	3124.35	2890.21	2800.8	3092.87	2789.29	2524.85	2413.74	2381.12	2578.65	2591.18	2559.85
ENSMUSG00000044847.13	Lsm11	0.025318	0.000782552	20	10	29.7052	513.128	548.813	532.076	566.79	658.286	608.307	652.577	647.317	669.882	640.309	594.174	592.076	615.737	583.238	581.725	610.568	606.745	573.492
ENSMUSG00000044927.6	H1fx	0.0224685	0.00065353	20	12	6.86439	11.4452	17.7582	20.4231	20.8733	16.3609	14.8368	19.1309	19.2721	34.7725	30.9115	29.3698	36.0199	27.6363	18.7188	12.866	6.32245	9.01107	23.289
ENSMUSG00000045039.9	Megf8	0.0132299	0.000310332	24	4	818.167	5013.02	5329.15	5283.14	5061.77	5810.05	4776.51	4780.61	4833.9	5045.08	4823.29	4307.2	4389.92	4568.84	3846.22	3430.62	3496.31	3619.45	3579.72
ENSMUSG00000045165.6	AI467606	1.99832e-05	2.16343e-08	20	0	67.744	1072.99	1094.24	1092.1	968.199	946.045	1006.12	945.918	850.241	868.29	942.8	968.075	908.376	965.06	1041.36	992.517	1007.08	1038.28	1075.18
ENSMUSG00000045205.16	Dpy19l4	0.0132299	0.000310332	20	8	158.227	2953.83	2742.38	2836.66	2981.67	3028.69	3368.87	3098.15	3174.23	2877.93	3107.71	2941.5	2910.85	2853.17	2746.74	2783.64	2883.94	2854.51	2739.37
ENSMUSG00000045294.11	Insig1	0.0116493	0.00025602	20	18	1554.93	6778.45	6891.88	5943.13	1554.26	1296.36	1483.68	2258.51	1927.21	2137.49	2989.58	3291.68	3164.12	3733.11	4201.87	4143.76	4208.94	4187.14	4518.07
ENSMUSG00000045316.5	Fahd1	0.0102151	0.000210675	24	0	27.5468	206.968	235.931	192.407	179.028	198.256	194.732	161.55	164.38	156.476	124.75	140.071	147.456	140.393	203.936	134.174	168.9	156.192	184.371
ENSMUSG00000045328.11	Cenpe	0.000154246	4.59224e-07	20	12	733.245	625.673	616.464	698.686	1096.65	1225.14	1110.9	2053.39	2413.55	2379.87	2549.09	2342.81	2330.03	1688.03	1797.99	1722.2	1468.61	1433.76	1338.15
ENSMUSG00000045404.16	Kcnk13	0.00379061	4.99295e-05	20	14	9.60192	43.8734	55.8115	39.7713	40.1409	35.609	32.4554	39.3247	49.8808	49.0906	70.6548	48.5732	51.7785	47.5345	59.1119	57.8968	35.2251	36.0443	35.9039
ENSMUSG00000045414.7	Dipk2a	0.0196715	0.000544488	20	18	314.281	9058.91	8130.72	7710.27	4725.39	4895.76	5561	5585.17	5549.24	5242.46	5745.12	5667.25	5676.5	5594.7	5870.8	5993.7	5772.39	5459.71	5816.43
ENSMUSG00000045435.9	Tmem60	0.00570472	9.4082e-05	20	18	30.415	384.369	358.547	302.047	248.874	227.128	256.861	245.514	240.335	262.839	256.124	268.847	253.265	274.152	300.486	294.998	327.864	283.348	287.231
ENSMUSG00000045441.5	Gprin3	0.0132299	0.000310332	24	14	86.9892	423.474	416.049	458.983	447.17	556.271	535.05	511.221	673.391	588.064	695.508	607.729	602.207	853.41	576.342	764.605	690.953	595.732	639.478
ENSMUSG00000045672.15	Col27a1	0.0324158	0.00111424	24	14	3.1169	5.72262	1.69126	17.1984	9.63382	5.77444	7.41838	7.43981	14.7375	12.2726	15.4557	11.2961	10.1306	16.5818	16.7484	16.5419	10.8385	13.016	11.6445
ENSMUSG00000045751.16	Mms22l	0.0148536	0.000375219	20	8	133.223	319.513	306.963	345.043	734.579	723.729	757.602	597.31	572.495	598.291	572.966	573.841	568.438	473.134	481.762	503.61	465.151	478.588	530.796
ENSMUSG00000045817.8	Zfp36l2	0.0148536	0.000375219	20	10	95.8808	819.289	799.965	1056.63	1055.71	1173.17	1008.9	1101.09	1313.91	1177.15	1287.24	1081.04	1071.59	1318.81	965.495	1055.01	959.205	872.071	801.53
ENSMUSG00000045934.15	Mtmr11	0.0465074	0.00186127	24	14	26.8602	288.039	301.044	323.545	301.86	301.233	308.79	354.985	325.359	374.316	320.154	307.254	337.686	382.487	382.257	380.465	356.767	318.391	323.135
ENSMUSG00000046020.13	Pofut1	0.025318	0.000782552	24	6	118.628	1724.42	1721.7	1696.19	2021.5	2087.46	2141.13	1887.58	1973.69	1998.4	1881.18	1898.87	1830.26	1830.63	1701.44	1815.94	1578.81	1620.99	1584.62
ENSMUSG00000046111.17	Cep295	0.0224685	0.00065353	20	12	45.1953	445.411	474.398	568.623	572.409	693.895	582.343	497.404	697.197	662.723	699.924	633.71	629.222	603.577	492.6	624.918	475.087	473.582	432.788
ENSMUSG00000046180.11	4930550L24Rik	0.0324158	0.00111424	20	0	15.0815	101.1	123.462	101.041	104.366	95.2782	114.985	79.7122	78.2221	69.545	103.774	103.924	105.808	111.651	118.224	101.09	118.32	145.178	142.645
ENSMUSG00000046186.8	Cd109	0.0465074	0.00186127	24	4	247.853	2160.29	2196.1	2286.32	2220.6	2310.74	2040.98	1959.86	2158.48	2133.39	2110.81	1919.2	2091.4	1753.25	1793.06	1960.22	1572.48	1522.87	1494.38
ENSMUSG00000046295.13	Ankle1	0.000552438	3.00038e-06	20	10	32.1906	41.0121	16.067	26.8725	56.1973	51.9699	60.2743	96.7175	97.4943	103.295	99.3583	88.1095	97.929	46.429	57.1416	41.3549	58.7084	61.075	50.4595
ENSMUSG00000046402.10	Rbp1	0.00144728	1.29788e-05	24	18	20.9569	53.4111	44.8183	44.071	31.3099	23.0977	14.8368	31.8849	30.6087	26.5907	33.1194	53.0916	32.643	53.0617	74.8751	85.4667	77.6758	61.075	82.4819
ENSMUSG00000046441.5	Cmtr2	0.0465074	0.00186127	20	0	52.1108	923.25	792.354	734.158	704.874	606.316	696.4	668.52	621.243	646.359	611.605	676.636	710.267	673.221	785.204	688.329	844.498	753.926	810.264
ENSMUSG00000046572.10	Zfp518b	0.00500409	7.63872e-05	20	10	39.78	167.864	215.635	208.531	196.69	235.789	191.951	292.278	261.874	252.612	217.484	267.717	255.516	229.934	222.655	194.827	172.512	189.232	192.134
ENSMUSG00000046591.10	Ticrr	0.00324231	4.01918e-05	20	10	32.4112	72.4865	82.026	103.191	189.465	244.451	188.241	179.618	260.74	232.158	187.677	166.052	200.36	186.822	133.002	165.419	126.449	119.146	94.1265
ENSMUSG00000046714.7	Foxc2	0.0171317	0.00045255	20	10	16.9257	86.7931	93.0192	85.9921	108.38	86.6165	103.857	109.471	154.177	138.067	112.606	70.0357	119.316	87.3308	95.5643	88.2237	80.3854	74.091	82.4819
ENSMUSG00000046768.13	Rhoj	0.0171317	0.00045255	24	14	25.4547	444.457	394.909	400.938	447.973	428.271	460.867	461.268	433.056	466.36	512.247	464.269	490.771	458.763	557.623	562.426	468.764	463.569	515.27
ENSMUSG00000046798.14	Cldn12	0.00324231	4.01918e-05	24	16	133.735	1167.41	1206.71	1103.92	1137.59	1063.46	1187.87	1293.46	1144.99	1221.13	1224.31	1239.18	1251.69	1303.33	1408.83	1413.42	1480.36	1393.71	1522.52
ENSMUSG00000046818.7	Ddit4l	0.0224685	0.00065353	24	16	28.3553	34.3357	28.7514	52.6702	54.5916	56.782	57.4924	52.0786	48.7471	57.2723	77.2787	89.2391	69.7885	102.807	77.8307	96.4947	100.256	111.136	84.4227
ENSMUSG00000046822.13	Slc39a3	0.0288639	0.000934858	24	4	89.0081	1073.95	1155.13	1109.3	1239.55	1156.81	1013.54	1054.33	1021.42	1072.83	1097.36	1033.59	997.3	994.908	895.546	941.053	905.013	958.177	872.368
ENSMUSG00000046836.13	Brox	0.0224685	0.00065353	20	0	257.232	5178.97	5196.39	4688.72	4288.66	4078.68	4493.68	4463.88	4140.11	4098.04	3997.51	4543.29	4129.9	4236.1	4788.07	4617.96	4883.64	4768.86	5154.64
ENSMUSG00000046861.9	Hectd3	0.0465074	0.00186127	20	2	72.4067	1838.87	1909.43	1715.54	1687.52	1553.32	1505.93	1600.62	1496.42	1594.42	1489.27	1559.99	1450.92	1604.01	1677.79	1433.64	1714.29	1643.02	1691.36
ENSMUSG00000046897.17	Zfp740	0.0116493	0.00025602	20	6	163.471	3300.05	3296.26	3150.54	3756.39	3427.13	3571.02	3286.27	3166.3	3326.91	3055.82	3195.66	3328.46	2919.5	3251.16	2961.01	3229.87	3170.89	3370.12
ENSMUSG00000046947.12	Adck2	0.025318	0.000782552	20	8	18.6048	155.465	174.2	183.808	187.859	185.744	190.096	207.252	205.191	199.43	198.717	220.274	141.828	176.872	152.706	166.338	174.319	174.214	170.786
ENSMUSG00000047045.17	Tmem164	0.0410799	0.00157216	20	4	57.1242	1046.29	1216.86	1123.27	1248.38	1219.37	1233.31	1071.33	1096.24	1152.61	1011.25	1039.24	990.546	1150.78	1095.54	1077.98	1041.4	1073.32	909.242
ENSMUSG00000047084.8	Ngrn	0.0065017	0.000115555	20	2	67.1649	1040.56	1164.43	1084.58	1101.47	1038.44	1084.94	1068.14	947.735	1041.13	884.289	1006.48	971.411	1026.97	1165.49	1003.54	1302.42	1288.58	1284.78
ENSMUSG00000047098.18	Rnf31	0.00169295	1.63733e-05	24	2	29.8282	375.786	372.077	381.59	384.55	373.414	339.391	350.734	329.893	345.679	309.115	323.068	309.546	320.581	291.619	251.805	359.476	305.375	298.876
ENSMUSG00000047420.8	Fam180a	0.0065017	0.000115555	20	16	10.0128	41.9659	29.597	52.6702	12.8451	3.84962	6.49108	8.50263	5.66827	12.2726	34.2234	20.333	18.0099	21.0036	19.704	22.9749	16.2577	13.016	16.4964
ENSMUSG00000047443.14	Erfe	3.8502e-05	5.69669e-08	20	12	131.456	384.369	366.157	481.556	439.944	501.414	422.848	652.577	631.445	677.041	777.202	674.376	711.392	615.737	517.23	545.884	512.118	571.702	460.928
ENSMUSG00000047534.17	Mis18bp1	0.0010336	8.07542e-06	20	10	150.921	197.43	221.555	192.407	415.057	391.699	437.684	702.53	690.395	716.927	636.997	639.358	579.695	537.25	540.874	565.183	462.442	448.551	439.58
ENSMUSG00000047554.14	Tmem41b	0.0324158	0.00111424	20	0	63.5499	1476.44	1430.8	1270.53	924.044	912.361	1153.56	1145.73	1010.09	935.789	1077.49	1216.59	1064.84	1167.36	1158.59	1147.83	1391.84	1240.52	1387.64
ENSMUSG00000047604.3	Frat2	0.025318	0.000782552	20	12	7.61927	21.9367	24.5232	11.8239	10.4366	27.9098	18.5459	30.822	23.8067	37.8407	24.2876	36.1475	38.2711	22.1091	29.556	31.2459	19.8705	23.0283	12.6149
ENSMUSG00000047671.8	Tctex1d4	0.0465074	0.00186127	20	14	1.18755	6.67639	8.45629	1.0749	0.802818	0.962406	2.78189	5.31415	4.53462	3.06816	7.72787	6.77765	5.6281	2.21091	2.9556	4.59498	3.61283	3.00369	2.91113
ENSMUSG00000047721.8	Bola2	0.0410799	0.00157216	20	10	32.3048	529.343	529.364	490.155	659.917	608.241	596.252	644.075	702.866	649.427	537.639	692.45	613.463	544.988	604.912	610.214	567.214	603.741	614.248
ENSMUSG00000047735.14	Samd9l	0.000650816	3.86349e-06	24	16	86.2814	330.958	288.36	260.126	285.803	252.15	286.535	295.467	272.077	254.657	304.699	342.271	348.942	395.752	471.91	428.253	485.022	385.473	441.521
ENSMUSG00000047767.17	Atg16l2	5.98777e-05	1.05881e-07	20	6	27.5697	327.143	337.406	323.545	368.494	358.977	397.81	331.603	336.695	338.52	326.778	291.439	299.415	286.312	295.56	302.35	337.799	353.434	378.447
ENSMUSG00000047821.16	Trim16	0.0288639	0.000934858	24	2	108.639	1576.58	1650.67	1532.81	1311	1250.17	1347.36	1171.24	1198.27	1154.65	1054.3	1096.85	1116.62	1234.79	1096.53	1130.37	1040.49	1116.37	1098.47
ENSMUSG00000047866.18	Lonp2	4.54198e-05	7.78563e-08	20	18	177.441	3190.36	3139.82	3138.71	3114.94	3075.85	3039.68	2944.04	2923.69	3019.07	3147.45	3203.57	3128.1	3192.55	3598.93	3454.51	3659.79	3627.45	3325.48
ENSMUSG00000047878.13	A4galt	0.0224685	0.00065353	24	16	164.755	1685.31	1683.65	1589.78	1765.4	1508.09	1522.62	1632.51	1631.33	1540.22	1763.06	1730.56	1835.89	1741.09	1832.47	2021.79	1862.41	2020.48	1879.62
ENSMUSG00000047921.17	Trappc9	0.0102151	0.000210675	24	4	311.549	2298.59	2380.45	2481.95	2130.68	2308.81	2191.2	2197.93	2165.28	2189.64	2062.24	2050.24	1984.47	1868.22	1754.64	1753.45	1487.58	1705.09	1559.39
ENSMUSG00000048012.19	Zfp473	0.00874353	0.000172911	20	12	5.42524	6.67639	16.067	9.67411	20.8733	17.3233	16.6913	26.5707	24.9404	16.3635	27.5995	31.629	43.8992	22.1091	13.7928	14.7039	18.0641	11.0135	16.4964
ENSMUSG00000048126.16	Col6a3	0.00570472	9.4082e-05	20	12	648.072	6561.94	6784.48	7430.79	8675.25	9036.99	8546.9	8103.01	9380.99	9660.62	9896.08	9069.63	9127.66	9233.85	8753.49	8932.65	7661.9	7506.22	7696.05
ENSMUSG00000048218.6	Amigo2	0.0148536	0.000375219	20	18	14.6483	198.384	205.488	271.95	165.381	163.609	180.823	153.047	158.712	131.931	177.741	166.052	180.099	216.669	171.425	188.394	158.964	178.219	148.467
ENSMUSG00000048327.6	Ckap2l	4.54198e-05	7.78563e-08	20	12	216.228	208.876	214.79	278.399	470.452	497.564	433.975	733.352	968.141	776.245	869.937	764.745	811.572	676.537	605.897	638.703	518.441	478.588	466.751
ENSMUSG00000048376.6	F2r	0.0410799	0.00157216	20	10	255.429	6992.09	7080.45	6424.69	7780.11	7704.06	8061.92	7966.97	7211.17	7308.36	7914.44	7899.35	8471.42	7015.2	7605.74	7139.69	6541.93	7090.71	6875.11
ENSMUSG00000048424.17	Ranbp3l	0.000884764	6.33787e-06	24	14	64.667	221.275	171.663	206.381	199.099	219.429	235.533	328.414	291.349	282.271	407.369	334.364	368.078	410.123	350.731	376.789	402.83	357.439	384.269
ENSMUSG00000048442.15	Smim5	0.025318	0.000782552	24	16	21.1876	171.679	153.904	147.261	94.7326	103.94	107.566	159.424	143.974	113.522	135.79	157.016	144.079	166.923	164.528	166.338	191.48	160.197	191.164
ENSMUSG00000048482.14	Bdnf	0.00201254	2.05898e-05	24	18	62.5434	632.35	586.867	543.9	441.55	565.895	563.797	517.598	489.739	543.064	592.838	526.398	565.062	624.581	637.424	666.273	776.758	708.871	638.507
ENSMUSG00000048489.12	Depp1	0.000111202	2.58837e-07	24	2	55.1765	499.776	452.412	405.238	390.17	393.624	402.447	391.121	377.507	359.998	255.02	310.642	281.405	244.305	269.945	272.942	292.639	309.38	295.965
ENSMUSG00000048521.8	Cxcr6	0.0171317	0.00045255	24	16	27.5404	19.0754	23.6776	25.7976	56.1973	41.3835	38.0192	47.8273	32.876	33.7498	61.8229	62.1285	58.5323	67.4326	93.5939	75.3577	93.9335	76.0935	84.4227
ENSMUSG00000048550.17	Thnsl1	0.000552438	3.00038e-06	20	2	61.3722	883.191	852.394	773.929	769.903	794.947	829.004	757.797	750.479	731.245	688.884	657.432	690.005	652.217	828.552	767.362	837.273	841.033	794.738
ENSMUSG00000048574.9	Ccnb1-ps	0.0065017	0.000115555	20	12	7.14308	10.4915	6.76503	5.37451	7.22536	7.69925	5.56378	32.9477	23.8067	11.2499	29.8075	14.6849	19.1355	15.4763	13.7928	11.028	4.51603	13.016	11.6445
ENSMUSG00000048612.16	Myof	0.0010336	8.07542e-06	24	6	2268.89	15576	15853	17400.5	17632.3	18882.4	16563.4	16619.5	18881	18157.4	16814.7	15851.8	16509.5	14191.8	13139.6	14416.3	12180.6	11968.7	10979.8
ENSMUSG00000048782.15	Insc	0.00233739	2.58112e-05	24	16	115.391	146.881	137.838	140.812	139.69	92.391	76.9657	184.932	156.444	163.635	184.365	158.145	219.496	304	335.953	302.35	408.249	396.487	398.824
ENSMUSG00000048826.7	Dact2	0.0465074	0.00186127	24	14	9.88253	24.798	13.5301	10.749	24.8874	47.1579	45.4376	44.6388	41.9452	38.8634	48.5752	62.1285	46.1504	53.0617	53.2008	59.7348	45.1603	77.0947	41.7262
ENSMUSG00000048852.13	Gm12185	0.00758651	0.000141543	20	12	23.2422	65.8102	58.3484	69.8686	75.4649	85.6541	65.8381	104.157	120.167	108.408	109.294	100.535	126.07	108.334	85.7123	115.794	96.6431	104.128	61.1337
ENSMUSG00000048922.18	Cdca2	0.00018712	6.07741e-07	20	10	174.348	317.606	290.051	305.272	701.663	623.639	629.635	1057.52	1078.11	965.448	852.273	843.818	849.844	664.377	671.906	684.653	638.567	718.883	660.826
ENSMUSG00000048981.1	Krt31	0.0324158	0.00111424	20	18	2.0965	11.4452	17.7582	18.2733	5.61973	6.73684	3.70919	2.12566	5.66827	4.09088	8.83185	5.64804	5.6281	9.94908	5.91119	8.27097	5.41924	8.00984	6.79263
ENSMUSG00000049307.6	Fut4	0.0224685	0.00065353	20	18	6.66062	63.9026	45.664	60.1945	51.3804	48.1203	54.7105	49.953	53.2817	49.0906	50.7831	57.61	56.281	60.7999	65.0231	68.0058	64.1277	49.0603	64.0448
ENSMUSG00000049436.5	Upk1b	0.0102151	0.000210675	20	16	54.9554	474.024	477.78	442.859	394.987	416.722	420.993	466.582	459.13	428.52	517.767	589.656	590.951	494.137	522.156	455.822	467.861	510.627	533.707
ENSMUSG00000049439.13	Cyp20a1	0.00123548	1.02546e-05	20	18	133.559	1847.45	1872.22	1641.37	1698.76	1731.37	1726.63	1681.4	1585.98	1480.9	1797.28	1809.63	1731.2	1733.35	1986.16	1928.06	1965.38	2000.46	2018.38
ENSMUSG00000049538.14	Adamts16	0.0224685	0.00065353	24	16	27.6685	73.4403	54.9659	73.0933	104.366	96.2406	90.8751	90.3405	102.029	97.1584	110.398	96.0167	119.316	156.974	129.061	147.039	134.578	119.146	135.853
ENSMUSG00000049553.11	Polr1a	0.00500409	7.63872e-05	24	6	457.217	2097.34	2415.96	2686.18	2821.1	3014.26	2514.83	2498.71	3021.19	2816.57	2499.41	2253.57	2207.34	2344.67	1857.1	1985.03	1741.38	1690.08	1640.91
ENSMUSG00000049580.12	Tsku	0.0148536	0.000375219	20	12	25.6664	127.805	102.321	139.737	150.127	197.293	152.077	160.487	205.191	171.817	223.004	162.664	227.375	197.876	157.632	190.232	160.771	133.164	154.29
ENSMUSG00000049606.16	Zfp644	0.000650816	3.86349e-06	24	2	183.512	4268.12	4204.47	3948.11	3762.81	3766.86	3906.7	3808.12	3592.55	3559.07	3529.43	3534.55	3498.43	3437.96	3532.92	3483.92	3514.38	3523.33	3635.03
ENSMUSG00000049658.13	Bdp1	0.0132299	0.000310332	20	8	141.011	1641.44	1605.85	1794.01	1968.51	2062.44	1931.56	1851.45	2107.46	1919.65	1853.58	1763.32	1862.9	1825.1	1673.85	1742.42	1781.12	1652.03	1641.88
ENSMUSG00000049739.10	Zfp646	0.0369573	0.00132502	24	4	175.969	1542.25	1621.07	1669.32	1433.83	1541.77	1454.93	1354.04	1437.47	1445.1	1376.66	1299.05	1291.09	1344.23	1224.6	1193.78	1191.33	1178.45	1143.1
ENSMUSG00000049775.16	Tmsb4x	0.0148536	0.000375219	24	18	3614.35	36894.7	37099.4	31564.5	29331	28389.1	30849.3	31988	28123.7	31387.3	30081.3	33106.6	33158.5	32939.2	40060.2	38250.5	40733.7	40781.1	42682
ENSMUSG00000049932.3	H2afx	0.00570472	9.4082e-05	20	12	477.88	957.585	942.031	865.296	1849.69	1776.6	1925.07	2847.32	2552.99	2788.96	2287.45	2653.45	2597.93	1975.44	1951.68	2220.3	1974.41	2027.49	1977.63
ENSMUSG00000049940.7	Pgrmc2	0.0148536	0.000375219	20	18	191.087	2698.22	2714.47	2548.59	2019.89	2044.15	1983.49	2091.65	2022.44	2030.1	2093.15	2191.44	2219.72	2300.45	2310.29	2119.21	2361.89	2386.93	2469.61
ENSMUSG00000050014.8	Apol10b	0.0369573	0.00132502	24	16	130.988	176.448	154.75	154.786	237.634	234.827	263.352	230.634	268.676	280.225	281.515	290.309	249.888	420.072	475.851	408.035	485.022	468.575	490.04
ENSMUSG00000050088.9	1600012H06Rik	0.0010336	8.07542e-06	24	18	85.3658	1258.02	1227.85	1160.89	1186.57	1163.55	1099.77	1187.18	1140.46	1161.81	1214.38	1214.33	1210.04	1281.22	1306.37	1348.17	1400.87	1349.66	1466.24
ENSMUSG00000050100.14	Hmx2	0.00123548	1.02546e-05	20	10	17.3765	8.58393	30.4426	21.498	49.7747	28.8722	29.6735	49.953	57.8164	52.1587	37.5353	66.6469	51.7785	13.2654	32.5116	25.7319	36.1283	19.0234	24.2594
ENSMUSG00000050107.2	Haspin	0.000765253	4.95707e-06	20	10	28.533	75.3479	99.7842	96.7411	175.014	176.12	184.532	227.445	226.731	247.498	216.38	201.07	191.355	171.345	185.217	218.721	177.028	188.231	169.816
ENSMUSG00000050138.8	Kcnk12	0.00758651	0.000141543	24	14	6.01645	1.90754	6.76503	3.2247	12.8451	18.2857	18.5459	11.6911	11.3365	19.4317	19.8717	20.333	29.2661	24.32	30.5412	20.2179	19.8705	10.0123	15.526
ENSMUSG00000050188.8	Lsm10	0.0324158	0.00111424	20	2	18.0435	298.53	294.279	278.399	284.198	267.549	262.425	265.707	261.874	252.612	237.356	258.68	236.38	227.723	253.196	281.213	294.445	310.381	243.564
ENSMUSG00000050212.4	Eva1b	0.000111202	2.58837e-07	24	16	61.0907	167.864	201.26	161.235	186.254	158.797	183.605	192.372	190.454	186.135	204.236	228.181	223.998	285.207	312.308	292.241	254.704	303.373	273.646
ENSMUSG00000050323.14	Ndufaf6	0.0410799	0.00157216	24	18	18.4123	165.002	180.119	151.561	179.831	171.308	188.241	159.424	143.974	149.317	170.013	182.997	186.853	197.876	204.921	174.609	231.221	193.237	196.016
ENSMUSG00000050370.5	Ch25h	0.000219747	8.00938e-07	20	14	47.032	148.788	136.992	94.5913	109.986	76.9925	90.8751	113.723	114.499	124.772	188.781	208.978	177.848	166.923	183.247	171.852	125.546	180.221	122.267
ENSMUSG00000050410.15	Tcf19	0.0410799	0.00157216	20	6	200.688	196.477	222.4	231.104	834.931	772.812	906.897	711.033	669.99	634.087	469.192	521.879	549.303	421.178	503.437	521.99	427.217	431.53	421.143
ENSMUSG00000050555.9	Hyls1	0.0171317	0.00045255	20	12	63.3432	216.506	202.105	208.531	214.352	248.301	203.078	392.184	306.087	338.52	330.09	350.179	321.927	237.672	300.486	307.864	261.93	312.384	280.439
ENSMUSG00000050587.14	Lrrc4c	0.00570472	9.4082e-05	24	14	18.9013	204.107	171.663	188.108	184.648	211.729	182.678	197.686	219.929	184.09	238.46	227.051	220.622	227.723	222.655	249.048	233.027	201.247	195.046
ENSMUSG00000050628.6	Ubald2	0.000464489	2.32156e-06	20	12	52.4652	302.345	284.977	264.426	393.381	366.677	343.1	502.718	428.521	429.543	440.488	483.472	438.992	372.538	382.257	400.683	349.541	434.534	346.424
ENSMUSG00000050912.15	Tmem123	0.00758651	0.000141543	20	16	622.542	6023.06	5527.03	5236.92	3810.18	4103.7	4528.92	5032.5	5088.97	4642.13	5306.84	5269.62	5070.92	5427.77	5428.45	5957.86	5811.23	5770.09	6059.03
ENSMUSG00000050936.5	Gm42743	0.00324231	4.01918e-05	20	14	8.53956	14.3066	16.067	16.1235	11.2395	10.5865	16.6913	21.2566	20.4058	19.4317	37.5353	33.8883	30.3918	32.0581	21.6744	26.6509	25.2898	37.0455	45.6077
ENSMUSG00000050945.8	Zfp438	0.0410799	0.00157216	24	4	12.4965	98.2383	84.5629	106.415	122.028	124.15	95.5116	70.1467	108.831	104.317	85.0065	88.1095	99.0546	82.909	77.8307	78.1147	92.1271	81.0996	83.4523
ENSMUSG00000051000.17	Fam160a1	0.0132299	0.000310332	20	18	103.303	1721.56	1738.61	1758.54	1403.33	1456.12	1453.07	1745.17	1592.78	1648.63	1639.41	1697.8	1697.44	1866	1738.88	1761.72	1721.51	1757.16	1735.03
ENSMUSG00000051022.7	Hs3st1	0.0465074	0.00186127	24	16	23.5728	64.8564	63.4222	65.569	67.4367	86.6165	62.1289	75.4609	60.0837	88.9767	103.774	71.1653	126.07	88.4362	117.239	132.336	107.482	94.1156	89.2746
ENSMUSG00000051043.16	Gprc5c	0.025318	0.000782552	20	14	258.964	6099.36	6050.48	6031.27	4870.7	5014.14	5217.9	5859.38	5444.94	5773.26	6086.25	6160.88	5962.41	5517.32	5477.71	5530.52	5113.05	5127.3	4890.69
ENSMUSG00000051220.2	Ercc6l	1.23806e-05	7.81875e-09	20	8	142.667	350.987	339.097	348.268	904.776	890.226	885.569	954.421	927.329	956.243	783.826	839.299	768.799	640.057	742.84	752.658	698.179	652.802	701.582
ENSMUSG00000051223.14	Bzw1	0.0324158	0.00111424	24	18	710.41	13054.3	12863.7	12143.2	12547.2	12288	12932.1	12503.1	12029.2	11668.2	12719	13223.2	13190	12593.3	13597.7	13160	14234.5	14031.2	14589.6
ENSMUSG00000051232.13	Tmem199	0.000464489	2.32156e-06	20	0	88.0353	1066.32	1075.64	936.239	863.03	811.308	846.622	791.808	696.064	804.881	792.658	860.762	978.164	929.686	948.747	917.159	1109.14	1114.37	1132.43
ENSMUSG00000051235.10	Gen1	2.79189e-07	3.02256e-11	20	10	97.5804	154.511	144.603	146.187	382.142	410.947	398.738	489.964	537.352	511.36	491.271	490.25	509.906	362.589	395.065	358.409	352.251	343.422	304.698
ENSMUSG00000051236.13	Msrb3	0.00233739	2.58112e-05	24	16	518.982	4435.99	4374.44	3914.79	4069.49	3840.96	4146.87	4459.63	4116.3	4089.86	4414.82	4574.91	4539.63	4894.95	4940.77	4718.13	5181.7	5280.49	5463.22
ENSMUSG00000051285.17	Pcmtd1	0.000385925	1.78962e-06	20	2	176.013	3106.43	3006.21	2721.65	2799.43	2652.39	2864.42	2839.88	2652.75	2573.16	2449.73	2406.07	2439.22	2615.5	2770.38	2645.79	2907.42	2908.57	3210
ENSMUSG00000051316.8	Taf7	7.35354e-05	1.433e-07	20	0	22.4443	180.263	179.273	167.685	128.451	146.286	146.513	144.545	128.103	114.545	128.062	127.646	146.331	161.396	167.484	166.338	179.738	232.285	153.319
ENSMUSG00000051373.5	Plpp7	0.0324158	0.00111424	20	16	71.6539	689.576	708.637	656.765	470.452	471.579	452.521	590.933	635.98	529.769	598.358	649.525	649.483	610.21	631.513	689.248	605.148	630.775	629.774
ENSMUSG00000051378.10	Kif18b	0.000111202	2.58837e-07	20	12	163.279	199.338	197.032	188.108	383.747	363.79	347.736	646.2	677.925	591.132	584.006	712.783	587.574	407.912	438.414	435.605	394.701	358.44	340.602
ENSMUSG00000051403.9	Ppp1r37	0.0171317	0.00045255	20	8	46.9408	1175.05	1141.6	1027.61	1155.26	1056.72	1096.07	1168.05	1186.94	1122.95	1053.2	1046.02	1046.83	1088.87	949.732	1037.55	1015.2	966.187	981.05
ENSMUSG00000051457.7	Spn	0.0288639	0.000934858	20	14	87.466	650.471	624.92	536.376	480.085	460.993	439.539	681.274	527.149	632.041	702.132	777.171	741.784	683.17	712.299	603.781	723.468	743.914	717.108
ENSMUSG00000051469.14	Zfp24	0.0132299	0.000310332	20	0	111.866	3304.81	3178.72	2920.51	2870.08	2959.4	3036.9	3068.39	2793.32	2889.18	2920.03	2744.95	2990.77	3046.63	3106.33	3107.13	3266.9	3204.94	3136.25
ENSMUSG00000051517.14	Arhgef39	0.0171317	0.00045255	20	12	43.1017	37.197	40.5902	52.6702	65.0283	61.594	79.7476	204.063	122.435	158.522	150.141	152.497	140.703	72.9599	105.416	90.0617	135.481	106.13	91.2153
ENSMUSG00000051627.3	Hist1h1e	0.0148536	0.000375219	20	10	529.751	2236.59	2446.4	2333.61	3118.95	3110.5	3343.83	4812.49	4243.27	4316.9	3763.47	3786.45	3774.21	3465.6	3625.53	4322.96	3371.67	3389.16	3258.52
ENSMUSG00000051855.15	Mest	0.00379061	4.99295e-05	20	16	105.365	1092.07	1046.04	1096.4	419.874	435.97	385.756	495.278	480.669	516.474	616.021	600.952	625.845	665.483	526.096	617.566	535.602	533.655	458.017
ENSMUSG00000051890.13	Klhdc1	0.0171317	0.00045255	20	4	15.4065	311.883	321.339	297.748	340.395	336.842	360.719	332.666	292.483	322.157	239.564	286.921	305.043	315.054	325.116	324.406	312.509	337.414	365.832
ENSMUSG00000051985.12	Igfn1	0.000219747	8.00938e-07	24	2	25.2237	109.684	133.609	136.512	100.352	98.1654	112.203	81.8379	86.1577	76.704	57.407	48.5732	58.5323	51.9563	39.408	34.9219	68.6437	42.0516	45.6077
ENSMUSG00000052062.14	Pard3b	0.00201254	2.05898e-05	24	6	64.3274	239.396	173.354	262.276	375.719	407.098	303.226	315.66	315.156	302.725	238.46	236.088	263.395	206.72	191.129	204.017	212.254	197.242	169.816
ENSMUSG00000052151.12	Plpp2	0.000650816	3.86349e-06	20	14	95.1138	1504.1	1446.87	1387.7	1427.41	1404.15	1423.4	1431.63	1312.77	1456.35	1580.9	1600.66	1600.63	1522.21	1556.61	1519.1	1439.71	1475.81	1343.97
ENSMUSG00000052337.15	Immt	0.00324231	4.01918e-05	20	18	260.669	6369.28	6480.9	6243.03	5952.09	5754.23	6197.13	5686.14	5545.84	5828.48	5960.39	6097.63	6154.89	5939.6	6425.47	6541.42	6071.35	6292.73	6113.37
ENSMUSG00000052407.17	Ccdc171	0.000260096	1.05125e-06	20	6	12.0309	162.141	124.307	147.261	157.352	171.308	158.568	136.042	133.771	138.067	135.79	123.127	130.572	117.178	122.165	121.308	123.739	144.177	150.408
ENSMUSG00000052430.15	Bmpr1b	0.00169295	1.63733e-05	24	14	31.7397	177.401	157.287	167.685	194.282	204.03	211.424	195.561	235.8	223.976	273.787	260.94	217.245	287.418	261.078	316.135	245.672	280.344	244.535
ENSMUSG00000052459.13	Atp6v1a	0.0410799	0.00157216	20	18	382.314	6783.21	6579.84	6445.11	4082.33	4091.19	4221.98	4485.14	4227.4	4213.61	4373.97	4467.6	4334.76	4623	4760.48	4618.88	5032.67	5047.2	5189.57
ENSMUSG00000052504.7	Epha3	0.00169295	1.63733e-05	24	16	47.0531	266.102	220.709	280.549	207.127	202.105	247.588	227.445	269.81	261.816	315.738	308.383	270.149	280.785	311.323	336.353	311.606	281.346	397.854
ENSMUSG00000052539.15	Magi3	0.00324231	4.01918e-05	20	4	176.836	3618.6	3465.39	3373.04	3612.68	3640.78	3405.96	3430.81	3609.56	3558.04	3266.68	3098.52	3193.39	3359.47	3268.89	3272.55	3342.77	3305.06	3283.75
ENSMUSG00000052584.10	Serp2	0.00758651	0.000141543	24	16	19.2973	125.898	109.932	121.464	130.057	108.752	105.712	123.288	133.771	126.817	133.582	152.497	141.828	134.865	148.765	157.148	149.029	153.188	162.053
ENSMUSG00000052681.8	Rap1b	0.00433321	6.1846e-05	24	16	527.917	4405.47	3840	4024.43	3314.84	3741.83	3850.14	4065.32	4598.1	4049.97	4762.57	4442.75	4226.71	4796.56	4329.95	5208.87	4875.51	4628.68	5036.25
ENSMUSG00000052783.16	Grk4	0.0288639	0.000934858	20	14	6.43268	26.7056	30.4426	32.247	30.5071	42.3459	25.9643	47.8273	30.6087	39.8861	57.407	50.8324	49.5273	40.9018	34.482	35.8409	45.1603	31.0381	31.052
ENSMUSG00000052825.6	Gm9892	0.0148536	0.000375219	20	18	14.2367	92.5157	87.9454	75.2431	32.9156	45.2331	48.2195	48.8901	45.3462	44.9997	51.8871	49.7028	39.3967	64.1163	69.9491	56.9778	74.9661	64.0787	63.0744
ENSMUSG00000052837.6	Junb	0.0171317	0.00045255	24	14	506.304	5270.54	5585.38	4796.21	6757.32	6198.86	6570.83	7127.33	6328.06	6825.64	6894.36	7717.49	7541.66	7386.64	8244.15	7401.6	7715.19	7684.44	7897.89
ENSMUSG00000052852.8	Reep1	0.00874353	0.000172911	20	16	53.8752	431.104	480.317	422.436	268.141	276.211	304.153	373.053	355.967	287.384	358.794	356.956	363.575	421.178	421.665	392.412	326.058	386.475	392.032
ENSMUSG00000052911.9	Lamb2	0.0132299	0.000310332	24	4	675.077	7793.26	7901.56	7729.62	5207.88	5653.17	5368.12	5012.3	4983.54	5284.4	5010.97	4953.33	5018.02	4581	4642.26	4132.73	4150.23	4413.42	4294.88
ENSMUSG00000052926.16	Rnaseh2a	0.000765253	4.95707e-06	20	6	189.699	1018.63	971.628	856.696	1755.76	1477.29	1705.3	1453.95	1380.79	1427.72	1185.68	1335.2	1375.51	1129.77	1328.05	1194.7	1330.42	1346.65	1393.46
ENSMUSG00000052934.14	Fbxo31	0.0369573	0.00132502	20	6	59.4289	730.588	770.368	700.836	742.607	668.872	757.602	820.504	764.083	692.382	610.501	658.562	655.111	605.788	654.172	657.083	665.663	747.919	768.538
ENSMUSG00000052957.8	Gas1	0.000650816	3.86349e-06	20	12	225.659	1580.4	1681.96	1850.98	1830.43	1835.31	1753.52	2014.06	2199.29	1918.62	2199.13	2189.18	2154.44	2032.93	1708.34	1829.72	1619.45	1542.89	1413.84
ENSMUSG00000053025.13	Sv2b	0.000650816	3.86349e-06	20	16	66.4205	364.34	336.56	296.673	142.099	184.782	160.422	197.686	192.721	197.385	273.787	265.458	229.627	275.258	291.619	286.727	217.673	263.323	296.935
ENSMUSG00000053093.16	Myh7	0.00233739	2.58112e-05	24	4	1044.52	7614.9	7792.47	7236.24	3633.56	3828.45	3711.97	3449.94	3389.63	3664.41	2715.79	2673.78	2968.26	2229.7	2566.44	1985.03	2217.37	2224.73	2187.23
ENSMUSG00000053134.13	Supt7l	0.0132299	0.000310332	24	2	29.5303	694.345	623.229	691.162	622.184	611.128	676	585.619	583.832	626.928	570.758	558.027	584.197	592.523	580.282	515.557	606.955	534.657	611.337
ENSMUSG00000053219.15	Raet1e	0.0369573	0.00132502	24	14	31.4924	332.866	383.916	296.673	400.606	415.759	422.848	392.184	422.853	413.179	415.097	491.38	469.384	455.447	524.126	578.049	457.926	479.589	488.099
ENSMUSG00000053253.16	Ndfip2	0.0010336	8.07542e-06	24	18	399.566	2976.72	3050.18	2828.07	2565.81	2343.46	2560.27	2805.87	2432.82	2619.19	2838.33	3108.68	2997.53	3093.06	3271.85	3354.34	3570.38	3530.34	3757.3
ENSMUSG00000053263.3	Gm12592	0.0148536	0.000375219	20	8	1.72925	8.58393	0	2.1498	5.61973	3.84962	5.56378	8.50263	3.40096	5.1136	4.41592	2.25922	3.37686	2.21091	1.9704	0	1.80641	2.00246	3.8815
ENSMUSG00000053317.11	Sec61b	0.00500409	7.63872e-05	24	18	251.919	1274.24	1297.19	1161.97	1419.38	1260.75	1439.17	1213.75	1115.52	1200.67	1250.81	1398.46	1443.05	1491.26	1630.5	1710.25	1947.31	1942.39	2083.4
ENSMUSG00000053358.2	Gm9905	0.0324158	0.00111424	20	10	3.79038	4.76885	1.69126	2.1498	11.2395	3.84962	8.34567	17.0053	18.1385	12.2726	9.93583	12.4257	5.6281	7.73817	5.91119	4.59498	6.32245	11.0135	11.6445
ENSMUSG00000053398.11	Phgdh	0.000884764	6.33787e-06	24	4	2378.15	9409.9	9481.19	8430.45	7421.25	7192.06	7879.24	5037.81	4625.31	4795.54	4102.39	4403.21	4308.88	3566.19	4058.04	3769.73	3798.89	3683.52	3843.66
ENSMUSG00000053469.14	Tg	0.00570472	9.4082e-05	20	0	17.1449	222.228	203.797	171.984	94.7326	108.752	114.058	116.911	91.826	98.1812	117.022	118.609	99.0546	116.073	126.105	149.796	125.546	186.229	160.112
ENSMUSG00000053483.13	Usp21	0.000765253	4.95707e-06	20	10	31.2526	175.494	169.971	181.658	211.944	243.489	212.351	256.142	264.141	287.384	213.068	219.144	217.245	180.189	165.513	233.425	168.9	184.226	155.26
ENSMUSG00000053626.5	Tll1	0.00233739	2.58112e-05	24	14	7.24349	33.382	34.6708	31.1721	40.9437	35.609	30.6008	42.5132	43.0789	43.977	45.2632	51.962	34.8942	60.7999	62.0675	54.2208	43.3539	45.0553	56.2818
ENSMUSG00000053647.4	Gper1	0.0171317	0.00045255	24	12	43.2068	175.494	164.052	171.984	322.733	290.647	315.281	290.152	331.027	292.498	333.402	373.9	354.57	315.054	317.234	375.87	273.672	268.33	298.876
ENSMUSG00000053719.10	Klk1b26	0.0369573	0.00132502	24	16	18.6167	39.1046	33.8252	30.0972	28.0986	30.797	32.4554	49.953	18.1385	48.0679	48.5752	33.8883	58.5323	46.429	81.7715	60.6538	65.0309	74.091	61.1337
ENSMUSG00000053799.8	Exoc6	0.000650816	3.86349e-06	20	0	80.3412	1173.14	1186.42	1120.05	1158.47	1096.18	1104.41	1062.83	1029.36	1088.17	1077.49	1053.92	1126.75	1141.93	1240.37	1285.68	1418.03	1296.59	1333.3
ENSMUSG00000053846.5	Lipg	0.0196715	0.000544488	20	16	69.5921	198.384	252.843	201.007	93.9297	122.226	93.657	138.168	153.043	137.045	207.548	246.255	217.245	225.512	235.463	204.017	261.027	237.291	265.883
ENSMUSG00000053931.11	Cnn3	0.00500409	7.63872e-05	20	16	2324.22	25116.6	24420.9	24400.3	18729.8	18371.4	18928	21068.5	20006.7	20544.4	22016.7	22423.9	22188.2	21719.9	24234.9	24028.1	22046.4	22917.1	22125.5
ENSMUSG00000054021.6	Sirt5	0.0196715	0.000544488	20	4	10.7845	174.54	158.978	171.984	187.057	187.669	181.75	170.053	149.642	168.749	142.414	160.404	158.712	121.6	166.499	181.042	193.286	172.211	157.201
ENSMUSG00000054074.9	Skida1	0.025318	0.000782552	20	8	10.4764	14.3066	13.5301	19.3482	27.2958	36.5714	49.1468	25.5079	35.1433	40.9088	34.2234	27.1106	29.2661	17.6872	18.7188	21.1369	33.4186	14.0172	19.4075
ENSMUSG00000054215.2	Sprr2k	5.98777e-05	1.05881e-07	20	0	4.54143	11.4452	19.4495	20.4231	6.42255	6.73684	4.63649	3.18849	0	3.06816	4.41592	2.25922	9.00496	7.73817	14.778	11.028	10.8385	9.01107	9.70376
ENSMUSG00000054237.6	Fra10ac1	0.0465074	0.00186127	20	4	23.1128	269.917	294.279	264.426	297.043	322.406	330.118	275.273	259.607	266.93	224.108	267.717	301.666	256.465	271.915	228.83	284.51	311.382	335.75
ENSMUSG00000054277.8	Arfgap3	0.0132299	0.000310332	20	16	185.034	2669.6	2696.71	2776.47	2408.45	2266.47	2447.14	2526.35	2516.71	2675.44	2784.24	2545.01	2521.39	2984.72	2629.5	2937.11	2926.39	2890.55	2672.41
ENSMUSG00000054408.9	Spcs3	0.0410799	0.00157216	24	18	330.914	6245.29	6006.5	5808.77	5504.12	5729.2	5914.3	5456.57	5966.42	5654.62	5989.1	5731.63	5545.93	5920.81	6224.49	6713.27	6860.76	6694.22	7214.74
ENSMUSG00000054455.5	Vapb	0.0410799	0.00157216	20	2	134.175	3258.08	3298.8	2919.43	3111.72	2925.71	3118.5	3074.77	2801.26	2892.25	2798.59	3053.33	2824.18	2917.29	3184.16	2875.54	3051.94	3163.89	3524.4
ENSMUSG00000054474.15	Thnsl2	0.00144728	1.29788e-05	20	4	11.4526	51.5036	32.9795	41.9212	65.8311	49.0827	50.074	53.1415	41.9452	39.8861	29.8075	23.7218	23.638	35.3745	28.5708	37.6789	38.8379	30.0369	47.5484
ENSMUSG00000054672.13	5830411N06Rik	0.00433321	6.1846e-05	24	14	3.45573	8.58393	5.07377	6.44941	8.02818	9.62406	13.9095	9.56546	11.3365	13.2954	18.7677	18.0737	15.7587	18.7927	14.778	24.8129	20.7738	13.016	15.526
ENSMUSG00000054675.5	Tmem119	1.99832e-05	2.16343e-08	20	16	262.224	1337.19	1402.05	1329.65	1246.78	1197.23	1243.51	1415.69	1294.63	1468.63	1737.67	1791.56	1672.67	1733.35	1807.84	1786.53	1569.77	1556.91	1490.5
ENSMUSG00000054708.17	Ankrd24	0.00874353	0.000172911	20	4	11.4376	139.25	115.851	104.265	132.465	113.564	150.222	109.471	126.969	112.499	75.0707	101.665	96.8034	108.334	127.091	111.199	123.739	121.149	115.475
ENSMUSG00000054715.11	Zscan22	0.025318	0.000782552	20	10	7.7831	36.2433	30.4426	33.3219	43.3522	52.9323	45.4376	45.7017	58.95	49.0906	54.0951	44.0547	48.4017	33.1636	25.6152	48.7068	24.3866	45.0553	23.289
ENSMUSG00000054717.7	Hmgb2	0.0010336	8.07542e-06	20	10	155.764	304.253	298.507	268.725	622.987	628.451	603.67	875.771	928.463	897.948	776.098	821.225	823.954	621.265	757.618	557.831	714.436	703.864	830.642
ENSMUSG00000054893.15	Zfp667	0.0465074	0.00186127	20	18	32.7378	374.832	383.916	368.691	298.648	302.196	314.354	297.592	377.507	288.407	334.506	311.772	343.314	327.214	353.687	384.141	393.798	366.45	325.076
ENSMUSG00000055065.7	Ddx17	0.000260096	1.05125e-06	20	6	730.561	5872.36	6031.03	6404.26	7822.66	8266.11	7743.86	6067.69	6759.98	6342.91	6250.74	6042.28	5777.81	5867.74	5112.2	5320.99	6013.55	5849.18	5634
ENSMUSG00000055067.15	Smyd3	0.0224685	0.00065353	24	2	33.712	554.141	544.585	580.447	491.325	538.947	527.632	462.331	472.734	481.701	491.271	460.88	450.248	438.865	446.295	517.395	455.216	470.578	482.277
ENSMUSG00000055116.8	Arntl	0.00758651	0.000141543	20	0	138.499	857.44	862.542	723.409	916.819	892.15	894.842	689.776	590.634	672.95	754.019	751.19	799.191	893.206	1002.93	969.542	926.69	1004.23	934.472
ENSMUSG00000055172.10	C1ra	0.00144728	1.29788e-05	20	18	41.1354	309.022	359.392	338.594	226.395	209.805	209.569	215.754	244.869	179.999	259.435	237.218	273.526	259.781	299.501	290.403	273.672	269.331	261.031
ENSMUSG00000055184.4	Fam72a	0.000650816	3.86349e-06	24	16	14.2237	56.2725	56.6571	66.6439	48.9719	51.0075	55.6378	61.6441	69.1529	66.4768	82.7986	77.943	68.6629	85.1199	75.8603	79.0337	76.7726	75.0922	95.0968
ENSMUSG00000055368.14	Slc6a2	2.60077e-05	3.00336e-08	20	18	64.3391	185.985	158.978	174.134	70.648	61.594	58.4197	61.6441	72.5539	59.3178	100.462	107.313	105.808	175.767	163.543	165.419	123.739	147.181	156.231
ENSMUSG00000055489.8	Ano5	0.0465074	0.00186127	20	14	86.139	1192.21	1139.06	1373.72	1015.57	1056.72	1020.03	1151.04	1445.41	1259.99	1425.24	1175.92	1339.49	1237	1141.85	1279.24	1191.33	968.189	1078.09
ENSMUSG00000055493.4	Epm2a	0.0410799	0.00157216	20	6	13.4739	140.204	110.777	138.662	164.578	159.759	129.822	142.419	92.9596	109.431	129.166	99.4056	110.311	108.334	86.6975	93.7377	118.32	173.213	140.704
ENSMUSG00000055866.9	Per2	0.0065017	0.000115555	20	12	27.8303	99.1921	93.8648	133.288	93.9297	124.15	100.148	138.168	157.578	175.908	175.533	117.479	158.712	145.92	104.431	124.984	101.159	88.1082	100.919
ENSMUSG00000055926.3	Gm14137	0.00379061	4.99295e-05	20	4	50.2867	499.776	552.196	432.11	639.846	613.053	654.672	587.745	523.748	544.087	452.632	483.472	493.022	502.981	534.963	523.828	504.892	519.638	611.337
ENSMUSG00000056116.18	H2-T22	0.0224685	0.00065353	24	16	79.0205	646.656	675.658	713.734	654.297	678.496	746.474	756.734	767.484	761.927	727.523	813.318	783.432	791.504	884.709	796.77	873.401	843.035	868.486
ENSMUSG00000056174.8	Col8a2	0.00433321	6.1846e-05	24	16	27.509	61.0413	53.2746	41.9212	16.8592	25.985	21.3278	29.7592	51.0144	33.7498	44.1592	46.3139	68.6629	76.2763	66.0083	89.1427	102.966	98.1205	85.3931
ENSMUSG00000056204.8	Pgpep1	0.000884764	6.33787e-06	24	4	166.574	1508.86	1533.13	1590.85	1583.16	1670.74	1565.28	1498.59	1584.85	1548.4	1363.42	1320.51	1462.18	1381.82	1304.4	1217.67	1340.36	1275.57	1275.07
ENSMUSG00000056215.13	Lrguk	0.0116493	0.00025602	20	8	6.70199	17.1679	6.76503	23.6478	17.662	42.3459	18.5459	20.1938	34.0096	26.5907	17.6637	23.7218	22.5124	13.2654	16.7484	8.27097	10.8385	17.0209	12.6149
ENSMUSG00000056267.14	Cep70	0.00233739	2.58112e-05	24	12	28.7359	185.031	155.596	166.61	209.536	191.519	221.624	225.32	222.196	232.158	221.9	251.903	266.772	238.778	260.093	243.534	220.382	191.235	246.475
ENSMUSG00000056296.17	Synpr	0.0102151	0.000210675	24	16	31.1779	93.4695	68.496	64.4941	34.5212	20.2105	39.8738	72.2724	44.2125	42.9543	70.6548	80.2022	65.286	88.4362	110.342	76.2767	116.514	140.172	131.001
ENSMUSG00000056328.14	Myh1	0.0288639	0.000934858	20	10	4690.02	27710.8	29846.5	30921.7	28032	29412.1	26303.7	37100.2	37024	39819.6	35190.5	33877	34343.8	33937.4	31764.8	27297	32123.4	29693.5	27244.3
ENSMUSG00000056383.10	AI987944	0.00379061	4.99295e-05	24	18	113.999	904.174	850.703	752.431	708.889	709.293	826.222	782.242	643.916	721.018	789.346	864.151	796.939	846.777	1018.7	882.237	1007.98	1134.39	1152.81
ENSMUSG00000056457.6	Prl2c3	0.0065017	0.000115555	20	8	95.7513	29.5669	31.2883	25.7976	312.296	262.737	294.881	212.566	199.523	193.294	166.701	175.089	174.471	86.2253	97.5347	117.632	110.191	71.0873	93.1561
ENSMUSG00000056531.11	Ccdc18	0.000765253	4.95707e-06	20	10	25.3624	52.4574	45.664	41.9212	102.761	100.09	102.93	128.602	126.969	125.795	119.23	126.516	131.698	82.909	100.49	69.8438	102.062	105.129	111.593
ENSMUSG00000056612.7	Ppp1r14b	0.0132299	0.000310332	20	0	340.464	6973.02	6913.86	6219.38	5744.16	5521.32	5531.33	5797.73	5155.86	5524.74	5262.68	5652.56	5516.67	5640.02	6343.7	6188.52	5773.3	6178.59	6343.35
ENSMUSG00000056666.13	Retsat	0.0224685	0.00065353	24	4	70.4021	643.795	594.477	633.117	781.142	753.564	795.621	682.336	617.842	733.29	633.685	639.358	638.227	585.89	561.564	618.485	555.472	547.673	523.033
ENSMUSG00000056749.7	Nfil3	0.000884764	6.33787e-06	20	18	64.2873	584.661	651.134	569.698	447.973	499.489	498.886	514.409	463.665	486.815	539.847	502.676	562.81	561.57	598.016	609.295	578.955	594.73	633.655
ENSMUSG00000056870.9	Gulp1	0.00169295	1.63733e-05	24	16	343.107	896.544	764.449	707.285	637.438	667.91	904.115	893.839	847.973	754.768	1012.35	1073.13	1018.69	1292.27	1189.14	1333.46	1455.07	1563.92	1597.24
ENSMUSG00000056888.11	Glipr1	0.0324158	0.00111424	20	18	11.749	40.0584	68.496	39.7713	28.0986	37.5338	29.6735	26.5707	52.1481	35.7952	55.199	31.629	43.8992	61.9054	44.334	65.2488	60.5148	47.0578	60.1633
ENSMUSG00000056895.4	Hist3h2ba	0.000219747	8.00938e-07	24	14	9.9398	20.0292	13.5301	8.59921	25.6902	20.2105	22.2551	31.8849	27.2077	33.7498	39.7433	57.61	38.2711	45.3236	34.482	48.7068	33.4186	38.0467	42.6965
ENSMUSG00000056952.13	Tatdn2	0.0196715	0.000544488	24	18	109.932	1609.01	1600.78	1570.43	1335.09	1290.59	1424.33	1558.11	1324.11	1396.01	1579.8	1462.84	1571.37	1588.54	1685.68	1491.53	1741.38	1678.06	1681.66
ENSMUSG00000056962.11	Jmjd6	0.0116493	0.00025602	24	18	150.603	1889.42	1946.64	1814.43	1741.31	1575.46	1610.72	1738.79	1605.25	1689.53	1654.87	1928.24	1840.39	1767.62	2025.57	1974.92	2042.15	2091.57	2154.23
ENSMUSG00000057003.12	Myh4	0.0224685	0.00065353	24	16	5254.53	19302.4	19783.5	19005.3	16481.9	17680.4	16762.8	25009.4	23280.7	24914.5	24293.1	25085.2	25672	27457.2	30090	22084.4	32440.5	30909	28348.6
ENSMUSG00000057074.6	Ces1g	0.00276739	3.22574e-05	24	18	21.0679	58.18	60.0397	42.9961	28.9015	25.0226	24.1097	37.199	29.475	23.5226	40.8473	49.7028	59.6579	43.1127	66.9935	77.1957	83.095	72.0885	93.1561
ENSMUSG00000057103.11	Nat8f1	0.0369573	0.00132502	20	2	6.67781	56.2725	44.8183	46.2208	32.9156	48.1203	43.583	26.5707	34.0096	33.7498	32.0154	28.2402	34.8942	35.3745	38.4228	31.2459	36.1283	36.0443	54.341
ENSMUSG00000057110.15	Cntrl	0.000138762	3.45521e-07	20	10	77.3941	340.496	357.701	369.766	574.818	569.744	533.196	632.383	655.252	708.745	618.229	608.859	728.277	599.156	545.8	501.772	557.278	523.643	560.877
ENSMUSG00000057137.9	Tmem140	0.000765253	4.95707e-06	20	0	204.435	3049.2	3039.19	2687.25	1905.89	1847.82	1972.36	1787.68	1531.57	1659.88	1628.37	1774.62	1875.28	1820.68	1958.58	1837.07	2106.28	2126.61	2320.17
ENSMUSG00000057181.15	5730455P16Rik	0.000260096	1.05125e-06	20	2	127.128	2256.62	2136.9	2158.4	2218.99	2289.56	2240.35	2130.97	2067.79	2046.46	1950.73	1938.41	1930.44	2060.56	2138.87	2219.38	2261.63	2240.75	2214.4
ENSMUSG00000057236.10	Rbbp4	0.0132299	0.000310332	24	16	246.773	7196.2	7435.62	7314.7	6959.63	7142.02	7228.28	7321.83	7527.46	7540.52	7458.49	7585.32	7491	7690.64	7518.05	7726.01	7860.61	8011.84	7665
ENSMUSG00000057315.14	Arhgap24	0.0116493	0.00025602	20	0	24.4703	359.571	379.687	410.612	280.986	233.865	262.425	288.027	249.404	261.816	252.812	269.976	253.265	287.418	312.308	293.16	276.381	323.397	333.809
ENSMUSG00000057346.12	Apol9a	0.0148536	0.000375219	20	2	20.9958	339.542	363.62	333.219	348.423	327.218	376.483	344.357	319.69	344.657	305.803	281.273	328.681	319.476	346.79	373.113	397.411	399.491	442.491
ENSMUSG00000057506.5	Bloc1s2	0.0465074	0.00186127	24	16	35.6338	412.983	382.224	441.784	381.339	409.985	420.993	430.446	447.793	432.611	386.393	436.029	460.379	457.658	472.896	477.878	566.311	472.58	565.729
ENSMUSG00000057551.10	Zfp317	0.0410799	0.00157216	24	20	131.617	1459.27	1468.01	1388.77	1322.24	1274.23	1446.58	1440.13	1254.96	1317.26	1239.77	1302.44	1340.61	1374.08	1504.4	1549.43	1543.58	1548.9	1650.61
ENSMUSG00000057604.9	Lmcd1	0.00500409	7.63872e-05	24	18	37.8964	175.494	131.073	151.561	89.9156	70.2556	87.1659	98.8431	117.9	129.885	125.854	132.164	120.441	205.614	172.41	175.528	193.286	198.243	185.342
ENSMUSG00000057606.14	Colq	0.0116493	0.00025602	20	12	27.555	58.18	55.8115	79.5427	58.6057	76.9925	64.9108	88.2148	122.435	105.34	126.958	99.4056	117.065	105.018	68.9639	111.199	69.5469	78.0959	74.7189
ENSMUSG00000057738.14	Sptan1	0.00570472	9.4082e-05	24	4	5114.45	41366	42088.6	42243.6	33566.6	34267.4	33018.3	31521.4	31616.5	33062.5	30208.2	29454.5	29804.2	27273.7	27680.2	27181.2	24787.6	24461	24996.9
ENSMUSG00000058006.12	Mdn1	0.00570472	9.4082e-05	24	4	569.282	3096.89	2897.13	3651.44	3742.74	4114.29	3584.93	2843.07	3525.66	3419.98	3407.99	3131.27	3184.38	2626.56	2108.33	2509.78	2268.85	2232.74	2178.49
ENSMUSG00000058258.14	Idi1	0.00500409	7.63872e-05	24	18	205.906	831.688	744.999	676.113	216.761	226.165	247.588	395.373	445.526	387.611	575.174	545.601	563.936	683.17	815.745	726.927	962.818	927.139	875.279
ENSMUSG00000058290.4	Espl1	2.20769e-07	1.19505e-11	20	10	255.596	299.484	296.816	300.972	499.353	567.82	430.266	836.447	920.527	892.835	802.594	739.894	690.005	528.407	411.813	499.015	399.217	412.507	367.772
ENSMUSG00000058301.8	Upf1	0.0132299	0.000310332	20	10	148.218	2089.71	2194.41	2295.99	2273.58	2448.36	2134.64	2412.62	2546.19	2525.1	2332.71	2329.25	2253.49	2371.2	2144.78	2064.07	1933.77	1937.38	1895.14
ENSMUSG00000058351.11	Smim4	0.0324158	0.00111424	20	18	23.0058	171.679	198.723	191.332	162.972	172.271	165.059	154.11	166.647	151.363	146.829	187.515	169.969	205.614	208.862	186.556	214.06	161.198	231.92
ENSMUSG00000058385.8	Hist1h2bg	0.00379061	4.99295e-05	20	10	213.458	566.54	702.718	577.222	1165.69	1126.98	1263.91	1748.35	1583.71	1633.28	1314.84	1415.4	1381.14	1231.47	1295.54	1838.91	1075.72	1225.51	1145.04
ENSMUSG00000058569.8	Tmed9	0.000154246	4.59224e-07	20	18	177.856	2217.52	2316.18	2187.42	2140.31	2260.69	2117.95	1838.69	2005.43	2052.6	2232.25	2150.77	2174.7	2313.71	2500.44	2419.72	2338.4	2478.04	2527.83
ENSMUSG00000058594.15	Fbh1	0.0410799	0.00157216	20	2	171.172	2464.54	2480.23	2327.16	2831.54	2632.18	2844.95	2450.88	2397.68	2350.21	2287.45	2419.62	2375.06	2412.1	2698.46	2579.62	2656.33	2745.37	2756.84
ENSMUSG00000058704.9	Memo1	0.0132299	0.000310332	24	16	324.261	2626.68	2539.42	2365.86	2156.37	2162.53	2395.21	2671.95	2641.41	2667.25	2693.71	2615.04	2536.02	2824.43	2868.9	3349.74	3206.38	2987.67	3344.89
ENSMUSG00000058914.12	C1qtnf3	9.14368e-05	1.93033e-07	20	0	861.483	17129.7	17195.9	15551.7	9983.05	9151.52	9901.68	9958.71	8986.48	9129.82	9853.03	10177.8	10081.1	10348.1	10999.7	11017.9	11971.1	12192	12590.6
ENSMUSG00000059027.14	9630013D21Rik	0.00500409	7.63872e-05	20	14	3.65623	14.3066	15.2213	16.1235	9.63382	4.81203	12.9822	17.0053	14.7375	14.3181	22.0796	11.2961	20.2612	18.7927	18.7188	21.1369	13.5481	17.0209	14.5556
ENSMUSG00000059108.4	Ifitm6	0.0465074	0.00186127	20	2	4.92953	25.7518	27.0601	15.0486	25.6902	24.0602	33.3827	23.3822	13.6039	21.4771	12.1438	20.333	15.7587	19.8982	18.7188	25.7319	37.0315	26.032	21.3483
ENSMUSG00000059256.6	Gzmd	0.00758651	0.000141543	24	14	27.0675	33.382	36.362	44.071	86.7044	76.0301	84.384	100.969	88.425	78.7495	134.686	136.683	123.818	130.443	135.957	124.984	146.319	129.159	133.912
ENSMUSG00000059325.14	Hopx	0.00123548	1.02546e-05	24	16	36.3813	81.0705	57.5028	60.1945	41.7466	52.9323	72.3292	62.7069	63.4846	54.2042	72.8627	79.0726	77.6678	120.494	152.706	102.928	124.643	140.172	145.556
ENSMUSG00000059336.14	Slc14a1	0.00144728	1.29788e-05	20	16	27.4959	112.545	91.3279	125.763	88.31	100.09	66.7654	82.9007	102.029	109.431	158.973	143.46	127.195	148.131	127.091	133.255	134.578	130.16	115.475
ENSMUSG00000059430.14	Actg2	0.0196715	0.000544488	20	0	124.375	653.333	670.584	666.439	606.128	708.331	642.617	487.839	452.328	445.906	462.568	493.639	476.137	546.094	686.684	677.301	618.697	550.676	551.173
ENSMUSG00000059447.13	Hadhb	0.0410799	0.00157216	24	18	258.627	2549.43	2438.79	2065.96	2113.82	2059.55	2239.42	2400.93	2249.17	2095.55	2319.46	2563.08	2322.16	2334.72	2771.37	2622.82	2851.42	2793.43	3005.25
ENSMUSG00000059588.13	Calcrl	0.0132299	0.000310332	24	4	163.81	2510.32	2068.41	2103.58	1840.06	1843.97	2268.17	1957.73	1955.55	1776.47	1808.32	1776.87	1828.01	1502.31	1726.07	1749.77	1834.41	1717.11	1707.86
ENSMUSG00000059645.6	Gm7361	0.0465074	0.00186127	20	0	35.5022	434.919	429.58	352.568	369.296	293.534	402.447	334.791	348.032	319.089	330.09	404.4	365.827	354.85	412.798	432.848	424.507	468.575	457.047
ENSMUSG00000059669.8	Taf1b	0.0102151	0.000210675	24	16	47.9488	696.252	692.57	652.465	727.353	600.541	679.709	692.965	638.247	681.132	706.548	744.412	687.754	781.555	745.796	749.901	735.21	854.049	760.775
ENSMUSG00000059714.13	Flot1	0.000884764	6.33787e-06	20	18	180.231	2454.05	2377.06	2278.79	2023.9	1964.27	2014.09	2041.7	1864.86	2018.85	2064.44	2055.89	2100.41	2114.73	2359.55	2231.32	2275.18	2336.87	2390.04
ENSMUSG00000059734.7	Ndufs8	0.0465074	0.00186127	20	18	171.197	2195.58	2268.82	1968.14	1868.96	1790.08	1915.8	1726.03	1671.01	1780.56	1754.23	2069.44	1967.58	1721.19	2067.93	2207.43	2070.15	2121.61	2139.68
ENSMUSG00000059743.12	Fdps	0.0148536	0.000375219	20	18	455.57	1861.76	2119.99	1694.04	572.409	473.504	581.415	819.441	717.603	705.677	897.536	979.371	876.858	1288.96	1250.22	1134.96	1522.81	1510.86	1621.5
ENSMUSG00000059810.18	Rgs3	0.0102151	0.000210675	20	18	54.8383	526.481	565.726	485.855	381.339	361.865	385.756	354.985	366.17	344.657	381.977	439.418	422.108	414.545	519.2	362.085	513.925	473.582	443.462
ENSMUSG00000059912.4	Rpl21-ps6	0.00570472	9.4082e-05	20	14	1.90641	3.81508	1.69126	1.0749	0	0	0.927297	1.06283	2.26731	0	3.31194	7.90726	4.50248	3.31636	0.985199	3.67599	1.80641	0	0.970376
ENSMUSG00000059923.13	Grb2	0.00500409	7.63872e-05	20	18	194.993	2198.44	2150.43	2308.89	1701.17	1908.45	1766.5	1822.75	2084.79	1949.3	2046.78	1944.06	2072.27	2207.59	2201.92	2260.73	2076.47	2108.59	2272.62
ENSMUSG00000059939.13	9430015G10Rik	0.00201254	2.05898e-05	20	10	34.537	159.28	164.052	177.359	280.184	278.135	271.698	292.278	261.874	322.157	294.763	262.069	248.762	231.04	229.551	185.637	185.157	260.32	220.275
ENSMUSG00000059970.7	Hspa2	0.0410799	0.00157216	24	2	95.2376	1373.43	1282.82	1117.9	1182.55	1203.97	1270.4	1169.11	974.943	1072.83	984.751	1130.74	1148.13	1075.61	1112.29	950.243	1134.43	1169.44	1183.86
ENSMUSG00000060012.9	Kif13b	0.00758651	0.000141543	24	4	229.365	1992.43	2158.89	2178.82	1752.55	1701.53	1663.57	1511.34	1631.33	1652.72	1636.1	1473.01	1566.86	1389.55	1243.32	1433.64	1418.03	1366.68	1352.7
ENSMUSG00000060063.9	Alox5ap	0.0324158	0.00111424	20	18	23.3981	165.956	160.67	126.838	79.479	102.015	102.003	109.471	97.4943	112.499	102.67	136.683	117.065	118.283	171.425	135.093	171.609	155.191	107.712
ENSMUSG00000060073.9	Psma3	0.025318	0.000782552	24	18	557.565	5767.45	5580.31	4923.05	5222.33	4604.15	4884.07	4941.09	4570.89	4935.65	4869.66	5556.54	5345.57	5224.37	6052.08	5611.39	6757.79	6368.82	6703.36
ENSMUSG00000060093.6	Hist1h4a	0.00276739	3.22574e-05	20	10	175.232	1157.88	1015.6	903.992	1993.4	1908.45	2124.44	2431.75	2282.05	2297.03	2087.63	2125.92	2239.98	1995.34	2049.21	2344.36	1929.25	1906.34	2021.29
ENSMUSG00000060548.13	Tnfrsf19	0.0132299	0.000310332	20	14	15.6029	75.3479	66.8047	67.7188	58.6057	53.8947	57.4924	107.346	117.9	115.567	128.062	103.924	123.818	108.334	92.6087	97.4137	93.9335	108.133	103.83
ENSMUSG00000060600.15	Eno3	0.0148536	0.000375219	24	18	3082.84	35155	35286.4	32243.8	25534.4	23987	25530.3	28567.8	26289.4	27562.3	28069.8	30306.3	29894.2	30980.3	34830.7	33537.9	36258.3	36930.4	36585.1
ENSMUSG00000060675.13	Plaat3	0.0196715	0.000544488	24	18	302.672	3601.44	3904.27	3162.36	2969.62	2616.78	3000.73	3153.41	2897.62	3012.93	2987.37	3157.26	3018.91	3368.32	3609.77	3428.78	4057.2	4002.92	4360.87
ENSMUSG00000060703.12	Cd302	0.0410799	0.00157216	24	18	24.7524	214.598	184.347	185.958	143.704	179.97	136.313	149.859	150.776	146.249	150.141	198.811	184.602	187.927	211.818	172.771	217.673	234.288	240.653
ENSMUSG00000060860.8	Ube2s	0.0132299	0.000310332	20	14	223.578	1522.22	1592.32	1331.8	1529.37	1415.7	1611.64	2151.17	1918.14	1852.15	2063.34	2199.35	2223.1	1851.63	1956.61	2053.96	1978.02	1931.37	2109.6
ENSMUSG00000060904.14	Arl1	0.0288639	0.000934858	24	16	853.521	6444.63	6206.92	5325.06	5665.49	5382.74	6115.53	6584.23	5696.61	5942.01	6177.88	6822.84	6345.12	6532.12	7412.64	7168.18	7855.19	8188.06	8756.67
ENSMUSG00000060923.5	Acyp2	0.0410799	0.00157216	24	18	11.5112	146.881	153.059	141.887	118.014	133.774	155.786	137.105	138.306	119.658	123.646	138.942	151.959	151.447	167.484	157.148	167.093	154.189	208.631
ENSMUSG00000060962.12	Dmkn	0.000178109	5.33482e-07	20	6	1.60323	0	0	0	4.81691	2.88722	2.78189	2.12566	2.26731	2.04544	0	0	1.12562	0	0	0	0.903207	2.00246	0
ENSMUSG00000060981.7	Hist1h4h	0.0324158	0.00111424	20	10	590.602	2900.42	2738.99	2637.81	5398.15	4364.51	5122.39	6510.89	5984.56	6506.55	5199.75	5572.36	5782.31	5012.12	5473.77	5722.59	5253.05	5350.57	5794.11
ENSMUSG00000061046.9	Haghl	0.0410799	0.00157216	20	0	42.5193	957.585	921.736	914.741	714.508	612.09	635.199	706.781	598.569	651.473	655.765	700.357	688.88	695.33	762.544	686.491	780.37	772.949	834.523
ENSMUSG00000061082.11	Plac1	0.0369573	0.00132502	20	16	2.84584	6.67639	3.38252	10.749	1.60564	0	0	1.06283	2.26731	3.06816	9.93583	1.12961	1.12562	5.52726	5.91119	8.27097	4.51603	5.00615	3.8815
ENSMUSG00000061353.11	Cxcl12	0.000765253	4.95707e-06	20	18	51.8871	314.744	345.017	446.084	199.902	251.188	242.025	218.943	234.666	244.43	314.635	324.198	279.154	388.014	314.279	329.92	307.09	307.377	254.238
ENSMUSG00000061482.7	Hist1h4d	0.00201254	2.05898e-05	20	10	399.456	1920.89	1977.08	1776.81	3308.41	3100.87	3184.34	4652	3764.87	4314.86	3532.74	3685.91	3678.53	3194.76	3455.09	4143.76	3131.42	3166.89	3212.91
ENSMUSG00000061510.3	Gm10101	0.0171317	0.00045255	20	10	3.46735	2.86131	1.69126	3.2247	8.831	1.92481	3.70919	9.56546	10.2029	8.18176	9.93583	7.90726	4.50248	1.10545	3.9408	5.51398	2.70962	3.00369	7.76301
ENSMUSG00000061518.11	Cox5b	0.025318	0.000782552	24	18	394.023	4988.22	5109.29	4347.98	4657.95	4388.57	4657.81	4979.36	4246.67	4648.26	4543.98	5127.29	5146.34	5055.24	5552.58	5188.66	5520.4	5347.57	5484.56
ENSMUSG00000061533.16	Cep128	0.00500409	7.63872e-05	20	10	36.5448	186.939	179.273	238.628	412.649	371.489	361.646	359.236	404.715	397.838	383.081	294.828	334.309	304	284.723	334.515	243.866	262.322	273.646
ENSMUSG00000061603.8	Akap6	0.025318	0.000782552	24	6	1085.79	7268.68	7324.84	8802.37	6263.59	7070.8	6185.07	6407.8	7885.7	7273.59	7018.01	6028.72	6117.75	5929.65	4976.24	5749.24	5030.86	4743.83	4659.74
ENSMUSG00000061615.2	Hist1h2ab	0.0410799	0.00157216	20	10	265.157	719.143	870.152	743.832	1845.68	1666.89	1821.21	2484.89	2291.12	2607.94	1757.54	1961	2041.88	1723.4	1840.35	2076.93	1785.64	1950.4	1987.33
ENSMUSG00000061654.3	Spry3	0.0116493	0.00025602	20	12	0.729669	0	0.845629	4.29961	1.60564	0.962406	1.85459	1.06283	7.93558	2.04544	6.62388	2.25922	2.25124	2.21091	1.9704	1.83799	0.903207	1.00123	0.970376
ENSMUSG00000061666.6	Gdpd1	0.00276739	3.22574e-05	20	0	47.8319	1267.56	1419.81	1288.81	969.002	1027.85	1076.59	1017.13	960.205	948.062	958.255	1075.39	1051.33	980.537	1084.7	1078.9	1017.91	1117.37	1127.58
ENSMUSG00000061878.15	Sphk1	0.0116493	0.00025602	20	0	72.7936	1140.71	1171.2	1041.58	772.311	734.316	794.694	911.908	779.954	706.7	822.466	733.116	754.166	882.151	989.14	826.178	905.013	1020.25	938.353
ENSMUSG00000061904.12	Slc25a3	0.00144728	1.29788e-05	20	16	630.116	11601.7	11672.2	11387.5	9178.62	9731.85	10121.4	10468.9	10111.1	10336.6	10787	10776.5	10748.6	10751.6	11401.7	11173.2	10271.3	10434.8	10166.6
ENSMUSG00000061991.2	Hist1h2af	0.00144728	1.29788e-05	20	10	65.3369	123.036	156.441	130.063	382.142	371.489	354.228	464.456	442.125	507.269	312.427	342.271	406.349	313.949	337.923	392.412	261.027	328.403	225.127
ENSMUSG00000062054.7	Iah1	0.00144728	1.29788e-05	24	0	92.3127	912.758	958.943	822.299	846.973	778.587	864.241	781.18	691.529	751.699	648.037	706.005	724.9	688.697	739.885	705.79	792.112	797.98	868.486
ENSMUSG00000062070.12	Pgk1	0.00144728	1.29788e-05	24	18	1503.75	11579.7	11261.2	10006.3	8759.55	8631.82	9615.14	9765.28	8974.01	8922.21	9878.42	10622.8	10258.9	10971.6	12939.6	11429.6	13541.8	13310.3	14203.4
ENSMUSG00000062190.12	Lancl2	0.0288639	0.000934858	24	12	57.398	504.545	469.324	394.489	469.649	495.639	562.869	632.383	579.297	514.428	607.189	611.118	587.574	539.461	592.105	566.102	598.826	523.643	510.418
ENSMUSG00000062248.5	Cks2	0.0171317	0.00045255	24	12	145.756	307.114	356.855	282.699	445.564	418.647	469.212	679.148	656.386	601.36	664.596	835.91	831.834	604.683	684.713	674.544	643.986	699.86	700.611
ENSMUSG00000062270.14	Morf4l1	0.0465074	0.00186127	20	18	129.889	2070.64	1997.38	2159.48	1814.37	1941.17	1870.36	1761.11	2092.73	1806.12	1963.98	1827.71	1897.8	1989.82	2079.76	2086.12	2249.89	2061.53	2023.23
ENSMUSG00000062300.14	Nectin2	0.00276739	3.22574e-05	20	0	63.7353	1396.32	1451.95	1225.39	1144.02	1157.77	1065.46	990.557	979.477	1043.17	1053.2	1169.14	1099.73	1130.88	1182.24	1075.23	1129.01	1145.41	1200.35
ENSMUSG00000062352.14	Itgb1bp1	0.025318	0.000782552	20	0	42.7004	1166.46	1120.46	997.508	945.72	884.451	1003.34	988.431	888.785	942.948	1014.56	982.759	986.044	1002.65	1053.18	1062.36	1155.2	1156.42	1150.87
ENSMUSG00000062380.4	Tubb3	0.000312152	1.3743e-06	24	14	683.814	2165.06	2133.52	2030.49	3124.57	2957.47	3243.69	3784.74	3239.98	3466	3954.46	4353.51	4249.22	3782.86	4438.32	4263.23	3787.15	3891.78	3757.3
ENSMUSG00000062554.7	Gm12751	0.00874353	0.000172911	20	2	27.4671	393.907	346.708	328.92	356.451	307.008	344.027	279.524	317.423	305.793	280.411	309.513	309.546	340.48	378.316	317.054	415.475	450.553	440.551
ENSMUSG00000062580.9	Timm17a	0.0288639	0.000934858	20	0	149.19	3074	3212.54	2796.89	2528.88	2549.41	2594.58	2703.84	2444.16	2571.12	2438.69	2795.78	2676.73	2722.73	2905.35	2877.38	3250.64	3239.98	3392.43
ENSMUSG00000062619.6	2310039H08Rik	0.0410799	0.00157216	20	0	22.7701	163.095	219.018	182.733	184.648	168.421	205.86	143.482	129.237	158.522	136.894	150.238	162.089	154.763	190.143	169.095	180.641	179.22	188.253
ENSMUSG00000062661.6	Ncs1	0.00874353	0.000172911	20	10	159.017	2378.7	2450.63	2326.09	2690.24	2722.65	2661.34	3013.12	3046.13	3002.71	2713.58	2939.24	2820.81	2884.13	2870.87	2788.24	2661.75	2719.34	2514.24
ENSMUSG00000062825.15	Actg1	0.0065017	0.000115555	20	16	2059.46	24764.6	25790.8	25204.3	21559.7	22878.3	21663.5	24414.3	22295.6	22485.5	24715.9	25279.5	25825.1	27576.6	25933.4	22330.7	25882.3	25146.9	23936.3
ENSMUSG00000062901.3	Klhl24	0.00169295	1.63733e-05	24	4	729.116	8888.19	8556.92	8129.48	6823.15	7092.93	7411.89	7369.66	7538.8	6919.73	6687.92	6507.67	6790.87	6117.58	6191.98	6324.54	6384.77	6484.96	6502.49
ENSMUSG00000062931.15	Zfp938	0.0288639	0.000934858	24	16	78.1477	622.812	592.786	522.402	497.747	480.241	558.233	593.059	566.827	571.701	511.143	598.693	630.348	635.635	621.661	703.033	766.822	742.912	768.538
ENSMUSG00000062991.9	Nrg1	0.0224685	0.00065353	24	14	66.0676	294.715	262.991	364.392	349.226	400.361	362.573	342.231	447.793	408.065	580.694	443.936	494.147	544.988	371.42	541.289	439.862	451.555	369.713
ENSMUSG00000063018.6	2010204K13Rik	0.0224685	0.00065353	20	6	7.87952	47.6885	24.5232	39.7713	47.3663	54.8571	63.0562	59.5184	47.6135	44.9997	37.5353	44.0547	56.281	34.269	36.4524	32.1649	61.418	46.0566	59.1929
ENSMUSG00000063229.15	Ldha	0.00379061	4.99295e-05	24	18	2029.05	19299.5	19158.6	18144.3	17008.5	16057.7	17137.4	18439	16990.1	17846.5	18052.3	19624.7	19014	19284.6	22106.9	20308	21848.6	22748.9	23489.9
ENSMUSG00000063362.13	Alg11	0.000219747	8.00938e-07	20	18	63.514	1038.66	986.849	937.314	833.325	784.361	818.803	801.373	738.009	695.45	839.025	885.613	854.346	872.202	857.123	901.536	908.626	856.051	939.324
ENSMUSG00000063428.8	Ddo	0.00874353	0.000172911	20	2	2.68346	10.4915	5.9194	6.44941	3.21127	11.5489	8.34567	4.25132	3.40096	4.09088	1.10398	2.25922	2.25124	5.52726	8.86679	3.67599	6.32245	7.00861	9.70376
ENSMUSG00000063524.13	Eno1	0.00144728	1.29788e-05	20	18	928.98	13264.1	12747	12627.9	9561.57	10727	10875.3	9902.38	10331	10279.4	10634.6	10401.4	10915.1	11092.1	12211.5	12421.2	10917.1	11169.7	10591.7
ENSMUSG00000063558.4	Aox1	0.0288639	0.000934858	20	6	42.5554	208.876	248.615	217.13	295.437	386.887	320.845	268.896	282.28	275.112	217.484	260.94	235.255	238.778	193.099	266.509	225.802	221.272	174.668
ENSMUSG00000063564.13	Col23a1	0.000154246	4.59224e-07	24	16	12.8532	21.9367	10.1475	26.8725	9.63382	7.69925	12.0549	23.3822	20.4058	26.5907	28.7035	27.1106	31.5174	47.5345	28.5708	45.0308	38.8379	33.0406	36.8743
ENSMUSG00000063689.4	Hist2h2ab	0.000260096	1.05125e-06	20	10	32.6687	100.146	85.4085	98.8909	240.043	202.105	204.933	292.278	236.934	287.384	235.148	242.866	223.998	204.509	172.41	196.665	196.899	232.285	207.66
ENSMUSG00000063873.10	Slc24a3	0.025318	0.000782552	20	18	19.7286	249.888	260.454	273.025	163.775	173.233	142.804	123.288	160.979	149.317	214.172	161.534	169.969	208.931	169.454	187.475	162.577	177.218	164.964
ENSMUSG00000063882.12	Uqcrh	0.0324158	0.00111424	24	18	522.186	5666.35	5942.24	5087.51	4908.43	4514.65	4803.4	5000.61	4700.13	5103.37	5036.36	5646.91	5441.25	5193.42	5854.05	5570.96	6462.44	6377.83	6692.68
ENSMUSG00000063931.14	Pepd	0.0465074	0.00186127	20	0	108.765	2205.12	2199.48	1995.02	1941.21	1797.77	2010.38	1834.44	1674.41	1807.15	1777.41	1977.94	2063.26	1931.23	2123.1	1951.03	2027.7	2081.56	2275.53
ENSMUSG00000064061.13	Dzip3	0.0102151	0.000210675	24	14	99.3737	808.797	728.087	754.581	940.903	976.842	992.208	1063.89	1096.24	1083.06	1128.27	1146.55	1126.75	1133.09	1061.06	1204.8	1160.62	1088.34	1156.69
ENSMUSG00000064141.14	Zfp69	0.0410799	0.00157216	20	6	5.67499	26.7056	26.2145	13.9737	34.5212	33.6842	38.0192	29.7592	28.3414	19.4317	26.4955	24.8514	19.1355	19.8982	10.8372	28.4889	29.8058	24.0295	26.2001
ENSMUSG00000064181.6	Rab3ip	0.00500409	7.63872e-05	20	0	56.5893	1032.93	1112	1025.46	981.847	918.135	994.063	914.033	897.854	899.994	914.096	910.464	929.763	959.533	1035.44	863.857	1039.59	1061.3	989.783
ENSMUSG00000064193.8	Gm4735	0.000552438	3.00038e-06	20	18	108.833	1516.49	1360.62	1329.65	1054.9	1074.05	1115.54	1117.03	996.482	1033.97	1175.74	1156.72	1198.79	1196.1	1256.13	1341.74	1156.1	1252.54	1077.12
ENSMUSG00000064325.4	Hhip	0.00433321	6.1846e-05	20	16	36.4548	282.316	244.387	332.145	207.93	245.414	191.951	225.32	292.483	263.862	341.13	274.495	257.767	325.003	294.575	341.867	266.446	244.3	208.631
ENSMUSG00000064343.1	mt-Tq	0.025318	0.000782552	20	10	2.73564	3.81508	3.38252	4.29961	5.61973	5.77444	1.85459	8.50263	17.0048	11.2499	6.62388	4.51843	7.87934	4.42181	2.9556	11.028	5.41924	3.00369	1.94075
ENSMUSG00000064345.1	mt-Nd2	0.025318	0.000782552	24	8	32.9819	101.1	114.16	191.332	118.014	137.624	117.767	120.1	171.182	121.704	147.933	142.331	141.828	98.3853	63.0527	90.9807	81.2886	60.0738	52.4003
ENSMUSG00000064373.12	Selenop	0.0148536	0.000375219	20	18	215.444	1371.52	1369.92	1252.26	533.071	510.075	565.651	767.363	733.474	719.995	803.698	816.707	809.321	903.155	814.76	1062.36	998.043	1026.26	1084.88
ENSMUSG00000064565.1	Gm24145	0.0403429	0.00144859	20	14	0.713722	0	0.845629	2.1498	0	0.962406	0	0	0	1.02272	1.10398	1.12961	3.37686	1.10545	0.985199	0.918997	0	0	0
ENSMUSG00000065738.1	Gm24494	0.0369573	0.00132502	24	0	6.735	50.5498	42.2815	34.3968	32.1127	24.0602	28.7462	31.8849	28.3414	24.5453	18.7677	18.0737	31.5174	21.0036	29.556	23.8939	33.4186	35.043	35.9039
ENSMUSG00000065820.1	Gm26316	0.00570472	9.4082e-05	24	16	12.0306	30.5207	27.9058	26.8725	11.2395	22.1353	36.1646	23.3822	31.7423	27.6134	29.8075	44.0547	32.643	47.5345	50.2452	43.1929	56.902	42.0516	46.578
ENSMUSG00000065911.1	Gm24447	0.025318	0.000782552	20	14	316.877	1710.11	1514.52	1427.47	1052.49	784.361	897.624	970.363	909.191	668.859	1777.41	1910.17	1811.12	1108.77	1099.48	1185.51	1069.4	697.857	789.886
ENSMUSG00000066306.13	Numa1	0.0324158	0.00111424	24	6	405.488	3574.73	3638.74	4192.12	4421.92	5255.7	4402.81	4217.31	4683.13	4580.76	4160.9	3820.34	3829.36	4169.77	3931.93	3787.19	3368.06	3279.03	3335.18
ENSMUSG00000066441.14	Rdh11	0.0132299	0.000310332	20	16	319.121	2202.26	2240.92	2076.71	1628.12	1531.19	1558.79	1808.94	1578.05	1767.26	1947.42	2134.96	2004.73	1955.55	2218.67	2164.24	2120.73	2147.64	2426.91
ENSMUSG00000066554.6	Gm10167	0.0065017	0.000115555	20	14	0.84329	0.95377	5.07377	1.0749	0	0.962406	1.85459	1.06283	1.13365	1.02272	2.20796	3.38883	2.25124	4.42181	1.9704	1.83799	0.903207	1.00123	0.970376
ENSMUSG00000066607.5	Insyn1	0.0465074	0.00186127	24	16	108.562	1011.95	999.534	950.213	960.171	929.684	999.626	1159.55	957.938	952.153	958.255	1113.79	1098.61	1191.68	1184.21	1126.69	1149.78	1201.48	1019.86
ENSMUSG00000066809.1	Gm10180	0.000884764	6.33787e-06	20	0	8.80093	83.9318	76.1066	68.7937	76.2677	68.3308	59.347	59.5184	62.351	48.0679	62.9269	67.7765	72.0397	75.1708	74.8751	78.1147	81.2886	80.0984	108.682
ENSMUSG00000066880.15	Zfp617	0.00500409	7.63872e-05	24	18	85.2449	659.055	668.047	666.439	667.945	576.481	584.197	657.891	582.698	610.564	688.884	632.581	691.131	674.326	828.552	788.499	874.304	884.086	865.575
ENSMUSG00000067017.5	Gm3608	0.00379061	4.99295e-05	24	16	60.54	848.856	783.053	829.824	782.748	809.384	784.493	871.52	810.563	836.585	915.2	868.669	895.994	854.515	917.22	987.922	961.915	835.026	904.39
ENSMUSG00000067150.6	Xpo5	0.0224685	0.00065353	24	4	264.806	2096.39	2211.32	2679.73	2530.48	2569.62	2385.94	2160.73	2486.1	2214.19	2317.26	2176.76	2156.69	2100.36	1929.02	1947.35	1825.38	1790.2	1729.21
ENSMUSG00000067276.5	Capn6	3.0645e-05	4.14712e-08	24	16	80.7845	284.224	305.272	349.343	255.296	264.662	239.243	265.707	256.206	289.43	381.977	342.271	344.44	409.018	385.213	461.336	384.766	381.468	403.676
ENSMUSG00000067377.12	Tspan6	0.0065017	0.000115555	24	18	243.729	2124.05	1956.79	1780.04	1621.69	1491.73	1590.31	1738.79	1619.99	1672.15	1843.65	2061.54	1897.8	1851.63	2072.86	2124.72	2174.02	2259.78	2236.72
ENSMUSG00000067719.5	Gm10221	0.025318	0.000782552	24	18	4.75159	39.1046	35.5164	34.3968	27.2958	25.0226	22.2551	15.9424	31.7423	29.6589	17.6637	31.629	36.0199	36.4799	37.4376	36.7599	35.2251	52.0639	39.7854
ENSMUSG00000067724.5	Gbx1	0.0410799	0.00157216	24	0	1.37716	5.72262	5.07377	1.0749	1.60564	0.962406	4.63649	0	1.13365	0	0	0	0	0	0.985199	0	3.61283	0	1.94075
ENSMUSG00000067818.6	Myl9	0.0116493	0.00025602	24	18	250.764	2236.59	2218.93	2074.56	1187.37	1140.45	1186.01	1337.04	1243.62	1261.01	1538.95	1575.8	1531.97	1975.44	2109.31	2086.12	2302.27	2258.77	2209.55
ENSMUSG00000067873.11	Htatsf1	0.0116493	0.00025602	20	6	138.811	1286.64	1263.37	1220.01	1517.33	1572.57	1560.64	1555.98	1431.81	1482.94	1320.36	1358.92	1422.78	1264.64	1542.82	1214.91	1321.39	1402.72	1359.5
ENSMUSG00000067889.6	Sptbn2	0.0224685	0.00065353	24	16	78.7692	521.712	534.438	555.724	533.071	633.263	545.251	620.692	581.565	650.45	666.804	645.006	624.719	645.585	800.967	703.952	717.146	648.797	795.708
ENSMUSG00000067995.4	Gtf2f2	0.0324158	0.00111424	24	20	102.897	1234.18	1243.92	1117.9	1217.88	1173.17	1223.11	1209.5	1023.69	1098.4	1053.2	1126.22	1184.15	1149.67	1362.53	1219.51	1373.78	1436.76	1558.42
[truncated: 291 more rows]

## Sheet: B.JTK_shEzh1
GeneID	GeneName	BH.Q	P-value	PER	LAG	AMP	shEZH1_12_BR2_1	shEZH1_12_BR1_1	shEZH1_12_BR3_1	shEZH1_16_BR3_1	shEZH1_16_BR1_1	shEZH1_16_BR2_1	shEZH1_20_BR2_1	shEZH1_20_BR3_1	shEZH1_20_BR1_1	shEZH1_24_BR2_1	shEZH1_24_BR3_1	shEZH1_24_BR1_1	shEZH1_28_BR3_1	shEZH1_28_BR1_1	shEZH1_28_BR2_1	shEZH1_32_BR1_1	shEZH1_32_BR3_1	shEZH1_32_BR2_1
[truncated: 2,314 more rows]

[truncated: 4 more sheets: C.JTK_shRNAEzh1+EZH1a, D.Cluster I, E.Cluster II, Legend]
