# Supplementary material for: PRC2-EZH1 contributes to circadian gene expression by orchestrating chromatin states and RNA polymerase II complex stability
Source: EMBO J. 2024 Oct 21;43(23):6052–75. doi: 10.1038/s44318-024-00267-2 (PMC11612306; doi:10.1038/s44318-024-00267-2)
Supplement: Supplementary file 5 — Dataset EV3 [file 44318_2024_267_MOESM5_ESM.xlsx]

## Sheet: A. DIA_All protein_EZH1a IP_MS
condition	Relative protein intensity value	ProteinGroups	ProteinNames	ProteinDescriptions	Genes	UniProtIds
0_1	1059.25	A0A023J5X5;A0A023J5Y8;A0A023J601;A0A023J614;A0A023J650;A0A023J6C8;A0A023J6J2;A0A023NCR8;A0A023NCS0;A0A023ND59;A0A023NDP0;A0A023NDP5;A0A023NDQ1;A0A023NE65;A0A023NE78;A0A023UL25;A0A067XLA2;A0A075DCW5;A0A0A0VBS7;A0A0A0VBV0;A0A0A0VCP1;A0A0A0VF51;A0A0F6PXN8;A0A0F6PYR5;A0A0F6PZ78;A0A0K1W397;A0A0U2K7A0;A0A0U2L632;A0A0U2M169;A0A0U2M1A2;A0A0U2QFD1;A0A0U2REU1;A0A0U2UZH0;A0A0U3AJS9;A0A140GE27;A0A141CM53;A0A…	A0A023J5X5_MOUSE;A0A023J5Y8_MOUSE;A0A023J601_MUSMC;A0A023J614_MUSMC;A0A023J650_MOUSE;A0A023J6C8_MUSMC;A0A023J6J2_MOUSE;A0A023NCR8_MOUSE;A0A023NCS0_MOUSE;A0A023ND59_MOUSE;A0A023NDP0_MOUSE;A0A023NDP5_MOUSE;A0A023NDQ1_MOUSE;A0A023NE65_MOUSE;A0A023NE78_MOUSE;A0A023UL25_MOUSE;A0A067XLA2_MOUSE;A0A075DCW5_MOUSE;A0A0A0VBS7_MOUSE;A0A0A0VBV0_MOUSE;A0A0A0VCP1_MOUSE;A0A0A0VF51_MOUSE;A0A0F6PXN8_MOUSE;A0A0F6PY…	Cytochrome b;Cytochrome b;Cytochrome b;Cytochrome b;Cytochrome b;Cytochrome b;Cytochrome b;Cytochrome b (Fragment);Cytochrome b (Fragment);Cytochrome b (Fragment);Cytochrome b (Fragment);Cytochrome b (Fragment);Cytochrome b (Fragment);Cytochrome b (Fragment);Cytochrome b (Fragment);Cytochrome b (Fragment);Cytochrome b;Cytochrome b;Cytochrome b (Fragment);Cytochrome b (Fragment);Cytochrome b (Frag…	CYTB;CYTB;CYTB;CYTB;CYTB;CYTB;CYTB;cytB;cytB;cytB;cytB;cytB;cytB;cytB;cytB;;CYTB;CYTB;cytb;cytb;cytb;cytb;CYTB;CYTB;CYTB;cytb;;;;;Cytb;Cytb;;Cytb;;CYTB;cytb;cytb;cytb;cytb;cytb;cytb;cytb;cytb;cytb;cytb;cytb;cytb;cytb;cytb;cytb;cytb;cytb;cytb;cytb;cytb;cytb;cytb;cytb;cytb;cytb;cytb;cytb;cytb;cytb;cytb;cytb;cytb;cytb;cytb;cytb;cytb;cytb;cytb;cytb;cytb;cytb;cytb;cytb;cytb;cytb;cytb;cytb;cytb;cytb;cy…	A0A023J5X5;A0A023J5Y8;A0A023J601;A0A023J614;A0A023J650;A0A023J6C8;A0A023J6J2;A0A023NCR8;A0A023NCS0;A0A023ND59;A0A023NDP0;A0A023NDP5;A0A023NDQ1;A0A023NE65;A0A023NE78;A0A023UL25;A0A067XLA2;A0A075DCW5;A0A0A0VBS7;A0A0A0VBV0;A0A0A0VCP1;A0A0A0VF51;A0A0F6PXN8;A0A0F6PYR5;A0A0F6PZ78;A0A0K1W397;A0A0U2K7A0;A0A0U2L632;A0A0U2M169;A0A0U2M1A2;A0A0U2QFD1;A0A0U2REU1;A0A0U2UZH0;A0A0U3AJS9;A0A140GE27;A0A141CM53;A0A…
0_2	705.089	A0A023J5X5;A0A023J5Y8;A0A023J601;A0A023J614;A0A023J650;A0A023J6C8;A0A023J6J2;A0A023NCR8;A0A023NCS0;A0A023ND59;A0A023NDP0;A0A023NDP5;A0A023NDQ1;A0A023NE65;A0A023NE78;A0A023UL25;A0A067XLA2;A0A075DCW5;A0A0A0VBS7;A0A0A0VBV0;A0A0A0VCP1;A0A0A0VF51;A0A0F6PXN8;A0A0F6PYR5;A0A0F6PZ78;A0A0K1W397;A0A0U2K7A0;A0A0U2L632;A0A0U2M169;A0A0U2M1A2;A0A0U2QFD1;A0A0U2REU1;A0A0U2UZH0;A0A0U3AJS9;A0A140GE27;A0A141CM53;A0A…	A0A023J5X5_MOUSE;A0A023J5Y8_MOUSE;A0A023J601_MUSMC;A0A023J614_MUSMC;A0A023J650_MOUSE;A0A023J6C8_MUSMC;A0A023J6J2_MOUSE;A0A023NCR8_MOUSE;A0A023NCS0_MOUSE;A0A023ND59_MOUSE;A0A023NDP0_MOUSE;A0A023NDP5_MOUSE;A0A023NDQ1_MOUSE;A0A023NE65_MOUSE;A0A023NE78_MOUSE;A0A023UL25_MOUSE;A0A067XLA2_MOUSE;A0A075DCW5_MOUSE;A0A0A0VBS7_MOUSE;A0A0A0VBV0_MOUSE;A0A0A0VCP1_MOUSE;A0A0A0VF51_MOUSE;A0A0F6PXN8_MOUSE;A0A0F6PY…	Cytochrome b;Cytochrome b;Cytochrome b;Cytochrome b;Cytochrome b;Cytochrome b;Cytochrome b;Cytochrome b (Fragment);Cytochrome b (Fragment);Cytochrome b (Fragment);Cytochrome b (Fragment);Cytochrome b (Fragment);Cytochrome b (Fragment);Cytochrome b (Fragment);Cytochrome b (Fragment);Cytochrome b (Fragment);Cytochrome b;Cytochrome b;Cytochrome b (Fragment);Cytochrome b (Fragment);Cytochrome b (Frag…	CYTB;CYTB;CYTB;CYTB;CYTB;CYTB;CYTB;cytB;cytB;cytB;cytB;cytB;cytB;cytB;cytB;;CYTB;CYTB;cytb;cytb;cytb;cytb;CYTB;CYTB;CYTB;cytb;;;;;Cytb;Cytb;;Cytb;;CYTB;cytb;cytb;cytb;cytb;cytb;cytb;cytb;cytb;cytb;cytb;cytb;cytb;cytb;cytb;cytb;cytb;cytb;cytb;cytb;cytb;cytb;cytb;cytb;cytb;cytb;cytb;cytb;cytb;cytb;cytb;cytb;cytb;cytb;cytb;cytb;cytb;cytb;cytb;cytb;cytb;cytb;cytb;cytb;cytb;cytb;cytb;cytb;cytb;cytb;cy…	A0A023J5X5;A0A023J5Y8;A0A023J601;A0A023J614;A0A023J650;A0A023J6C8;A0A023J6J2;A0A023NCR8;A0A023NCS0;A0A023ND59;A0A023NDP0;A0A023NDP5;A0A023NDQ1;A0A023NE65;A0A023NE78;A0A023UL25;A0A067XLA2;A0A075DCW5;A0A0A0VBS7;A0A0A0VBV0;A0A0A0VCP1;A0A0A0VF51;A0A0F6PXN8;A0A0F6PYR5;A0A0F6PZ78;A0A0K1W397;A0A0U2K7A0;A0A0U2L632;A0A0U2M169;A0A0U2M1A2;A0A0U2QFD1;A0A0U2REU1;A0A0U2UZH0;A0A0U3AJS9;A0A140GE27;A0A141CM53;A0A…
0_3	1127.81	A0A023J5X5;A0A023J5Y8;A0A023J601;A0A023J614;A0A023J650;A0A023J6C8;A0A023J6J2;A0A023NCR8;A0A023NCS0;A0A023ND59;A0A023NDP0;A0A023NDP5;A0A023NDQ1;A0A023NE65;A0A023NE78;A0A023UL25;A0A067XLA2;A0A075DCW5;A0A0A0VBS7;A0A0A0VBV0;A0A0A0VCP1;A0A0A0VF51;A0A0F6PXN8;A0A0F6PYR5;A0A0F6PZ78;A0A0K1W397;A0A0U2K7A0;A0A0U2L632;A0A0U2M169;A0A0U2M1A2;A0A0U2QFD1;A0A0U2REU1;A0A0U2UZH0;A0A0U3AJS9;A0A140GE27;A0A141CM53;A0A…	A0A023J5X5_MOUSE;A0A023J5Y8_MOUSE;A0A023J601_MUSMC;A0A023J614_MUSMC;A0A023J650_MOUSE;A0A023J6C8_MUSMC;A0A023J6J2_MOUSE;A0A023NCR8_MOUSE;A0A023NCS0_MOUSE;A0A023ND59_MOUSE;A0A023NDP0_MOUSE;A0A023NDP5_MOUSE;A0A023NDQ1_MOUSE;A0A023NE65_MOUSE;A0A023NE78_MOUSE;A0A023UL25_MOUSE;A0A067XLA2_MOUSE;A0A075DCW5_MOUSE;A0A0A0VBS7_MOUSE;A0A0A0VBV0_MOUSE;A0A0A0VCP1_MOUSE;A0A0A0VF51_MOUSE;A0A0F6PXN8_MOUSE;A0A0F6PY…	Cytochrome b;Cytochrome b;Cytochrome b;Cytochrome b;Cytochrome b;Cytochrome b;Cytochrome b;Cytochrome b (Fragment);Cytochrome b (Fragment);Cytochrome b (Fragment);Cytochrome b (Fragment);Cytochrome b (Fragment);Cytochrome b (Fragment);Cytochrome b (Fragment);Cytochrome b (Fragment);Cytochrome b (Fragment);Cytochrome b;Cytochrome b;Cytochrome b (Fragment);Cytochrome b (Fragment);Cytochrome b (Frag…	CYTB;CYTB;CYTB;CYTB;CYTB;CYTB;CYTB;cytB;cytB;cytB;cytB;cytB;cytB;cytB;cytB;;CYTB;CYTB;cytb;cytb;cytb;cytb;CYTB;CYTB;CYTB;cytb;;;;;Cytb;Cytb;;Cytb;;CYTB;cytb;cytb;cytb;cytb;cytb;cytb;cytb;cytb;cytb;cytb;cytb;cytb;cytb;cytb;cytb;cytb;cytb;cytb;cytb;cytb;cytb;cytb;cytb;cytb;cytb;cytb;cytb;cytb;cytb;cytb;cytb;cytb;cytb;cytb;cytb;cytb;cytb;cytb;cytb;cytb;cytb;cytb;cytb;cytb;cytb;cytb;cytb;cytb;cytb;cy…	A0A023J5X5;A0A023J5Y8;A0A023J601;A0A023J614;A0A023J650;A0A023J6C8;A0A023J6J2;A0A023NCR8;A0A023NCS0;A0A023ND59;A0A023NDP0;A0A023NDP5;A0A023NDQ1;A0A023NE65;A0A023NE78;A0A023UL25;A0A067XLA2;A0A075DCW5;A0A0A0VBS7;A0A0A0VBV0;A0A0A0VCP1;A0A0A0VF51;A0A0F6PXN8;A0A0F6PYR5;A0A0F6PZ78;A0A0K1W397;A0A0U2K7A0;A0A0U2L632;A0A0U2M169;A0A0U2M1A2;A0A0U2QFD1;A0A0U2REU1;A0A0U2UZH0;A0A0U3AJS9;A0A140GE27;A0A141CM53;A0A…
12_1	2379.61	A0A023J5X5;A0A023J5Y8;A0A023J601;A0A023J614;A0A023J650;A0A023J6C8;A0A023J6J2;A0A023NCR8;A0A023NCS0;A0A023ND59;A0A023NDP0;A0A023NDP5;A0A023NDQ1;A0A023NE65;A0A023NE78;A0A023UL25;A0A067XLA2;A0A075DCW5;A0A0A0VBS7;A0A0A0VBV0;A0A0A0VCP1;A0A0A0VF51;A0A0F6PXN8;A0A0F6PYR5;A0A0F6PZ78;A0A0K1W397;A0A0U2K7A0;A0A0U2L632;A0A0U2M169;A0A0U2M1A2;A0A0U2QFD1;A0A0U2REU1;A0A0U2UZH0;A0A0U3AJS9;A0A140GE27;A0A141CM53;A0A…	A0A023J5X5_MOUSE;A0A023J5Y8_MOUSE;A0A023J601_MUSMC;A0A023J614_MUSMC;A0A023J650_MOUSE;A0A023J6C8_MUSMC;A0A023J6J2_MOUSE;A0A023NCR8_MOUSE;A0A023NCS0_MOUSE;A0A023ND59_MOUSE;A0A023NDP0_MOUSE;A0A023NDP5_MOUSE;A0A023NDQ1_MOUSE;A0A023NE65_MOUSE;A0A023NE78_MOUSE;A0A023UL25_MOUSE;A0A067XLA2_MOUSE;A0A075DCW5_MOUSE;A0A0A0VBS7_MOUSE;A0A0A0VBV0_MOUSE;A0A0A0VCP1_MOUSE;A0A0A0VF51_MOUSE;A0A0F6PXN8_MOUSE;A0A0F6PY…	Cytochrome b;Cytochrome b;Cytochrome b;Cytochrome b;Cytochrome b;Cytochrome b;Cytochrome b;Cytochrome b (Fragment);Cytochrome b (Fragment);Cytochrome b (Fragment);Cytochrome b (Fragment);Cytochrome b (Fragment);Cytochrome b (Fragment);Cytochrome b (Fragment);Cytochrome b (Fragment);Cytochrome b (Fragment);Cytochrome b;Cytochrome b;Cytochrome b (Fragment);Cytochrome b (Fragment);Cytochrome b (Frag…	CYTB;CYTB;CYTB;CYTB;CYTB;CYTB;CYTB;cytB;cytB;cytB;cytB;cytB;cytB;cytB;cytB;;CYTB;CYTB;cytb;cytb;cytb;cytb;CYTB;CYTB;CYTB;cytb;;;;;Cytb;Cytb;;Cytb;;CYTB;cytb;cytb;cytb;cytb;cytb;cytb;cytb;cytb;cytb;cytb;cytb;cytb;cytb;cytb;cytb;cytb;cytb;cytb;cytb;cytb;cytb;cytb;cytb;cytb;cytb;cytb;cytb;cytb;cytb;cytb;cytb;cytb;cytb;cytb;cytb;cytb;cytb;cytb;cytb;cytb;cytb;cytb;cytb;cytb;cytb;cytb;cytb;cytb;cytb;cy…	A0A023J5X5;A0A023J5Y8;A0A023J601;A0A023J614;A0A023J650;A0A023J6C8;A0A023J6J2;A0A023NCR8;A0A023NCS0;A0A023ND59;A0A023NDP0;A0A023NDP5;A0A023NDQ1;A0A023NE65;A0A023NE78;A0A023UL25;A0A067XLA2;A0A075DCW5;A0A0A0VBS7;A0A0A0VBV0;A0A0A0VCP1;A0A0A0VF51;A0A0F6PXN8;A0A0F6PYR5;A0A0F6PZ78;A0A0K1W397;A0A0U2K7A0;A0A0U2L632;A0A0U2M169;A0A0U2M1A2;A0A0U2QFD1;A0A0U2REU1;A0A0U2UZH0;A0A0U3AJS9;A0A140GE27;A0A141CM53;A0A…
12_2	1579.03	A0A023J5X5;A0A023J5Y8;A0A023J601;A0A023J614;A0A023J650;A0A023J6C8;A0A023J6J2;A0A023NCR8;A0A023NCS0;A0A023ND59;A0A023NDP0;A0A023NDP5;A0A023NDQ1;A0A023NE65;A0A023NE78;A0A023UL25;A0A067XLA2;A0A075DCW5;A0A0A0VBS7;A0A0A0VBV0;A0A0A0VCP1;A0A0A0VF51;A0A0F6PXN8;A0A0F6PYR5;A0A0F6PZ78;A0A0K1W397;A0A0U2K7A0;A0A0U2L632;A0A0U2M169;A0A0U2M1A2;A0A0U2QFD1;A0A0U2REU1;A0A0U2UZH0;A0A0U3AJS9;A0A140GE27;A0A141CM53;A0A…	A0A023J5X5_MOUSE;A0A023J5Y8_MOUSE;A0A023J601_MUSMC;A0A023J614_MUSMC;A0A023J650_MOUSE;A0A023J6C8_MUSMC;A0A023J6J2_MOUSE;A0A023NCR8_MOUSE;A0A023NCS0_MOUSE;A0A023ND59_MOUSE;A0A023NDP0_MOUSE;A0A023NDP5_MOUSE;A0A023NDQ1_MOUSE;A0A023NE65_MOUSE;A0A023NE78_MOUSE;A0A023UL25_MOUSE;A0A067XLA2_MOUSE;A0A075DCW5_MOUSE;A0A0A0VBS7_MOUSE;A0A0A0VBV0_MOUSE;A0A0A0VCP1_MOUSE;A0A0A0VF51_MOUSE;A0A0F6PXN8_MOUSE;A0A0F6PY…	Cytochrome b;Cytochrome b;Cytochrome b;Cytochrome b;Cytochrome b;Cytochrome b;Cytochrome b;Cytochrome b (Fragment);Cytochrome b (Fragment);Cytochrome b (Fragment);Cytochrome b (Fragment);Cytochrome b (Fragment);Cytochrome b (Fragment);Cytochrome b (Fragment);Cytochrome b (Fragment);Cytochrome b (Fragment);Cytochrome b;Cytochrome b;Cytochrome b (Fragment);Cytochrome b (Fragment);Cytochrome b (Frag…	CYTB;CYTB;CYTB;CYTB;CYTB;CYTB;CYTB;cytB;cytB;cytB;cytB;cytB;cytB;cytB;cytB;;CYTB;CYTB;cytb;cytb;cytb;cytb;CYTB;CYTB;CYTB;cytb;;;;;Cytb;Cytb;;Cytb;;CYTB;cytb;cytb;cytb;cytb;cytb;cytb;cytb;cytb;cytb;cytb;cytb;cytb;cytb;cytb;cytb;cytb;cytb;cytb;cytb;cytb;cytb;cytb;cytb;cytb;cytb;cytb;cytb;cytb;cytb;cytb;cytb;cytb;cytb;cytb;cytb;cytb;cytb;cytb;cytb;cytb;cytb;cytb;cytb;cytb;cytb;cytb;cytb;cytb;cytb;cy…	A0A023J5X5;A0A023J5Y8;A0A023J601;A0A023J614;A0A023J650;A0A023J6C8;A0A023J6J2;A0A023NCR8;A0A023NCS0;A0A023ND59;A0A023NDP0;A0A023NDP5;A0A023NDQ1;A0A023NE65;A0A023NE78;A0A023UL25;A0A067XLA2;A0A075DCW5;A0A0A0VBS7;A0A0A0VBV0;A0A0A0VCP1;A0A0A0VF51;A0A0F6PXN8;A0A0F6PYR5;A0A0F6PZ78;A0A0K1W397;A0A0U2K7A0;A0A0U2L632;A0A0U2M169;A0A0U2M1A2;A0A0U2QFD1;A0A0U2REU1;A0A0U2UZH0;A0A0U3AJS9;A0A140GE27;A0A141CM53;A0A…
12_3	1653.9	A0A023J5X5;A0A023J5Y8;A0A023J601;A0A023J614;A0A023J650;A0A023J6C8;A0A023J6J2;A0A023NCR8;A0A023NCS0;A0A023ND59;A0A023NDP0;A0A023NDP5;A0A023NDQ1;A0A023NE65;A0A023NE78;A0A023UL25;A0A067XLA2;A0A075DCW5;A0A0A0VBS7;A0A0A0VBV0;A0A0A0VCP1;A0A0A0VF51;A0A0F6PXN8;A0A0F6PYR5;A0A0F6PZ78;A0A0K1W397;A0A0U2K7A0;A0A0U2L632;A0A0U2M169;A0A0U2M1A2;A0A0U2QFD1;A0A0U2REU1;A0A0U2UZH0;A0A0U3AJS9;A0A140GE27;A0A141CM53;A0A…	A0A023J5X5_MOUSE;A0A023J5Y8_MOUSE;A0A023J601_MUSMC;A0A023J614_MUSMC;A0A023J650_MOUSE;A0A023J6C8_MUSMC;A0A023J6J2_MOUSE;A0A023NCR8_MOUSE;A0A023NCS0_MOUSE;A0A023ND59_MOUSE;A0A023NDP0_MOUSE;A0A023NDP5_MOUSE;A0A023NDQ1_MOUSE;A0A023NE65_MOUSE;A0A023NE78_MOUSE;A0A023UL25_MOUSE;A0A067XLA2_MOUSE;A0A075DCW5_MOUSE;A0A0A0VBS7_MOUSE;A0A0A0VBV0_MOUSE;A0A0A0VCP1_MOUSE;A0A0A0VF51_MOUSE;A0A0F6PXN8_MOUSE;A0A0F6PY…	Cytochrome b;Cytochrome b;Cytochrome b;Cytochrome b;Cytochrome b;Cytochrome b;Cytochrome b;Cytochrome b (Fragment);Cytochrome b (Fragment);Cytochrome b (Fragment);Cytochrome b (Fragment);Cytochrome b (Fragment);Cytochrome b (Fragment);Cytochrome b (Fragment);Cytochrome b (Fragment);Cytochrome b (Fragment);Cytochrome b;Cytochrome b;Cytochrome b (Fragment);Cytochrome b (Fragment);Cytochrome b (Frag…	CYTB;CYTB;CYTB;CYTB;CYTB;CYTB;CYTB;cytB;cytB;cytB;cytB;cytB;cytB;cytB;cytB;;CYTB;CYTB;cytb;cytb;cytb;cytb;CYTB;CYTB;CYTB;cytb;;;;;Cytb;Cytb;;Cytb;;CYTB;cytb;cytb;cytb;cytb;cytb;cytb;cytb;cytb;cytb;cytb;cytb;cytb;cytb;cytb;cytb;cytb;cytb;cytb;cytb;cytb;cytb;cytb;cytb;cytb;cytb;cytb;cytb;cytb;cytb;cytb;cytb;cytb;cytb;cytb;cytb;cytb;cytb;cytb;cytb;cytb;cytb;cytb;cytb;cytb;cytb;cytb;cytb;cytb;cytb;cy…	A0A023J5X5;A0A023J5Y8;A0A023J601;A0A023J614;A0A023J650;A0A023J6C8;A0A023J6J2;A0A023NCR8;A0A023NCS0;A0A023ND59;A0A023NDP0;A0A023NDP5;A0A023NDQ1;A0A023NE65;A0A023NE78;A0A023UL25;A0A067XLA2;A0A075DCW5;A0A0A0VBS7;A0A0A0VBV0;A0A0A0VCP1;A0A0A0VF51;A0A0F6PXN8;A0A0F6PYR5;A0A0F6PZ78;A0A0K1W397;A0A0U2K7A0;A0A0U2L632;A0A0U2M169;A0A0U2M1A2;A0A0U2QFD1;A0A0U2REU1;A0A0U2UZH0;A0A0U3AJS9;A0A140GE27;A0A141CM53;A0A…
16_1	1424.92	A0A023J5X5;A0A023J5Y8;A0A023J601;A0A023J614;A0A023J650;A0A023J6C8;A0A023J6J2;A0A023NCR8;A0A023NCS0;A0A023ND59;A0A023NDP0;A0A023NDP5;A0A023NDQ1;A0A023NE65;A0A023NE78;A0A023UL25;A0A067XLA2;A0A075DCW5;A0A0A0VBS7;A0A0A0VBV0;A0A0A0VCP1;A0A0A0VF51;A0A0F6PXN8;A0A0F6PYR5;A0A0F6PZ78;A0A0K1W397;A0A0U2K7A0;A0A0U2L632;A0A0U2M169;A0A0U2M1A2;A0A0U2QFD1;A0A0U2REU1;A0A0U2UZH0;A0A0U3AJS9;A0A140GE27;A0A141CM53;A0A…	A0A023J5X5_MOUSE;A0A023J5Y8_MOUSE;A0A023J601_MUSMC;A0A023J614_MUSMC;A0A023J650_MOUSE;A0A023J6C8_MUSMC;A0A023J6J2_MOUSE;A0A023NCR8_MOUSE;A0A023NCS0_MOUSE;A0A023ND59_MOUSE;A0A023NDP0_MOUSE;A0A023NDP5_MOUSE;A0A023NDQ1_MOUSE;A0A023NE65_MOUSE;A0A023NE78_MOUSE;A0A023UL25_MOUSE;A0A067XLA2_MOUSE;A0A075DCW5_MOUSE;A0A0A0VBS7_MOUSE;A0A0A0VBV0_MOUSE;A0A0A0VCP1_MOUSE;A0A0A0VF51_MOUSE;A0A0F6PXN8_MOUSE;A0A0F6PY…	Cytochrome b;Cytochrome b;Cytochrome b;Cytochrome b;Cytochrome b;Cytochrome b;Cytochrome b;Cytochrome b (Fragment);Cytochrome b (Fragment);Cytochrome b (Fragment);Cytochrome b (Fragment);Cytochrome b (Fragment);Cytochrome b (Fragment);Cytochrome b (Fragment);Cytochrome b (Fragment);Cytochrome b (Fragment);Cytochrome b;Cytochrome b;Cytochrome b (Fragment);Cytochrome b (Fragment);Cytochrome b (Frag…	CYTB;CYTB;CYTB;CYTB;CYTB;CYTB;CYTB;cytB;cytB;cytB;cytB;cytB;cytB;cytB;cytB;;CYTB;CYTB;cytb;cytb;cytb;cytb;CYTB;CYTB;CYTB;cytb;;;;;Cytb;Cytb;;Cytb;;CYTB;cytb;cytb;cytb;cytb;cytb;cytb;cytb;cytb;cytb;cytb;cytb;cytb;cytb;cytb;cytb;cytb;cytb;cytb;cytb;cytb;cytb;cytb;cytb;cytb;cytb;cytb;cytb;cytb;cytb;cytb;cytb;cytb;cytb;cytb;cytb;cytb;cytb;cytb;cytb;cytb;cytb;cytb;cytb;cytb;cytb;cytb;cytb;cytb;cytb;cy…	A0A023J5X5;A0A023J5Y8;A0A023J601;A0A023J614;A0A023J650;A0A023J6C8;A0A023J6J2;A0A023NCR8;A0A023NCS0;A0A023ND59;A0A023NDP0;A0A023NDP5;A0A023NDQ1;A0A023NE65;A0A023NE78;A0A023UL25;A0A067XLA2;A0A075DCW5;A0A0A0VBS7;A0A0A0VBV0;A0A0A0VCP1;A0A0A0VF51;A0A0F6PXN8;A0A0F6PYR5;A0A0F6PZ78;A0A0K1W397;A0A0U2K7A0;A0A0U2L632;A0A0U2M169;A0A0U2M1A2;A0A0U2QFD1;A0A0U2REU1;A0A0U2UZH0;A0A0U3AJS9;A0A140GE27;A0A141CM53;A0A…
16_2	1893.39	A0A023J5X5;A0A023J5Y8;A0A023J601;A0A023J614;A0A023J650;A0A023J6C8;A0A023J6J2;A0A023NCR8;A0A023NCS0;A0A023ND59;A0A023NDP0;A0A023NDP5;A0A023NDQ1;A0A023NE65;A0A023NE78;A0A023UL25;A0A067XLA2;A0A075DCW5;A0A0A0VBS7;A0A0A0VBV0;A0A0A0VCP1;A0A0A0VF51;A0A0F6PXN8;A0A0F6PYR5;A0A0F6PZ78;A0A0K1W397;A0A0U2K7A0;A0A0U2L632;A0A0U2M169;A0A0U2M1A2;A0A0U2QFD1;A0A0U2REU1;A0A0U2UZH0;A0A0U3AJS9;A0A140GE27;A0A141CM53;A0A…	A0A023J5X5_MOUSE;A0A023J5Y8_MOUSE;A0A023J601_MUSMC;A0A023J614_MUSMC;A0A023J650_MOUSE;A0A023J6C8_MUSMC;A0A023J6J2_MOUSE;A0A023NCR8_MOUSE;A0A023NCS0_MOUSE;A0A023ND59_MOUSE;A0A023NDP0_MOUSE;A0A023NDP5_MOUSE;A0A023NDQ1_MOUSE;A0A023NE65_MOUSE;A0A023NE78_MOUSE;A0A023UL25_MOUSE;A0A067XLA2_MOUSE;A0A075DCW5_MOUSE;A0A0A0VBS7_MOUSE;A0A0A0VBV0_MOUSE;A0A0A0VCP1_MOUSE;A0A0A0VF51_MOUSE;A0A0F6PXN8_MOUSE;A0A0F6PY…	Cytochrome b;Cytochrome b;Cytochrome b;Cytochrome b;Cytochrome b;Cytochrome b;Cytochrome b;Cytochrome b (Fragment);Cytochrome b (Fragment);Cytochrome b (Fragment);Cytochrome b (Fragment);Cytochrome b (Fragment);Cytochrome b (Fragment);Cytochrome b (Fragment);Cytochrome b (Fragment);Cytochrome b (Fragment);Cytochrome b;Cytochrome b;Cytochrome b (Fragment);Cytochrome b (Fragment);Cytochrome b (Frag…	CYTB;CYTB;CYTB;CYTB;CYTB;CYTB;CYTB;cytB;cytB;cytB;cytB;cytB;cytB;cytB;cytB;;CYTB;CYTB;cytb;cytb;cytb;cytb;CYTB;CYTB;CYTB;cytb;;;;;Cytb;Cytb;;Cytb;;CYTB;cytb;cytb;cytb;cytb;cytb;cytb;cytb;cytb;cytb;cytb;cytb;cytb;cytb;cytb;cytb;cytb;cytb;cytb;cytb;cytb;cytb;cytb;cytb;cytb;cytb;cytb;cytb;cytb;cytb;cytb;cytb;cytb;cytb;cytb;cytb;cytb;cytb;cytb;cytb;cytb;cytb;cytb;cytb;cytb;cytb;cytb;cytb;cytb;cytb;cy…	A0A023J5X5;A0A023J5Y8;A0A023J601;A0A023J614;A0A023J650;A0A023J6C8;A0A023J6J2;A0A023NCR8;A0A023NCS0;A0A023ND59;A0A023NDP0;A0A023NDP5;A0A023NDQ1;A0A023NE65;A0A023NE78;A0A023UL25;A0A067XLA2;A0A075DCW5;A0A0A0VBS7;A0A0A0VBV0;A0A0A0VCP1;A0A0A0VF51;A0A0F6PXN8;A0A0F6PYR5;A0A0F6PZ78;A0A0K1W397;A0A0U2K7A0;A0A0U2L632;A0A0U2M169;A0A0U2M1A2;A0A0U2QFD1;A0A0U2REU1;A0A0U2UZH0;A0A0U3AJS9;A0A140GE27;A0A141CM53;A0A…
16_3	1351.99	A0A023J5X5;A0A023J5Y8;A0A023J601;A0A023J614;A0A023J650;A0A023J6C8;A0A023J6J2;A0A023NCR8;A0A023NCS0;A0A023ND59;A0A023NDP0;A0A023NDP5;A0A023NDQ1;A0A023NE65;A0A023NE78;A0A023UL25;A0A067XLA2;A0A075DCW5;A0A0A0VBS7;A0A0A0VBV0;A0A0A0VCP1;A0A0A0VF51;A0A0F6PXN8;A0A0F6PYR5;A0A0F6PZ78;A0A0K1W397;A0A0U2K7A0;A0A0U2L632;A0A0U2M169;A0A0U2M1A2;A0A0U2QFD1;A0A0U2REU1;A0A0U2UZH0;A0A0U3AJS9;A0A140GE27;A0A141CM53;A0A…	A0A023J5X5_MOUSE;A0A023J5Y8_MOUSE;A0A023J601_MUSMC;A0A023J614_MUSMC;A0A023J650_MOUSE;A0A023J6C8_MUSMC;A0A023J6J2_MOUSE;A0A023NCR8_MOUSE;A0A023NCS0_MOUSE;A0A023ND59_MOUSE;A0A023NDP0_MOUSE;A0A023NDP5_MOUSE;A0A023NDQ1_MOUSE;A0A023NE65_MOUSE;A0A023NE78_MOUSE;A0A023UL25_MOUSE;A0A067XLA2_MOUSE;A0A075DCW5_MOUSE;A0A0A0VBS7_MOUSE;A0A0A0VBV0_MOUSE;A0A0A0VCP1_MOUSE;A0A0A0VF51_MOUSE;A0A0F6PXN8_MOUSE;A0A0F6PY…	Cytochrome b;Cytochrome b;Cytochrome b;Cytochrome b;Cytochrome b;Cytochrome b;Cytochrome b;Cytochrome b (Fragment);Cytochrome b (Fragment);Cytochrome b (Fragment);Cytochrome b (Fragment);Cytochrome b (Fragment);Cytochrome b (Fragment);Cytochrome b (Fragment);Cytochrome b (Fragment);Cytochrome b (Fragment);Cytochrome b;Cytochrome b;Cytochrome b (Fragment);Cytochrome b (Fragment);Cytochrome b (Frag…	CYTB;CYTB;CYTB;CYTB;CYTB;CYTB;CYTB;cytB;cytB;cytB;cytB;cytB;cytB;cytB;cytB;;CYTB;CYTB;cytb;cytb;cytb;cytb;CYTB;CYTB;CYTB;cytb;;;;;Cytb;Cytb;;Cytb;;CYTB;cytb;cytb;cytb;cytb;cytb;cytb;cytb;cytb;cytb;cytb;cytb;cytb;cytb;cytb;cytb;cytb;cytb;cytb;cytb;cytb;cytb;cytb;cytb;cytb;cytb;cytb;cytb;cytb;cytb;cytb;cytb;cytb;cytb;cytb;cytb;cytb;cytb;cytb;cytb;cytb;cytb;cytb;cytb;cytb;cytb;cytb;cytb;cytb;cytb;cy…	A0A023J5X5;A0A023J5Y8;A0A023J601;A0A023J614;A0A023J650;A0A023J6C8;A0A023J6J2;A0A023NCR8;A0A023NCS0;A0A023ND59;A0A023NDP0;A0A023NDP5;A0A023NDQ1;A0A023NE65;A0A023NE78;A0A023UL25;A0A067XLA2;A0A075DCW5;A0A0A0VBS7;A0A0A0VBV0;A0A0A0VCP1;A0A0A0VF51;A0A0F6PXN8;A0A0F6PYR5;A0A0F6PZ78;A0A0K1W397;A0A0U2K7A0;A0A0U2L632;A0A0U2M169;A0A0U2M1A2;A0A0U2QFD1;A0A0U2REU1;A0A0U2UZH0;A0A0U3AJS9;A0A140GE27;A0A141CM53;A0A…
20_1	1285.72	A0A023J5X5;A0A023J5Y8;A0A023J601;A0A023J614;A0A023J650;A0A023J6C8;A0A023J6J2;A0A023NCR8;A0A023NCS0;A0A023ND59;A0A023NDP0;A0A023NDP5;A0A023NDQ1;A0A023NE65;A0A023NE78;A0A023UL25;A0A067XLA2;A0A075DCW5;A0A0A0VBS7;A0A0A0VBV0;A0A0A0VCP1;A0A0A0VF51;A0A0F6PXN8;A0A0F6PYR5;A0A0F6PZ78;A0A0K1W397;A0A0U2K7A0;A0A0U2L632;A0A0U2M169;A0A0U2M1A2;A0A0U2QFD1;A0A0U2REU1;A0A0U2UZH0;A0A0U3AJS9;A0A140GE27;A0A141CM53;A0A…	A0A023J5X5_MOUSE;A0A023J5Y8_MOUSE;A0A023J601_MUSMC;A0A023J614_MUSMC;A0A023J650_MOUSE;A0A023J6C8_MUSMC;A0A023J6J2_MOUSE;A0A023NCR8_MOUSE;A0A023NCS0_MOUSE;A0A023ND59_MOUSE;A0A023NDP0_MOUSE;A0A023NDP5_MOUSE;A0A023NDQ1_MOUSE;A0A023NE65_MOUSE;A0A023NE78_MOUSE;A0A023UL25_MOUSE;A0A067XLA2_MOUSE;A0A075DCW5_MOUSE;A0A0A0VBS7_MOUSE;A0A0A0VBV0_MOUSE;A0A0A0VCP1_MOUSE;A0A0A0VF51_MOUSE;A0A0F6PXN8_MOUSE;A0A0F6PY…	Cytochrome b;Cytochrome b;Cytochrome b;Cytochrome b;Cytochrome b;Cytochrome b;Cytochrome b;Cytochrome b (Fragment);Cytochrome b (Fragment);Cytochrome b (Fragment);Cytochrome b (Fragment);Cytochrome b (Fragment);Cytochrome b (Fragment);Cytochrome b (Fragment);Cytochrome b (Fragment);Cytochrome b (Fragment);Cytochrome b;Cytochrome b;Cytochrome b (Fragment);Cytochrome b (Fragment);Cytochrome b (Frag…	CYTB;CYTB;CYTB;CYTB;CYTB;CYTB;CYTB;cytB;cytB;cytB;cytB;cytB;cytB;cytB;cytB;;CYTB;CYTB;cytb;cytb;cytb;cytb;CYTB;CYTB;CYTB;cytb;;;;;Cytb;Cytb;;Cytb;;CYTB;cytb;cytb;cytb;cytb;cytb;cytb;cytb;cytb;cytb;cytb;cytb;cytb;cytb;cytb;cytb;cytb;cytb;cytb;cytb;cytb;cytb;cytb;cytb;cytb;cytb;cytb;cytb;cytb;cytb;cytb;cytb;cytb;cytb;cytb;cytb;cytb;cytb;cytb;cytb;cytb;cytb;cytb;cytb;cytb;cytb;cytb;cytb;cytb;cytb;cy…	A0A023J5X5;A0A023J5Y8;A0A023J601;A0A023J614;A0A023J650;A0A023J6C8;A0A023J6J2;A0A023NCR8;A0A023NCS0;A0A023ND59;A0A023NDP0;A0A023NDP5;A0A023NDQ1;A0A023NE65;A0A023NE78;A0A023UL25;A0A067XLA2;A0A075DCW5;A0A0A0VBS7;A0A0A0VBV0;A0A0A0VCP1;A0A0A0VF51;A0A0F6PXN8;A0A0F6PYR5;A0A0F6PZ78;A0A0K1W397;A0A0U2K7A0;A0A0U2L632;A0A0U2M169;A0A0U2M1A2;A0A0U2QFD1;A0A0U2REU1;A0A0U2UZH0;A0A0U3AJS9;A0A140GE27;A0A141CM53;A0A…
20_2	690.68	A0A023J5X5;A0A023J5Y8;A0A023J601;A0A023J614;A0A023J650;A0A023J6C8;A0A023J6J2;A0A023NCR8;A0A023NCS0;A0A023ND59;A0A023NDP0;A0A023NDP5;A0A023NDQ1;A0A023NE65;A0A023NE78;A0A023UL25;A0A067XLA2;A0A075DCW5;A0A0A0VBS7;A0A0A0VBV0;A0A0A0VCP1;A0A0A0VF51;A0A0F6PXN8;A0A0F6PYR5;A0A0F6PZ78;A0A0K1W397;A0A0U2K7A0;A0A0U2L632;A0A0U2M169;A0A0U2M1A2;A0A0U2QFD1;A0A0U2REU1;A0A0U2UZH0;A0A0U3AJS9;A0A140GE27;A0A141CM53;A0A…	A0A023J5X5_MOUSE;A0A023J5Y8_MOUSE;A0A023J601_MUSMC;A0A023J614_MUSMC;A0A023J650_MOUSE;A0A023J6C8_MUSMC;A0A023J6J2_MOUSE;A0A023NCR8_MOUSE;A0A023NCS0_MOUSE;A0A023ND59_MOUSE;A0A023NDP0_MOUSE;A0A023NDP5_MOUSE;A0A023NDQ1_MOUSE;A0A023NE65_MOUSE;A0A023NE78_MOUSE;A0A023UL25_MOUSE;A0A067XLA2_MOUSE;A0A075DCW5_MOUSE;A0A0A0VBS7_MOUSE;A0A0A0VBV0_MOUSE;A0A0A0VCP1_MOUSE;A0A0A0VF51_MOUSE;A0A0F6PXN8_MOUSE;A0A0F6PY…	Cytochrome b;Cytochrome b;Cytochrome b;Cytochrome b;Cytochrome b;Cytochrome b;Cytochrome b;Cytochrome b (Fragment);Cytochrome b (Fragment);Cytochrome b (Fragment);Cytochrome b (Fragment);Cytochrome b (Fragment);Cytochrome b (Fragment);Cytochrome b (Fragment);Cytochrome b (Fragment);Cytochrome b (Fragment);Cytochrome b;Cytochrome b;Cytochrome b (Fragment);Cytochrome b (Fragment);Cytochrome b (Frag…	CYTB;CYTB;CYTB;CYTB;CYTB;CYTB;CYTB;cytB;cytB;cytB;cytB;cytB;cytB;cytB;cytB;;CYTB;CYTB;cytb;cytb;cytb;cytb;CYTB;CYTB;CYTB;cytb;;;;;Cytb;Cytb;;Cytb;;CYTB;cytb;cytb;cytb;cytb;cytb;cytb;cytb;cytb;cytb;cytb;cytb;cytb;cytb;cytb;cytb;cytb;cytb;cytb;cytb;cytb;cytb;cytb;cytb;cytb;cytb;cytb;cytb;cytb;cytb;cytb;cytb;cytb;cytb;cytb;cytb;cytb;cytb;cytb;cytb;cytb;cytb;cytb;cytb;cytb;cytb;cytb;cytb;cytb;cytb;cy…	A0A023J5X5;A0A023J5Y8;A0A023J601;A0A023J614;A0A023J650;A0A023J6C8;A0A023J6J2;A0A023NCR8;A0A023NCS0;A0A023ND59;A0A023NDP0;A0A023NDP5;A0A023NDQ1;A0A023NE65;A0A023NE78;A0A023UL25;A0A067XLA2;A0A075DCW5;A0A0A0VBS7;A0A0A0VBV0;A0A0A0VCP1;A0A0A0VF51;A0A0F6PXN8;A0A0F6PYR5;A0A0F6PZ78;A0A0K1W397;A0A0U2K7A0;A0A0U2L632;A0A0U2M169;A0A0U2M1A2;A0A0U2QFD1;A0A0U2REU1;A0A0U2UZH0;A0A0U3AJS9;A0A140GE27;A0A141CM53;A0A…
20_3	1148.74	A0A023J5X5;A0A023J5Y8;A0A023J601;A0A023J614;A0A023J650;A0A023J6C8;A0A023J6J2;A0A023NCR8;A0A023NCS0;A0A023ND59;A0A023NDP0;A0A023NDP5;A0A023NDQ1;A0A023NE65;A0A023NE78;A0A023UL25;A0A067XLA2;A0A075DCW5;A0A0A0VBS7;A0A0A0VBV0;A0A0A0VCP1;A0A0A0VF51;A0A0F6PXN8;A0A0F6PYR5;A0A0F6PZ78;A0A0K1W397;A0A0U2K7A0;A0A0U2L632;A0A0U2M169;A0A0U2M1A2;A0A0U2QFD1;A0A0U2REU1;A0A0U2UZH0;A0A0U3AJS9;A0A140GE27;A0A141CM53;A0A…	A0A023J5X5_MOUSE;A0A023J5Y8_MOUSE;A0A023J601_MUSMC;A0A023J614_MUSMC;A0A023J650_MOUSE;A0A023J6C8_MUSMC;A0A023J6J2_MOUSE;A0A023NCR8_MOUSE;A0A023NCS0_MOUSE;A0A023ND59_MOUSE;A0A023NDP0_MOUSE;A0A023NDP5_MOUSE;A0A023NDQ1_MOUSE;A0A023NE65_MOUSE;A0A023NE78_MOUSE;A0A023UL25_MOUSE;A0A067XLA2_MOUSE;A0A075DCW5_MOUSE;A0A0A0VBS7_MOUSE;A0A0A0VBV0_MOUSE;A0A0A0VCP1_MOUSE;A0A0A0VF51_MOUSE;A0A0F6PXN8_MOUSE;A0A0F6PY…	Cytochrome b;Cytochrome b;Cytochrome b;Cytochrome b;Cytochrome b;Cytochrome b;Cytochrome b;Cytochrome b (Fragment);Cytochrome b (Fragment);Cytochrome b (Fragment);Cytochrome b (Fragment);Cytochrome b (Fragment);Cytochrome b (Fragment);Cytochrome b (Fragment);Cytochrome b (Fragment);Cytochrome b (Fragment);Cytochrome b;Cytochrome b;Cytochrome b (Fragment);Cytochrome b (Fragment);Cytochrome b (Frag…	CYTB;CYTB;CYTB;CYTB;CYTB;CYTB;CYTB;cytB;cytB;cytB;cytB;cytB;cytB;cytB;cytB;;CYTB;CYTB;cytb;cytb;cytb;cytb;CYTB;CYTB;CYTB;cytb;;;;;Cytb;Cytb;;Cytb;;CYTB;cytb;cytb;cytb;cytb;cytb;cytb;cytb;cytb;cytb;cytb;cytb;cytb;cytb;cytb;cytb;cytb;cytb;cytb;cytb;cytb;cytb;cytb;cytb;cytb;cytb;cytb;cytb;cytb;cytb;cytb;cytb;cytb;cytb;cytb;cytb;cytb;cytb;cytb;cytb;cytb;cytb;cytb;cytb;cytb;cytb;cytb;cytb;cytb;cytb;cy…	A0A023J5X5;A0A023J5Y8;A0A023J601;A0A023J614;A0A023J650;A0A023J6C8;A0A023J6J2;A0A023NCR8;A0A023NCS0;A0A023ND59;A0A023NDP0;A0A023NDP5;A0A023NDQ1;A0A023NE65;A0A023NE78;A0A023UL25;A0A067XLA2;A0A075DCW5;A0A0A0VBS7;A0A0A0VBV0;A0A0A0VCP1;A0A0A0VF51;A0A0F6PXN8;A0A0F6PYR5;A0A0F6PZ78;A0A0K1W397;A0A0U2K7A0;A0A0U2L632;A0A0U2M169;A0A0U2M1A2;A0A0U2QFD1;A0A0U2REU1;A0A0U2UZH0;A0A0U3AJS9;A0A140GE27;A0A141CM53;A0A…
24_1	2656.89	A0A023J5X5;A0A023J5Y8;A0A023J601;A0A023J614;A0A023J650;A0A023J6C8;A0A023J6J2;A0A023NCR8;A0A023NCS0;A0A023ND59;A0A023NDP0;A0A023NDP5;A0A023NDQ1;A0A023NE65;A0A023NE78;A0A023UL25;A0A067XLA2;A0A075DCW5;A0A0A0VBS7;A0A0A0VBV0;A0A0A0VCP1;A0A0A0VF51;A0A0F6PXN8;A0A0F6PYR5;A0A0F6PZ78;A0A0K1W397;A0A0U2K7A0;A0A0U2L632;A0A0U2M169;A0A0U2M1A2;A0A0U2QFD1;A0A0U2REU1;A0A0U2UZH0;A0A0U3AJS9;A0A140GE27;A0A141CM53;A0A…	A0A023J5X5_MOUSE;A0A023J5Y8_MOUSE;A0A023J601_MUSMC;A0A023J614_MUSMC;A0A023J650_MOUSE;A0A023J6C8_MUSMC;A0A023J6J2_MOUSE;A0A023NCR8_MOUSE;A0A023NCS0_MOUSE;A0A023ND59_MOUSE;A0A023NDP0_MOUSE;A0A023NDP5_MOUSE;A0A023NDQ1_MOUSE;A0A023NE65_MOUSE;A0A023NE78_MOUSE;A0A023UL25_MOUSE;A0A067XLA2_MOUSE;A0A075DCW5_MOUSE;A0A0A0VBS7_MOUSE;A0A0A0VBV0_MOUSE;A0A0A0VCP1_MOUSE;A0A0A0VF51_MOUSE;A0A0F6PXN8_MOUSE;A0A0F6PY…	Cytochrome b;Cytochrome b;Cytochrome b;Cytochrome b;Cytochrome b;Cytochrome b;Cytochrome b;Cytochrome b (Fragment);Cytochrome b (Fragment);Cytochrome b (Fragment);Cytochrome b (Fragment);Cytochrome b (Fragment);Cytochrome b (Fragment);Cytochrome b (Fragment);Cytochrome b (Fragment);Cytochrome b (Fragment);Cytochrome b;Cytochrome b;Cytochrome b (Fragment);Cytochrome b (Fragment);Cytochrome b (Frag…	CYTB;CYTB;CYTB;CYTB;CYTB;CYTB;CYTB;cytB;cytB;cytB;cytB;cytB;cytB;cytB;cytB;;CYTB;CYTB;cytb;cytb;cytb;cytb;CYTB;CYTB;CYTB;cytb;;;;;Cytb;Cytb;;Cytb;;CYTB;cytb;cytb;cytb;cytb;cytb;cytb;cytb;cytb;cytb;cytb;cytb;cytb;cytb;cytb;cytb;cytb;cytb;cytb;cytb;cytb;cytb;cytb;cytb;cytb;cytb;cytb;cytb;cytb;cytb;cytb;cytb;cytb;cytb;cytb;cytb;cytb;cytb;cytb;cytb;cytb;cytb;cytb;cytb;cytb;cytb;cytb;cytb;cytb;cytb;cy…	A0A023J5X5;A0A023J5Y8;A0A023J601;A0A023J614;A0A023J650;A0A023J6C8;A0A023J6J2;A0A023NCR8;A0A023NCS0;A0A023ND59;A0A023NDP0;A0A023NDP5;A0A023NDQ1;A0A023NE65;A0A023NE78;A0A023UL25;A0A067XLA2;A0A075DCW5;A0A0A0VBS7;A0A0A0VBV0;A0A0A0VCP1;A0A0A0VF51;A0A0F6PXN8;A0A0F6PYR5;A0A0F6PZ78;A0A0K1W397;A0A0U2K7A0;A0A0U2L632;A0A0U2M169;A0A0U2M1A2;A0A0U2QFD1;A0A0U2REU1;A0A0U2UZH0;A0A0U3AJS9;A0A140GE27;A0A141CM53;A0A…
24_2	1961.48	A0A023J5X5;A0A023J5Y8;A0A023J601;A0A023J614;A0A023J650;A0A023J6C8;A0A023J6J2;A0A023NCR8;A0A023NCS0;A0A023ND59;A0A023NDP0;A0A023NDP5;A0A023NDQ1;A0A023NE65;A0A023NE78;A0A023UL25;A0A067XLA2;A0A075DCW5;A0A0A0VBS7;A0A0A0VBV0;A0A0A0VCP1;A0A0A0VF51;A0A0F6PXN8;A0A0F6PYR5;A0A0F6PZ78;A0A0K1W397;A0A0U2K7A0;A0A0U2L632;A0A0U2M169;A0A0U2M1A2;A0A0U2QFD1;A0A0U2REU1;A0A0U2UZH0;A0A0U3AJS9;A0A140GE27;A0A141CM53;A0A…	A0A023J5X5_MOUSE;A0A023J5Y8_MOUSE;A0A023J601_MUSMC;A0A023J614_MUSMC;A0A023J650_MOUSE;A0A023J6C8_MUSMC;A0A023J6J2_MOUSE;A0A023NCR8_MOUSE;A0A023NCS0_MOUSE;A0A023ND59_MOUSE;A0A023NDP0_MOUSE;A0A023NDP5_MOUSE;A0A023NDQ1_MOUSE;A0A023NE65_MOUSE;A0A023NE78_MOUSE;A0A023UL25_MOUSE;A0A067XLA2_MOUSE;A0A075DCW5_MOUSE;A0A0A0VBS7_MOUSE;A0A0A0VBV0_MOUSE;A0A0A0VCP1_MOUSE;A0A0A0VF51_MOUSE;A0A0F6PXN8_MOUSE;A0A0F6PY…	Cytochrome b;Cytochrome b;Cytochrome b;Cytochrome b;Cytochrome b;Cytochrome b;Cytochrome b;Cytochrome b (Fragment);Cytochrome b (Fragment);Cytochrome b (Fragment);Cytochrome b (Fragment);Cytochrome b (Fragment);Cytochrome b (Fragment);Cytochrome b (Fragment);Cytochrome b (Fragment);Cytochrome b (Fragment);Cytochrome b;Cytochrome b;Cytochrome b (Fragment);Cytochrome b (Fragment);Cytochrome b (Frag…	CYTB;CYTB;CYTB;CYTB;CYTB;CYTB;CYTB;cytB;cytB;cytB;cytB;cytB;cytB;cytB;cytB;;CYTB;CYTB;cytb;cytb;cytb;cytb;CYTB;CYTB;CYTB;cytb;;;;;Cytb;Cytb;;Cytb;;CYTB;cytb;cytb;cytb;cytb;cytb;cytb;cytb;cytb;cytb;cytb;cytb;cytb;cytb;cytb;cytb;cytb;cytb;cytb;cytb;cytb;cytb;cytb;cytb;cytb;cytb;cytb;cytb;cytb;cytb;cytb;cytb;cytb;cytb;cytb;cytb;cytb;cytb;cytb;cytb;cytb;cytb;cytb;cytb;cytb;cytb;cytb;cytb;cytb;cytb;cy…	A0A023J5X5;A0A023J5Y8;A0A023J601;A0A023J614;A0A023J650;A0A023J6C8;A0A023J6J2;A0A023NCR8;A0A023NCS0;A0A023ND59;A0A023NDP0;A0A023NDP5;A0A023NDQ1;A0A023NE65;A0A023NE78;A0A023UL25;A0A067XLA2;A0A075DCW5;A0A0A0VBS7;A0A0A0VBV0;A0A0A0VCP1;A0A0A0VF51;A0A0F6PXN8;A0A0F6PYR5;A0A0F6PZ78;A0A0K1W397;A0A0U2K7A0;A0A0U2L632;A0A0U2M169;A0A0U2M1A2;A0A0U2QFD1;A0A0U2REU1;A0A0U2UZH0;A0A0U3AJS9;A0A140GE27;A0A141CM53;A0A…
24_3	1785.18	A0A023J5X5;A0A023J5Y8;A0A023J601;A0A023J614;A0A023J650;A0A023J6C8;A0A023J6J2;A0A023NCR8;A0A023NCS0;A0A023ND59;A0A023NDP0;A0A023NDP5;A0A023NDQ1;A0A023NE65;A0A023NE78;A0A023UL25;A0A067XLA2;A0A075DCW5;A0A0A0VBS7;A0A0A0VBV0;A0A0A0VCP1;A0A0A0VF51;A0A0F6PXN8;A0A0F6PYR5;A0A0F6PZ78;A0A0K1W397;A0A0U2K7A0;A0A0U2L632;A0A0U2M169;A0A0U2M1A2;A0A0U2QFD1;A0A0U2REU1;A0A0U2UZH0;A0A0U3AJS9;A0A140GE27;A0A141CM53;A0A…	A0A023J5X5_MOUSE;A0A023J5Y8_MOUSE;A0A023J601_MUSMC;A0A023J614_MUSMC;A0A023J650_MOUSE;A0A023J6C8_MUSMC;A0A023J6J2_MOUSE;A0A023NCR8_MOUSE;A0A023NCS0_MOUSE;A0A023ND59_MOUSE;A0A023NDP0_MOUSE;A0A023NDP5_MOUSE;A0A023NDQ1_MOUSE;A0A023NE65_MOUSE;A0A023NE78_MOUSE;A0A023UL25_MOUSE;A0A067XLA2_MOUSE;A0A075DCW5_MOUSE;A0A0A0VBS7_MOUSE;A0A0A0VBV0_MOUSE;A0A0A0VCP1_MOUSE;A0A0A0VF51_MOUSE;A0A0F6PXN8_MOUSE;A0A0F6PY…	Cytochrome b;Cytochrome b;Cytochrome b;Cytochrome b;Cytochrome b;Cytochrome b;Cytochrome b;Cytochrome b (Fragment);Cytochrome b (Fragment);Cytochrome b (Fragment);Cytochrome b (Fragment);Cytochrome b (Fragment);Cytochrome b (Fragment);Cytochrome b (Fragment);Cytochrome b (Fragment);Cytochrome b (Fragment);Cytochrome b;Cytochrome b;Cytochrome b (Fragment);Cytochrome b (Fragment);Cytochrome b (Frag…	CYTB;CYTB;CYTB;CYTB;CYTB;CYTB;CYTB;cytB;cytB;cytB;cytB;cytB;cytB;cytB;cytB;;CYTB;CYTB;cytb;cytb;cytb;cytb;CYTB;CYTB;CYTB;cytb;;;;;Cytb;Cytb;;Cytb;;CYTB;cytb;cytb;cytb;cytb;cytb;cytb;cytb;cytb;cytb;cytb;cytb;cytb;cytb;cytb;cytb;cytb;cytb;cytb;cytb;cytb;cytb;cytb;cytb;cytb;cytb;cytb;cytb;cytb;cytb;cytb;cytb;cytb;cytb;cytb;cytb;cytb;cytb;cytb;cytb;cytb;cytb;cytb;cytb;cytb;cytb;cytb;cytb;cytb;cytb;cy…	A0A023J5X5;A0A023J5Y8;A0A023J601;A0A023J614;A0A023J650;A0A023J6C8;A0A023J6J2;A0A023NCR8;A0A023NCS0;A0A023ND59;A0A023NDP0;A0A023NDP5;A0A023NDQ1;A0A023NE65;A0A023NE78;A0A023UL25;A0A067XLA2;A0A075DCW5;A0A0A0VBS7;A0A0A0VBV0;A0A0A0VCP1;A0A0A0VF51;A0A0F6PXN8;A0A0F6PYR5;A0A0F6PZ78;A0A0K1W397;A0A0U2K7A0;A0A0U2L632;A0A0U2M169;A0A0U2M1A2;A0A0U2QFD1;A0A0U2REU1;A0A0U2UZH0;A0A0U3AJS9;A0A140GE27;A0A141CM53;A0A…
28_1	2432.46	A0A023J5X5;A0A023J5Y8;A0A023J601;A0A023J614;A0A023J650;A0A023J6C8;A0A023J6J2;A0A023NCR8;A0A023NCS0;A0A023ND59;A0A023NDP0;A0A023NDP5;A0A023NDQ1;A0A023NE65;A0A023NE78;A0A023UL25;A0A067XLA2;A0A075DCW5;A0A0A0VBS7;A0A0A0VBV0;A0A0A0VCP1;A0A0A0VF51;A0A0F6PXN8;A0A0F6PYR5;A0A0F6PZ78;A0A0K1W397;A0A0U2K7A0;A0A0U2L632;A0A0U2M169;A0A0U2M1A2;A0A0U2QFD1;A0A0U2REU1;A0A0U2UZH0;A0A0U3AJS9;A0A140GE27;A0A141CM53;A0A…	A0A023J5X5_MOUSE;A0A023J5Y8_MOUSE;A0A023J601_MUSMC;A0A023J614_MUSMC;A0A023J650_MOUSE;A0A023J6C8_MUSMC;A0A023J6J2_MOUSE;A0A023NCR8_MOUSE;A0A023NCS0_MOUSE;A0A023ND59_MOUSE;A0A023NDP0_MOUSE;A0A023NDP5_MOUSE;A0A023NDQ1_MOUSE;A0A023NE65_MOUSE;A0A023NE78_MOUSE;A0A023UL25_MOUSE;A0A067XLA2_MOUSE;A0A075DCW5_MOUSE;A0A0A0VBS7_MOUSE;A0A0A0VBV0_MOUSE;A0A0A0VCP1_MOUSE;A0A0A0VF51_MOUSE;A0A0F6PXN8_MOUSE;A0A0F6PY…	Cytochrome b;Cytochrome b;Cytochrome b;Cytochrome b;Cytochrome b;Cytochrome b;Cytochrome b;Cytochrome b (Fragment);Cytochrome b (Fragment);Cytochrome b (Fragment);Cytochrome b (Fragment);Cytochrome b (Fragment);Cytochrome b (Fragment);Cytochrome b (Fragment);Cytochrome b (Fragment);Cytochrome b (Fragment);Cytochrome b;Cytochrome b;Cytochrome b (Fragment);Cytochrome b (Fragment);Cytochrome b (Frag…	CYTB;CYTB;CYTB;CYTB;CYTB;CYTB;CYTB;cytB;cytB;cytB;cytB;cytB;cytB;cytB;cytB;;CYTB;CYTB;cytb;cytb;cytb;cytb;CYTB;CYTB;CYTB;cytb;;;;;Cytb;Cytb;;Cytb;;CYTB;cytb;cytb;cytb;cytb;cytb;cytb;cytb;cytb;cytb;cytb;cytb;cytb;cytb;cytb;cytb;cytb;cytb;cytb;cytb;cytb;cytb;cytb;cytb;cytb;cytb;cytb;cytb;cytb;cytb;cytb;cytb;cytb;cytb;cytb;cytb;cytb;cytb;cytb;cytb;cytb;cytb;cytb;cytb;cytb;cytb;cytb;cytb;cytb;cytb;cy…	A0A023J5X5;A0A023J5Y8;A0A023J601;A0A023J614;A0A023J650;A0A023J6C8;A0A023J6J2;A0A023NCR8;A0A023NCS0;A0A023ND59;A0A023NDP0;A0A023NDP5;A0A023NDQ1;A0A023NE65;A0A023NE78;A0A023UL25;A0A067XLA2;A0A075DCW5;A0A0A0VBS7;A0A0A0VBV0;A0A0A0VCP1;A0A0A0VF51;A0A0F6PXN8;A0A0F6PYR5;A0A0F6PZ78;A0A0K1W397;A0A0U2K7A0;A0A0U2L632;A0A0U2M169;A0A0U2M1A2;A0A0U2QFD1;A0A0U2REU1;A0A0U2UZH0;A0A0U3AJS9;A0A140GE27;A0A141CM53;A0A…
28_2	2924.49	A0A023J5X5;A0A023J5Y8;A0A023J601;A0A023J614;A0A023J650;A0A023J6C8;A0A023J6J2;A0A023NCR8;A0A023NCS0;A0A023ND59;A0A023NDP0;A0A023NDP5;A0A023NDQ1;A0A023NE65;A0A023NE78;A0A023UL25;A0A067XLA2;A0A075DCW5;A0A0A0VBS7;A0A0A0VBV0;A0A0A0VCP1;A0A0A0VF51;A0A0F6PXN8;A0A0F6PYR5;A0A0F6PZ78;A0A0K1W397;A0A0U2K7A0;A0A0U2L632;A0A0U2M169;A0A0U2M1A2;A0A0U2QFD1;A0A0U2REU1;A0A0U2UZH0;A0A0U3AJS9;A0A140GE27;A0A141CM53;A0A…	A0A023J5X5_MOUSE;A0A023J5Y8_MOUSE;A0A023J601_MUSMC;A0A023J614_MUSMC;A0A023J650_MOUSE;A0A023J6C8_MUSMC;A0A023J6J2_MOUSE;A0A023NCR8_MOUSE;A0A023NCS0_MOUSE;A0A023ND59_MOUSE;A0A023NDP0_MOUSE;A0A023NDP5_MOUSE;A0A023NDQ1_MOUSE;A0A023NE65_MOUSE;A0A023NE78_MOUSE;A0A023UL25_MOUSE;A0A067XLA2_MOUSE;A0A075DCW5_MOUSE;A0A0A0VBS7_MOUSE;A0A0A0VBV0_MOUSE;A0A0A0VCP1_MOUSE;A0A0A0VF51_MOUSE;A0A0F6PXN8_MOUSE;A0A0F6PY…	Cytochrome b;Cytochrome b;Cytochrome b;Cytochrome b;Cytochrome b;Cytochrome b;Cytochrome b;Cytochrome b (Fragment);Cytochrome b (Fragment);Cytochrome b (Fragment);Cytochrome b (Fragment);Cytochrome b (Fragment);Cytochrome b (Fragment);Cytochrome b (Fragment);Cytochrome b (Fragment);Cytochrome b (Fragment);Cytochrome b;Cytochrome b;Cytochrome b (Fragment);Cytochrome b (Fragment);Cytochrome b (Frag…	CYTB;CYTB;CYTB;CYTB;CYTB;CYTB;CYTB;cytB;cytB;cytB;cytB;cytB;cytB;cytB;cytB;;CYTB;CYTB;cytb;cytb;cytb;cytb;CYTB;CYTB;CYTB;cytb;;;;;Cytb;Cytb;;Cytb;;CYTB;cytb;cytb;cytb;cytb;cytb;cytb;cytb;cytb;cytb;cytb;cytb;cytb;cytb;cytb;cytb;cytb;cytb;cytb;cytb;cytb;cytb;cytb;cytb;cytb;cytb;cytb;cytb;cytb;cytb;cytb;cytb;cytb;cytb;cytb;cytb;cytb;cytb;cytb;cytb;cytb;cytb;cytb;cytb;cytb;cytb;cytb;cytb;cytb;cytb;cy…	A0A023J5X5;A0A023J5Y8;A0A023J601;A0A023J614;A0A023J650;A0A023J6C8;A0A023J6J2;A0A023NCR8;A0A023NCS0;A0A023ND59;A0A023NDP0;A0A023NDP5;A0A023NDQ1;A0A023NE65;A0A023NE78;A0A023UL25;A0A067XLA2;A0A075DCW5;A0A0A0VBS7;A0A0A0VBV0;A0A0A0VCP1;A0A0A0VF51;A0A0F6PXN8;A0A0F6PYR5;A0A0F6PZ78;A0A0K1W397;A0A0U2K7A0;A0A0U2L632;A0A0U2M169;A0A0U2M1A2;A0A0U2QFD1;A0A0U2REU1;A0A0U2UZH0;A0A0U3AJS9;A0A140GE27;A0A141CM53;A0A…
28_3	2243.7	A0A023J5X5;A0A023J5Y8;A0A023J601;A0A023J614;A0A023J650;A0A023J6C8;A0A023J6J2;A0A023NCR8;A0A023NCS0;A0A023ND59;A0A023NDP0;A0A023NDP5;A0A023NDQ1;A0A023NE65;A0A023NE78;A0A023UL25;A0A067XLA2;A0A075DCW5;A0A0A0VBS7;A0A0A0VBV0;A0A0A0VCP1;A0A0A0VF51;A0A0F6PXN8;A0A0F6PYR5;A0A0F6PZ78;A0A0K1W397;A0A0U2K7A0;A0A0U2L632;A0A0U2M169;A0A0U2M1A2;A0A0U2QFD1;A0A0U2REU1;A0A0U2UZH0;A0A0U3AJS9;A0A140GE27;A0A141CM53;A0A…	A0A023J5X5_MOUSE;A0A023J5Y8_MOUSE;A0A023J601_MUSMC;A0A023J614_MUSMC;A0A023J650_MOUSE;A0A023J6C8_MUSMC;A0A023J6J2_MOUSE;A0A023NCR8_MOUSE;A0A023NCS0_MOUSE;A0A023ND59_MOUSE;A0A023NDP0_MOUSE;A0A023NDP5_MOUSE;A0A023NDQ1_MOUSE;A0A023NE65_MOUSE;A0A023NE78_MOUSE;A0A023UL25_MOUSE;A0A067XLA2_MOUSE;A0A075DCW5_MOUSE;A0A0A0VBS7_MOUSE;A0A0A0VBV0_MOUSE;A0A0A0VCP1_MOUSE;A0A0A0VF51_MOUSE;A0A0F6PXN8_MOUSE;A0A0F6PY…	Cytochrome b;Cytochrome b;Cytochrome b;Cytochrome b;Cytochrome b;Cytochrome b;Cytochrome b;Cytochrome b (Fragment);Cytochrome b (Fragment);Cytochrome b (Fragment);Cytochrome b (Fragment);Cytochrome b (Fragment);Cytochrome b (Fragment);Cytochrome b (Fragment);Cytochrome b (Fragment);Cytochrome b (Fragment);Cytochrome b;Cytochrome b;Cytochrome b (Fragment);Cytochrome b (Fragment);Cytochrome b (Frag…	CYTB;CYTB;CYTB;CYTB;CYTB;CYTB;CYTB;cytB;cytB;cytB;cytB;cytB;cytB;cytB;cytB;;CYTB;CYTB;cytb;cytb;cytb;cytb;CYTB;CYTB;CYTB;cytb;;;;;Cytb;Cytb;;Cytb;;CYTB;cytb;cytb;cytb;cytb;cytb;cytb;cytb;cytb;cytb;cytb;cytb;cytb;cytb;cytb;cytb;cytb;cytb;cytb;cytb;cytb;cytb;cytb;cytb;cytb;cytb;cytb;cytb;cytb;cytb;cytb;cytb;cytb;cytb;cytb;cytb;cytb;cytb;cytb;cytb;cytb;cytb;cytb;cytb;cytb;cytb;cytb;cytb;cytb;cytb;cy…	A0A023J5X5;A0A023J5Y8;A0A023J601;A0A023J614;A0A023J650;A0A023J6C8;A0A023J6J2;A0A023NCR8;A0A023NCS0;A0A023ND59;A0A023NDP0;A0A023NDP5;A0A023NDQ1;A0A023NE65;A0A023NE78;A0A023UL25;A0A067XLA2;A0A075DCW5;A0A0A0VBS7;A0A0A0VBV0;A0A0A0VCP1;A0A0A0VF51;A0A0F6PXN8;A0A0F6PYR5;A0A0F6PZ78;A0A0K1W397;A0A0U2K7A0;A0A0U2L632;A0A0U2M169;A0A0U2M1A2;A0A0U2QFD1;A0A0U2REU1;A0A0U2UZH0;A0A0U3AJS9;A0A140GE27;A0A141CM53;A0A…
32_1	8017.59	A0A023J5X5;A0A023J5Y8;A0A023J601;A0A023J614;A0A023J650;A0A023J6C8;A0A023J6J2;A0A023NCR8;A0A023NCS0;A0A023ND59;A0A023NDP0;A0A023NDP5;A0A023NDQ1;A0A023NE65;A0A023NE78;A0A023UL25;A0A067XLA2;A0A075DCW5;A0A0A0VBS7;A0A0A0VBV0;A0A0A0VCP1;A0A0A0VF51;A0A0F6PXN8;A0A0F6PYR5;A0A0F6PZ78;A0A0K1W397;A0A0U2K7A0;A0A0U2L632;A0A0U2M169;A0A0U2M1A2;A0A0U2QFD1;A0A0U2REU1;A0A0U2UZH0;A0A0U3AJS9;A0A140GE27;A0A141CM53;A0A…	A0A023J5X5_MOUSE;A0A023J5Y8_MOUSE;A0A023J601_MUSMC;A0A023J614_MUSMC;A0A023J650_MOUSE;A0A023J6C8_MUSMC;A0A023J6J2_MOUSE;A0A023NCR8_MOUSE;A0A023NCS0_MOUSE;A0A023ND59_MOUSE;A0A023NDP0_MOUSE;A0A023NDP5_MOUSE;A0A023NDQ1_MOUSE;A0A023NE65_MOUSE;A0A023NE78_MOUSE;A0A023UL25_MOUSE;A0A067XLA2_MOUSE;A0A075DCW5_MOUSE;A0A0A0VBS7_MOUSE;A0A0A0VBV0_MOUSE;A0A0A0VCP1_MOUSE;A0A0A0VF51_MOUSE;A0A0F6PXN8_MOUSE;A0A0F6PY…	Cytochrome b;Cytochrome b;Cytochrome b;Cytochrome b;Cytochrome b;Cytochrome b;Cytochrome b;Cytochrome b (Fragment);Cytochrome b (Fragment);Cytochrome b (Fragment);Cytochrome b (Fragment);Cytochrome b (Fragment);Cytochrome b (Fragment);Cytochrome b (Fragment);Cytochrome b (Fragment);Cytochrome b (Fragment);Cytochrome b;Cytochrome b;Cytochrome b (Fragment);Cytochrome b (Fragment);Cytochrome b (Frag…	CYTB;CYTB;CYTB;CYTB;CYTB;CYTB;CYTB;cytB;cytB;cytB;cytB;cytB;cytB;cytB;cytB;;CYTB;CYTB;cytb;cytb;cytb;cytb;CYTB;CYTB;CYTB;cytb;;;;;Cytb;Cytb;;Cytb;;CYTB;cytb;cytb;cytb;cytb;cytb;cytb;cytb;cytb;cytb;cytb;cytb;cytb;cytb;cytb;cytb;cytb;cytb;cytb;cytb;cytb;cytb;cytb;cytb;cytb;cytb;cytb;cytb;cytb;cytb;cytb;cytb;cytb;cytb;cytb;cytb;cytb;cytb;cytb;cytb;cytb;cytb;cytb;cytb;cytb;cytb;cytb;cytb;cytb;cytb;cy…	A0A023J5X5;A0A023J5Y8;A0A023J601;A0A023J614;A0A023J650;A0A023J6C8;A0A023J6J2;A0A023NCR8;A0A023NCS0;A0A023ND59;A0A023NDP0;A0A023NDP5;A0A023NDQ1;A0A023NE65;A0A023NE78;A0A023UL25;A0A067XLA2;A0A075DCW5;A0A0A0VBS7;A0A0A0VBV0;A0A0A0VCP1;A0A0A0VF51;A0A0F6PXN8;A0A0F6PYR5;A0A0F6PZ78;A0A0K1W397;A0A0U2K7A0;A0A0U2L632;A0A0U2M169;A0A0U2M1A2;A0A0U2QFD1;A0A0U2REU1;A0A0U2UZH0;A0A0U3AJS9;A0A140GE27;A0A141CM53;A0A…
32_2	8073.38	A0A023J5X5;A0A023J5Y8;A0A023J601;A0A023J614;A0A023J650;A0A023J6C8;A0A023J6J2;A0A023NCR8;A0A023NCS0;A0A023ND59;A0A023NDP0;A0A023NDP5;A0A023NDQ1;A0A023NE65;A0A023NE78;A0A023UL25;A0A067XLA2;A0A075DCW5;A0A0A0VBS7;A0A0A0VBV0;A0A0A0VCP1;A0A0A0VF51;A0A0F6PXN8;A0A0F6PYR5;A0A0F6PZ78;A0A0K1W397;A0A0U2K7A0;A0A0U2L632;A0A0U2M169;A0A0U2M1A2;A0A0U2QFD1;A0A0U2REU1;A0A0U2UZH0;A0A0U3AJS9;A0A140GE27;A0A141CM53;A0A…	A0A023J5X5_MOUSE;A0A023J5Y8_MOUSE;A0A023J601_MUSMC;A0A023J614_MUSMC;A0A023J650_MOUSE;A0A023J6C8_MUSMC;A0A023J6J2_MOUSE;A0A023NCR8_MOUSE;A0A023NCS0_MOUSE;A0A023ND59_MOUSE;A0A023NDP0_MOUSE;A0A023NDP5_MOUSE;A0A023NDQ1_MOUSE;A0A023NE65_MOUSE;A0A023NE78_MOUSE;A0A023UL25_MOUSE;A0A067XLA2_MOUSE;A0A075DCW5_MOUSE;A0A0A0VBS7_MOUSE;A0A0A0VBV0_MOUSE;A0A0A0VCP1_MOUSE;A0A0A0VF51_MOUSE;A0A0F6PXN8_MOUSE;A0A0F6PY…	Cytochrome b;Cytochrome b;Cytochrome b;Cytochrome b;Cytochrome b;Cytochrome b;Cytochrome b;Cytochrome b (Fragment);Cytochrome b (Fragment);Cytochrome b (Fragment);Cytochrome b (Fragment);Cytochrome b (Fragment);Cytochrome b (Fragment);Cytochrome b (Fragment);Cytochrome b (Fragment);Cytochrome b (Fragment);Cytochrome b;Cytochrome b;Cytochrome b (Fragment);Cytochrome b (Fragment);Cytochrome b (Frag…	CYTB;CYTB;CYTB;CYTB;CYTB;CYTB;CYTB;cytB;cytB;cytB;cytB;cytB;cytB;cytB;cytB;;CYTB;CYTB;cytb;cytb;cytb;cytb;CYTB;CYTB;CYTB;cytb;;;;;Cytb;Cytb;;Cytb;;CYTB;cytb;cytb;cytb;cytb;cytb;cytb;cytb;cytb;cytb;cytb;cytb;cytb;cytb;cytb;cytb;cytb;cytb;cytb;cytb;cytb;cytb;cytb;cytb;cytb;cytb;cytb;cytb;cytb;cytb;cytb;cytb;cytb;cytb;cytb;cytb;cytb;cytb;cytb;cytb;cytb;cytb;cytb;cytb;cytb;cytb;cytb;cytb;cytb;cytb;cy…	A0A023J5X5;A0A023J5Y8;A0A023J601;A0A023J614;A0A023J650;A0A023J6C8;A0A023J6J2;A0A023NCR8;A0A023NCS0;A0A023ND59;A0A023NDP0;A0A023NDP5;A0A023NDQ1;A0A023NE65;A0A023NE78;A0A023UL25;A0A067XLA2;A0A075DCW5;A0A0A0VBS7;A0A0A0VBV0;A0A0A0VCP1;A0A0A0VF51;A0A0F6PXN8;A0A0F6PYR5;A0A0F6PZ78;A0A0K1W397;A0A0U2K7A0;A0A0U2L632;A0A0U2M169;A0A0U2M1A2;A0A0U2QFD1;A0A0U2REU1;A0A0U2UZH0;A0A0U3AJS9;A0A140GE27;A0A141CM53;A0A…
32_3	7511	A0A023J5X5;A0A023J5Y8;A0A023J601;A0A023J614;A0A023J650;A0A023J6C8;A0A023J6J2;A0A023NCR8;A0A023NCS0;A0A023ND59;A0A023NDP0;A0A023NDP5;A0A023NDQ1;A0A023NE65;A0A023NE78;A0A023UL25;A0A067XLA2;A0A075DCW5;A0A0A0VBS7;A0A0A0VBV0;A0A0A0VCP1;A0A0A0VF51;A0A0F6PXN8;A0A0F6PYR5;A0A0F6PZ78;A0A0K1W397;A0A0U2K7A0;A0A0U2L632;A0A0U2M169;A0A0U2M1A2;A0A0U2QFD1;A0A0U2REU1;A0A0U2UZH0;A0A0U3AJS9;A0A140GE27;A0A141CM53;A0A…	A0A023J5X5_MOUSE;A0A023J5Y8_MOUSE;A0A023J601_MUSMC;A0A023J614_MUSMC;A0A023J650_MOUSE;A0A023J6C8_MUSMC;A0A023J6J2_MOUSE;A0A023NCR8_MOUSE;A0A023NCS0_MOUSE;A0A023ND59_MOUSE;A0A023NDP0_MOUSE;A0A023NDP5_MOUSE;A0A023NDQ1_MOUSE;A0A023NE65_MOUSE;A0A023NE78_MOUSE;A0A023UL25_MOUSE;A0A067XLA2_MOUSE;A0A075DCW5_MOUSE;A0A0A0VBS7_MOUSE;A0A0A0VBV0_MOUSE;A0A0A0VCP1_MOUSE;A0A0A0VF51_MOUSE;A0A0F6PXN8_MOUSE;A0A0F6PY…	Cytochrome b;Cytochrome b;Cytochrome b;Cytochrome b;Cytochrome b;Cytochrome b;Cytochrome b;Cytochrome b (Fragment);Cytochrome b (Fragment);Cytochrome b (Fragment);Cytochrome b (Fragment);Cytochrome b (Fragment);Cytochrome b (Fragment);Cytochrome b (Fragment);Cytochrome b (Fragment);Cytochrome b (Fragment);Cytochrome b;Cytochrome b;Cytochrome b (Fragment);Cytochrome b (Fragment);Cytochrome b (Frag…	CYTB;CYTB;CYTB;CYTB;CYTB;CYTB;CYTB;cytB;cytB;cytB;cytB;cytB;cytB;cytB;cytB;;CYTB;CYTB;cytb;cytb;cytb;cytb;CYTB;CYTB;CYTB;cytb;;;;;Cytb;Cytb;;Cytb;;CYTB;cytb;cytb;cytb;cytb;cytb;cytb;cytb;cytb;cytb;cytb;cytb;cytb;cytb;cytb;cytb;cytb;cytb;cytb;cytb;cytb;cytb;cytb;cytb;cytb;cytb;cytb;cytb;cytb;cytb;cytb;cytb;cytb;cytb;cytb;cytb;cytb;cytb;cytb;cytb;cytb;cytb;cytb;cytb;cytb;cytb;cytb;cytb;cytb;cytb;cy…	A0A023J5X5;A0A023J5Y8;A0A023J601;A0A023J614;A0A023J650;A0A023J6C8;A0A023J6J2;A0A023NCR8;A0A023NCS0;A0A023ND59;A0A023NDP0;A0A023NDP5;A0A023NDQ1;A0A023NE65;A0A023NE78;A0A023UL25;A0A067XLA2;A0A075DCW5;A0A0A0VBS7;A0A0A0VBV0;A0A0A0VCP1;A0A0A0VF51;A0A0F6PXN8;A0A0F6PYR5;A0A0F6PZ78;A0A0K1W397;A0A0U2K7A0;A0A0U2L632;A0A0U2M169;A0A0U2M1A2;A0A0U2QFD1;A0A0U2REU1;A0A0U2UZH0;A0A0U3AJS9;A0A140GE27;A0A141CM53;A0A…
36_1	5486.09	A0A023J5X5;A0A023J5Y8;A0A023J601;A0A023J614;A0A023J650;A0A023J6C8;A0A023J6J2;A0A023NCR8;A0A023NCS0;A0A023ND59;A0A023NDP0;A0A023NDP5;A0A023NDQ1;A0A023NE65;A0A023NE78;A0A023UL25;A0A067XLA2;A0A075DCW5;A0A0A0VBS7;A0A0A0VBV0;A0A0A0VCP1;A0A0A0VF51;A0A0F6PXN8;A0A0F6PYR5;A0A0F6PZ78;A0A0K1W397;A0A0U2K7A0;A0A0U2L632;A0A0U2M169;A0A0U2M1A2;A0A0U2QFD1;A0A0U2REU1;A0A0U2UZH0;A0A0U3AJS9;A0A140GE27;A0A141CM53;A0A…	A0A023J5X5_MOUSE;A0A023J5Y8_MOUSE;A0A023J601_MUSMC;A0A023J614_MUSMC;A0A023J650_MOUSE;A0A023J6C8_MUSMC;A0A023J6J2_MOUSE;A0A023NCR8_MOUSE;A0A023NCS0_MOUSE;A0A023ND59_MOUSE;A0A023NDP0_MOUSE;A0A023NDP5_MOUSE;A0A023NDQ1_MOUSE;A0A023NE65_MOUSE;A0A023NE78_MOUSE;A0A023UL25_MOUSE;A0A067XLA2_MOUSE;A0A075DCW5_MOUSE;A0A0A0VBS7_MOUSE;A0A0A0VBV0_MOUSE;A0A0A0VCP1_MOUSE;A0A0A0VF51_MOUSE;A0A0F6PXN8_MOUSE;A0A0F6PY…	Cytochrome b;Cytochrome b;Cytochrome b;Cytochrome b;Cytochrome b;Cytochrome b;Cytochrome b;Cytochrome b (Fragment);Cytochrome b (Fragment);Cytochrome b (Fragment);Cytochrome b (Fragment);Cytochrome b (Fragment);Cytochrome b (Fragment);Cytochrome b (Fragment);Cytochrome b (Fragment);Cytochrome b (Fragment);Cytochrome b;Cytochrome b;Cytochrome b (Fragment);Cytochrome b (Fragment);Cytochrome b (Frag…	CYTB;CYTB;CYTB;CYTB;CYTB;CYTB;CYTB;cytB;cytB;cytB;cytB;cytB;cytB;cytB;cytB;;CYTB;CYTB;cytb;cytb;cytb;cytb;CYTB;CYTB;CYTB;cytb;;;;;Cytb;Cytb;;Cytb;;CYTB;cytb;cytb;cytb;cytb;cytb;cytb;cytb;cytb;cytb;cytb;cytb;cytb;cytb;cytb;cytb;cytb;cytb;cytb;cytb;cytb;cytb;cytb;cytb;cytb;cytb;cytb;cytb;cytb;cytb;cytb;cytb;cytb;cytb;cytb;cytb;cytb;cytb;cytb;cytb;cytb;cytb;cytb;cytb;cytb;cytb;cytb;cytb;cytb;cytb;cy…	A0A023J5X5;A0A023J5Y8;A0A023J601;A0A023J614;A0A023J650;A0A023J6C8;A0A023J6J2;A0A023NCR8;A0A023NCS0;A0A023ND59;A0A023NDP0;A0A023NDP5;A0A023NDQ1;A0A023NE65;A0A023NE78;A0A023UL25;A0A067XLA2;A0A075DCW5;A0A0A0VBS7;A0A0A0VBV0;A0A0A0VCP1;A0A0A0VF51;A0A0F6PXN8;A0A0F6PYR5;A0A0F6PZ78;A0A0K1W397;A0A0U2K7A0;A0A0U2L632;A0A0U2M169;A0A0U2M1A2;A0A0U2QFD1;A0A0U2REU1;A0A0U2UZH0;A0A0U3AJS9;A0A140GE27;A0A141CM53;A0A…
36_2	5116.27	A0A023J5X5;A0A023J5Y8;A0A023J601;A0A023J614;A0A023J650;A0A023J6C8;A0A023J6J2;A0A023NCR8;A0A023NCS0;A0A023ND59;A0A023NDP0;A0A023NDP5;A0A023NDQ1;A0A023NE65;A0A023NE78;A0A023UL25;A0A067XLA2;A0A075DCW5;A0A0A0VBS7;A0A0A0VBV0;A0A0A0VCP1;A0A0A0VF51;A0A0F6PXN8;A0A0F6PYR5;A0A0F6PZ78;A0A0K1W397;A0A0U2K7A0;A0A0U2L632;A0A0U2M169;A0A0U2M1A2;A0A0U2QFD1;A0A0U2REU1;A0A0U2UZH0;A0A0U3AJS9;A0A140GE27;A0A141CM53;A0A…	A0A023J5X5_MOUSE;A0A023J5Y8_MOUSE;A0A023J601_MUSMC;A0A023J614_MUSMC;A0A023J650_MOUSE;A0A023J6C8_MUSMC;A0A023J6J2_MOUSE;A0A023NCR8_MOUSE;A0A023NCS0_MOUSE;A0A023ND59_MOUSE;A0A023NDP0_MOUSE;A0A023NDP5_MOUSE;A0A023NDQ1_MOUSE;A0A023NE65_MOUSE;A0A023NE78_MOUSE;A0A023UL25_MOUSE;A0A067XLA2_MOUSE;A0A075DCW5_MOUSE;A0A0A0VBS7_MOUSE;A0A0A0VBV0_MOUSE;A0A0A0VCP1_MOUSE;A0A0A0VF51_MOUSE;A0A0F6PXN8_MOUSE;A0A0F6PY…	Cytochrome b;Cytochrome b;Cytochrome b;Cytochrome b;Cytochrome b;Cytochrome b;Cytochrome b;Cytochrome b (Fragment);Cytochrome b (Fragment);Cytochrome b (Fragment);Cytochrome b (Fragment);Cytochrome b (Fragment);Cytochrome b (Fragment);Cytochrome b (Fragment);Cytochrome b (Fragment);Cytochrome b (Fragment);Cytochrome b;Cytochrome b;Cytochrome b (Fragment);Cytochrome b (Fragment);Cytochrome b (Frag…	CYTB;CYTB;CYTB;CYTB;CYTB;CYTB;CYTB;cytB;cytB;cytB;cytB;cytB;cytB;cytB;cytB;;CYTB;CYTB;cytb;cytb;cytb;cytb;CYTB;CYTB;CYTB;cytb;;;;;Cytb;Cytb;;Cytb;;CYTB;cytb;cytb;cytb;cytb;cytb;cytb;cytb;cytb;cytb;cytb;cytb;cytb;cytb;cytb;cytb;cytb;cytb;cytb;cytb;cytb;cytb;cytb;cytb;cytb;cytb;cytb;cytb;cytb;cytb;cytb;cytb;cytb;cytb;cytb;cytb;cytb;cytb;cytb;cytb;cytb;cytb;cytb;cytb;cytb;cytb;cytb;cytb;cytb;cytb;cy…	A0A023J5X5;A0A023J5Y8;A0A023J601;A0A023J614;A0A023J650;A0A023J6C8;A0A023J6J2;A0A023NCR8;A0A023NCS0;A0A023ND59;A0A023NDP0;A0A023NDP5;A0A023NDQ1;A0A023NE65;A0A023NE78;A0A023UL25;A0A067XLA2;A0A075DCW5;A0A0A0VBS7;A0A0A0VBV0;A0A0A0VCP1;A0A0A0VF51;A0A0F6PXN8;A0A0F6PYR5;A0A0F6PZ78;A0A0K1W397;A0A0U2K7A0;A0A0U2L632;A0A0U2M169;A0A0U2M1A2;A0A0U2QFD1;A0A0U2REU1;A0A0U2UZH0;A0A0U3AJS9;A0A140GE27;A0A141CM53;A0A…
36_3	5450.14	A0A023J5X5;A0A023J5Y8;A0A023J601;A0A023J614;A0A023J650;A0A023J6C8;A0A023J6J2;A0A023NCR8;A0A023NCS0;A0A023ND59;A0A023NDP0;A0A023NDP5;A0A023NDQ1;A0A023NE65;A0A023NE78;A0A023UL25;A0A067XLA2;A0A075DCW5;A0A0A0VBS7;A0A0A0VBV0;A0A0A0VCP1;A0A0A0VF51;A0A0F6PXN8;A0A0F6PYR5;A0A0F6PZ78;A0A0K1W397;A0A0U2K7A0;A0A0U2L632;A0A0U2M169;A0A0U2M1A2;A0A0U2QFD1;A0A0U2REU1;A0A0U2UZH0;A0A0U3AJS9;A0A140GE27;A0A141CM53;A0A…	A0A023J5X5_MOUSE;A0A023J5Y8_MOUSE;A0A023J601_MUSMC;A0A023J614_MUSMC;A0A023J650_MOUSE;A0A023J6C8_MUSMC;A0A023J6J2_MOUSE;A0A023NCR8_MOUSE;A0A023NCS0_MOUSE;A0A023ND59_MOUSE;A0A023NDP0_MOUSE;A0A023NDP5_MOUSE;A0A023NDQ1_MOUSE;A0A023NE65_MOUSE;A0A023NE78_MOUSE;A0A023UL25_MOUSE;A0A067XLA2_MOUSE;A0A075DCW5_MOUSE;A0A0A0VBS7_MOUSE;A0A0A0VBV0_MOUSE;A0A0A0VCP1_MOUSE;A0A0A0VF51_MOUSE;A0A0F6PXN8_MOUSE;A0A0F6PY…	Cytochrome b;Cytochrome b;Cytochrome b;Cytochrome b;Cytochrome b;Cytochrome b;Cytochrome b;Cytochrome b (Fragment);Cytochrome b (Fragment);Cytochrome b (Fragment);Cytochrome b (Fragment);Cytochrome b (Fragment);Cytochrome b (Fragment);Cytochrome b (Fragment);Cytochrome b (Fragment);Cytochrome b (Fragment);Cytochrome b;Cytochrome b;Cytochrome b (Fragment);Cytochrome b (Fragment);Cytochrome b (Frag…	CYTB;CYTB;CYTB;CYTB;CYTB;CYTB;CYTB;cytB;cytB;cytB;cytB;cytB;cytB;cytB;cytB;;CYTB;CYTB;cytb;cytb;cytb;cytb;CYTB;CYTB;CYTB;cytb;;;;;Cytb;Cytb;;Cytb;;CYTB;cytb;cytb;cytb;cytb;cytb;cytb;cytb;cytb;cytb;cytb;cytb;cytb;cytb;cytb;cytb;cytb;cytb;cytb;cytb;cytb;cytb;cytb;cytb;cytb;cytb;cytb;cytb;cytb;cytb;cytb;cytb;cytb;cytb;cytb;cytb;cytb;cytb;cytb;cytb;cytb;cytb;cytb;cytb;cytb;cytb;cytb;cytb;cytb;cytb;cy…	A0A023J5X5;A0A023J5Y8;A0A023J601;A0A023J614;A0A023J650;A0A023J6C8;A0A023J6J2;A0A023NCR8;A0A023NCS0;A0A023ND59;A0A023NDP0;A0A023NDP5;A0A023NDQ1;A0A023NE65;A0A023NE78;A0A023UL25;A0A067XLA2;A0A075DCW5;A0A0A0VBS7;A0A0A0VBV0;A0A0A0VCP1;A0A0A0VF51;A0A0F6PXN8;A0A0F6PYR5;A0A0F6PZ78;A0A0K1W397;A0A0U2K7A0;A0A0U2L632;A0A0U2M169;A0A0U2M1A2;A0A0U2QFD1;A0A0U2REU1;A0A0U2UZH0;A0A0U3AJS9;A0A140GE27;A0A141CM53;A0A…
0_1	537.543	A0A023J5X7;A0A023J5Z0;A0A023J632;A0A023J654;A0A023J663;A0A023J684;A0A023J692;A0A023J6C5;A0A023J6E1;A0A023J6K5;A0A023J6M1;A0A067XKR4;A0A067XKW7;A0A075DCI1;A0A0F6PZ84;A0A0F6Q0S0;A0A141CM24;A0A141CM50;A3E4B6;A3R461;A3R4A0;A9UIX0;B9V1K8;F1JVR2;K7X731;K7X7Z6;P03911;Q5GA75;Q7JCY6;Q7JCZ9;Q9ME04;W0TGY1	A0A023J5X7_MOUSE;A0A023J5Z0_MOUSE;A0A023J632_MOUSE;A0A023J654_MOUSE;A0A023J663_MOUSE;A0A023J684_MUSMC;A0A023J692_MOUSE;A0A023J6C5_MOUSE;A0A023J6E1_MUSMC;A0A023J6K5_MUSMC;A0A023J6M1_MUSMC;A0A067XKR4_MOUSE;A0A067XKW7_MOUSE;A0A075DCI1_MOUSE;A0A0F6PZ84_MOUSE;A0A0F6Q0S0_MOUSE;A0A141CM24_MOUSE;A0A141CM50_MOUSE;A3E4B6_MOUSE;A3R461_MUSMC;A3R4A0_MUSMM;A9UIX0_MOUSE;B9V1K8_MOUSE;F1JVR2_MOUSE;K7X731_MOUSE;K7…	NADH-ubiquinone oxidoreductase chain 4	ND4;ND4;ND4;ND4;ND4;ND4;ND4;ND4;ND4;ND4;ND4;ND4;ND4;ND4;ND4;ND4;ND4;ND4;ND4;ND4;ND4;ND4;Nd4;ND4;ND4;ND4;Mtnd4;ND4;mt-Nd4;ND4;ND4;ND4	A0A023J5X7;A0A023J5Z0;A0A023J632;A0A023J654;A0A023J663;A0A023J684;A0A023J692;A0A023J6C5;A0A023J6E1;A0A023J6K5;A0A023J6M1;A0A067XKR4;A0A067XKW7;A0A075DCI1;A0A0F6PZ84;A0A0F6Q0S0;A0A141CM24;A0A141CM50;A3E4B6;A3R461;A3R4A0;A9UIX0;B9V1K8;F1JVR2;K7X731;K7X7Z6;P03911;Q5GA75;Q7JCY6;Q7JCZ9;Q9ME04;W0TGY1
0_2	155.737	A0A023J5X7;A0A023J5Z0;A0A023J632;A0A023J654;A0A023J663;A0A023J684;A0A023J692;A0A023J6C5;A0A023J6E1;A0A023J6K5;A0A023J6M1;A0A067XKR4;A0A067XKW7;A0A075DCI1;A0A0F6PZ84;A0A0F6Q0S0;A0A141CM24;A0A141CM50;A3E4B6;A3R461;A3R4A0;A9UIX0;B9V1K8;F1JVR2;K7X731;K7X7Z6;P03911;Q5GA75;Q7JCY6;Q7JCZ9;Q9ME04;W0TGY1	A0A023J5X7_MOUSE;A0A023J5Z0_MOUSE;A0A023J632_MOUSE;A0A023J654_MOUSE;A0A023J663_MOUSE;A0A023J684_MUSMC;A0A023J692_MOUSE;A0A023J6C5_MOUSE;A0A023J6E1_MUSMC;A0A023J6K5_MUSMC;A0A023J6M1_MUSMC;A0A067XKR4_MOUSE;A0A067XKW7_MOUSE;A0A075DCI1_MOUSE;A0A0F6PZ84_MOUSE;A0A0F6Q0S0_MOUSE;A0A141CM24_MOUSE;A0A141CM50_MOUSE;A3E4B6_MOUSE;A3R461_MUSMC;A3R4A0_MUSMM;A9UIX0_MOUSE;B9V1K8_MOUSE;F1JVR2_MOUSE;K7X731_MOUSE;K7…	NADH-ubiquinone oxidoreductase chain 4	ND4;ND4;ND4;ND4;ND4;ND4;ND4;ND4;ND4;ND4;ND4;ND4;ND4;ND4;ND4;ND4;ND4;ND4;ND4;ND4;ND4;ND4;Nd4;ND4;ND4;ND4;Mtnd4;ND4;mt-Nd4;ND4;ND4;ND4	A0A023J5X7;A0A023J5Z0;A0A023J632;A0A023J654;A0A023J663;A0A023J684;A0A023J692;A0A023J6C5;A0A023J6E1;A0A023J6K5;A0A023J6M1;A0A067XKR4;A0A067XKW7;A0A075DCI1;A0A0F6PZ84;A0A0F6Q0S0;A0A141CM24;A0A141CM50;A3E4B6;A3R461;A3R4A0;A9UIX0;B9V1K8;F1JVR2;K7X731;K7X7Z6;P03911;Q5GA75;Q7JCY6;Q7JCZ9;Q9ME04;W0TGY1
0_3	667.847	A0A023J5X7;A0A023J5Z0;A0A023J632;A0A023J654;A0A023J663;A0A023J684;A0A023J692;A0A023J6C5;A0A023J6E1;A0A023J6K5;A0A023J6M1;A0A067XKR4;A0A067XKW7;A0A075DCI1;A0A0F6PZ84;A0A0F6Q0S0;A0A141CM24;A0A141CM50;A3E4B6;A3R461;A3R4A0;A9UIX0;B9V1K8;F1JVR2;K7X731;K7X7Z6;P03911;Q5GA75;Q7JCY6;Q7JCZ9;Q9ME04;W0TGY1	A0A023J5X7_MOUSE;A0A023J5Z0_MOUSE;A0A023J632_MOUSE;A0A023J654_MOUSE;A0A023J663_MOUSE;A0A023J684_MUSMC;A0A023J692_MOUSE;A0A023J6C5_MOUSE;A0A023J6E1_MUSMC;A0A023J6K5_MUSMC;A0A023J6M1_MUSMC;A0A067XKR4_MOUSE;A0A067XKW7_MOUSE;A0A075DCI1_MOUSE;A0A0F6PZ84_MOUSE;A0A0F6Q0S0_MOUSE;A0A141CM24_MOUSE;A0A141CM50_MOUSE;A3E4B6_MOUSE;A3R461_MUSMC;A3R4A0_MUSMM;A9UIX0_MOUSE;B9V1K8_MOUSE;F1JVR2_MOUSE;K7X731_MOUSE;K7…	NADH-ubiquinone oxidoreductase chain 4	ND4;ND4;ND4;ND4;ND4;ND4;ND4;ND4;ND4;ND4;ND4;ND4;ND4;ND4;ND4;ND4;ND4;ND4;ND4;ND4;ND4;ND4;Nd4;ND4;ND4;ND4;Mtnd4;ND4;mt-Nd4;ND4;ND4;ND4	A0A023J5X7;A0A023J5Z0;A0A023J632;A0A023J654;A0A023J663;A0A023J684;A0A023J692;A0A023J6C5;A0A023J6E1;A0A023J6K5;A0A023J6M1;A0A067XKR4;A0A067XKW7;A0A075DCI1;A0A0F6PZ84;A0A0F6Q0S0;A0A141CM24;A0A141CM50;A3E4B6;A3R461;A3R4A0;A9UIX0;B9V1K8;F1JVR2;K7X731;K7X7Z6;P03911;Q5GA75;Q7JCY6;Q7JCZ9;Q9ME04;W0TGY1
12_1	1453.73	A0A023J5X7;A0A023J5Z0;A0A023J632;A0A023J654;A0A023J663;A0A023J684;A0A023J692;A0A023J6C5;A0A023J6E1;A0A023J6K5;A0A023J6M1;A0A067XKR4;A0A067XKW7;A0A075DCI1;A0A0F6PZ84;A0A0F6Q0S0;A0A141CM24;A0A141CM50;A3E4B6;A3R461;A3R4A0;A9UIX0;B9V1K8;F1JVR2;K7X731;K7X7Z6;P03911;Q5GA75;Q7JCY6;Q7JCZ9;Q9ME04;W0TGY1	A0A023J5X7_MOUSE;A0A023J5Z0_MOUSE;A0A023J632_MOUSE;A0A023J654_MOUSE;A0A023J663_MOUSE;A0A023J684_MUSMC;A0A023J692_MOUSE;A0A023J6C5_MOUSE;A0A023J6E1_MUSMC;A0A023J6K5_MUSMC;A0A023J6M1_MUSMC;A0A067XKR4_MOUSE;A0A067XKW7_MOUSE;A0A075DCI1_MOUSE;A0A0F6PZ84_MOUSE;A0A0F6Q0S0_MOUSE;A0A141CM24_MOUSE;A0A141CM50_MOUSE;A3E4B6_MOUSE;A3R461_MUSMC;A3R4A0_MUSMM;A9UIX0_MOUSE;B9V1K8_MOUSE;F1JVR2_MOUSE;K7X731_MOUSE;K7…	NADH-ubiquinone oxidoreductase chain 4	ND4;ND4;ND4;ND4;ND4;ND4;ND4;ND4;ND4;ND4;ND4;ND4;ND4;ND4;ND4;ND4;ND4;ND4;ND4;ND4;ND4;ND4;Nd4;ND4;ND4;ND4;Mtnd4;ND4;mt-Nd4;ND4;ND4;ND4	A0A023J5X7;A0A023J5Z0;A0A023J632;A0A023J654;A0A023J663;A0A023J684;A0A023J692;A0A023J6C5;A0A023J6E1;A0A023J6K5;A0A023J6M1;A0A067XKR4;A0A067XKW7;A0A075DCI1;A0A0F6PZ84;A0A0F6Q0S0;A0A141CM24;A0A141CM50;A3E4B6;A3R461;A3R4A0;A9UIX0;B9V1K8;F1JVR2;K7X731;K7X7Z6;P03911;Q5GA75;Q7JCY6;Q7JCZ9;Q9ME04;W0TGY1
12_2	1056.26	A0A023J5X7;A0A023J5Z0;A0A023J632;A0A023J654;A0A023J663;A0A023J684;A0A023J692;A0A023J6C5;A0A023J6E1;A0A023J6K5;A0A023J6M1;A0A067XKR4;A0A067XKW7;A0A075DCI1;A0A0F6PZ84;A0A0F6Q0S0;A0A141CM24;A0A141CM50;A3E4B6;A3R461;A3R4A0;A9UIX0;B9V1K8;F1JVR2;K7X731;K7X7Z6;P03911;Q5GA75;Q7JCY6;Q7JCZ9;Q9ME04;W0TGY1	A0A023J5X7_MOUSE;A0A023J5Z0_MOUSE;A0A023J632_MOUSE;A0A023J654_MOUSE;A0A023J663_MOUSE;A0A023J684_MUSMC;A0A023J692_MOUSE;A0A023J6C5_MOUSE;A0A023J6E1_MUSMC;A0A023J6K5_MUSMC;A0A023J6M1_MUSMC;A0A067XKR4_MOUSE;A0A067XKW7_MOUSE;A0A075DCI1_MOUSE;A0A0F6PZ84_MOUSE;A0A0F6Q0S0_MOUSE;A0A141CM24_MOUSE;A0A141CM50_MOUSE;A3E4B6_MOUSE;A3R461_MUSMC;A3R4A0_MUSMM;A9UIX0_MOUSE;B9V1K8_MOUSE;F1JVR2_MOUSE;K7X731_MOUSE;K7…	NADH-ubiquinone oxidoreductase chain 4	ND4;ND4;ND4;ND4;ND4;ND4;ND4;ND4;ND4;ND4;ND4;ND4;ND4;ND4;ND4;ND4;ND4;ND4;ND4;ND4;ND4;ND4;Nd4;ND4;ND4;ND4;Mtnd4;ND4;mt-Nd4;ND4;ND4;ND4	A0A023J5X7;A0A023J5Z0;A0A023J632;A0A023J654;A0A023J663;A0A023J684;A0A023J692;A0A023J6C5;A0A023J6E1;A0A023J6K5;A0A023J6M1;A0A067XKR4;A0A067XKW7;A0A075DCI1;A0A0F6PZ84;A0A0F6Q0S0;A0A141CM24;A0A141CM50;A3E4B6;A3R461;A3R4A0;A9UIX0;B9V1K8;F1JVR2;K7X731;K7X7Z6;P03911;Q5GA75;Q7JCY6;Q7JCZ9;Q9ME04;W0TGY1
12_3	275.404	A0A023J5X7;A0A023J5Z0;A0A023J632;A0A023J654;A0A023J663;A0A023J684;A0A023J692;A0A023J6C5;A0A023J6E1;A0A023J6K5;A0A023J6M1;A0A067XKR4;A0A067XKW7;A0A075DCI1;A0A0F6PZ84;A0A0F6Q0S0;A0A141CM24;A0A141CM50;A3E4B6;A3R461;A3R4A0;A9UIX0;B9V1K8;F1JVR2;K7X731;K7X7Z6;P03911;Q5GA75;Q7JCY6;Q7JCZ9;Q9ME04;W0TGY1	A0A023J5X7_MOUSE;A0A023J5Z0_MOUSE;A0A023J632_MOUSE;A0A023J654_MOUSE;A0A023J663_MOUSE;A0A023J684_MUSMC;A0A023J692_MOUSE;A0A023J6C5_MOUSE;A0A023J6E1_MUSMC;A0A023J6K5_MUSMC;A0A023J6M1_MUSMC;A0A067XKR4_MOUSE;A0A067XKW7_MOUSE;A0A075DCI1_MOUSE;A0A0F6PZ84_MOUSE;A0A0F6Q0S0_MOUSE;A0A141CM24_MOUSE;A0A141CM50_MOUSE;A3E4B6_MOUSE;A3R461_MUSMC;A3R4A0_MUSMM;A9UIX0_MOUSE;B9V1K8_MOUSE;F1JVR2_MOUSE;K7X731_MOUSE;K7…	NADH-ubiquinone oxidoreductase chain 4	ND4;ND4;ND4;ND4;ND4;ND4;ND4;ND4;ND4;ND4;ND4;ND4;ND4;ND4;ND4;ND4;ND4;ND4;ND4;ND4;ND4;ND4;Nd4;ND4;ND4;ND4;Mtnd4;ND4;mt-Nd4;ND4;ND4;ND4	A0A023J5X7;A0A023J5Z0;A0A023J632;A0A023J654;A0A023J663;A0A023J684;A0A023J692;A0A023J6C5;A0A023J6E1;A0A023J6K5;A0A023J6M1;A0A067XKR4;A0A067XKW7;A0A075DCI1;A0A0F6PZ84;A0A0F6Q0S0;A0A141CM24;A0A141CM50;A3E4B6;A3R461;A3R4A0;A9UIX0;B9V1K8;F1JVR2;K7X731;K7X7Z6;P03911;Q5GA75;Q7JCY6;Q7JCZ9;Q9ME04;W0TGY1
16_1	1318.01	A0A023J5X7;A0A023J5Z0;A0A023J632;A0A023J654;A0A023J663;A0A023J684;A0A023J692;A0A023J6C5;A0A023J6E1;A0A023J6K5;A0A023J6M1;A0A067XKR4;A0A067XKW7;A0A075DCI1;A0A0F6PZ84;A0A0F6Q0S0;A0A141CM24;A0A141CM50;A3E4B6;A3R461;A3R4A0;A9UIX0;B9V1K8;F1JVR2;K7X731;K7X7Z6;P03911;Q5GA75;Q7JCY6;Q7JCZ9;Q9ME04;W0TGY1	A0A023J5X7_MOUSE;A0A023J5Z0_MOUSE;A0A023J632_MOUSE;A0A023J654_MOUSE;A0A023J663_MOUSE;A0A023J684_MUSMC;A0A023J692_MOUSE;A0A023J6C5_MOUSE;A0A023J6E1_MUSMC;A0A023J6K5_MUSMC;A0A023J6M1_MUSMC;A0A067XKR4_MOUSE;A0A067XKW7_MOUSE;A0A075DCI1_MOUSE;A0A0F6PZ84_MOUSE;A0A0F6Q0S0_MOUSE;A0A141CM24_MOUSE;A0A141CM50_MOUSE;A3E4B6_MOUSE;A3R461_MUSMC;A3R4A0_MUSMM;A9UIX0_MOUSE;B9V1K8_MOUSE;F1JVR2_MOUSE;K7X731_MOUSE;K7…	NADH-ubiquinone oxidoreductase chain 4	ND4;ND4;ND4;ND4;ND4;ND4;ND4;ND4;ND4;ND4;ND4;ND4;ND4;ND4;ND4;ND4;ND4;ND4;ND4;ND4;ND4;ND4;Nd4;ND4;ND4;ND4;Mtnd4;ND4;mt-Nd4;ND4;ND4;ND4	A0A023J5X7;A0A023J5Z0;A0A023J632;A0A023J654;A0A023J663;A0A023J684;A0A023J692;A0A023J6C5;A0A023J6E1;A0A023J6K5;A0A023J6M1;A0A067XKR4;A0A067XKW7;A0A075DCI1;A0A0F6PZ84;A0A0F6Q0S0;A0A141CM24;A0A141CM50;A3E4B6;A3R461;A3R4A0;A9UIX0;B9V1K8;F1JVR2;K7X731;K7X7Z6;P03911;Q5GA75;Q7JCY6;Q7JCZ9;Q9ME04;W0TGY1
16_2	717.167	A0A023J5X7;A0A023J5Z0;A0A023J632;A0A023J654;A0A023J663;A0A023J684;A0A023J692;A0A023J6C5;A0A023J6E1;A0A023J6K5;A0A023J6M1;A0A067XKR4;A0A067XKW7;A0A075DCI1;A0A0F6PZ84;A0A0F6Q0S0;A0A141CM24;A0A141CM50;A3E4B6;A3R461;A3R4A0;A9UIX0;B9V1K8;F1JVR2;K7X731;K7X7Z6;P03911;Q5GA75;Q7JCY6;Q7JCZ9;Q9ME04;W0TGY1	A0A023J5X7_MOUSE;A0A023J5Z0_MOUSE;A0A023J632_MOUSE;A0A023J654_MOUSE;A0A023J663_MOUSE;A0A023J684_MUSMC;A0A023J692_MOUSE;A0A023J6C5_MOUSE;A0A023J6E1_MUSMC;A0A023J6K5_MUSMC;A0A023J6M1_MUSMC;A0A067XKR4_MOUSE;A0A067XKW7_MOUSE;A0A075DCI1_MOUSE;A0A0F6PZ84_MOUSE;A0A0F6Q0S0_MOUSE;A0A141CM24_MOUSE;A0A141CM50_MOUSE;A3E4B6_MOUSE;A3R461_MUSMC;A3R4A0_MUSMM;A9UIX0_MOUSE;B9V1K8_MOUSE;F1JVR2_MOUSE;K7X731_MOUSE;K7…	NADH-ubiquinone oxidoreductase chain 4	ND4;ND4;ND4;ND4;ND4;ND4;ND4;ND4;ND4;ND4;ND4;ND4;ND4;ND4;ND4;ND4;ND4;ND4;ND4;ND4;ND4;ND4;Nd4;ND4;ND4;ND4;Mtnd4;ND4;mt-Nd4;ND4;ND4;ND4	A0A023J5X7;A0A023J5Z0;A0A023J632;A0A023J654;A0A023J663;A0A023J684;A0A023J692;A0A023J6C5;A0A023J6E1;A0A023J6K5;A0A023J6M1;A0A067XKR4;A0A067XKW7;A0A075DCI1;A0A0F6PZ84;A0A0F6Q0S0;A0A141CM24;A0A141CM50;A3E4B6;A3R461;A3R4A0;A9UIX0;B9V1K8;F1JVR2;K7X731;K7X7Z6;P03911;Q5GA75;Q7JCY6;Q7JCZ9;Q9ME04;W0TGY1
16_3	960.648	A0A023J5X7;A0A023J5Z0;A0A023J632;A0A023J654;A0A023J663;A0A023J684;A0A023J692;A0A023J6C5;A0A023J6E1;A0A023J6K5;A0A023J6M1;A0A067XKR4;A0A067XKW7;A0A075DCI1;A0A0F6PZ84;A0A0F6Q0S0;A0A141CM24;A0A141CM50;A3E4B6;A3R461;A3R4A0;A9UIX0;B9V1K8;F1JVR2;K7X731;K7X7Z6;P03911;Q5GA75;Q7JCY6;Q7JCZ9;Q9ME04;W0TGY1	A0A023J5X7_MOUSE;A0A023J5Z0_MOUSE;A0A023J632_MOUSE;A0A023J654_MOUSE;A0A023J663_MOUSE;A0A023J684_MUSMC;A0A023J692_MOUSE;A0A023J6C5_MOUSE;A0A023J6E1_MUSMC;A0A023J6K5_MUSMC;A0A023J6M1_MUSMC;A0A067XKR4_MOUSE;A0A067XKW7_MOUSE;A0A075DCI1_MOUSE;A0A0F6PZ84_MOUSE;A0A0F6Q0S0_MOUSE;A0A141CM24_MOUSE;A0A141CM50_MOUSE;A3E4B6_MOUSE;A3R461_MUSMC;A3R4A0_MUSMM;A9UIX0_MOUSE;B9V1K8_MOUSE;F1JVR2_MOUSE;K7X731_MOUSE;K7…	NADH-ubiquinone oxidoreductase chain 4	ND4;ND4;ND4;ND4;ND4;ND4;ND4;ND4;ND4;ND4;ND4;ND4;ND4;ND4;ND4;ND4;ND4;ND4;ND4;ND4;ND4;ND4;Nd4;ND4;ND4;ND4;Mtnd4;ND4;mt-Nd4;ND4;ND4;ND4	A0A023J5X7;A0A023J5Z0;A0A023J632;A0A023J654;A0A023J663;A0A023J684;A0A023J692;A0A023J6C5;A0A023J6E1;A0A023J6K5;A0A023J6M1;A0A067XKR4;A0A067XKW7;A0A075DCI1;A0A0F6PZ84;A0A0F6Q0S0;A0A141CM24;A0A141CM50;A3E4B6;A3R461;A3R4A0;A9UIX0;B9V1K8;F1JVR2;K7X731;K7X7Z6;P03911;Q5GA75;Q7JCY6;Q7JCZ9;Q9ME04;W0TGY1
20_1	741.887	A0A023J5X7;A0A023J5Z0;A0A023J632;A0A023J654;A0A023J663;A0A023J684;A0A023J692;A0A023J6C5;A0A023J6E1;A0A023J6K5;A0A023J6M1;A0A067XKR4;A0A067XKW7;A0A075DCI1;A0A0F6PZ84;A0A0F6Q0S0;A0A141CM24;A0A141CM50;A3E4B6;A3R461;A3R4A0;A9UIX0;B9V1K8;F1JVR2;K7X731;K7X7Z6;P03911;Q5GA75;Q7JCY6;Q7JCZ9;Q9ME04;W0TGY1	A0A023J5X7_MOUSE;A0A023J5Z0_MOUSE;A0A023J632_MOUSE;A0A023J654_MOUSE;A0A023J663_MOUSE;A0A023J684_MUSMC;A0A023J692_MOUSE;A0A023J6C5_MOUSE;A0A023J6E1_MUSMC;A0A023J6K5_MUSMC;A0A023J6M1_MUSMC;A0A067XKR4_MOUSE;A0A067XKW7_MOUSE;A0A075DCI1_MOUSE;A0A0F6PZ84_MOUSE;A0A0F6Q0S0_MOUSE;A0A141CM24_MOUSE;A0A141CM50_MOUSE;A3E4B6_MOUSE;A3R461_MUSMC;A3R4A0_MUSMM;A9UIX0_MOUSE;B9V1K8_MOUSE;F1JVR2_MOUSE;K7X731_MOUSE;K7…	NADH-ubiquinone oxidoreductase chain 4	ND4;ND4;ND4;ND4;ND4;ND4;ND4;ND4;ND4;ND4;ND4;ND4;ND4;ND4;ND4;ND4;ND4;ND4;ND4;ND4;ND4;ND4;Nd4;ND4;ND4;ND4;Mtnd4;ND4;mt-Nd4;ND4;ND4;ND4	A0A023J5X7;A0A023J5Z0;A0A023J632;A0A023J654;A0A023J663;A0A023J684;A0A023J692;A0A023J6C5;A0A023J6E1;A0A023J6K5;A0A023J6M1;A0A067XKR4;A0A067XKW7;A0A075DCI1;A0A0F6PZ84;A0A0F6Q0S0;A0A141CM24;A0A141CM50;A3E4B6;A3R461;A3R4A0;A9UIX0;B9V1K8;F1JVR2;K7X731;K7X7Z6;P03911;Q5GA75;Q7JCY6;Q7JCZ9;Q9ME04;W0TGY1
20_2	539.024	A0A023J5X7;A0A023J5Z0;A0A023J632;A0A023J654;A0A023J663;A0A023J684;A0A023J692;A0A023J6C5;A0A023J6E1;A0A023J6K5;A0A023J6M1;A0A067XKR4;A0A067XKW7;A0A075DCI1;A0A0F6PZ84;A0A0F6Q0S0;A0A141CM24;A0A141CM50;A3E4B6;A3R461;A3R4A0;A9UIX0;B9V1K8;F1JVR2;K7X731;K7X7Z6;P03911;Q5GA75;Q7JCY6;Q7JCZ9;Q9ME04;W0TGY1	A0A023J5X7_MOUSE;A0A023J5Z0_MOUSE;A0A023J632_MOUSE;A0A023J654_MOUSE;A0A023J663_MOUSE;A0A023J684_MUSMC;A0A023J692_MOUSE;A0A023J6C5_MOUSE;A0A023J6E1_MUSMC;A0A023J6K5_MUSMC;A0A023J6M1_MUSMC;A0A067XKR4_MOUSE;A0A067XKW7_MOUSE;A0A075DCI1_MOUSE;A0A0F6PZ84_MOUSE;A0A0F6Q0S0_MOUSE;A0A141CM24_MOUSE;A0A141CM50_MOUSE;A3E4B6_MOUSE;A3R461_MUSMC;A3R4A0_MUSMM;A9UIX0_MOUSE;B9V1K8_MOUSE;F1JVR2_MOUSE;K7X731_MOUSE;K7…	NADH-ubiquinone oxidoreductase chain 4	ND4;ND4;ND4;ND4;ND4;ND4;ND4;ND4;ND4;ND4;ND4;ND4;ND4;ND4;ND4;ND4;ND4;ND4;ND4;ND4;ND4;ND4;Nd4;ND4;ND4;ND4;Mtnd4;ND4;mt-Nd4;ND4;ND4;ND4	A0A023J5X7;A0A023J5Z0;A0A023J632;A0A023J654;A0A023J663;A0A023J684;A0A023J692;A0A023J6C5;A0A023J6E1;A0A023J6K5;A0A023J6M1;A0A067XKR4;A0A067XKW7;A0A075DCI1;A0A0F6PZ84;A0A0F6Q0S0;A0A141CM24;A0A141CM50;A3E4B6;A3R461;A3R4A0;A9UIX0;B9V1K8;F1JVR2;K7X731;K7X7Z6;P03911;Q5GA75;Q7JCY6;Q7JCZ9;Q9ME04;W0TGY1
20_3	905.553	A0A023J5X7;A0A023J5Z0;A0A023J632;A0A023J654;A0A023J663;A0A023J684;A0A023J692;A0A023J6C5;A0A023J6E1;A0A023J6K5;A0A023J6M1;A0A067XKR4;A0A067XKW7;A0A075DCI1;A0A0F6PZ84;A0A0F6Q0S0;A0A141CM24;A0A141CM50;A3E4B6;A3R461;A3R4A0;A9UIX0;B9V1K8;F1JVR2;K7X731;K7X7Z6;P03911;Q5GA75;Q7JCY6;Q7JCZ9;Q9ME04;W0TGY1	A0A023J5X7_MOUSE;A0A023J5Z0_MOUSE;A0A023J632_MOUSE;A0A023J654_MOUSE;A0A023J663_MOUSE;A0A023J684_MUSMC;A0A023J692_MOUSE;A0A023J6C5_MOUSE;A0A023J6E1_MUSMC;A0A023J6K5_MUSMC;A0A023J6M1_MUSMC;A0A067XKR4_MOUSE;A0A067XKW7_MOUSE;A0A075DCI1_MOUSE;A0A0F6PZ84_MOUSE;A0A0F6Q0S0_MOUSE;A0A141CM24_MOUSE;A0A141CM50_MOUSE;A3E4B6_MOUSE;A3R461_MUSMC;A3R4A0_MUSMM;A9UIX0_MOUSE;B9V1K8_MOUSE;F1JVR2_MOUSE;K7X731_MOUSE;K7…	NADH-ubiquinone oxidoreductase chain 4	ND4;ND4;ND4;ND4;ND4;ND4;ND4;ND4;ND4;ND4;ND4;ND4;ND4;ND4;ND4;ND4;ND4;ND4;ND4;ND4;ND4;ND4;Nd4;ND4;ND4;ND4;Mtnd4;ND4;mt-Nd4;ND4;ND4;ND4	A0A023J5X7;A0A023J5Z0;A0A023J632;A0A023J654;A0A023J663;A0A023J684;A0A023J692;A0A023J6C5;A0A023J6E1;A0A023J6K5;A0A023J6M1;A0A067XKR4;A0A067XKW7;A0A075DCI1;A0A0F6PZ84;A0A0F6Q0S0;A0A141CM24;A0A141CM50;A3E4B6;A3R461;A3R4A0;A9UIX0;B9V1K8;F1JVR2;K7X731;K7X7Z6;P03911;Q5GA75;Q7JCY6;Q7JCZ9;Q9ME04;W0TGY1
24_1	915.944	A0A023J5X7;A0A023J5Z0;A0A023J632;A0A023J654;A0A023J663;A0A023J684;A0A023J692;A0A023J6C5;A0A023J6E1;A0A023J6K5;A0A023J6M1;A0A067XKR4;A0A067XKW7;A0A075DCI1;A0A0F6PZ84;A0A0F6Q0S0;A0A141CM24;A0A141CM50;A3E4B6;A3R461;A3R4A0;A9UIX0;B9V1K8;F1JVR2;K7X731;K7X7Z6;P03911;Q5GA75;Q7JCY6;Q7JCZ9;Q9ME04;W0TGY1	A0A023J5X7_MOUSE;A0A023J5Z0_MOUSE;A0A023J632_MOUSE;A0A023J654_MOUSE;A0A023J663_MOUSE;A0A023J684_MUSMC;A0A023J692_MOUSE;A0A023J6C5_MOUSE;A0A023J6E1_MUSMC;A0A023J6K5_MUSMC;A0A023J6M1_MUSMC;A0A067XKR4_MOUSE;A0A067XKW7_MOUSE;A0A075DCI1_MOUSE;A0A0F6PZ84_MOUSE;A0A0F6Q0S0_MOUSE;A0A141CM24_MOUSE;A0A141CM50_MOUSE;A3E4B6_MOUSE;A3R461_MUSMC;A3R4A0_MUSMM;A9UIX0_MOUSE;B9V1K8_MOUSE;F1JVR2_MOUSE;K7X731_MOUSE;K7…	NADH-ubiquinone oxidoreductase chain 4	ND4;ND4;ND4;ND4;ND4;ND4;ND4;ND4;ND4;ND4;ND4;ND4;ND4;ND4;ND4;ND4;ND4;ND4;ND4;ND4;ND4;ND4;Nd4;ND4;ND4;ND4;Mtnd4;ND4;mt-Nd4;ND4;ND4;ND4	A0A023J5X7;A0A023J5Z0;A0A023J632;A0A023J654;A0A023J663;A0A023J684;A0A023J692;A0A023J6C5;A0A023J6E1;A0A023J6K5;A0A023J6M1;A0A067XKR4;A0A067XKW7;A0A075DCI1;A0A0F6PZ84;A0A0F6Q0S0;A0A141CM24;A0A141CM50;A3E4B6;A3R461;A3R4A0;A9UIX0;B9V1K8;F1JVR2;K7X731;K7X7Z6;P03911;Q5GA75;Q7JCY6;Q7JCZ9;Q9ME04;W0TGY1
24_2	1298.07	A0A023J5X7;A0A023J5Z0;A0A023J632;A0A023J654;A0A023J663;A0A023J684;A0A023J692;A0A023J6C5;A0A023J6E1;A0A023J6K5;A0A023J6M1;A0A067XKR4;A0A067XKW7;A0A075DCI1;A0A0F6PZ84;A0A0F6Q0S0;A0A141CM24;A0A141CM50;A3E4B6;A3R461;A3R4A0;A9UIX0;B9V1K8;F1JVR2;K7X731;K7X7Z6;P03911;Q5GA75;Q7JCY6;Q7JCZ9;Q9ME04;W0TGY1	A0A023J5X7_MOUSE;A0A023J5Z0_MOUSE;A0A023J632_MOUSE;A0A023J654_MOUSE;A0A023J663_MOUSE;A0A023J684_MUSMC;A0A023J692_MOUSE;A0A023J6C5_MOUSE;A0A023J6E1_MUSMC;A0A023J6K5_MUSMC;A0A023J6M1_MUSMC;A0A067XKR4_MOUSE;A0A067XKW7_MOUSE;A0A075DCI1_MOUSE;A0A0F6PZ84_MOUSE;A0A0F6Q0S0_MOUSE;A0A141CM24_MOUSE;A0A141CM50_MOUSE;A3E4B6_MOUSE;A3R461_MUSMC;A3R4A0_MUSMM;A9UIX0_MOUSE;B9V1K8_MOUSE;F1JVR2_MOUSE;K7X731_MOUSE;K7…	NADH-ubiquinone oxidoreductase chain 4	ND4;ND4;ND4;ND4;ND4;ND4;ND4;ND4;ND4;ND4;ND4;ND4;ND4;ND4;ND4;ND4;ND4;ND4;ND4;ND4;ND4;ND4;Nd4;ND4;ND4;ND4;Mtnd4;ND4;mt-Nd4;ND4;ND4;ND4	A0A023J5X7;A0A023J5Z0;A0A023J632;A0A023J654;A0A023J663;A0A023J684;A0A023J692;A0A023J6C5;A0A023J6E1;A0A023J6K5;A0A023J6M1;A0A067XKR4;A0A067XKW7;A0A075DCI1;A0A0F6PZ84;A0A0F6Q0S0;A0A141CM24;A0A141CM50;A3E4B6;A3R461;A3R4A0;A9UIX0;B9V1K8;F1JVR2;K7X731;K7X7Z6;P03911;Q5GA75;Q7JCY6;Q7JCZ9;Q9ME04;W0TGY1
24_3	1090.36	A0A023J5X7;A0A023J5Z0;A0A023J632;A0A023J654;A0A023J663;A0A023J684;A0A023J692;A0A023J6C5;A0A023J6E1;A0A023J6K5;A0A023J6M1;A0A067XKR4;A0A067XKW7;A0A075DCI1;A0A0F6PZ84;A0A0F6Q0S0;A0A141CM24;A0A141CM50;A3E4B6;A3R461;A3R4A0;A9UIX0;B9V1K8;F1JVR2;K7X731;K7X7Z6;P03911;Q5GA75;Q7JCY6;Q7JCZ9;Q9ME04;W0TGY1	A0A023J5X7_MOUSE;A0A023J5Z0_MOUSE;A0A023J632_MOUSE;A0A023J654_MOUSE;A0A023J663_MOUSE;A0A023J684_MUSMC;A0A023J692_MOUSE;A0A023J6C5_MOUSE;A0A023J6E1_MUSMC;A0A023J6K5_MUSMC;A0A023J6M1_MUSMC;A0A067XKR4_MOUSE;A0A067XKW7_MOUSE;A0A075DCI1_MOUSE;A0A0F6PZ84_MOUSE;A0A0F6Q0S0_MOUSE;A0A141CM24_MOUSE;A0A141CM50_MOUSE;A3E4B6_MOUSE;A3R461_MUSMC;A3R4A0_MUSMM;A9UIX0_MOUSE;B9V1K8_MOUSE;F1JVR2_MOUSE;K7X731_MOUSE;K7…	NADH-ubiquinone oxidoreductase chain 4	ND4;ND4;ND4;ND4;ND4;ND4;ND4;ND4;ND4;ND4;ND4;ND4;ND4;ND4;ND4;ND4;ND4;ND4;ND4;ND4;ND4;ND4;Nd4;ND4;ND4;ND4;Mtnd4;ND4;mt-Nd4;ND4;ND4;ND4	A0A023J5X7;A0A023J5Z0;A0A023J632;A0A023J654;A0A023J663;A0A023J684;A0A023J692;A0A023J6C5;A0A023J6E1;A0A023J6K5;A0A023J6M1;A0A067XKR4;A0A067XKW7;A0A075DCI1;A0A0F6PZ84;A0A0F6Q0S0;A0A141CM24;A0A141CM50;A3E4B6;A3R461;A3R4A0;A9UIX0;B9V1K8;F1JVR2;K7X731;K7X7Z6;P03911;Q5GA75;Q7JCY6;Q7JCZ9;Q9ME04;W0TGY1
28_1	1219.22	A0A023J5X7;A0A023J5Z0;A0A023J632;A0A023J654;A0A023J663;A0A023J684;A0A023J692;A0A023J6C5;A0A023J6E1;A0A023J6K5;A0A023J6M1;A0A067XKR4;A0A067XKW7;A0A075DCI1;A0A0F6PZ84;A0A0F6Q0S0;A0A141CM24;A0A141CM50;A3E4B6;A3R461;A3R4A0;A9UIX0;B9V1K8;F1JVR2;K7X731;K7X7Z6;P03911;Q5GA75;Q7JCY6;Q7JCZ9;Q9ME04;W0TGY1	A0A023J5X7_MOUSE;A0A023J5Z0_MOUSE;A0A023J632_MOUSE;A0A023J654_MOUSE;A0A023J663_MOUSE;A0A023J684_MUSMC;A0A023J692_MOUSE;A0A023J6C5_MOUSE;A0A023J6E1_MUSMC;A0A023J6K5_MUSMC;A0A023J6M1_MUSMC;A0A067XKR4_MOUSE;A0A067XKW7_MOUSE;A0A075DCI1_MOUSE;A0A0F6PZ84_MOUSE;A0A0F6Q0S0_MOUSE;A0A141CM24_MOUSE;A0A141CM50_MOUSE;A3E4B6_MOUSE;A3R461_MUSMC;A3R4A0_MUSMM;A9UIX0_MOUSE;B9V1K8_MOUSE;F1JVR2_MOUSE;K7X731_MOUSE;K7…	NADH-ubiquinone oxidoreductase chain 4	ND4;ND4;ND4;ND4;ND4;ND4;ND4;ND4;ND4;ND4;ND4;ND4;ND4;ND4;ND4;ND4;ND4;ND4;ND4;ND4;ND4;ND4;Nd4;ND4;ND4;ND4;Mtnd4;ND4;mt-Nd4;ND4;ND4;ND4	A0A023J5X7;A0A023J5Z0;A0A023J632;A0A023J654;A0A023J663;A0A023J684;A0A023J692;A0A023J6C5;A0A023J6E1;A0A023J6K5;A0A023J6M1;A0A067XKR4;A0A067XKW7;A0A075DCI1;A0A0F6PZ84;A0A0F6Q0S0;A0A141CM24;A0A141CM50;A3E4B6;A3R461;A3R4A0;A9UIX0;B9V1K8;F1JVR2;K7X731;K7X7Z6;P03911;Q5GA75;Q7JCY6;Q7JCZ9;Q9ME04;W0TGY1
28_2	969.026	A0A023J5X7;A0A023J5Z0;A0A023J632;A0A023J654;A0A023J663;A0A023J684;A0A023J692;A0A023J6C5;A0A023J6E1;A0A023J6K5;A0A023J6M1;A0A067XKR4;A0A067XKW7;A0A075DCI1;A0A0F6PZ84;A0A0F6Q0S0;A0A141CM24;A0A141CM50;A3E4B6;A3R461;A3R4A0;A9UIX0;B9V1K8;F1JVR2;K7X731;K7X7Z6;P03911;Q5GA75;Q7JCY6;Q7JCZ9;Q9ME04;W0TGY1	A0A023J5X7_MOUSE;A0A023J5Z0_MOUSE;A0A023J632_MOUSE;A0A023J654_MOUSE;A0A023J663_MOUSE;A0A023J684_MUSMC;A0A023J692_MOUSE;A0A023J6C5_MOUSE;A0A023J6E1_MUSMC;A0A023J6K5_MUSMC;A0A023J6M1_MUSMC;A0A067XKR4_MOUSE;A0A067XKW7_MOUSE;A0A075DCI1_MOUSE;A0A0F6PZ84_MOUSE;A0A0F6Q0S0_MOUSE;A0A141CM24_MOUSE;A0A141CM50_MOUSE;A3E4B6_MOUSE;A3R461_MUSMC;A3R4A0_MUSMM;A9UIX0_MOUSE;B9V1K8_MOUSE;F1JVR2_MOUSE;K7X731_MOUSE;K7…	NADH-ubiquinone oxidoreductase chain 4	ND4;ND4;ND4;ND4;ND4;ND4;ND4;ND4;ND4;ND4;ND4;ND4;ND4;ND4;ND4;ND4;ND4;ND4;ND4;ND4;ND4;ND4;Nd4;ND4;ND4;ND4;Mtnd4;ND4;mt-Nd4;ND4;ND4;ND4	A0A023J5X7;A0A023J5Z0;A0A023J632;A0A023J654;A0A023J663;A0A023J684;A0A023J692;A0A023J6C5;A0A023J6E1;A0A023J6K5;A0A023J6M1;A0A067XKR4;A0A067XKW7;A0A075DCI1;A0A0F6PZ84;A0A0F6Q0S0;A0A141CM24;A0A141CM50;A3E4B6;A3R461;A3R4A0;A9UIX0;B9V1K8;F1JVR2;K7X731;K7X7Z6;P03911;Q5GA75;Q7JCY6;Q7JCZ9;Q9ME04;W0TGY1
28_3	836.751	A0A023J5X7;A0A023J5Z0;A0A023J632;A0A023J654;A0A023J663;A0A023J684;A0A023J692;A0A023J6C5;A0A023J6E1;A0A023J6K5;A0A023J6M1;A0A067XKR4;A0A067XKW7;A0A075DCI1;A0A0F6PZ84;A0A0F6Q0S0;A0A141CM24;A0A141CM50;A3E4B6;A3R461;A3R4A0;A9UIX0;B9V1K8;F1JVR2;K7X731;K7X7Z6;P03911;Q5GA75;Q7JCY6;Q7JCZ9;Q9ME04;W0TGY1	A0A023J5X7_MOUSE;A0A023J5Z0_MOUSE;A0A023J632_MOUSE;A0A023J654_MOUSE;A0A023J663_MOUSE;A0A023J684_MUSMC;A0A023J692_MOUSE;A0A023J6C5_MOUSE;A0A023J6E1_MUSMC;A0A023J6K5_MUSMC;A0A023J6M1_MUSMC;A0A067XKR4_MOUSE;A0A067XKW7_MOUSE;A0A075DCI1_MOUSE;A0A0F6PZ84_MOUSE;A0A0F6Q0S0_MOUSE;A0A141CM24_MOUSE;A0A141CM50_MOUSE;A3E4B6_MOUSE;A3R461_MUSMC;A3R4A0_MUSMM;A9UIX0_MOUSE;B9V1K8_MOUSE;F1JVR2_MOUSE;K7X731_MOUSE;K7…	NADH-ubiquinone oxidoreductase chain 4	ND4;ND4;ND4;ND4;ND4;ND4;ND4;ND4;ND4;ND4;ND4;ND4;ND4;ND4;ND4;ND4;ND4;ND4;ND4;ND4;ND4;ND4;Nd4;ND4;ND4;ND4;Mtnd4;ND4;mt-Nd4;ND4;ND4;ND4	A0A023J5X7;A0A023J5Z0;A0A023J632;A0A023J654;A0A023J663;A0A023J684;A0A023J692;A0A023J6C5;A0A023J6E1;A0A023J6K5;A0A023J6M1;A0A067XKR4;A0A067XKW7;A0A075DCI1;A0A0F6PZ84;A0A0F6Q0S0;A0A141CM24;A0A141CM50;A3E4B6;A3R461;A3R4A0;A9UIX0;B9V1K8;F1JVR2;K7X731;K7X7Z6;P03911;Q5GA75;Q7JCY6;Q7JCZ9;Q9ME04;W0TGY1
32_1	5026.02	A0A023J5X7;A0A023J5Z0;A0A023J632;A0A023J654;A0A023J663;A0A023J684;A0A023J692;A0A023J6C5;A0A023J6E1;A0A023J6K5;A0A023J6M1;A0A067XKR4;A0A067XKW7;A0A075DCI1;A0A0F6PZ84;A0A0F6Q0S0;A0A141CM24;A0A141CM50;A3E4B6;A3R461;A3R4A0;A9UIX0;B9V1K8;F1JVR2;K7X731;K7X7Z6;P03911;Q5GA75;Q7JCY6;Q7JCZ9;Q9ME04;W0TGY1	A0A023J5X7_MOUSE;A0A023J5Z0_MOUSE;A0A023J632_MOUSE;A0A023J654_MOUSE;A0A023J663_MOUSE;A0A023J684_MUSMC;A0A023J692_MOUSE;A0A023J6C5_MOUSE;A0A023J6E1_MUSMC;A0A023J6K5_MUSMC;A0A023J6M1_MUSMC;A0A067XKR4_MOUSE;A0A067XKW7_MOUSE;A0A075DCI1_MOUSE;A0A0F6PZ84_MOUSE;A0A0F6Q0S0_MOUSE;A0A141CM24_MOUSE;A0A141CM50_MOUSE;A3E4B6_MOUSE;A3R461_MUSMC;A3R4A0_MUSMM;A9UIX0_MOUSE;B9V1K8_MOUSE;F1JVR2_MOUSE;K7X731_MOUSE;K7…	NADH-ubiquinone oxidoreductase chain 4	ND4;ND4;ND4;ND4;ND4;ND4;ND4;ND4;ND4;ND4;ND4;ND4;ND4;ND4;ND4;ND4;ND4;ND4;ND4;ND4;ND4;ND4;Nd4;ND4;ND4;ND4;Mtnd4;ND4;mt-Nd4;ND4;ND4;ND4	A0A023J5X7;A0A023J5Z0;A0A023J632;A0A023J654;A0A023J663;A0A023J684;A0A023J692;A0A023J6C5;A0A023J6E1;A0A023J6K5;A0A023J6M1;A0A067XKR4;A0A067XKW7;A0A075DCI1;A0A0F6PZ84;A0A0F6Q0S0;A0A141CM24;A0A141CM50;A3E4B6;A3R461;A3R4A0;A9UIX0;B9V1K8;F1JVR2;K7X731;K7X7Z6;P03911;Q5GA75;Q7JCY6;Q7JCZ9;Q9ME04;W0TGY1
32_2	4979.15	A0A023J5X7;A0A023J5Z0;A0A023J632;A0A023J654;A0A023J663;A0A023J684;A0A023J692;A0A023J6C5;A0A023J6E1;A0A023J6K5;A0A023J6M1;A0A067XKR4;A0A067XKW7;A0A075DCI1;A0A0F6PZ84;A0A0F6Q0S0;A0A141CM24;A0A141CM50;A3E4B6;A3R461;A3R4A0;A9UIX0;B9V1K8;F1JVR2;K7X731;K7X7Z6;P03911;Q5GA75;Q7JCY6;Q7JCZ9;Q9ME04;W0TGY1	A0A023J5X7_MOUSE;A0A023J5Z0_MOUSE;A0A023J632_MOUSE;A0A023J654_MOUSE;A0A023J663_MOUSE;A0A023J684_MUSMC;A0A023J692_MOUSE;A0A023J6C5_MOUSE;A0A023J6E1_MUSMC;A0A023J6K5_MUSMC;A0A023J6M1_MUSMC;A0A067XKR4_MOUSE;A0A067XKW7_MOUSE;A0A075DCI1_MOUSE;A0A0F6PZ84_MOUSE;A0A0F6Q0S0_MOUSE;A0A141CM24_MOUSE;A0A141CM50_MOUSE;A3E4B6_MOUSE;A3R461_MUSMC;A3R4A0_MUSMM;A9UIX0_MOUSE;B9V1K8_MOUSE;F1JVR2_MOUSE;K7X731_MOUSE;K7…	NADH-ubiquinone oxidoreductase chain 4	ND4;ND4;ND4;ND4;ND4;ND4;ND4;ND4;ND4;ND4;ND4;ND4;ND4;ND4;ND4;ND4;ND4;ND4;ND4;ND4;ND4;ND4;Nd4;ND4;ND4;ND4;Mtnd4;ND4;mt-Nd4;ND4;ND4;ND4	A0A023J5X7;A0A023J5Z0;A0A023J632;A0A023J654;A0A023J663;A0A023J684;A0A023J692;A0A023J6C5;A0A023J6E1;A0A023J6K5;A0A023J6M1;A0A067XKR4;A0A067XKW7;A0A075DCI1;A0A0F6PZ84;A0A0F6Q0S0;A0A141CM24;A0A141CM50;A3E4B6;A3R461;A3R4A0;A9UIX0;B9V1K8;F1JVR2;K7X731;K7X7Z6;P03911;Q5GA75;Q7JCY6;Q7JCZ9;Q9ME04;W0TGY1
32_3	4884.6	A0A023J5X7;A0A023J5Z0;A0A023J632;A0A023J654;A0A023J663;A0A023J684;A0A023J692;A0A023J6C5;A0A023J6E1;A0A023J6K5;A0A023J6M1;A0A067XKR4;A0A067XKW7;A0A075DCI1;A0A0F6PZ84;A0A0F6Q0S0;A0A141CM24;A0A141CM50;A3E4B6;A3R461;A3R4A0;A9UIX0;B9V1K8;F1JVR2;K7X731;K7X7Z6;P03911;Q5GA75;Q7JCY6;Q7JCZ9;Q9ME04;W0TGY1	A0A023J5X7_MOUSE;A0A023J5Z0_MOUSE;A0A023J632_MOUSE;A0A023J654_MOUSE;A0A023J663_MOUSE;A0A023J684_MUSMC;A0A023J692_MOUSE;A0A023J6C5_MOUSE;A0A023J6E1_MUSMC;A0A023J6K5_MUSMC;A0A023J6M1_MUSMC;A0A067XKR4_MOUSE;A0A067XKW7_MOUSE;A0A075DCI1_MOUSE;A0A0F6PZ84_MOUSE;A0A0F6Q0S0_MOUSE;A0A141CM24_MOUSE;A0A141CM50_MOUSE;A3E4B6_MOUSE;A3R461_MUSMC;A3R4A0_MUSMM;A9UIX0_MOUSE;B9V1K8_MOUSE;F1JVR2_MOUSE;K7X731_MOUSE;K7…	NADH-ubiquinone oxidoreductase chain 4	ND4;ND4;ND4;ND4;ND4;ND4;ND4;ND4;ND4;ND4;ND4;ND4;ND4;ND4;ND4;ND4;ND4;ND4;ND4;ND4;ND4;ND4;Nd4;ND4;ND4;ND4;Mtnd4;ND4;mt-Nd4;ND4;ND4;ND4	A0A023J5X7;A0A023J5Z0;A0A023J632;A0A023J654;A0A023J663;A0A023J684;A0A023J692;A0A023J6C5;A0A023J6E1;A0A023J6K5;A0A023J6M1;A0A067XKR4;A0A067XKW7;A0A075DCI1;A0A0F6PZ84;A0A0F6Q0S0;A0A141CM24;A0A141CM50;A3E4B6;A3R461;A3R4A0;A9UIX0;B9V1K8;F1JVR2;K7X731;K7X7Z6;P03911;Q5GA75;Q7JCY6;Q7JCZ9;Q9ME04;W0TGY1
36_1	2766.84	A0A023J5X7;A0A023J5Z0;A0A023J632;A0A023J654;A0A023J663;A0A023J684;A0A023J692;A0A023J6C5;A0A023J6E1;A0A023J6K5;A0A023J6M1;A0A067XKR4;A0A067XKW7;A0A075DCI1;A0A0F6PZ84;A0A0F6Q0S0;A0A141CM24;A0A141CM50;A3E4B6;A3R461;A3R4A0;A9UIX0;B9V1K8;F1JVR2;K7X731;K7X7Z6;P03911;Q5GA75;Q7JCY6;Q7JCZ9;Q9ME04;W0TGY1	A0A023J5X7_MOUSE;A0A023J5Z0_MOUSE;A0A023J632_MOUSE;A0A023J654_MOUSE;A0A023J663_MOUSE;A0A023J684_MUSMC;A0A023J692_MOUSE;A0A023J6C5_MOUSE;A0A023J6E1_MUSMC;A0A023J6K5_MUSMC;A0A023J6M1_MUSMC;A0A067XKR4_MOUSE;A0A067XKW7_MOUSE;A0A075DCI1_MOUSE;A0A0F6PZ84_MOUSE;A0A0F6Q0S0_MOUSE;A0A141CM24_MOUSE;A0A141CM50_MOUSE;A3E4B6_MOUSE;A3R461_MUSMC;A3R4A0_MUSMM;A9UIX0_MOUSE;B9V1K8_MOUSE;F1JVR2_MOUSE;K7X731_MOUSE;K7…	NADH-ubiquinone oxidoreductase chain 4	ND4;ND4;ND4;ND4;ND4;ND4;ND4;ND4;ND4;ND4;ND4;ND4;ND4;ND4;ND4;ND4;ND4;ND4;ND4;ND4;ND4;ND4;Nd4;ND4;ND4;ND4;Mtnd4;ND4;mt-Nd4;ND4;ND4;ND4	A0A023J5X7;A0A023J5Z0;A0A023J632;A0A023J654;A0A023J663;A0A023J684;A0A023J692;A0A023J6C5;A0A023J6E1;A0A023J6K5;A0A023J6M1;A0A067XKR4;A0A067XKW7;A0A075DCI1;A0A0F6PZ84;A0A0F6Q0S0;A0A141CM24;A0A141CM50;A3E4B6;A3R461;A3R4A0;A9UIX0;B9V1K8;F1JVR2;K7X731;K7X7Z6;P03911;Q5GA75;Q7JCY6;Q7JCZ9;Q9ME04;W0TGY1
36_2	3366.11	A0A023J5X7;A0A023J5Z0;A0A023J632;A0A023J654;A0A023J663;A0A023J684;A0A023J692;A0A023J6C5;A0A023J6E1;A0A023J6K5;A0A023J6M1;A0A067XKR4;A0A067XKW7;A0A075DCI1;A0A0F6PZ84;A0A0F6Q0S0;A0A141CM24;A0A141CM50;A3E4B6;A3R461;A3R4A0;A9UIX0;B9V1K8;F1JVR2;K7X731;K7X7Z6;P03911;Q5GA75;Q7JCY6;Q7JCZ9;Q9ME04;W0TGY1	A0A023J5X7_MOUSE;A0A023J5Z0_MOUSE;A0A023J632_MOUSE;A0A023J654_MOUSE;A0A023J663_MOUSE;A0A023J684_MUSMC;A0A023J692_MOUSE;A0A023J6C5_MOUSE;A0A023J6E1_MUSMC;A0A023J6K5_MUSMC;A0A023J6M1_MUSMC;A0A067XKR4_MOUSE;A0A067XKW7_MOUSE;A0A075DCI1_MOUSE;A0A0F6PZ84_MOUSE;A0A0F6Q0S0_MOUSE;A0A141CM24_MOUSE;A0A141CM50_MOUSE;A3E4B6_MOUSE;A3R461_MUSMC;A3R4A0_MUSMM;A9UIX0_MOUSE;B9V1K8_MOUSE;F1JVR2_MOUSE;K7X731_MOUSE;K7…	NADH-ubiquinone oxidoreductase chain 4	ND4;ND4;ND4;ND4;ND4;ND4;ND4;ND4;ND4;ND4;ND4;ND4;ND4;ND4;ND4;ND4;ND4;ND4;ND4;ND4;ND4;ND4;Nd4;ND4;ND4;ND4;Mtnd4;ND4;mt-Nd4;ND4;ND4;ND4	A0A023J5X7;A0A023J5Z0;A0A023J632;A0A023J654;A0A023J663;A0A023J684;A0A023J692;A0A023J6C5;A0A023J6E1;A0A023J6K5;A0A023J6M1;A0A067XKR4;A0A067XKW7;A0A075DCI1;A0A0F6PZ84;A0A0F6Q0S0;A0A141CM24;A0A141CM50;A3E4B6;A3R461;A3R4A0;A9UIX0;B9V1K8;F1JVR2;K7X731;K7X7Z6;P03911;Q5GA75;Q7JCY6;Q7JCZ9;Q9ME04;W0TGY1
36_3	2724.86	A0A023J5X7;A0A023J5Z0;A0A023J632;A0A023J654;A0A023J663;A0A023J684;A0A023J692;A0A023J6C5;A0A023J6E1;A0A023J6K5;A0A023J6M1;A0A067XKR4;A0A067XKW7;A0A075DCI1;A0A0F6PZ84;A0A0F6Q0S0;A0A141CM24;A0A141CM50;A3E4B6;A3R461;A3R4A0;A9UIX0;B9V1K8;F1JVR2;K7X731;K7X7Z6;P03911;Q5GA75;Q7JCY6;Q7JCZ9;Q9ME04;W0TGY1	A0A023J5X7_MOUSE;A0A023J5Z0_MOUSE;A0A023J632_MOUSE;A0A023J654_MOUSE;A0A023J663_MOUSE;A0A023J684_MUSMC;A0A023J692_MOUSE;A0A023J6C5_MOUSE;A0A023J6E1_MUSMC;A0A023J6K5_MUSMC;A0A023J6M1_MUSMC;A0A067XKR4_MOUSE;A0A067XKW7_MOUSE;A0A075DCI1_MOUSE;A0A0F6PZ84_MOUSE;A0A0F6Q0S0_MOUSE;A0A141CM24_MOUSE;A0A141CM50_MOUSE;A3E4B6_MOUSE;A3R461_MUSMC;A3R4A0_MUSMM;A9UIX0_MOUSE;B9V1K8_MOUSE;F1JVR2_MOUSE;K7X731_MOUSE;K7…	NADH-ubiquinone oxidoreductase chain 4	ND4;ND4;ND4;ND4;ND4;ND4;ND4;ND4;ND4;ND4;ND4;ND4;ND4;ND4;ND4;ND4;ND4;ND4;ND4;ND4;ND4;ND4;Nd4;ND4;ND4;ND4;Mtnd4;ND4;mt-Nd4;ND4;ND4;ND4	A0A023J5X7;A0A023J5Z0;A0A023J632;A0A023J654;A0A023J663;A0A023J684;A0A023J692;A0A023J6C5;A0A023J6E1;A0A023J6K5;A0A023J6M1;A0A067XKR4;A0A067XKW7;A0A075DCI1;A0A0F6PZ84;A0A0F6Q0S0;A0A141CM24;A0A141CM50;A3E4B6;A3R461;A3R4A0;A9UIX0;B9V1K8;F1JVR2;K7X731;K7X7Z6;P03911;Q5GA75;Q7JCY6;Q7JCZ9;Q9ME04;W0TGY1
0_1	6934.58	A0A023J653;A0A023J6C2;A0A0F6PXT9;A0A141CM32;A3E4B1;A3R404;A3R456;D2J4F9;P03930;Q5GA80;Q7JCZ0;Q7JD02	A0A023J653_MOUSE;A0A023J6C2_MOUSE;A0A0F6PXT9_MOUSE;A0A141CM32_MOUSE;A3E4B1_MOUSE;A3R404_MOUSE;A3R456_MUSMC;D2J4F9_MOUSE;ATP8_MOUSE;Q5GA80_MUSMM;Q7JCZ0_MOUSE;Q7JD02_MOUSE	ATP synthase protein 8	ATP8;ATP8;ATP8;ATP8;ATP8;ATP8;ATP8;mt-Atp8;Mtatp8;ATP8;mt-Atp8;Atp8	A0A023J653;A0A023J6C2;A0A0F6PXT9;A0A141CM32;A3E4B1;A3R404;A3R456;D2J4F9;P03930;Q5GA80;Q7JCZ0;Q7JD02
0_2	9833.46	A0A023J653;A0A023J6C2;A0A0F6PXT9;A0A141CM32;A3E4B1;A3R404;A3R456;D2J4F9;P03930;Q5GA80;Q7JCZ0;Q7JD02	A0A023J653_MOUSE;A0A023J6C2_MOUSE;A0A0F6PXT9_MOUSE;A0A141CM32_MOUSE;A3E4B1_MOUSE;A3R404_MOUSE;A3R456_MUSMC;D2J4F9_MOUSE;ATP8_MOUSE;Q5GA80_MUSMM;Q7JCZ0_MOUSE;Q7JD02_MOUSE	ATP synthase protein 8	ATP8;ATP8;ATP8;ATP8;ATP8;ATP8;ATP8;mt-Atp8;Mtatp8;ATP8;mt-Atp8;Atp8	A0A023J653;A0A023J6C2;A0A0F6PXT9;A0A141CM32;A3E4B1;A3R404;A3R456;D2J4F9;P03930;Q5GA80;Q7JCZ0;Q7JD02
0_3	6811.64	A0A023J653;A0A023J6C2;A0A0F6PXT9;A0A141CM32;A3E4B1;A3R404;A3R456;D2J4F9;P03930;Q5GA80;Q7JCZ0;Q7JD02	A0A023J653_MOUSE;A0A023J6C2_MOUSE;A0A0F6PXT9_MOUSE;A0A141CM32_MOUSE;A3E4B1_MOUSE;A3R404_MOUSE;A3R456_MUSMC;D2J4F9_MOUSE;ATP8_MOUSE;Q5GA80_MUSMM;Q7JCZ0_MOUSE;Q7JD02_MOUSE	ATP synthase protein 8	ATP8;ATP8;ATP8;ATP8;ATP8;ATP8;ATP8;mt-Atp8;Mtatp8;ATP8;mt-Atp8;Atp8	A0A023J653;A0A023J6C2;A0A0F6PXT9;A0A141CM32;A3E4B1;A3R404;A3R456;D2J4F9;P03930;Q5GA80;Q7JCZ0;Q7JD02
12_1	9898.41	A0A023J653;A0A023J6C2;A0A0F6PXT9;A0A141CM32;A3E4B1;A3R404;A3R456;D2J4F9;P03930;Q5GA80;Q7JCZ0;Q7JD02	A0A023J653_MOUSE;A0A023J6C2_MOUSE;A0A0F6PXT9_MOUSE;A0A141CM32_MOUSE;A3E4B1_MOUSE;A3R404_MOUSE;A3R456_MUSMC;D2J4F9_MOUSE;ATP8_MOUSE;Q5GA80_MUSMM;Q7JCZ0_MOUSE;Q7JD02_MOUSE	ATP synthase protein 8	ATP8;ATP8;ATP8;ATP8;ATP8;ATP8;ATP8;mt-Atp8;Mtatp8;ATP8;mt-Atp8;Atp8	A0A023J653;A0A023J6C2;A0A0F6PXT9;A0A141CM32;A3E4B1;A3R404;A3R456;D2J4F9;P03930;Q5GA80;Q7JCZ0;Q7JD02
12_2	10867.3	A0A023J653;A0A023J6C2;A0A0F6PXT9;A0A141CM32;A3E4B1;A3R404;A3R456;D2J4F9;P03930;Q5GA80;Q7JCZ0;Q7JD02	A0A023J653_MOUSE;A0A023J6C2_MOUSE;A0A0F6PXT9_MOUSE;A0A141CM32_MOUSE;A3E4B1_MOUSE;A3R404_MOUSE;A3R456_MUSMC;D2J4F9_MOUSE;ATP8_MOUSE;Q5GA80_MUSMM;Q7JCZ0_MOUSE;Q7JD02_MOUSE	ATP synthase protein 8	ATP8;ATP8;ATP8;ATP8;ATP8;ATP8;ATP8;mt-Atp8;Mtatp8;ATP8;mt-Atp8;Atp8	A0A023J653;A0A023J6C2;A0A0F6PXT9;A0A141CM32;A3E4B1;A3R404;A3R456;D2J4F9;P03930;Q5GA80;Q7JCZ0;Q7JD02
12_3	10642.2	A0A023J653;A0A023J6C2;A0A0F6PXT9;A0A141CM32;A3E4B1;A3R404;A3R456;D2J4F9;P03930;Q5GA80;Q7JCZ0;Q7JD02	A0A023J653_MOUSE;A0A023J6C2_MOUSE;A0A0F6PXT9_MOUSE;A0A141CM32_MOUSE;A3E4B1_MOUSE;A3R404_MOUSE;A3R456_MUSMC;D2J4F9_MOUSE;ATP8_MOUSE;Q5GA80_MUSMM;Q7JCZ0_MOUSE;Q7JD02_MOUSE	ATP synthase protein 8	ATP8;ATP8;ATP8;ATP8;ATP8;ATP8;ATP8;mt-Atp8;Mtatp8;ATP8;mt-Atp8;Atp8	A0A023J653;A0A023J6C2;A0A0F6PXT9;A0A141CM32;A3E4B1;A3R404;A3R456;D2J4F9;P03930;Q5GA80;Q7JCZ0;Q7JD02
16_1	10329	A0A023J653;A0A023J6C2;A0A0F6PXT9;A0A141CM32;A3E4B1;A3R404;A3R456;D2J4F9;P03930;Q5GA80;Q7JCZ0;Q7JD02	A0A023J653_MOUSE;A0A023J6C2_MOUSE;A0A0F6PXT9_MOUSE;A0A141CM32_MOUSE;A3E4B1_MOUSE;A3R404_MOUSE;A3R456_MUSMC;D2J4F9_MOUSE;ATP8_MOUSE;Q5GA80_MUSMM;Q7JCZ0_MOUSE;Q7JD02_MOUSE	ATP synthase protein 8	ATP8;ATP8;ATP8;ATP8;ATP8;ATP8;ATP8;mt-Atp8;Mtatp8;ATP8;mt-Atp8;Atp8	A0A023J653;A0A023J6C2;A0A0F6PXT9;A0A141CM32;A3E4B1;A3R404;A3R456;D2J4F9;P03930;Q5GA80;Q7JCZ0;Q7JD02
16_2	11534	A0A023J653;A0A023J6C2;A0A0F6PXT9;A0A141CM32;A3E4B1;A3R404;A3R456;D2J4F9;P03930;Q5GA80;Q7JCZ0;Q7JD02	A0A023J653_MOUSE;A0A023J6C2_MOUSE;A0A0F6PXT9_MOUSE;A0A141CM32_MOUSE;A3E4B1_MOUSE;A3R404_MOUSE;A3R456_MUSMC;D2J4F9_MOUSE;ATP8_MOUSE;Q5GA80_MUSMM;Q7JCZ0_MOUSE;Q7JD02_MOUSE	ATP synthase protein 8	ATP8;ATP8;ATP8;ATP8;ATP8;ATP8;ATP8;mt-Atp8;Mtatp8;ATP8;mt-Atp8;Atp8	A0A023J653;A0A023J6C2;A0A0F6PXT9;A0A141CM32;A3E4B1;A3R404;A3R456;D2J4F9;P03930;Q5GA80;Q7JCZ0;Q7JD02
16_3	11404.5	A0A023J653;A0A023J6C2;A0A0F6PXT9;A0A141CM32;A3E4B1;A3R404;A3R456;D2J4F9;P03930;Q5GA80;Q7JCZ0;Q7JD02	A0A023J653_MOUSE;A0A023J6C2_MOUSE;A0A0F6PXT9_MOUSE;A0A141CM32_MOUSE;A3E4B1_MOUSE;A3R404_MOUSE;A3R456_MUSMC;D2J4F9_MOUSE;ATP8_MOUSE;Q5GA80_MUSMM;Q7JCZ0_MOUSE;Q7JD02_MOUSE	ATP synthase protein 8	ATP8;ATP8;ATP8;ATP8;ATP8;ATP8;ATP8;mt-Atp8;Mtatp8;ATP8;mt-Atp8;Atp8	A0A023J653;A0A023J6C2;A0A0F6PXT9;A0A141CM32;A3E4B1;A3R404;A3R456;D2J4F9;P03930;Q5GA80;Q7JCZ0;Q7JD02
20_1	7593.7	A0A023J653;A0A023J6C2;A0A0F6PXT9;A0A141CM32;A3E4B1;A3R404;A3R456;D2J4F9;P03930;Q5GA80;Q7JCZ0;Q7JD02	A0A023J653_MOUSE;A0A023J6C2_MOUSE;A0A0F6PXT9_MOUSE;A0A141CM32_MOUSE;A3E4B1_MOUSE;A3R404_MOUSE;A3R456_MUSMC;D2J4F9_MOUSE;ATP8_MOUSE;Q5GA80_MUSMM;Q7JCZ0_MOUSE;Q7JD02_MOUSE	ATP synthase protein 8	ATP8;ATP8;ATP8;ATP8;ATP8;ATP8;ATP8;mt-Atp8;Mtatp8;ATP8;mt-Atp8;Atp8	A0A023J653;A0A023J6C2;A0A0F6PXT9;A0A141CM32;A3E4B1;A3R404;A3R456;D2J4F9;P03930;Q5GA80;Q7JCZ0;Q7JD02
20_2	7204.04	A0A023J653;A0A023J6C2;A0A0F6PXT9;A0A141CM32;A3E4B1;A3R404;A3R456;D2J4F9;P03930;Q5GA80;Q7JCZ0;Q7JD02	A0A023J653_MOUSE;A0A023J6C2_MOUSE;A0A0F6PXT9_MOUSE;A0A141CM32_MOUSE;A3E4B1_MOUSE;A3R404_MOUSE;A3R456_MUSMC;D2J4F9_MOUSE;ATP8_MOUSE;Q5GA80_MUSMM;Q7JCZ0_MOUSE;Q7JD02_MOUSE	ATP synthase protein 8	ATP8;ATP8;ATP8;ATP8;ATP8;ATP8;ATP8;mt-Atp8;Mtatp8;ATP8;mt-Atp8;Atp8	A0A023J653;A0A023J6C2;A0A0F6PXT9;A0A141CM32;A3E4B1;A3R404;A3R456;D2J4F9;P03930;Q5GA80;Q7JCZ0;Q7JD02
20_3	7822.15	A0A023J653;A0A023J6C2;A0A0F6PXT9;A0A141CM32;A3E4B1;A3R404;A3R456;D2J4F9;P03930;Q5GA80;Q7JCZ0;Q7JD02	A0A023J653_MOUSE;A0A023J6C2_MOUSE;A0A0F6PXT9_MOUSE;A0A141CM32_MOUSE;A3E4B1_MOUSE;A3R404_MOUSE;A3R456_MUSMC;D2J4F9_MOUSE;ATP8_MOUSE;Q5GA80_MUSMM;Q7JCZ0_MOUSE;Q7JD02_MOUSE	ATP synthase protein 8	ATP8;ATP8;ATP8;ATP8;ATP8;ATP8;ATP8;mt-Atp8;Mtatp8;ATP8;mt-Atp8;Atp8	A0A023J653;A0A023J6C2;A0A0F6PXT9;A0A141CM32;A3E4B1;A3R404;A3R456;D2J4F9;P03930;Q5GA80;Q7JCZ0;Q7JD02
24_1	5055.92	A0A023J653;A0A023J6C2;A0A0F6PXT9;A0A141CM32;A3E4B1;A3R404;A3R456;D2J4F9;P03930;Q5GA80;Q7JCZ0;Q7JD02	A0A023J653_MOUSE;A0A023J6C2_MOUSE;A0A0F6PXT9_MOUSE;A0A141CM32_MOUSE;A3E4B1_MOUSE;A3R404_MOUSE;A3R456_MUSMC;D2J4F9_MOUSE;ATP8_MOUSE;Q5GA80_MUSMM;Q7JCZ0_MOUSE;Q7JD02_MOUSE	ATP synthase protein 8	ATP8;ATP8;ATP8;ATP8;ATP8;ATP8;ATP8;mt-Atp8;Mtatp8;ATP8;mt-Atp8;Atp8	A0A023J653;A0A023J6C2;A0A0F6PXT9;A0A141CM32;A3E4B1;A3R404;A3R456;D2J4F9;P03930;Q5GA80;Q7JCZ0;Q7JD02
24_2	5539.39	A0A023J653;A0A023J6C2;A0A0F6PXT9;A0A141CM32;A3E4B1;A3R404;A3R456;D2J4F9;P03930;Q5GA80;Q7JCZ0;Q7JD02	A0A023J653_MOUSE;A0A023J6C2_MOUSE;A0A0F6PXT9_MOUSE;A0A141CM32_MOUSE;A3E4B1_MOUSE;A3R404_MOUSE;A3R456_MUSMC;D2J4F9_MOUSE;ATP8_MOUSE;Q5GA80_MUSMM;Q7JCZ0_MOUSE;Q7JD02_MOUSE	ATP synthase protein 8	ATP8;ATP8;ATP8;ATP8;ATP8;ATP8;ATP8;mt-Atp8;Mtatp8;ATP8;mt-Atp8;Atp8	A0A023J653;A0A023J6C2;A0A0F6PXT9;A0A141CM32;A3E4B1;A3R404;A3R456;D2J4F9;P03930;Q5GA80;Q7JCZ0;Q7JD02
24_3	5417.08	A0A023J653;A0A023J6C2;A0A0F6PXT9;A0A141CM32;A3E4B1;A3R404;A3R456;D2J4F9;P03930;Q5GA80;Q7JCZ0;Q7JD02	A0A023J653_MOUSE;A0A023J6C2_MOUSE;A0A0F6PXT9_MOUSE;A0A141CM32_MOUSE;A3E4B1_MOUSE;A3R404_MOUSE;A3R456_MUSMC;D2J4F9_MOUSE;ATP8_MOUSE;Q5GA80_MUSMM;Q7JCZ0_MOUSE;Q7JD02_MOUSE	ATP synthase protein 8	ATP8;ATP8;ATP8;ATP8;ATP8;ATP8;ATP8;mt-Atp8;Mtatp8;ATP8;mt-Atp8;Atp8	A0A023J653;A0A023J6C2;A0A0F6PXT9;A0A141CM32;A3E4B1;A3R404;A3R456;D2J4F9;P03930;Q5GA80;Q7JCZ0;Q7JD02
28_1	11175	A0A023J653;A0A023J6C2;A0A0F6PXT9;A0A141CM32;A3E4B1;A3R404;A3R456;D2J4F9;P03930;Q5GA80;Q7JCZ0;Q7JD02	A0A023J653_MOUSE;A0A023J6C2_MOUSE;A0A0F6PXT9_MOUSE;A0A141CM32_MOUSE;A3E4B1_MOUSE;A3R404_MOUSE;A3R456_MUSMC;D2J4F9_MOUSE;ATP8_MOUSE;Q5GA80_MUSMM;Q7JCZ0_MOUSE;Q7JD02_MOUSE	ATP synthase protein 8	ATP8;ATP8;ATP8;ATP8;ATP8;ATP8;ATP8;mt-Atp8;Mtatp8;ATP8;mt-Atp8;Atp8	A0A023J653;A0A023J6C2;A0A0F6PXT9;A0A141CM32;A3E4B1;A3R404;A3R456;D2J4F9;P03930;Q5GA80;Q7JCZ0;Q7JD02
28_2	10550.9	A0A023J653;A0A023J6C2;A0A0F6PXT9;A0A141CM32;A3E4B1;A3R404;A3R456;D2J4F9;P03930;Q5GA80;Q7JCZ0;Q7JD02	A0A023J653_MOUSE;A0A023J6C2_MOUSE;A0A0F6PXT9_MOUSE;A0A141CM32_MOUSE;A3E4B1_MOUSE;A3R404_MOUSE;A3R456_MUSMC;D2J4F9_MOUSE;ATP8_MOUSE;Q5GA80_MUSMM;Q7JCZ0_MOUSE;Q7JD02_MOUSE	ATP synthase protein 8	ATP8;ATP8;ATP8;ATP8;ATP8;ATP8;ATP8;mt-Atp8;Mtatp8;ATP8;mt-Atp8;Atp8	A0A023J653;A0A023J6C2;A0A0F6PXT9;A0A141CM32;A3E4B1;A3R404;A3R456;D2J4F9;P03930;Q5GA80;Q7JCZ0;Q7JD02
28_3	10180.9	A0A023J653;A0A023J6C2;A0A0F6PXT9;A0A141CM32;A3E4B1;A3R404;A3R456;D2J4F9;P03930;Q5GA80;Q7JCZ0;Q7JD02	A0A023J653_MOUSE;A0A023J6C2_MOUSE;A0A0F6PXT9_MOUSE;A0A141CM32_MOUSE;A3E4B1_MOUSE;A3R404_MOUSE;A3R456_MUSMC;D2J4F9_MOUSE;ATP8_MOUSE;Q5GA80_MUSMM;Q7JCZ0_MOUSE;Q7JD02_MOUSE	ATP synthase protein 8	ATP8;ATP8;ATP8;ATP8;ATP8;ATP8;ATP8;mt-Atp8;Mtatp8;ATP8;mt-Atp8;Atp8	A0A023J653;A0A023J6C2;A0A0F6PXT9;A0A141CM32;A3E4B1;A3R404;A3R456;D2J4F9;P03930;Q5GA80;Q7JCZ0;Q7JD02
32_1	10066.2	A0A023J653;A0A023J6C2;A0A0F6PXT9;A0A141CM32;A3E4B1;A3R404;A3R456;D2J4F9;P03930;Q5GA80;Q7JCZ0;Q7JD02	A0A023J653_MOUSE;A0A023J6C2_MOUSE;A0A0F6PXT9_MOUSE;A0A141CM32_MOUSE;A3E4B1_MOUSE;A3R404_MOUSE;A3R456_MUSMC;D2J4F9_MOUSE;ATP8_MOUSE;Q5GA80_MUSMM;Q7JCZ0_MOUSE;Q7JD02_MOUSE	ATP synthase protein 8	ATP8;ATP8;ATP8;ATP8;ATP8;ATP8;ATP8;mt-Atp8;Mtatp8;ATP8;mt-Atp8;Atp8	A0A023J653;A0A023J6C2;A0A0F6PXT9;A0A141CM32;A3E4B1;A3R404;A3R456;D2J4F9;P03930;Q5GA80;Q7JCZ0;Q7JD02
32_2	9863.49	A0A023J653;A0A023J6C2;A0A0F6PXT9;A0A141CM32;A3E4B1;A3R404;A3R456;D2J4F9;P03930;Q5GA80;Q7JCZ0;Q7JD02	A0A023J653_MOUSE;A0A023J6C2_MOUSE;A0A0F6PXT9_MOUSE;A0A141CM32_MOUSE;A3E4B1_MOUSE;A3R404_MOUSE;A3R456_MUSMC;D2J4F9_MOUSE;ATP8_MOUSE;Q5GA80_MUSMM;Q7JCZ0_MOUSE;Q7JD02_MOUSE	ATP synthase protein 8	ATP8;ATP8;ATP8;ATP8;ATP8;ATP8;ATP8;mt-Atp8;Mtatp8;ATP8;mt-Atp8;Atp8	A0A023J653;A0A023J6C2;A0A0F6PXT9;A0A141CM32;A3E4B1;A3R404;A3R456;D2J4F9;P03930;Q5GA80;Q7JCZ0;Q7JD02
32_3	9298.15	A0A023J653;A0A023J6C2;A0A0F6PXT9;A0A141CM32;A3E4B1;A3R404;A3R456;D2J4F9;P03930;Q5GA80;Q7JCZ0;Q7JD02	A0A023J653_MOUSE;A0A023J6C2_MOUSE;A0A0F6PXT9_MOUSE;A0A141CM32_MOUSE;A3E4B1_MOUSE;A3R404_MOUSE;A3R456_MUSMC;D2J4F9_MOUSE;ATP8_MOUSE;Q5GA80_MUSMM;Q7JCZ0_MOUSE;Q7JD02_MOUSE	ATP synthase protein 8	ATP8;ATP8;ATP8;ATP8;ATP8;ATP8;ATP8;mt-Atp8;Mtatp8;ATP8;mt-Atp8;Atp8	A0A023J653;A0A023J6C2;A0A0F6PXT9;A0A141CM32;A3E4B1;A3R404;A3R456;D2J4F9;P03930;Q5GA80;Q7JCZ0;Q7JD02
36_1	7814.37	A0A023J653;A0A023J6C2;A0A0F6PXT9;A0A141CM32;A3E4B1;A3R404;A3R456;D2J4F9;P03930;Q5GA80;Q7JCZ0;Q7JD02	A0A023J653_MOUSE;A0A023J6C2_MOUSE;A0A0F6PXT9_MOUSE;A0A141CM32_MOUSE;A3E4B1_MOUSE;A3R404_MOUSE;A3R456_MUSMC;D2J4F9_MOUSE;ATP8_MOUSE;Q5GA80_MUSMM;Q7JCZ0_MOUSE;Q7JD02_MOUSE	ATP synthase protein 8	ATP8;ATP8;ATP8;ATP8;ATP8;ATP8;ATP8;mt-Atp8;Mtatp8;ATP8;mt-Atp8;Atp8	A0A023J653;A0A023J6C2;A0A0F6PXT9;A0A141CM32;A3E4B1;A3R404;A3R456;D2J4F9;P03930;Q5GA80;Q7JCZ0;Q7JD02
36_2	7292.48	A0A023J653;A0A023J6C2;A0A0F6PXT9;A0A141CM32;A3E4B1;A3R404;A3R456;D2J4F9;P03930;Q5GA80;Q7JCZ0;Q7JD02	A0A023J653_MOUSE;A0A023J6C2_MOUSE;A0A0F6PXT9_MOUSE;A0A141CM32_MOUSE;A3E4B1_MOUSE;A3R404_MOUSE;A3R456_MUSMC;D2J4F9_MOUSE;ATP8_MOUSE;Q5GA80_MUSMM;Q7JCZ0_MOUSE;Q7JD02_MOUSE	ATP synthase protein 8	ATP8;ATP8;ATP8;ATP8;ATP8;ATP8;ATP8;mt-Atp8;Mtatp8;ATP8;mt-Atp8;Atp8	A0A023J653;A0A023J6C2;A0A0F6PXT9;A0A141CM32;A3E4B1;A3R404;A3R456;D2J4F9;P03930;Q5GA80;Q7JCZ0;Q7JD02
36_3	8464.42	A0A023J653;A0A023J6C2;A0A0F6PXT9;A0A141CM32;A3E4B1;A3R404;A3R456;D2J4F9;P03930;Q5GA80;Q7JCZ0;Q7JD02	A0A023J653_MOUSE;A0A023J6C2_MOUSE;A0A0F6PXT9_MOUSE;A0A141CM32_MOUSE;A3E4B1_MOUSE;A3R404_MOUSE;A3R456_MUSMC;D2J4F9_MOUSE;ATP8_MOUSE;Q5GA80_MUSMM;Q7JCZ0_MOUSE;Q7JD02_MOUSE	ATP synthase protein 8	ATP8;ATP8;ATP8;ATP8;ATP8;ATP8;ATP8;mt-Atp8;Mtatp8;ATP8;mt-Atp8;Atp8	A0A023J653;A0A023J6C2;A0A0F6PXT9;A0A141CM32;A3E4B1;A3R404;A3R456;D2J4F9;P03930;Q5GA80;Q7JCZ0;Q7JD02
0_1	11620.8	A0A023J682;A0A023J686;A0A067XKP9;A0A067XLA1;A0A075DCW1;A0A0F6PZ20;A0A141CM22;A3E4B4;A3R459;A3R485;P03899;Q5GA77;Q7GIP5	A0A023J682_MOUSE;A0A023J686_MOUSE;A0A067XKP9_MOUSE;A0A067XLA1_MOUSE;A0A075DCW1_MOUSE;A0A0F6PZ20_MOUSE;A0A141CM22_MOUSE;A3E4B4_MOUSE;A3R459_MUSMC;A3R485_MOUSE;NU3M_MOUSE;Q5GA77_MUSMM;Q7GIP5_MOUSE	NADH-ubiquinone oxidoreductase chain 3	ND3;ND3;ND3;ND3;ND3;ND3;ND3;ND3;ND3;ND3;Mtnd3;ND3;mt-Nd3	A0A023J682;A0A023J686;A0A067XKP9;A0A067XLA1;A0A075DCW1;A0A0F6PZ20;A0A141CM22;A3E4B4;A3R459;A3R485;P03899;Q5GA77;Q7GIP5
0_2	11424.6	A0A023J682;A0A023J686;A0A067XKP9;A0A067XLA1;A0A075DCW1;A0A0F6PZ20;A0A141CM22;A3E4B4;A3R459;A3R485;P03899;Q5GA77;Q7GIP5	A0A023J682_MOUSE;A0A023J686_MOUSE;A0A067XKP9_MOUSE;A0A067XLA1_MOUSE;A0A075DCW1_MOUSE;A0A0F6PZ20_MOUSE;A0A141CM22_MOUSE;A3E4B4_MOUSE;A3R459_MUSMC;A3R485_MOUSE;NU3M_MOUSE;Q5GA77_MUSMM;Q7GIP5_MOUSE	NADH-ubiquinone oxidoreductase chain 3	ND3;ND3;ND3;ND3;ND3;ND3;ND3;ND3;ND3;ND3;Mtnd3;ND3;mt-Nd3	A0A023J682;A0A023J686;A0A067XKP9;A0A067XLA1;A0A075DCW1;A0A0F6PZ20;A0A141CM22;A3E4B4;A3R459;A3R485;P03899;Q5GA77;Q7GIP5
0_3	13048.3	A0A023J682;A0A023J686;A0A067XKP9;A0A067XLA1;A0A075DCW1;A0A0F6PZ20;A0A141CM22;A3E4B4;A3R459;A3R485;P03899;Q5GA77;Q7GIP5	A0A023J682_MOUSE;A0A023J686_MOUSE;A0A067XKP9_MOUSE;A0A067XLA1_MOUSE;A0A075DCW1_MOUSE;A0A0F6PZ20_MOUSE;A0A141CM22_MOUSE;A3E4B4_MOUSE;A3R459_MUSMC;A3R485_MOUSE;NU3M_MOUSE;Q5GA77_MUSMM;Q7GIP5_MOUSE	NADH-ubiquinone oxidoreductase chain 3	ND3;ND3;ND3;ND3;ND3;ND3;ND3;ND3;ND3;ND3;Mtnd3;ND3;mt-Nd3	A0A023J682;A0A023J686;A0A067XKP9;A0A067XLA1;A0A075DCW1;A0A0F6PZ20;A0A141CM22;A3E4B4;A3R459;A3R485;P03899;Q5GA77;Q7GIP5
12_1	18346.7	A0A023J682;A0A023J686;A0A067XKP9;A0A067XLA1;A0A075DCW1;A0A0F6PZ20;A0A141CM22;A3E4B4;A3R459;A3R485;P03899;Q5GA77;Q7GIP5	A0A023J682_MOUSE;A0A023J686_MOUSE;A0A067XKP9_MOUSE;A0A067XLA1_MOUSE;A0A075DCW1_MOUSE;A0A0F6PZ20_MOUSE;A0A141CM22_MOUSE;A3E4B4_MOUSE;A3R459_MUSMC;A3R485_MOUSE;NU3M_MOUSE;Q5GA77_MUSMM;Q7GIP5_MOUSE	NADH-ubiquinone oxidoreductase chain 3	ND3;ND3;ND3;ND3;ND3;ND3;ND3;ND3;ND3;ND3;Mtnd3;ND3;mt-Nd3	A0A023J682;A0A023J686;A0A067XKP9;A0A067XLA1;A0A075DCW1;A0A0F6PZ20;A0A141CM22;A3E4B4;A3R459;A3R485;P03899;Q5GA77;Q7GIP5
12_2	19309.5	A0A023J682;A0A023J686;A0A067XKP9;A0A067XLA1;A0A075DCW1;A0A0F6PZ20;A0A141CM22;A3E4B4;A3R459;A3R485;P03899;Q5GA77;Q7GIP5	A0A023J682_MOUSE;A0A023J686_MOUSE;A0A067XKP9_MOUSE;A0A067XLA1_MOUSE;A0A075DCW1_MOUSE;A0A0F6PZ20_MOUSE;A0A141CM22_MOUSE;A3E4B4_MOUSE;A3R459_MUSMC;A3R485_MOUSE;NU3M_MOUSE;Q5GA77_MUSMM;Q7GIP5_MOUSE	NADH-ubiquinone oxidoreductase chain 3	ND3;ND3;ND3;ND3;ND3;ND3;ND3;ND3;ND3;ND3;Mtnd3;ND3;mt-Nd3	A0A023J682;A0A023J686;A0A067XKP9;A0A067XLA1;A0A075DCW1;A0A0F6PZ20;A0A141CM22;A3E4B4;A3R459;A3R485;P03899;Q5GA77;Q7GIP5
12_3	18961.4	A0A023J682;A0A023J686;A0A067XKP9;A0A067XLA1;A0A075DCW1;A0A0F6PZ20;A0A141CM22;A3E4B4;A3R459;A3R485;P03899;Q5GA77;Q7GIP5	A0A023J682_MOUSE;A0A023J686_MOUSE;A0A067XKP9_MOUSE;A0A067XLA1_MOUSE;A0A075DCW1_MOUSE;A0A0F6PZ20_MOUSE;A0A141CM22_MOUSE;A3E4B4_MOUSE;A3R459_MUSMC;A3R485_MOUSE;NU3M_MOUSE;Q5GA77_MUSMM;Q7GIP5_MOUSE	NADH-ubiquinone oxidoreductase chain 3	ND3;ND3;ND3;ND3;ND3;ND3;ND3;ND3;ND3;ND3;Mtnd3;ND3;mt-Nd3	A0A023J682;A0A023J686;A0A067XKP9;A0A067XLA1;A0A075DCW1;A0A0F6PZ20;A0A141CM22;A3E4B4;A3R459;A3R485;P03899;Q5GA77;Q7GIP5
16_1	17264.4	A0A023J682;A0A023J686;A0A067XKP9;A0A067XLA1;A0A075DCW1;A0A0F6PZ20;A0A141CM22;A3E4B4;A3R459;A3R485;P03899;Q5GA77;Q7GIP5	A0A023J682_MOUSE;A0A023J686_MOUSE;A0A067XKP9_MOUSE;A0A067XLA1_MOUSE;A0A075DCW1_MOUSE;A0A0F6PZ20_MOUSE;A0A141CM22_MOUSE;A3E4B4_MOUSE;A3R459_MUSMC;A3R485_MOUSE;NU3M_MOUSE;Q5GA77_MUSMM;Q7GIP5_MOUSE	NADH-ubiquinone oxidoreductase chain 3	ND3;ND3;ND3;ND3;ND3;ND3;ND3;ND3;ND3;ND3;Mtnd3;ND3;mt-Nd3	A0A023J682;A0A023J686;A0A067XKP9;A0A067XLA1;A0A075DCW1;A0A0F6PZ20;A0A141CM22;A3E4B4;A3R459;A3R485;P03899;Q5GA77;Q7GIP5
16_2	16848.6	A0A023J682;A0A023J686;A0A067XKP9;A0A067XLA1;A0A075DCW1;A0A0F6PZ20;A0A141CM22;A3E4B4;A3R459;A3R485;P03899;Q5GA77;Q7GIP5	A0A023J682_MOUSE;A0A023J686_MOUSE;A0A067XKP9_MOUSE;A0A067XLA1_MOUSE;A0A075DCW1_MOUSE;A0A0F6PZ20_MOUSE;A0A141CM22_MOUSE;A3E4B4_MOUSE;A3R459_MUSMC;A3R485_MOUSE;NU3M_MOUSE;Q5GA77_MUSMM;Q7GIP5_MOUSE	NADH-ubiquinone oxidoreductase chain 3	ND3;ND3;ND3;ND3;ND3;ND3;ND3;ND3;ND3;ND3;Mtnd3;ND3;mt-Nd3	A0A023J682;A0A023J686;A0A067XKP9;A0A067XLA1;A0A075DCW1;A0A0F6PZ20;A0A141CM22;A3E4B4;A3R459;A3R485;P03899;Q5GA77;Q7GIP5
16_3	17576.8	A0A023J682;A0A023J686;A0A067XKP9;A0A067XLA1;A0A075DCW1;A0A0F6PZ20;A0A141CM22;A3E4B4;A3R459;A3R485;P03899;Q5GA77;Q7GIP5	A0A023J682_MOUSE;A0A023J686_MOUSE;A0A067XKP9_MOUSE;A0A067XLA1_MOUSE;A0A075DCW1_MOUSE;A0A0F6PZ20_MOUSE;A0A141CM22_MOUSE;A3E4B4_MOUSE;A3R459_MUSMC;A3R485_MOUSE;NU3M_MOUSE;Q5GA77_MUSMM;Q7GIP5_MOUSE	NADH-ubiquinone oxidoreductase chain 3	ND3;ND3;ND3;ND3;ND3;ND3;ND3;ND3;ND3;ND3;Mtnd3;ND3;mt-Nd3	A0A023J682;A0A023J686;A0A067XKP9;A0A067XLA1;A0A075DCW1;A0A0F6PZ20;A0A141CM22;A3E4B4;A3R459;A3R485;P03899;Q5GA77;Q7GIP5
20_1	12653	A0A023J682;A0A023J686;A0A067XKP9;A0A067XLA1;A0A075DCW1;A0A0F6PZ20;A0A141CM22;A3E4B4;A3R459;A3R485;P03899;Q5GA77;Q7GIP5	A0A023J682_MOUSE;A0A023J686_MOUSE;A0A067XKP9_MOUSE;A0A067XLA1_MOUSE;A0A075DCW1_MOUSE;A0A0F6PZ20_MOUSE;A0A141CM22_MOUSE;A3E4B4_MOUSE;A3R459_MUSMC;A3R485_MOUSE;NU3M_MOUSE;Q5GA77_MUSMM;Q7GIP5_MOUSE	NADH-ubiquinone oxidoreductase chain 3	ND3;ND3;ND3;ND3;ND3;ND3;ND3;ND3;ND3;ND3;Mtnd3;ND3;mt-Nd3	A0A023J682;A0A023J686;A0A067XKP9;A0A067XLA1;A0A075DCW1;A0A0F6PZ20;A0A141CM22;A3E4B4;A3R459;A3R485;P03899;Q5GA77;Q7GIP5
20_2	10472.3	A0A023J682;A0A023J686;A0A067XKP9;A0A067XLA1;A0A075DCW1;A0A0F6PZ20;A0A141CM22;A3E4B4;A3R459;A3R485;P03899;Q5GA77;Q7GIP5	A0A023J682_MOUSE;A0A023J686_MOUSE;A0A067XKP9_MOUSE;A0A067XLA1_MOUSE;A0A075DCW1_MOUSE;A0A0F6PZ20_MOUSE;A0A141CM22_MOUSE;A3E4B4_MOUSE;A3R459_MUSMC;A3R485_MOUSE;NU3M_MOUSE;Q5GA77_MUSMM;Q7GIP5_MOUSE	NADH-ubiquinone oxidoreductase chain 3	ND3;ND3;ND3;ND3;ND3;ND3;ND3;ND3;ND3;ND3;Mtnd3;ND3;mt-Nd3	A0A023J682;A0A023J686;A0A067XKP9;A0A067XLA1;A0A075DCW1;A0A0F6PZ20;A0A141CM22;A3E4B4;A3R459;A3R485;P03899;Q5GA77;Q7GIP5
20_3	11530.4	A0A023J682;A0A023J686;A0A067XKP9;A0A067XLA1;A0A075DCW1;A0A0F6PZ20;A0A141CM22;A3E4B4;A3R459;A3R485;P03899;Q5GA77;Q7GIP5	A0A023J682_MOUSE;A0A023J686_MOUSE;A0A067XKP9_MOUSE;A0A067XLA1_MOUSE;A0A075DCW1_MOUSE;A0A0F6PZ20_MOUSE;A0A141CM22_MOUSE;A3E4B4_MOUSE;A3R459_MUSMC;A3R485_MOUSE;NU3M_MOUSE;Q5GA77_MUSMM;Q7GIP5_MOUSE	NADH-ubiquinone oxidoreductase chain 3	ND3;ND3;ND3;ND3;ND3;ND3;ND3;ND3;ND3;ND3;Mtnd3;ND3;mt-Nd3	A0A023J682;A0A023J686;A0A067XKP9;A0A067XLA1;A0A075DCW1;A0A0F6PZ20;A0A141CM22;A3E4B4;A3R459;A3R485;P03899;Q5GA77;Q7GIP5
24_1	14862.5	A0A023J682;A0A023J686;A0A067XKP9;A0A067XLA1;A0A075DCW1;A0A0F6PZ20;A0A141CM22;A3E4B4;A3R459;A3R485;P03899;Q5GA77;Q7GIP5	A0A023J682_MOUSE;A0A023J686_MOUSE;A0A067XKP9_MOUSE;A0A067XLA1_MOUSE;A0A075DCW1_MOUSE;A0A0F6PZ20_MOUSE;A0A141CM22_MOUSE;A3E4B4_MOUSE;A3R459_MUSMC;A3R485_MOUSE;NU3M_MOUSE;Q5GA77_MUSMM;Q7GIP5_MOUSE	NADH-ubiquinone oxidoreductase chain 3	ND3;ND3;ND3;ND3;ND3;ND3;ND3;ND3;ND3;ND3;Mtnd3;ND3;mt-Nd3	A0A023J682;A0A023J686;A0A067XKP9;A0A067XLA1;A0A075DCW1;A0A0F6PZ20;A0A141CM22;A3E4B4;A3R459;A3R485;P03899;Q5GA77;Q7GIP5
24_2	14050.8	A0A023J682;A0A023J686;A0A067XKP9;A0A067XLA1;A0A075DCW1;A0A0F6PZ20;A0A141CM22;A3E4B4;A3R459;A3R485;P03899;Q5GA77;Q7GIP5	A0A023J682_MOUSE;A0A023J686_MOUSE;A0A067XKP9_MOUSE;A0A067XLA1_MOUSE;A0A075DCW1_MOUSE;A0A0F6PZ20_MOUSE;A0A141CM22_MOUSE;A3E4B4_MOUSE;A3R459_MUSMC;A3R485_MOUSE;NU3M_MOUSE;Q5GA77_MUSMM;Q7GIP5_MOUSE	NADH-ubiquinone oxidoreductase chain 3	ND3;ND3;ND3;ND3;ND3;ND3;ND3;ND3;ND3;ND3;Mtnd3;ND3;mt-Nd3	A0A023J682;A0A023J686;A0A067XKP9;A0A067XLA1;A0A075DCW1;A0A0F6PZ20;A0A141CM22;A3E4B4;A3R459;A3R485;P03899;Q5GA77;Q7GIP5
24_3	15393.6	A0A023J682;A0A023J686;A0A067XKP9;A0A067XLA1;A0A075DCW1;A0A0F6PZ20;A0A141CM22;A3E4B4;A3R459;A3R485;P03899;Q5GA77;Q7GIP5	A0A023J682_MOUSE;A0A023J686_MOUSE;A0A067XKP9_MOUSE;A0A067XLA1_MOUSE;A0A075DCW1_MOUSE;A0A0F6PZ20_MOUSE;A0A141CM22_MOUSE;A3E4B4_MOUSE;A3R459_MUSMC;A3R485_MOUSE;NU3M_MOUSE;Q5GA77_MUSMM;Q7GIP5_MOUSE	NADH-ubiquinone oxidoreductase chain 3	ND3;ND3;ND3;ND3;ND3;ND3;ND3;ND3;ND3;ND3;Mtnd3;ND3;mt-Nd3	A0A023J682;A0A023J686;A0A067XKP9;A0A067XLA1;A0A075DCW1;A0A0F6PZ20;A0A141CM22;A3E4B4;A3R459;A3R485;P03899;Q5GA77;Q7GIP5
28_1	20189.5	A0A023J682;A0A023J686;A0A067XKP9;A0A067XLA1;A0A075DCW1;A0A0F6PZ20;A0A141CM22;A3E4B4;A3R459;A3R485;P03899;Q5GA77;Q7GIP5	A0A023J682_MOUSE;A0A023J686_MOUSE;A0A067XKP9_MOUSE;A0A067XLA1_MOUSE;A0A075DCW1_MOUSE;A0A0F6PZ20_MOUSE;A0A141CM22_MOUSE;A3E4B4_MOUSE;A3R459_MUSMC;A3R485_MOUSE;NU3M_MOUSE;Q5GA77_MUSMM;Q7GIP5_MOUSE	NADH-ubiquinone oxidoreductase chain 3	ND3;ND3;ND3;ND3;ND3;ND3;ND3;ND3;ND3;ND3;Mtnd3;ND3;mt-Nd3	A0A023J682;A0A023J686;A0A067XKP9;A0A067XLA1;A0A075DCW1;A0A0F6PZ20;A0A141CM22;A3E4B4;A3R459;A3R485;P03899;Q5GA77;Q7GIP5
28_2	20100	A0A023J682;A0A023J686;A0A067XKP9;A0A067XLA1;A0A075DCW1;A0A0F6PZ20;A0A141CM22;A3E4B4;A3R459;A3R485;P03899;Q5GA77;Q7GIP5	A0A023J682_MOUSE;A0A023J686_MOUSE;A0A067XKP9_MOUSE;A0A067XLA1_MOUSE;A0A075DCW1_MOUSE;A0A0F6PZ20_MOUSE;A0A141CM22_MOUSE;A3E4B4_MOUSE;A3R459_MUSMC;A3R485_MOUSE;NU3M_MOUSE;Q5GA77_MUSMM;Q7GIP5_MOUSE	NADH-ubiquinone oxidoreductase chain 3	ND3;ND3;ND3;ND3;ND3;ND3;ND3;ND3;ND3;ND3;Mtnd3;ND3;mt-Nd3	A0A023J682;A0A023J686;A0A067XKP9;A0A067XLA1;A0A075DCW1;A0A0F6PZ20;A0A141CM22;A3E4B4;A3R459;A3R485;P03899;Q5GA77;Q7GIP5
28_3	19808.1	A0A023J682;A0A023J686;A0A067XKP9;A0A067XLA1;A0A075DCW1;A0A0F6PZ20;A0A141CM22;A3E4B4;A3R459;A3R485;P03899;Q5GA77;Q7GIP5	A0A023J682_MOUSE;A0A023J686_MOUSE;A0A067XKP9_MOUSE;A0A067XLA1_MOUSE;A0A075DCW1_MOUSE;A0A0F6PZ20_MOUSE;A0A141CM22_MOUSE;A3E4B4_MOUSE;A3R459_MUSMC;A3R485_MOUSE;NU3M_MOUSE;Q5GA77_MUSMM;Q7GIP5_MOUSE	NADH-ubiquinone oxidoreductase chain 3	ND3;ND3;ND3;ND3;ND3;ND3;ND3;ND3;ND3;ND3;Mtnd3;ND3;mt-Nd3	A0A023J682;A0A023J686;A0A067XKP9;A0A067XLA1;A0A075DCW1;A0A0F6PZ20;A0A141CM22;A3E4B4;A3R459;A3R485;P03899;Q5GA77;Q7GIP5
32_1	37965.2	A0A023J682;A0A023J686;A0A067XKP9;A0A067XLA1;A0A075DCW1;A0A0F6PZ20;A0A141CM22;A3E4B4;A3R459;A3R485;P03899;Q5GA77;Q7GIP5	A0A023J682_MOUSE;A0A023J686_MOUSE;A0A067XKP9_MOUSE;A0A067XLA1_MOUSE;A0A075DCW1_MOUSE;A0A0F6PZ20_MOUSE;A0A141CM22_MOUSE;A3E4B4_MOUSE;A3R459_MUSMC;A3R485_MOUSE;NU3M_MOUSE;Q5GA77_MUSMM;Q7GIP5_MOUSE	NADH-ubiquinone oxidoreductase chain 3	ND3;ND3;ND3;ND3;ND3;ND3;ND3;ND3;ND3;ND3;Mtnd3;ND3;mt-Nd3	A0A023J682;A0A023J686;A0A067XKP9;A0A067XLA1;A0A075DCW1;A0A0F6PZ20;A0A141CM22;A3E4B4;A3R459;A3R485;P03899;Q5GA77;Q7GIP5
32_2	38323.1	A0A023J682;A0A023J686;A0A067XKP9;A0A067XLA1;A0A075DCW1;A0A0F6PZ20;A0A141CM22;A3E4B4;A3R459;A3R485;P03899;Q5GA77;Q7GIP5	A0A023J682_MOUSE;A0A023J686_MOUSE;A0A067XKP9_MOUSE;A0A067XLA1_MOUSE;A0A075DCW1_MOUSE;A0A0F6PZ20_MOUSE;A0A141CM22_MOUSE;A3E4B4_MOUSE;A3R459_MUSMC;A3R485_MOUSE;NU3M_MOUSE;Q5GA77_MUSMM;Q7GIP5_MOUSE	NADH-ubiquinone oxidoreductase chain 3	ND3;ND3;ND3;ND3;ND3;ND3;ND3;ND3;ND3;ND3;Mtnd3;ND3;mt-Nd3	A0A023J682;A0A023J686;A0A067XKP9;A0A067XLA1;A0A075DCW1;A0A0F6PZ20;A0A141CM22;A3E4B4;A3R459;A3R485;P03899;Q5GA77;Q7GIP5
32_3	37619.3	A0A023J682;A0A023J686;A0A067XKP9;A0A067XLA1;A0A075DCW1;A0A0F6PZ20;A0A141CM22;A3E4B4;A3R459;A3R485;P03899;Q5GA77;Q7GIP5	A0A023J682_MOUSE;A0A023J686_MOUSE;A0A067XKP9_MOUSE;A0A067XLA1_MOUSE;A0A075DCW1_MOUSE;A0A0F6PZ20_MOUSE;A0A141CM22_MOUSE;A3E4B4_MOUSE;A3R459_MUSMC;A3R485_MOUSE;NU3M_MOUSE;Q5GA77_MUSMM;Q7GIP5_MOUSE	NADH-ubiquinone oxidoreductase chain 3	ND3;ND3;ND3;ND3;ND3;ND3;ND3;ND3;ND3;ND3;Mtnd3;ND3;mt-Nd3	A0A023J682;A0A023J686;A0A067XKP9;A0A067XLA1;A0A075DCW1;A0A0F6PZ20;A0A141CM22;A3E4B4;A3R459;A3R485;P03899;Q5GA77;Q7GIP5
36_1	34002.4	A0A023J682;A0A023J686;A0A067XKP9;A0A067XLA1;A0A075DCW1;A0A0F6PZ20;A0A141CM22;A3E4B4;A3R459;A3R485;P03899;Q5GA77;Q7GIP5	A0A023J682_MOUSE;A0A023J686_MOUSE;A0A067XKP9_MOUSE;A0A067XLA1_MOUSE;A0A075DCW1_MOUSE;A0A0F6PZ20_MOUSE;A0A141CM22_MOUSE;A3E4B4_MOUSE;A3R459_MUSMC;A3R485_MOUSE;NU3M_MOUSE;Q5GA77_MUSMM;Q7GIP5_MOUSE	NADH-ubiquinone oxidoreductase chain 3	ND3;ND3;ND3;ND3;ND3;ND3;ND3;ND3;ND3;ND3;Mtnd3;ND3;mt-Nd3	A0A023J682;A0A023J686;A0A067XKP9;A0A067XLA1;A0A075DCW1;A0A0F6PZ20;A0A141CM22;A3E4B4;A3R459;A3R485;P03899;Q5GA77;Q7GIP5
36_2	34601.6	A0A023J682;A0A023J686;A0A067XKP9;A0A067XLA1;A0A075DCW1;A0A0F6PZ20;A0A141CM22;A3E4B4;A3R459;A3R485;P03899;Q5GA77;Q7GIP5	A0A023J682_MOUSE;A0A023J686_MOUSE;A0A067XKP9_MOUSE;A0A067XLA1_MOUSE;A0A075DCW1_MOUSE;A0A0F6PZ20_MOUSE;A0A141CM22_MOUSE;A3E4B4_MOUSE;A3R459_MUSMC;A3R485_MOUSE;NU3M_MOUSE;Q5GA77_MUSMM;Q7GIP5_MOUSE	NADH-ubiquinone oxidoreductase chain 3	ND3;ND3;ND3;ND3;ND3;ND3;ND3;ND3;ND3;ND3;Mtnd3;ND3;mt-Nd3	A0A023J682;A0A023J686;A0A067XKP9;A0A067XLA1;A0A075DCW1;A0A0F6PZ20;A0A141CM22;A3E4B4;A3R459;A3R485;P03899;Q5GA77;Q7GIP5
36_3	34792.4	A0A023J682;A0A023J686;A0A067XKP9;A0A067XLA1;A0A075DCW1;A0A0F6PZ20;A0A141CM22;A3E4B4;A3R459;A3R485;P03899;Q5GA77;Q7GIP5	A0A023J682_MOUSE;A0A023J686_MOUSE;A0A067XKP9_MOUSE;A0A067XLA1_MOUSE;A0A075DCW1_MOUSE;A0A0F6PZ20_MOUSE;A0A141CM22_MOUSE;A3E4B4_MOUSE;A3R459_MUSMC;A3R485_MOUSE;NU3M_MOUSE;Q5GA77_MUSMM;Q7GIP5_MOUSE	NADH-ubiquinone oxidoreductase chain 3	ND3;ND3;ND3;ND3;ND3;ND3;ND3;ND3;ND3;ND3;Mtnd3;ND3;mt-Nd3	A0A023J682;A0A023J686;A0A067XKP9;A0A067XLA1;A0A075DCW1;A0A0F6PZ20;A0A141CM22;A3E4B4;A3R459;A3R485;P03899;Q5GA77;Q7GIP5
0_1	31175.2	A0A023J6F3;A0A075DC90;A0A0F6PXF3;A3R455;A3R481;K7XK22;K7XKA7;P00405;Q5GA81;Q7JCZ1;Q7JD03	A0A023J6F3_MOUSE;A0A075DC90_MOUSE;A0A0F6PXF3_MOUSE;A3R455_MUSMC;A3R481_MOUSE;K7XK22_MOUSE;K7XKA7_MOUSE;COX2_MOUSE;Q5GA81_MUSMM;Q7JCZ1_MOUSE;Q7JD03_MOUSE	Cytochrome c oxidase subunit 2	COX2;COX2;COXII;COXII;COXII;COXII;COXII;Mtco2;COX2;mt-Co2;COX2	A0A023J6F3;A0A075DC90;A0A0F6PXF3;A3R455;A3R481;K7XK22;K7XKA7;P00405;Q5GA81;Q7JCZ1;Q7JD03
0_2	32607.2	A0A023J6F3;A0A075DC90;A0A0F6PXF3;A3R455;A3R481;K7XK22;K7XKA7;P00405;Q5GA81;Q7JCZ1;Q7JD03	A0A023J6F3_MOUSE;A0A075DC90_MOUSE;A0A0F6PXF3_MOUSE;A3R455_MUSMC;A3R481_MOUSE;K7XK22_MOUSE;K7XKA7_MOUSE;COX2_MOUSE;Q5GA81_MUSMM;Q7JCZ1_MOUSE;Q7JD03_MOUSE	Cytochrome c oxidase subunit 2	COX2;COX2;COXII;COXII;COXII;COXII;COXII;Mtco2;COX2;mt-Co2;COX2	A0A023J6F3;A0A075DC90;A0A0F6PXF3;A3R455;A3R481;K7XK22;K7XKA7;P00405;Q5GA81;Q7JCZ1;Q7JD03
0_3	16997.6	A0A023J6F3;A0A075DC90;A0A0F6PXF3;A3R455;A3R481;K7XK22;K7XKA7;P00405;Q5GA81;Q7JCZ1;Q7JD03	A0A023J6F3_MOUSE;A0A075DC90_MOUSE;A0A0F6PXF3_MOUSE;A3R455_MUSMC;A3R481_MOUSE;K7XK22_MOUSE;K7XKA7_MOUSE;COX2_MOUSE;Q5GA81_MUSMM;Q7JCZ1_MOUSE;Q7JD03_MOUSE	Cytochrome c oxidase subunit 2	COX2;COX2;COXII;COXII;COXII;COXII;COXII;Mtco2;COX2;mt-Co2;COX2	A0A023J6F3;A0A075DC90;A0A0F6PXF3;A3R455;A3R481;K7XK22;K7XKA7;P00405;Q5GA81;Q7JCZ1;Q7JD03
12_1	28626.1	A0A023J6F3;A0A075DC90;A0A0F6PXF3;A3R455;A3R481;K7XK22;K7XKA7;P00405;Q5GA81;Q7JCZ1;Q7JD03	A0A023J6F3_MOUSE;A0A075DC90_MOUSE;A0A0F6PXF3_MOUSE;A3R455_MUSMC;A3R481_MOUSE;K7XK22_MOUSE;K7XKA7_MOUSE;COX2_MOUSE;Q5GA81_MUSMM;Q7JCZ1_MOUSE;Q7JD03_MOUSE	Cytochrome c oxidase subunit 2	COX2;COX2;COXII;COXII;COXII;COXII;COXII;Mtco2;COX2;mt-Co2;COX2	A0A023J6F3;A0A075DC90;A0A0F6PXF3;A3R455;A3R481;K7XK22;K7XKA7;P00405;Q5GA81;Q7JCZ1;Q7JD03
12_2	29659.2	A0A023J6F3;A0A075DC90;A0A0F6PXF3;A3R455;A3R481;K7XK22;K7XKA7;P00405;Q5GA81;Q7JCZ1;Q7JD03	A0A023J6F3_MOUSE;A0A075DC90_MOUSE;A0A0F6PXF3_MOUSE;A3R455_MUSMC;A3R481_MOUSE;K7XK22_MOUSE;K7XKA7_MOUSE;COX2_MOUSE;Q5GA81_MUSMM;Q7JCZ1_MOUSE;Q7JD03_MOUSE	Cytochrome c oxidase subunit 2	COX2;COX2;COXII;COXII;COXII;COXII;COXII;Mtco2;COX2;mt-Co2;COX2	A0A023J6F3;A0A075DC90;A0A0F6PXF3;A3R455;A3R481;K7XK22;K7XKA7;P00405;Q5GA81;Q7JCZ1;Q7JD03
12_3	28335.5	A0A023J6F3;A0A075DC90;A0A0F6PXF3;A3R455;A3R481;K7XK22;K7XKA7;P00405;Q5GA81;Q7JCZ1;Q7JD03	A0A023J6F3_MOUSE;A0A075DC90_MOUSE;A0A0F6PXF3_MOUSE;A3R455_MUSMC;A3R481_MOUSE;K7XK22_MOUSE;K7XKA7_MOUSE;COX2_MOUSE;Q5GA81_MUSMM;Q7JCZ1_MOUSE;Q7JD03_MOUSE	Cytochrome c oxidase subunit 2	COX2;COX2;COXII;COXII;COXII;COXII;COXII;Mtco2;COX2;mt-Co2;COX2	A0A023J6F3;A0A075DC90;A0A0F6PXF3;A3R455;A3R481;K7XK22;K7XKA7;P00405;Q5GA81;Q7JCZ1;Q7JD03
16_1	25128.3	A0A023J6F3;A0A075DC90;A0A0F6PXF3;A3R455;A3R481;K7XK22;K7XKA7;P00405;Q5GA81;Q7JCZ1;Q7JD03	A0A023J6F3_MOUSE;A0A075DC90_MOUSE;A0A0F6PXF3_MOUSE;A3R455_MUSMC;A3R481_MOUSE;K7XK22_MOUSE;K7XKA7_MOUSE;COX2_MOUSE;Q5GA81_MUSMM;Q7JCZ1_MOUSE;Q7JD03_MOUSE	Cytochrome c oxidase subunit 2	COX2;COX2;COXII;COXII;COXII;COXII;COXII;Mtco2;COX2;mt-Co2;COX2	A0A023J6F3;A0A075DC90;A0A0F6PXF3;A3R455;A3R481;K7XK22;K7XKA7;P00405;Q5GA81;Q7JCZ1;Q7JD03
16_2	25150	A0A023J6F3;A0A075DC90;A0A0F6PXF3;A3R455;A3R481;K7XK22;K7XKA7;P00405;Q5GA81;Q7JCZ1;Q7JD03	A0A023J6F3_MOUSE;A0A075DC90_MOUSE;A0A0F6PXF3_MOUSE;A3R455_MUSMC;A3R481_MOUSE;K7XK22_MOUSE;K7XKA7_MOUSE;COX2_MOUSE;Q5GA81_MUSMM;Q7JCZ1_MOUSE;Q7JD03_MOUSE	Cytochrome c oxidase subunit 2	COX2;COX2;COXII;COXII;COXII;COXII;COXII;Mtco2;COX2;mt-Co2;COX2	A0A023J6F3;A0A075DC90;A0A0F6PXF3;A3R455;A3R481;K7XK22;K7XKA7;P00405;Q5GA81;Q7JCZ1;Q7JD03
16_3	26113.1	A0A023J6F3;A0A075DC90;A0A0F6PXF3;A3R455;A3R481;K7XK22;K7XKA7;P00405;Q5GA81;Q7JCZ1;Q7JD03	A0A023J6F3_MOUSE;A0A075DC90_MOUSE;A0A0F6PXF3_MOUSE;A3R455_MUSMC;A3R481_MOUSE;K7XK22_MOUSE;K7XKA7_MOUSE;COX2_MOUSE;Q5GA81_MUSMM;Q7JCZ1_MOUSE;Q7JD03_MOUSE	Cytochrome c oxidase subunit 2	COX2;COX2;COXII;COXII;COXII;COXII;COXII;Mtco2;COX2;mt-Co2;COX2	A0A023J6F3;A0A075DC90;A0A0F6PXF3;A3R455;A3R481;K7XK22;K7XKA7;P00405;Q5GA81;Q7JCZ1;Q7JD03
20_1	30626	A0A023J6F3;A0A075DC90;A0A0F6PXF3;A3R455;A3R481;K7XK22;K7XKA7;P00405;Q5GA81;Q7JCZ1;Q7JD03	A0A023J6F3_MOUSE;A0A075DC90_MOUSE;A0A0F6PXF3_MOUSE;A3R455_MUSMC;A3R481_MOUSE;K7XK22_MOUSE;K7XKA7_MOUSE;COX2_MOUSE;Q5GA81_MUSMM;Q7JCZ1_MOUSE;Q7JD03_MOUSE	Cytochrome c oxidase subunit 2	COX2;COX2;COXII;COXII;COXII;COXII;COXII;Mtco2;COX2;mt-Co2;COX2	A0A023J6F3;A0A075DC90;A0A0F6PXF3;A3R455;A3R481;K7XK22;K7XKA7;P00405;Q5GA81;Q7JCZ1;Q7JD03
20_2	15871.8	A0A023J6F3;A0A075DC90;A0A0F6PXF3;A3R455;A3R481;K7XK22;K7XKA7;P00405;Q5GA81;Q7JCZ1;Q7JD03	A0A023J6F3_MOUSE;A0A075DC90_MOUSE;A0A0F6PXF3_MOUSE;A3R455_MUSMC;A3R481_MOUSE;K7XK22_MOUSE;K7XKA7_MOUSE;COX2_MOUSE;Q5GA81_MUSMM;Q7JCZ1_MOUSE;Q7JD03_MOUSE	Cytochrome c oxidase subunit 2	COX2;COX2;COXII;COXII;COXII;COXII;COXII;Mtco2;COX2;mt-Co2;COX2	A0A023J6F3;A0A075DC90;A0A0F6PXF3;A3R455;A3R481;K7XK22;K7XKA7;P00405;Q5GA81;Q7JCZ1;Q7JD03
20_3	17010.4	A0A023J6F3;A0A075DC90;A0A0F6PXF3;A3R455;A3R481;K7XK22;K7XKA7;P00405;Q5GA81;Q7JCZ1;Q7JD03	A0A023J6F3_MOUSE;A0A075DC90_MOUSE;A0A0F6PXF3_MOUSE;A3R455_MUSMC;A3R481_MOUSE;K7XK22_MOUSE;K7XKA7_MOUSE;COX2_MOUSE;Q5GA81_MUSMM;Q7JCZ1_MOUSE;Q7JD03_MOUSE	Cytochrome c oxidase subunit 2	COX2;COX2;COXII;COXII;COXII;COXII;COXII;Mtco2;COX2;mt-Co2;COX2	A0A023J6F3;A0A075DC90;A0A0F6PXF3;A3R455;A3R481;K7XK22;K7XKA7;P00405;Q5GA81;Q7JCZ1;Q7JD03
24_1	34024.4	A0A023J6F3;A0A075DC90;A0A0F6PXF3;A3R455;A3R481;K7XK22;K7XKA7;P00405;Q5GA81;Q7JCZ1;Q7JD03	A0A023J6F3_MOUSE;A0A075DC90_MOUSE;A0A0F6PXF3_MOUSE;A3R455_MUSMC;A3R481_MOUSE;K7XK22_MOUSE;K7XKA7_MOUSE;COX2_MOUSE;Q5GA81_MUSMM;Q7JCZ1_MOUSE;Q7JD03_MOUSE	Cytochrome c oxidase subunit 2	COX2;COX2;COXII;COXII;COXII;COXII;COXII;Mtco2;COX2;mt-Co2;COX2	A0A023J6F3;A0A075DC90;A0A0F6PXF3;A3R455;A3R481;K7XK22;K7XKA7;P00405;Q5GA81;Q7JCZ1;Q7JD03
24_2	33114.9	A0A023J6F3;A0A075DC90;A0A0F6PXF3;A3R455;A3R481;K7XK22;K7XKA7;P00405;Q5GA81;Q7JCZ1;Q7JD03	A0A023J6F3_MOUSE;A0A075DC90_MOUSE;A0A0F6PXF3_MOUSE;A3R455_MUSMC;A3R481_MOUSE;K7XK22_MOUSE;K7XKA7_MOUSE;COX2_MOUSE;Q5GA81_MUSMM;Q7JCZ1_MOUSE;Q7JD03_MOUSE	Cytochrome c oxidase subunit 2	COX2;COX2;COXII;COXII;COXII;COXII;COXII;Mtco2;COX2;mt-Co2;COX2	A0A023J6F3;A0A075DC90;A0A0F6PXF3;A3R455;A3R481;K7XK22;K7XKA7;P00405;Q5GA81;Q7JCZ1;Q7JD03
24_3	33028.7	A0A023J6F3;A0A075DC90;A0A0F6PXF3;A3R455;A3R481;K7XK22;K7XKA7;P00405;Q5GA81;Q7JCZ1;Q7JD03	A0A023J6F3_MOUSE;A0A075DC90_MOUSE;A0A0F6PXF3_MOUSE;A3R455_MUSMC;A3R481_MOUSE;K7XK22_MOUSE;K7XKA7_MOUSE;COX2_MOUSE;Q5GA81_MUSMM;Q7JCZ1_MOUSE;Q7JD03_MOUSE	Cytochrome c oxidase subunit 2	COX2;COX2;COXII;COXII;COXII;COXII;COXII;Mtco2;COX2;mt-Co2;COX2	A0A023J6F3;A0A075DC90;A0A0F6PXF3;A3R455;A3R481;K7XK22;K7XKA7;P00405;Q5GA81;Q7JCZ1;Q7JD03
28_1	44271.4	A0A023J6F3;A0A075DC90;A0A0F6PXF3;A3R455;A3R481;K7XK22;K7XKA7;P00405;Q5GA81;Q7JCZ1;Q7JD03	A0A023J6F3_MOUSE;A0A075DC90_MOUSE;A0A0F6PXF3_MOUSE;A3R455_MUSMC;A3R481_MOUSE;K7XK22_MOUSE;K7XKA7_MOUSE;COX2_MOUSE;Q5GA81_MUSMM;Q7JCZ1_MOUSE;Q7JD03_MOUSE	Cytochrome c oxidase subunit 2	COX2;COX2;COXII;COXII;COXII;COXII;COXII;Mtco2;COX2;mt-Co2;COX2	A0A023J6F3;A0A075DC90;A0A0F6PXF3;A3R455;A3R481;K7XK22;K7XKA7;P00405;Q5GA81;Q7JCZ1;Q7JD03
28_2	44329.9	A0A023J6F3;A0A075DC90;A0A0F6PXF3;A3R455;A3R481;K7XK22;K7XKA7;P00405;Q5GA81;Q7JCZ1;Q7JD03	A0A023J6F3_MOUSE;A0A075DC90_MOUSE;A0A0F6PXF3_MOUSE;A3R455_MUSMC;A3R481_MOUSE;K7XK22_MOUSE;K7XKA7_MOUSE;COX2_MOUSE;Q5GA81_MUSMM;Q7JCZ1_MOUSE;Q7JD03_MOUSE	Cytochrome c oxidase subunit 2	COX2;COX2;COXII;COXII;COXII;COXII;COXII;Mtco2;COX2;mt-Co2;COX2	A0A023J6F3;A0A075DC90;A0A0F6PXF3;A3R455;A3R481;K7XK22;K7XKA7;P00405;Q5GA81;Q7JCZ1;Q7JD03
28_3	22310.8	A0A023J6F3;A0A075DC90;A0A0F6PXF3;A3R455;A3R481;K7XK22;K7XKA7;P00405;Q5GA81;Q7JCZ1;Q7JD03	A0A023J6F3_MOUSE;A0A075DC90_MOUSE;A0A0F6PXF3_MOUSE;A3R455_MUSMC;A3R481_MOUSE;K7XK22_MOUSE;K7XKA7_MOUSE;COX2_MOUSE;Q5GA81_MUSMM;Q7JCZ1_MOUSE;Q7JD03_MOUSE	Cytochrome c oxidase subunit 2	COX2;COX2;COXII;COXII;COXII;COXII;COXII;Mtco2;COX2;mt-Co2;COX2	A0A023J6F3;A0A075DC90;A0A0F6PXF3;A3R455;A3R481;K7XK22;K7XKA7;P00405;Q5GA81;Q7JCZ1;Q7JD03
32_1	48230.9	A0A023J6F3;A0A075DC90;A0A0F6PXF3;A3R455;A3R481;K7XK22;K7XKA7;P00405;Q5GA81;Q7JCZ1;Q7JD03	A0A023J6F3_MOUSE;A0A075DC90_MOUSE;A0A0F6PXF3_MOUSE;A3R455_MUSMC;A3R481_MOUSE;K7XK22_MOUSE;K7XKA7_MOUSE;COX2_MOUSE;Q5GA81_MUSMM;Q7JCZ1_MOUSE;Q7JD03_MOUSE	Cytochrome c oxidase subunit 2	COX2;COX2;COXII;COXII;COXII;COXII;COXII;Mtco2;COX2;mt-Co2;COX2	A0A023J6F3;A0A075DC90;A0A0F6PXF3;A3R455;A3R481;K7XK22;K7XKA7;P00405;Q5GA81;Q7JCZ1;Q7JD03
32_2	47212.4	A0A023J6F3;A0A075DC90;A0A0F6PXF3;A3R455;A3R481;K7XK22;K7XKA7;P00405;Q5GA81;Q7JCZ1;Q7JD03	A0A023J6F3_MOUSE;A0A075DC90_MOUSE;A0A0F6PXF3_MOUSE;A3R455_MUSMC;A3R481_MOUSE;K7XK22_MOUSE;K7XKA7_MOUSE;COX2_MOUSE;Q5GA81_MUSMM;Q7JCZ1_MOUSE;Q7JD03_MOUSE	Cytochrome c oxidase subunit 2	COX2;COX2;COXII;COXII;COXII;COXII;COXII;Mtco2;COX2;mt-Co2;COX2	A0A023J6F3;A0A075DC90;A0A0F6PXF3;A3R455;A3R481;K7XK22;K7XKA7;P00405;Q5GA81;Q7JCZ1;Q7JD03
32_3	47895.1	A0A023J6F3;A0A075DC90;A0A0F6PXF3;A3R455;A3R481;K7XK22;K7XKA7;P00405;Q5GA81;Q7JCZ1;Q7JD03	A0A023J6F3_MOUSE;A0A075DC90_MOUSE;A0A0F6PXF3_MOUSE;A3R455_MUSMC;A3R481_MOUSE;K7XK22_MOUSE;K7XKA7_MOUSE;COX2_MOUSE;Q5GA81_MUSMM;Q7JCZ1_MOUSE;Q7JD03_MOUSE	Cytochrome c oxidase subunit 2	COX2;COX2;COXII;COXII;COXII;COXII;COXII;Mtco2;COX2;mt-Co2;COX2	A0A023J6F3;A0A075DC90;A0A0F6PXF3;A3R455;A3R481;K7XK22;K7XKA7;P00405;Q5GA81;Q7JCZ1;Q7JD03
36_1	68448.6	A0A023J6F3;A0A075DC90;A0A0F6PXF3;A3R455;A3R481;K7XK22;K7XKA7;P00405;Q5GA81;Q7JCZ1;Q7JD03	A0A023J6F3_MOUSE;A0A075DC90_MOUSE;A0A0F6PXF3_MOUSE;A3R455_MUSMC;A3R481_MOUSE;K7XK22_MOUSE;K7XKA7_MOUSE;COX2_MOUSE;Q5GA81_MUSMM;Q7JCZ1_MOUSE;Q7JD03_MOUSE	Cytochrome c oxidase subunit 2	COX2;COX2;COXII;COXII;COXII;COXII;COXII;Mtco2;COX2;mt-Co2;COX2	A0A023J6F3;A0A075DC90;A0A0F6PXF3;A3R455;A3R481;K7XK22;K7XKA7;P00405;Q5GA81;Q7JCZ1;Q7JD03
36_2	70278.6	A0A023J6F3;A0A075DC90;A0A0F6PXF3;A3R455;A3R481;K7XK22;K7XKA7;P00405;Q5GA81;Q7JCZ1;Q7JD03	A0A023J6F3_MOUSE;A0A075DC90_MOUSE;A0A0F6PXF3_MOUSE;A3R455_MUSMC;A3R481_MOUSE;K7XK22_MOUSE;K7XKA7_MOUSE;COX2_MOUSE;Q5GA81_MUSMM;Q7JCZ1_MOUSE;Q7JD03_MOUSE	Cytochrome c oxidase subunit 2	COX2;COX2;COXII;COXII;COXII;COXII;COXII;Mtco2;COX2;mt-Co2;COX2	A0A023J6F3;A0A075DC90;A0A0F6PXF3;A3R455;A3R481;K7XK22;K7XKA7;P00405;Q5GA81;Q7JCZ1;Q7JD03
36_3	35412.1	A0A023J6F3;A0A075DC90;A0A0F6PXF3;A3R455;A3R481;K7XK22;K7XKA7;P00405;Q5GA81;Q7JCZ1;Q7JD03	A0A023J6F3_MOUSE;A0A075DC90_MOUSE;A0A0F6PXF3_MOUSE;A3R455_MUSMC;A3R481_MOUSE;K7XK22_MOUSE;K7XKA7_MOUSE;COX2_MOUSE;Q5GA81_MUSMM;Q7JCZ1_MOUSE;Q7JD03_MOUSE	Cytochrome c oxidase subunit 2	COX2;COX2;COXII;COXII;COXII;COXII;COXII;Mtco2;COX2;mt-Co2;COX2	A0A023J6F3;A0A075DC90;A0A0F6PXF3;A3R455;A3R481;K7XK22;K7XKA7;P00405;Q5GA81;Q7JCZ1;Q7JD03
0_1	5656.84	A0A067XG53;B7ZP42;O70589	A0A067XG53_MOUSE;B7ZP42_MOUSE;CSKP_MOUSE	Peripheral plasma membrane protein CASK (Fragment);Cask protein;Peripheral plasma membrane protein CASK	Cask	A0A067XG53;B7ZP42;O70589
0_2	6687.67	A0A067XG53;B7ZP42;O70589	A0A067XG53_MOUSE;B7ZP42_MOUSE;CSKP_MOUSE	Peripheral plasma membrane protein CASK (Fragment);Cask protein;Peripheral plasma membrane protein CASK	Cask	A0A067XG53;B7ZP42;O70589
0_3	6727.5	A0A067XG53;B7ZP42;O70589	A0A067XG53_MOUSE;B7ZP42_MOUSE;CSKP_MOUSE	Peripheral plasma membrane protein CASK (Fragment);Cask protein;Peripheral plasma membrane protein CASK	Cask	A0A067XG53;B7ZP42;O70589
12_1	3227.36	A0A067XG53;B7ZP42;O70589	A0A067XG53_MOUSE;B7ZP42_MOUSE;CSKP_MOUSE	Peripheral plasma membrane protein CASK (Fragment);Cask protein;Peripheral plasma membrane protein CASK	Cask	A0A067XG53;B7ZP42;O70589
12_2	3338.61	A0A067XG53;B7ZP42;O70589	A0A067XG53_MOUSE;B7ZP42_MOUSE;CSKP_MOUSE	Peripheral plasma membrane protein CASK (Fragment);Cask protein;Peripheral plasma membrane protein CASK	Cask	A0A067XG53;B7ZP42;O70589
12_3	2668.22	A0A067XG53;B7ZP42;O70589	A0A067XG53_MOUSE;B7ZP42_MOUSE;CSKP_MOUSE	Peripheral plasma membrane protein CASK (Fragment);Cask protein;Peripheral plasma membrane protein CASK	Cask	A0A067XG53;B7ZP42;O70589
16_1	3481.11	A0A067XG53;B7ZP42;O70589	A0A067XG53_MOUSE;B7ZP42_MOUSE;CSKP_MOUSE	Peripheral plasma membrane protein CASK (Fragment);Cask protein;Peripheral plasma membrane protein CASK	Cask	A0A067XG53;B7ZP42;O70589
16_2	3567.33	A0A067XG53;B7ZP42;O70589	A0A067XG53_MOUSE;B7ZP42_MOUSE;CSKP_MOUSE	Peripheral plasma membrane protein CASK (Fragment);Cask protein;Peripheral plasma membrane protein CASK	Cask	A0A067XG53;B7ZP42;O70589
16_3	3593.48	A0A067XG53;B7ZP42;O70589	A0A067XG53_MOUSE;B7ZP42_MOUSE;CSKP_MOUSE	Peripheral plasma membrane protein CASK (Fragment);Cask protein;Peripheral plasma membrane protein CASK	Cask	A0A067XG53;B7ZP42;O70589
20_1	6508.6	A0A067XG53;B7ZP42;O70589	A0A067XG53_MOUSE;B7ZP42_MOUSE;CSKP_MOUSE	Peripheral plasma membrane protein CASK (Fragment);Cask protein;Peripheral plasma membrane protein CASK	Cask	A0A067XG53;B7ZP42;O70589
20_2	6408.76	A0A067XG53;B7ZP42;O70589	A0A067XG53_MOUSE;B7ZP42_MOUSE;CSKP_MOUSE	Peripheral plasma membrane protein CASK (Fragment);Cask protein;Peripheral plasma membrane protein CASK	Cask	A0A067XG53;B7ZP42;O70589
20_3	6249.21	A0A067XG53;B7ZP42;O70589	A0A067XG53_MOUSE;B7ZP42_MOUSE;CSKP_MOUSE	Peripheral plasma membrane protein CASK (Fragment);Cask protein;Peripheral plasma membrane protein CASK	Cask	A0A067XG53;B7ZP42;O70589
24_1	5344.87	A0A067XG53;B7ZP42;O70589	A0A067XG53_MOUSE;B7ZP42_MOUSE;CSKP_MOUSE	Peripheral plasma membrane protein CASK (Fragment);Cask protein;Peripheral plasma membrane protein CASK	Cask	A0A067XG53;B7ZP42;O70589
24_2	5991.17	A0A067XG53;B7ZP42;O70589	A0A067XG53_MOUSE;B7ZP42_MOUSE;CSKP_MOUSE	Peripheral plasma membrane protein CASK (Fragment);Cask protein;Peripheral plasma membrane protein CASK	Cask	A0A067XG53;B7ZP42;O70589
24_3	5893.79	A0A067XG53;B7ZP42;O70589	A0A067XG53_MOUSE;B7ZP42_MOUSE;CSKP_MOUSE	Peripheral plasma membrane protein CASK (Fragment);Cask protein;Peripheral plasma membrane protein CASK	Cask	A0A067XG53;B7ZP42;O70589
28_1	3959.5	A0A067XG53;B7ZP42;O70589	A0A067XG53_MOUSE;B7ZP42_MOUSE;CSKP_MOUSE	Peripheral plasma membrane protein CASK (Fragment);Cask protein;Peripheral plasma membrane protein CASK	Cask	A0A067XG53;B7ZP42;O70589
28_2	4075.65	A0A067XG53;B7ZP42;O70589	A0A067XG53_MOUSE;B7ZP42_MOUSE;CSKP_MOUSE	Peripheral plasma membrane protein CASK (Fragment);Cask protein;Peripheral plasma membrane protein CASK	Cask	A0A067XG53;B7ZP42;O70589
28_3	4837.9	A0A067XG53;B7ZP42;O70589	A0A067XG53_MOUSE;B7ZP42_MOUSE;CSKP_MOUSE	Peripheral plasma membrane protein CASK (Fragment);Cask protein;Peripheral plasma membrane protein CASK	Cask	A0A067XG53;B7ZP42;O70589
32_1	8858.83	A0A067XG53;B7ZP42;O70589	A0A067XG53_MOUSE;B7ZP42_MOUSE;CSKP_MOUSE	Peripheral plasma membrane protein CASK (Fragment);Cask protein;Peripheral plasma membrane protein CASK	Cask	A0A067XG53;B7ZP42;O70589
32_2	8510.32	A0A067XG53;B7ZP42;O70589	A0A067XG53_MOUSE;B7ZP42_MOUSE;CSKP_MOUSE	Peripheral plasma membrane protein CASK (Fragment);Cask protein;Peripheral plasma membrane protein CASK	Cask	A0A067XG53;B7ZP42;O70589
32_3	8615.51	A0A067XG53;B7ZP42;O70589	A0A067XG53_MOUSE;B7ZP42_MOUSE;CSKP_MOUSE	Peripheral plasma membrane protein CASK (Fragment);Cask protein;Peripheral plasma membrane protein CASK	Cask	A0A067XG53;B7ZP42;O70589
36_1	8366.18	A0A067XG53;B7ZP42;O70589	A0A067XG53_MOUSE;B7ZP42_MOUSE;CSKP_MOUSE	Peripheral plasma membrane protein CASK (Fragment);Cask protein;Peripheral plasma membrane protein CASK	Cask	A0A067XG53;B7ZP42;O70589
36_2	8276.04	A0A067XG53;B7ZP42;O70589	A0A067XG53_MOUSE;B7ZP42_MOUSE;CSKP_MOUSE	Peripheral plasma membrane protein CASK (Fragment);Cask protein;Peripheral plasma membrane protein CASK	Cask	A0A067XG53;B7ZP42;O70589
36_3	7473.42	A0A067XG53;B7ZP42;O70589	A0A067XG53_MOUSE;B7ZP42_MOUSE;CSKP_MOUSE	Peripheral plasma membrane protein CASK (Fragment);Cask protein;Peripheral plasma membrane protein CASK	Cask	A0A067XG53;B7ZP42;O70589
0_1	1294.57	A0A068BEP2;Q8CEZ7;Q9Z1P8	A0A068BEP2_MOUSE;Q8CEZ7_MOUSE;ANGL4_MOUSE	Angiopoietin-like 4;Uncharacterized protein (Fragment);Angiopoietin-related protein 4	Angptl4	A0A068BEP2;Q8CEZ7;Q9Z1P8
0_2	523.731	A0A068BEP2;Q8CEZ7;Q9Z1P8	A0A068BEP2_MOUSE;Q8CEZ7_MOUSE;ANGL4_MOUSE	Angiopoietin-like 4;Uncharacterized protein (Fragment);Angiopoietin-related protein 4	Angptl4	A0A068BEP2;Q8CEZ7;Q9Z1P8
0_3	630.456	A0A068BEP2;Q8CEZ7;Q9Z1P8	A0A068BEP2_MOUSE;Q8CEZ7_MOUSE;ANGL4_MOUSE	Angiopoietin-like 4;Uncharacterized protein (Fragment);Angiopoietin-related protein 4	Angptl4	A0A068BEP2;Q8CEZ7;Q9Z1P8
12_1	5227.07	A0A068BEP2;Q8CEZ7;Q9Z1P8	A0A068BEP2_MOUSE;Q8CEZ7_MOUSE;ANGL4_MOUSE	Angiopoietin-like 4;Uncharacterized protein (Fragment);Angiopoietin-related protein 4	Angptl4	A0A068BEP2;Q8CEZ7;Q9Z1P8
12_2	5931.29	A0A068BEP2;Q8CEZ7;Q9Z1P8	A0A068BEP2_MOUSE;Q8CEZ7_MOUSE;ANGL4_MOUSE	Angiopoietin-like 4;Uncharacterized protein (Fragment);Angiopoietin-related protein 4	Angptl4	A0A068BEP2;Q8CEZ7;Q9Z1P8
12_3	5091.41	A0A068BEP2;Q8CEZ7;Q9Z1P8	A0A068BEP2_MOUSE;Q8CEZ7_MOUSE;ANGL4_MOUSE	Angiopoietin-like 4;Uncharacterized protein (Fragment);Angiopoietin-related protein 4	Angptl4	A0A068BEP2;Q8CEZ7;Q9Z1P8
16_1	2784.46	A0A068BEP2;Q8CEZ7;Q9Z1P8	A0A068BEP2_MOUSE;Q8CEZ7_MOUSE;ANGL4_MOUSE	Angiopoietin-like 4;Uncharacterized protein (Fragment);Angiopoietin-related protein 4	Angptl4	A0A068BEP2;Q8CEZ7;Q9Z1P8
16_2	2508.35	A0A068BEP2;Q8CEZ7;Q9Z1P8	A0A068BEP2_MOUSE;Q8CEZ7_MOUSE;ANGL4_MOUSE	Angiopoietin-like 4;Uncharacterized protein (Fragment);Angiopoietin-related protein 4	Angptl4	A0A068BEP2;Q8CEZ7;Q9Z1P8
16_3	3071.37	A0A068BEP2;Q8CEZ7;Q9Z1P8	A0A068BEP2_MOUSE;Q8CEZ7_MOUSE;ANGL4_MOUSE	Angiopoietin-like 4;Uncharacterized protein (Fragment);Angiopoietin-related protein 4	Angptl4	A0A068BEP2;Q8CEZ7;Q9Z1P8
20_1	879.167	A0A068BEP2;Q8CEZ7;Q9Z1P8	A0A068BEP2_MOUSE;Q8CEZ7_MOUSE;ANGL4_MOUSE	Angiopoietin-like 4;Uncharacterized protein (Fragment);Angiopoietin-related protein 4	Angptl4	A0A068BEP2;Q8CEZ7;Q9Z1P8
20_2	1243.95	A0A068BEP2;Q8CEZ7;Q9Z1P8	A0A068BEP2_MOUSE;Q8CEZ7_MOUSE;ANGL4_MOUSE	Angiopoietin-like 4;Uncharacterized protein (Fragment);Angiopoietin-related protein 4	Angptl4	A0A068BEP2;Q8CEZ7;Q9Z1P8
20_3	1488.52	A0A068BEP2;Q8CEZ7;Q9Z1P8	A0A068BEP2_MOUSE;Q8CEZ7_MOUSE;ANGL4_MOUSE	Angiopoietin-like 4;Uncharacterized protein (Fragment);Angiopoietin-related protein 4	Angptl4	A0A068BEP2;Q8CEZ7;Q9Z1P8
24_1	1401.57	A0A068BEP2;Q8CEZ7;Q9Z1P8	A0A068BEP2_MOUSE;Q8CEZ7_MOUSE;ANGL4_MOUSE	Angiopoietin-like 4;Uncharacterized protein (Fragment);Angiopoietin-related protein 4	Angptl4	A0A068BEP2;Q8CEZ7;Q9Z1P8
24_2	1330.44	A0A068BEP2;Q8CEZ7;Q9Z1P8	A0A068BEP2_MOUSE;Q8CEZ7_MOUSE;ANGL4_MOUSE	Angiopoietin-like 4;Uncharacterized protein (Fragment);Angiopoietin-related protein 4	Angptl4	A0A068BEP2;Q8CEZ7;Q9Z1P8
24_3	NA	A0A068BEP2;Q8CEZ7;Q9Z1P8	A0A068BEP2_MOUSE;Q8CEZ7_MOUSE;ANGL4_MOUSE	Angiopoietin-like 4;Uncharacterized protein (Fragment);Angiopoietin-related protein 4	Angptl4	A0A068BEP2;Q8CEZ7;Q9Z1P8
28_1	1606.84	A0A068BEP2;Q8CEZ7;Q9Z1P8	A0A068BEP2_MOUSE;Q8CEZ7_MOUSE;ANGL4_MOUSE	Angiopoietin-like 4;Uncharacterized protein (Fragment);Angiopoietin-related protein 4	Angptl4	A0A068BEP2;Q8CEZ7;Q9Z1P8
28_2	757.612	A0A068BEP2;Q8CEZ7;Q9Z1P8	A0A068BEP2_MOUSE;Q8CEZ7_MOUSE;ANGL4_MOUSE	Angiopoietin-like 4;Uncharacterized protein (Fragment);Angiopoietin-related protein 4	Angptl4	A0A068BEP2;Q8CEZ7;Q9Z1P8
28_3	1862.25	A0A068BEP2;Q8CEZ7;Q9Z1P8	A0A068BEP2_MOUSE;Q8CEZ7_MOUSE;ANGL4_MOUSE	Angiopoietin-like 4;Uncharacterized protein (Fragment);Angiopoietin-related protein 4	Angptl4	A0A068BEP2;Q8CEZ7;Q9Z1P8
32_1	863.267	A0A068BEP2;Q8CEZ7;Q9Z1P8	A0A068BEP2_MOUSE;Q8CEZ7_MOUSE;ANGL4_MOUSE	Angiopoietin-like 4;Uncharacterized protein (Fragment);Angiopoietin-related protein 4	Angptl4	A0A068BEP2;Q8CEZ7;Q9Z1P8
32_2	877.402	A0A068BEP2;Q8CEZ7;Q9Z1P8	A0A068BEP2_MOUSE;Q8CEZ7_MOUSE;ANGL4_MOUSE	Angiopoietin-like 4;Uncharacterized protein (Fragment);Angiopoietin-related protein 4	Angptl4	A0A068BEP2;Q8CEZ7;Q9Z1P8
32_3	675.576	A0A068BEP2;Q8CEZ7;Q9Z1P8	A0A068BEP2_MOUSE;Q8CEZ7_MOUSE;ANGL4_MOUSE	Angiopoietin-like 4;Uncharacterized protein (Fragment);Angiopoietin-related protein 4	Angptl4	A0A068BEP2;Q8CEZ7;Q9Z1P8
36_1	777.995	A0A068BEP2;Q8CEZ7;Q9Z1P8	A0A068BEP2_MOUSE;Q8CEZ7_MOUSE;ANGL4_MOUSE	Angiopoietin-like 4;Uncharacterized protein (Fragment);Angiopoietin-related protein 4	Angptl4	A0A068BEP2;Q8CEZ7;Q9Z1P8
36_2	642.538	A0A068BEP2;Q8CEZ7;Q9Z1P8	A0A068BEP2_MOUSE;Q8CEZ7_MOUSE;ANGL4_MOUSE	Angiopoietin-like 4;Uncharacterized protein (Fragment);Angiopoietin-related protein 4	Angptl4	A0A068BEP2;Q8CEZ7;Q9Z1P8
36_3	1304.87	A0A068BEP2;Q8CEZ7;Q9Z1P8	A0A068BEP2_MOUSE;Q8CEZ7_MOUSE;ANGL4_MOUSE	Angiopoietin-like 4;Uncharacterized protein (Fragment);Angiopoietin-related protein 4	Angptl4	A0A068BEP2;Q8CEZ7;Q9Z1P8
0_1	965.784	A0A068BEP5;A1A558;G3UX50;O35613;Q3U0Z3;Q3UIV3;Q3UKR0;Q5XLB0;Q5XW53;Q5XW54;Q5XW59	A0A068BEP5_MOUSE;A1A558_MOUSE;G3UX50_MOUSE;DAXX_MOUSE;Q3U0Z3_MOUSE;Q3UIV3_MOUSE;Q3UKR0_MOUSE;Q5XLB0_MOUSE;Q5XW53_MOUSE;Q5XW54_MOUSE;Q5XW59_MOUSE	Fas death domain-associated protein;Daxx protein;Death domain-associated protein 6;Death domain-associated protein 6;Uncharacterized protein;Uncharacterized protein;Death domain-associated protein 6;Death domain-associated protein (Fragment);Death domain-associated protein (Fragment);Death domain-associated protein (Fragment);Death-domain associated protein (Fragment)	Daxx	A0A068BEP5;A1A558;G3UX50;O35613;Q3U0Z3;Q3UIV3;Q3UKR0;Q5XLB0;Q5XW53;Q5XW54;Q5XW59
0_2	1791.99	A0A068BEP5;A1A558;G3UX50;O35613;Q3U0Z3;Q3UIV3;Q3UKR0;Q5XLB0;Q5XW53;Q5XW54;Q5XW59	A0A068BEP5_MOUSE;A1A558_MOUSE;G3UX50_MOUSE;DAXX_MOUSE;Q3U0Z3_MOUSE;Q3UIV3_MOUSE;Q3UKR0_MOUSE;Q5XLB0_MOUSE;Q5XW53_MOUSE;Q5XW54_MOUSE;Q5XW59_MOUSE	Fas death domain-associated protein;Daxx protein;Death domain-associated protein 6;Death domain-associated protein 6;Uncharacterized protein;Uncharacterized protein;Death domain-associated protein 6;Death domain-associated protein (Fragment);Death domain-associated protein (Fragment);Death domain-associated protein (Fragment);Death-domain associated protein (Fragment)	Daxx	A0A068BEP5;A1A558;G3UX50;O35613;Q3U0Z3;Q3UIV3;Q3UKR0;Q5XLB0;Q5XW53;Q5XW54;Q5XW59
0_3	2134.19	A0A068BEP5;A1A558;G3UX50;O35613;Q3U0Z3;Q3UIV3;Q3UKR0;Q5XLB0;Q5XW53;Q5XW54;Q5XW59	A0A068BEP5_MOUSE;A1A558_MOUSE;G3UX50_MOUSE;DAXX_MOUSE;Q3U0Z3_MOUSE;Q3UIV3_MOUSE;Q3UKR0_MOUSE;Q5XLB0_MOUSE;Q5XW53_MOUSE;Q5XW54_MOUSE;Q5XW59_MOUSE	Fas death domain-associated protein;Daxx protein;Death domain-associated protein 6;Death domain-associated protein 6;Uncharacterized protein;Uncharacterized protein;Death domain-associated protein 6;Death domain-associated protein (Fragment);Death domain-associated protein (Fragment);Death domain-associated protein (Fragment);Death-domain associated protein (Fragment)	Daxx	A0A068BEP5;A1A558;G3UX50;O35613;Q3U0Z3;Q3UIV3;Q3UKR0;Q5XLB0;Q5XW53;Q5XW54;Q5XW59
12_1	2166.46	A0A068BEP5;A1A558;G3UX50;O35613;Q3U0Z3;Q3UIV3;Q3UKR0;Q5XLB0;Q5XW53;Q5XW54;Q5XW59	A0A068BEP5_MOUSE;A1A558_MOUSE;G3UX50_MOUSE;DAXX_MOUSE;Q3U0Z3_MOUSE;Q3UIV3_MOUSE;Q3UKR0_MOUSE;Q5XLB0_MOUSE;Q5XW53_MOUSE;Q5XW54_MOUSE;Q5XW59_MOUSE	Fas death domain-associated protein;Daxx protein;Death domain-associated protein 6;Death domain-associated protein 6;Uncharacterized protein;Uncharacterized protein;Death domain-associated protein 6;Death domain-associated protein (Fragment);Death domain-associated protein (Fragment);Death domain-associated protein (Fragment);Death-domain associated protein (Fragment)	Daxx	A0A068BEP5;A1A558;G3UX50;O35613;Q3U0Z3;Q3UIV3;Q3UKR0;Q5XLB0;Q5XW53;Q5XW54;Q5XW59
12_2	2570.96	A0A068BEP5;A1A558;G3UX50;O35613;Q3U0Z3;Q3UIV3;Q3UKR0;Q5XLB0;Q5XW53;Q5XW54;Q5XW59	A0A068BEP5_MOUSE;A1A558_MOUSE;G3UX50_MOUSE;DAXX_MOUSE;Q3U0Z3_MOUSE;Q3UIV3_MOUSE;Q3UKR0_MOUSE;Q5XLB0_MOUSE;Q5XW53_MOUSE;Q5XW54_MOUSE;Q5XW59_MOUSE	Fas death domain-associated protein;Daxx protein;Death domain-associated protein 6;Death domain-associated protein 6;Uncharacterized protein;Uncharacterized protein;Death domain-associated protein 6;Death domain-associated protein (Fragment);Death domain-associated protein (Fragment);Death domain-associated protein (Fragment);Death-domain associated protein (Fragment)	Daxx	A0A068BEP5;A1A558;G3UX50;O35613;Q3U0Z3;Q3UIV3;Q3UKR0;Q5XLB0;Q5XW53;Q5XW54;Q5XW59
12_3	2436.92	A0A068BEP5;A1A558;G3UX50;O35613;Q3U0Z3;Q3UIV3;Q3UKR0;Q5XLB0;Q5XW53;Q5XW54;Q5XW59	A0A068BEP5_MOUSE;A1A558_MOUSE;G3UX50_MOUSE;DAXX_MOUSE;Q3U0Z3_MOUSE;Q3UIV3_MOUSE;Q3UKR0_MOUSE;Q5XLB0_MOUSE;Q5XW53_MOUSE;Q5XW54_MOUSE;Q5XW59_MOUSE	Fas death domain-associated protein;Daxx protein;Death domain-associated protein 6;Death domain-associated protein 6;Uncharacterized protein;Uncharacterized protein;Death domain-associated protein 6;Death domain-associated protein (Fragment);Death domain-associated protein (Fragment);Death domain-associated protein (Fragment);Death-domain associated protein (Fragment)	Daxx	A0A068BEP5;A1A558;G3UX50;O35613;Q3U0Z3;Q3UIV3;Q3UKR0;Q5XLB0;Q5XW53;Q5XW54;Q5XW59
16_1	2221.42	A0A068BEP5;A1A558;G3UX50;O35613;Q3U0Z3;Q3UIV3;Q3UKR0;Q5XLB0;Q5XW53;Q5XW54;Q5XW59	A0A068BEP5_MOUSE;A1A558_MOUSE;G3UX50_MOUSE;DAXX_MOUSE;Q3U0Z3_MOUSE;Q3UIV3_MOUSE;Q3UKR0_MOUSE;Q5XLB0_MOUSE;Q5XW53_MOUSE;Q5XW54_MOUSE;Q5XW59_MOUSE	Fas death domain-associated protein;Daxx protein;Death domain-associated protein 6;Death domain-associated protein 6;Uncharacterized protein;Uncharacterized protein;Death domain-associated protein 6;Death domain-associated protein (Fragment);Death domain-associated protein (Fragment);Death domain-associated protein (Fragment);Death-domain associated protein (Fragment)	Daxx	A0A068BEP5;A1A558;G3UX50;O35613;Q3U0Z3;Q3UIV3;Q3UKR0;Q5XLB0;Q5XW53;Q5XW54;Q5XW59
16_2	2510	A0A068BEP5;A1A558;G3UX50;O35613;Q3U0Z3;Q3UIV3;Q3UKR0;Q5XLB0;Q5XW53;Q5XW54;Q5XW59	A0A068BEP5_MOUSE;A1A558_MOUSE;G3UX50_MOUSE;DAXX_MOUSE;Q3U0Z3_MOUSE;Q3UIV3_MOUSE;Q3UKR0_MOUSE;Q5XLB0_MOUSE;Q5XW53_MOUSE;Q5XW54_MOUSE;Q5XW59_MOUSE	Fas death domain-associated protein;Daxx protein;Death domain-associated protein 6;Death domain-associated protein 6;Uncharacterized protein;Uncharacterized protein;Death domain-associated protein 6;Death domain-associated protein (Fragment);Death domain-associated protein (Fragment);Death domain-associated protein (Fragment);Death-domain associated protein (Fragment)	Daxx	A0A068BEP5;A1A558;G3UX50;O35613;Q3U0Z3;Q3UIV3;Q3UKR0;Q5XLB0;Q5XW53;Q5XW54;Q5XW59
16_3	2256.96	A0A068BEP5;A1A558;G3UX50;O35613;Q3U0Z3;Q3UIV3;Q3UKR0;Q5XLB0;Q5XW53;Q5XW54;Q5XW59	A0A068BEP5_MOUSE;A1A558_MOUSE;G3UX50_MOUSE;DAXX_MOUSE;Q3U0Z3_MOUSE;Q3UIV3_MOUSE;Q3UKR0_MOUSE;Q5XLB0_MOUSE;Q5XW53_MOUSE;Q5XW54_MOUSE;Q5XW59_MOUSE	Fas death domain-associated protein;Daxx protein;Death domain-associated protein 6;Death domain-associated protein 6;Uncharacterized protein;Uncharacterized protein;Death domain-associated protein 6;Death domain-associated protein (Fragment);Death domain-associated protein (Fragment);Death domain-associated protein (Fragment);Death-domain associated protein (Fragment)	Daxx	A0A068BEP5;A1A558;G3UX50;O35613;Q3U0Z3;Q3UIV3;Q3UKR0;Q5XLB0;Q5XW53;Q5XW54;Q5XW59
20_1	2274.07	A0A068BEP5;A1A558;G3UX50;O35613;Q3U0Z3;Q3UIV3;Q3UKR0;Q5XLB0;Q5XW53;Q5XW54;Q5XW59	A0A068BEP5_MOUSE;A1A558_MOUSE;G3UX50_MOUSE;DAXX_MOUSE;Q3U0Z3_MOUSE;Q3UIV3_MOUSE;Q3UKR0_MOUSE;Q5XLB0_MOUSE;Q5XW53_MOUSE;Q5XW54_MOUSE;Q5XW59_MOUSE	Fas death domain-associated protein;Daxx protein;Death domain-associated protein 6;Death domain-associated protein 6;Uncharacterized protein;Uncharacterized protein;Death domain-associated protein 6;Death domain-associated protein (Fragment);Death domain-associated protein (Fragment);Death domain-associated protein (Fragment);Death-domain associated protein (Fragment)	Daxx	A0A068BEP5;A1A558;G3UX50;O35613;Q3U0Z3;Q3UIV3;Q3UKR0;Q5XLB0;Q5XW53;Q5XW54;Q5XW59
20_2	1335.75	A0A068BEP5;A1A558;G3UX50;O35613;Q3U0Z3;Q3UIV3;Q3UKR0;Q5XLB0;Q5XW53;Q5XW54;Q5XW59	A0A068BEP5_MOUSE;A1A558_MOUSE;G3UX50_MOUSE;DAXX_MOUSE;Q3U0Z3_MOUSE;Q3UIV3_MOUSE;Q3UKR0_MOUSE;Q5XLB0_MOUSE;Q5XW53_MOUSE;Q5XW54_MOUSE;Q5XW59_MOUSE	Fas death domain-associated protein;Daxx protein;Death domain-associated protein 6;Death domain-associated protein 6;Uncharacterized protein;Uncharacterized protein;Death domain-associated protein 6;Death domain-associated protein (Fragment);Death domain-associated protein (Fragment);Death domain-associated protein (Fragment);Death-domain associated protein (Fragment)	Daxx	A0A068BEP5;A1A558;G3UX50;O35613;Q3U0Z3;Q3UIV3;Q3UKR0;Q5XLB0;Q5XW53;Q5XW54;Q5XW59
20_3	2200.86	A0A068BEP5;A1A558;G3UX50;O35613;Q3U0Z3;Q3UIV3;Q3UKR0;Q5XLB0;Q5XW53;Q5XW54;Q5XW59	A0A068BEP5_MOUSE;A1A558_MOUSE;G3UX50_MOUSE;DAXX_MOUSE;Q3U0Z3_MOUSE;Q3UIV3_MOUSE;Q3UKR0_MOUSE;Q5XLB0_MOUSE;Q5XW53_MOUSE;Q5XW54_MOUSE;Q5XW59_MOUSE	Fas death domain-associated protein;Daxx protein;Death domain-associated protein 6;Death domain-associated protein 6;Uncharacterized protein;Uncharacterized protein;Death domain-associated protein 6;Death domain-associated protein (Fragment);Death domain-associated protein (Fragment);Death domain-associated protein (Fragment);Death-domain associated protein (Fragment)	Daxx	A0A068BEP5;A1A558;G3UX50;O35613;Q3U0Z3;Q3UIV3;Q3UKR0;Q5XLB0;Q5XW53;Q5XW54;Q5XW59
24_1	3888.55	A0A068BEP5;A1A558;G3UX50;O35613;Q3U0Z3;Q3UIV3;Q3UKR0;Q5XLB0;Q5XW53;Q5XW54;Q5XW59	A0A068BEP5_MOUSE;A1A558_MOUSE;G3UX50_MOUSE;DAXX_MOUSE;Q3U0Z3_MOUSE;Q3UIV3_MOUSE;Q3UKR0_MOUSE;Q5XLB0_MOUSE;Q5XW53_MOUSE;Q5XW54_MOUSE;Q5XW59_MOUSE	Fas death domain-associated protein;Daxx protein;Death domain-associated protein 6;Death domain-associated protein 6;Uncharacterized protein;Uncharacterized protein;Death domain-associated protein 6;Death domain-associated protein (Fragment);Death domain-associated protein (Fragment);Death domain-associated protein (Fragment);Death-domain associated protein (Fragment)	Daxx	A0A068BEP5;A1A558;G3UX50;O35613;Q3U0Z3;Q3UIV3;Q3UKR0;Q5XLB0;Q5XW53;Q5XW54;Q5XW59
24_2	2997.68	A0A068BEP5;A1A558;G3UX50;O35613;Q3U0Z3;Q3UIV3;Q3UKR0;Q5XLB0;Q5XW53;Q5XW54;Q5XW59	A0A068BEP5_MOUSE;A1A558_MOUSE;G3UX50_MOUSE;DAXX_MOUSE;Q3U0Z3_MOUSE;Q3UIV3_MOUSE;Q3UKR0_MOUSE;Q5XLB0_MOUSE;Q5XW53_MOUSE;Q5XW54_MOUSE;Q5XW59_MOUSE	Fas death domain-associated protein;Daxx protein;Death domain-associated protein 6;Death domain-associated protein 6;Uncharacterized protein;Uncharacterized protein;Death domain-associated protein 6;Death domain-associated protein (Fragment);Death domain-associated protein (Fragment);Death domain-associated protein (Fragment);Death-domain associated protein (Fragment)	Daxx	A0A068BEP5;A1A558;G3UX50;O35613;Q3U0Z3;Q3UIV3;Q3UKR0;Q5XLB0;Q5XW53;Q5XW54;Q5XW59
24_3	3777.59	A0A068BEP5;A1A558;G3UX50;O35613;Q3U0Z3;Q3UIV3;Q3UKR0;Q5XLB0;Q5XW53;Q5XW54;Q5XW59	A0A068BEP5_MOUSE;A1A558_MOUSE;G3UX50_MOUSE;DAXX_MOUSE;Q3U0Z3_MOUSE;Q3UIV3_MOUSE;Q3UKR0_MOUSE;Q5XLB0_MOUSE;Q5XW53_MOUSE;Q5XW54_MOUSE;Q5XW59_MOUSE	Fas death domain-associated protein;Daxx protein;Death domain-associated protein 6;Death domain-associated protein 6;Uncharacterized protein;Uncharacterized protein;Death domain-associated protein 6;Death domain-associated protein (Fragment);Death domain-associated protein (Fragment);Death domain-associated protein (Fragment);Death-domain associated protein (Fragment)	Daxx	A0A068BEP5;A1A558;G3UX50;O35613;Q3U0Z3;Q3UIV3;Q3UKR0;Q5XLB0;Q5XW53;Q5XW54;Q5XW59
28_1	1958.35	A0A068BEP5;A1A558;G3UX50;O35613;Q3U0Z3;Q3UIV3;Q3UKR0;Q5XLB0;Q5XW53;Q5XW54;Q5XW59	A0A068BEP5_MOUSE;A1A558_MOUSE;G3UX50_MOUSE;DAXX_MOUSE;Q3U0Z3_MOUSE;Q3UIV3_MOUSE;Q3UKR0_MOUSE;Q5XLB0_MOUSE;Q5XW53_MOUSE;Q5XW54_MOUSE;Q5XW59_MOUSE	Fas death domain-associated protein;Daxx protein;Death domain-associated protein 6;Death domain-associated protein 6;Uncharacterized protein;Uncharacterized protein;Death domain-associated protein 6;Death domain-associated protein (Fragment);Death domain-associated protein (Fragment);Death domain-associated protein (Fragment);Death-domain associated protein (Fragment)	Daxx	A0A068BEP5;A1A558;G3UX50;O35613;Q3U0Z3;Q3UIV3;Q3UKR0;Q5XLB0;Q5XW53;Q5XW54;Q5XW59
28_2	3292.39	A0A068BEP5;A1A558;G3UX50;O35613;Q3U0Z3;Q3UIV3;Q3UKR0;Q5XLB0;Q5XW53;Q5XW54;Q5XW59	A0A068BEP5_MOUSE;A1A558_MOUSE;G3UX50_MOUSE;DAXX_MOUSE;Q3U0Z3_MOUSE;Q3UIV3_MOUSE;Q3UKR0_MOUSE;Q5XLB0_MOUSE;Q5XW53_MOUSE;Q5XW54_MOUSE;Q5XW59_MOUSE	Fas death domain-associated protein;Daxx protein;Death domain-associated protein 6;Death domain-associated protein 6;Uncharacterized protein;Uncharacterized protein;Death domain-associated protein 6;Death domain-associated protein (Fragment);Death domain-associated protein (Fragment);Death domain-associated protein (Fragment);Death-domain associated protein (Fragment)	Daxx	A0A068BEP5;A1A558;G3UX50;O35613;Q3U0Z3;Q3UIV3;Q3UKR0;Q5XLB0;Q5XW53;Q5XW54;Q5XW59
28_3	2437.85	A0A068BEP5;A1A558;G3UX50;O35613;Q3U0Z3;Q3UIV3;Q3UKR0;Q5XLB0;Q5XW53;Q5XW54;Q5XW59	A0A068BEP5_MOUSE;A1A558_MOUSE;G3UX50_MOUSE;DAXX_MOUSE;Q3U0Z3_MOUSE;Q3UIV3_MOUSE;Q3UKR0_MOUSE;Q5XLB0_MOUSE;Q5XW53_MOUSE;Q5XW54_MOUSE;Q5XW59_MOUSE	Fas death domain-associated protein;Daxx protein;Death domain-associated protein 6;Death domain-associated protein 6;Uncharacterized protein;Uncharacterized protein;Death domain-associated protein 6;Death domain-associated protein (Fragment);Death domain-associated protein (Fragment);Death domain-associated protein (Fragment);Death-domain associated protein (Fragment)	Daxx	A0A068BEP5;A1A558;G3UX50;O35613;Q3U0Z3;Q3UIV3;Q3UKR0;Q5XLB0;Q5XW53;Q5XW54;Q5XW59
32_1	833.155	A0A068BEP5;A1A558;G3UX50;O35613;Q3U0Z3;Q3UIV3;Q3UKR0;Q5XLB0;Q5XW53;Q5XW54;Q5XW59	A0A068BEP5_MOUSE;A1A558_MOUSE;G3UX50_MOUSE;DAXX_MOUSE;Q3U0Z3_MOUSE;Q3UIV3_MOUSE;Q3UKR0_MOUSE;Q5XLB0_MOUSE;Q5XW53_MOUSE;Q5XW54_MOUSE;Q5XW59_MOUSE	Fas death domain-associated protein;Daxx protein;Death domain-associated protein 6;Death domain-associated protein 6;Uncharacterized protein;Uncharacterized protein;Death domain-associated protein 6;Death domain-associated protein (Fragment);Death domain-associated protein (Fragment);Death domain-associated protein (Fragment);Death-domain associated protein (Fragment)	Daxx	A0A068BEP5;A1A558;G3UX50;O35613;Q3U0Z3;Q3UIV3;Q3UKR0;Q5XLB0;Q5XW53;Q5XW54;Q5XW59
32_2	1218.67	A0A068BEP5;A1A558;G3UX50;O35613;Q3U0Z3;Q3UIV3;Q3UKR0;Q5XLB0;Q5XW53;Q5XW54;Q5XW59	A0A068BEP5_MOUSE;A1A558_MOUSE;G3UX50_MOUSE;DAXX_MOUSE;Q3U0Z3_MOUSE;Q3UIV3_MOUSE;Q3UKR0_MOUSE;Q5XLB0_MOUSE;Q5XW53_MOUSE;Q5XW54_MOUSE;Q5XW59_MOUSE	Fas death domain-associated protein;Daxx protein;Death domain-associated protein 6;Death domain-associated protein 6;Uncharacterized protein;Uncharacterized protein;Death domain-associated protein 6;Death domain-associated protein (Fragment);Death domain-associated protein (Fragment);Death domain-associated protein (Fragment);Death-domain associated protein (Fragment)	Daxx	A0A068BEP5;A1A558;G3UX50;O35613;Q3U0Z3;Q3UIV3;Q3UKR0;Q5XLB0;Q5XW53;Q5XW54;Q5XW59
32_3	1735.44	A0A068BEP5;A1A558;G3UX50;O35613;Q3U0Z3;Q3UIV3;Q3UKR0;Q5XLB0;Q5XW53;Q5XW54;Q5XW59	A0A068BEP5_MOUSE;A1A558_MOUSE;G3UX50_MOUSE;DAXX_MOUSE;Q3U0Z3_MOUSE;Q3UIV3_MOUSE;Q3UKR0_MOUSE;Q5XLB0_MOUSE;Q5XW53_MOUSE;Q5XW54_MOUSE;Q5XW59_MOUSE	Fas death domain-associated protein;Daxx protein;Death domain-associated protein 6;Death domain-associated protein 6;Uncharacterized protein;Uncharacterized protein;Death domain-associated protein 6;Death domain-associated protein (Fragment);Death domain-associated protein (Fragment);Death domain-associated protein (Fragment);Death-domain associated protein (Fragment)	Daxx	A0A068BEP5;A1A558;G3UX50;O35613;Q3U0Z3;Q3UIV3;Q3UKR0;Q5XLB0;Q5XW53;Q5XW54;Q5XW59
36_1	2517.49	A0A068BEP5;A1A558;G3UX50;O35613;Q3U0Z3;Q3UIV3;Q3UKR0;Q5XLB0;Q5XW53;Q5XW54;Q5XW59	A0A068BEP5_MOUSE;A1A558_MOUSE;G3UX50_MOUSE;DAXX_MOUSE;Q3U0Z3_MOUSE;Q3UIV3_MOUSE;Q3UKR0_MOUSE;Q5XLB0_MOUSE;Q5XW53_MOUSE;Q5XW54_MOUSE;Q5XW59_MOUSE	Fas death domain-associated protein;Daxx protein;Death domain-associated protein 6;Death domain-associated protein 6;Uncharacterized protein;Uncharacterized protein;Death domain-associated protein 6;Death domain-associated protein (Fragment);Death domain-associated protein (Fragment);Death domain-associated protein (Fragment);Death-domain associated protein (Fragment)	Daxx	A0A068BEP5;A1A558;G3UX50;O35613;Q3U0Z3;Q3UIV3;Q3UKR0;Q5XLB0;Q5XW53;Q5XW54;Q5XW59
36_2	3086.65	A0A068BEP5;A1A558;G3UX50;O35613;Q3U0Z3;Q3UIV3;Q3UKR0;Q5XLB0;Q5XW53;Q5XW54;Q5XW59	A0A068BEP5_MOUSE;A1A558_MOUSE;G3UX50_MOUSE;DAXX_MOUSE;Q3U0Z3_MOUSE;Q3UIV3_MOUSE;Q3UKR0_MOUSE;Q5XLB0_MOUSE;Q5XW53_MOUSE;Q5XW54_MOUSE;Q5XW59_MOUSE	Fas death domain-associated protein;Daxx protein;Death domain-associated protein 6;Death domain-associated protein 6;Uncharacterized protein;Uncharacterized protein;Death domain-associated protein 6;Death domain-associated protein (Fragment);Death domain-associated protein (Fragment);Death domain-associated protein (Fragment);Death-domain associated protein (Fragment)	Daxx	A0A068BEP5;A1A558;G3UX50;O35613;Q3U0Z3;Q3UIV3;Q3UKR0;Q5XLB0;Q5XW53;Q5XW54;Q5XW59
36_3	2435.48	A0A068BEP5;A1A558;G3UX50;O35613;Q3U0Z3;Q3UIV3;Q3UKR0;Q5XLB0;Q5XW53;Q5XW54;Q5XW59	A0A068BEP5_MOUSE;A1A558_MOUSE;G3UX50_MOUSE;DAXX_MOUSE;Q3U0Z3_MOUSE;Q3UIV3_MOUSE;Q3UKR0_MOUSE;Q5XLB0_MOUSE;Q5XW53_MOUSE;Q5XW54_MOUSE;Q5XW59_MOUSE	Fas death domain-associated protein;Daxx protein;Death domain-associated protein 6;Death domain-associated protein 6;Uncharacterized protein;Uncharacterized protein;Death domain-associated protein 6;Death domain-associated protein (Fragment);Death domain-associated protein (Fragment);Death domain-associated protein (Fragment);Death-domain associated protein (Fragment)	Daxx	A0A068BEP5;A1A558;G3UX50;O35613;Q3U0Z3;Q3UIV3;Q3UKR0;Q5XLB0;Q5XW53;Q5XW54;Q5XW59
0_1	6299.1	A0A068BEQ2;P50171	A0A068BEQ2_MOUSE;DHB8_MOUSE	H2-K region expressed gene 6, isoform CRA_a;Estradiol 17-beta-dehydrogenase 8	H2-Ke6;Hsd17b8	A0A068BEQ2;P50171
0_2	7106.53	A0A068BEQ2;P50171	A0A068BEQ2_MOUSE;DHB8_MOUSE	H2-K region expressed gene 6, isoform CRA_a;Estradiol 17-beta-dehydrogenase 8	H2-Ke6;Hsd17b8	A0A068BEQ2;P50171
0_3	5571.26	A0A068BEQ2;P50171	A0A068BEQ2_MOUSE;DHB8_MOUSE	H2-K region expressed gene 6, isoform CRA_a;Estradiol 17-beta-dehydrogenase 8	H2-Ke6;Hsd17b8	A0A068BEQ2;P50171
12_1	4311.79	A0A068BEQ2;P50171	A0A068BEQ2_MOUSE;DHB8_MOUSE	H2-K region expressed gene 6, isoform CRA_a;Estradiol 17-beta-dehydrogenase 8	H2-Ke6;Hsd17b8	A0A068BEQ2;P50171
12_2	5302.21	A0A068BEQ2;P50171	A0A068BEQ2_MOUSE;DHB8_MOUSE	H2-K region expressed gene 6, isoform CRA_a;Estradiol 17-beta-dehydrogenase 8	H2-Ke6;Hsd17b8	A0A068BEQ2;P50171
12_3	5821.22	A0A068BEQ2;P50171	A0A068BEQ2_MOUSE;DHB8_MOUSE	H2-K region expressed gene 6, isoform CRA_a;Estradiol 17-beta-dehydrogenase 8	H2-Ke6;Hsd17b8	A0A068BEQ2;P50171
16_1	6681.59	A0A068BEQ2;P50171	A0A068BEQ2_MOUSE;DHB8_MOUSE	H2-K region expressed gene 6, isoform CRA_a;Estradiol 17-beta-dehydrogenase 8	H2-Ke6;Hsd17b8	A0A068BEQ2;P50171
16_2	6091.33	A0A068BEQ2;P50171	A0A068BEQ2_MOUSE;DHB8_MOUSE	H2-K region expressed gene 6, isoform CRA_a;Estradiol 17-beta-dehydrogenase 8	H2-Ke6;Hsd17b8	A0A068BEQ2;P50171
16_3	6454.52	A0A068BEQ2;P50171	A0A068BEQ2_MOUSE;DHB8_MOUSE	H2-K region expressed gene 6, isoform CRA_a;Estradiol 17-beta-dehydrogenase 8	H2-Ke6;Hsd17b8	A0A068BEQ2;P50171
20_1	7573.86	A0A068BEQ2;P50171	A0A068BEQ2_MOUSE;DHB8_MOUSE	H2-K region expressed gene 6, isoform CRA_a;Estradiol 17-beta-dehydrogenase 8	H2-Ke6;Hsd17b8	A0A068BEQ2;P50171
20_2	7072.02	A0A068BEQ2;P50171	A0A068BEQ2_MOUSE;DHB8_MOUSE	H2-K region expressed gene 6, isoform CRA_a;Estradiol 17-beta-dehydrogenase 8	H2-Ke6;Hsd17b8	A0A068BEQ2;P50171
20_3	7849.45	A0A068BEQ2;P50171	A0A068BEQ2_MOUSE;DHB8_MOUSE	H2-K region expressed gene 6, isoform CRA_a;Estradiol 17-beta-dehydrogenase 8	H2-Ke6;Hsd17b8	A0A068BEQ2;P50171
24_1	6267.05	A0A068BEQ2;P50171	A0A068BEQ2_MOUSE;DHB8_MOUSE	H2-K region expressed gene 6, isoform CRA_a;Estradiol 17-beta-dehydrogenase 8	H2-Ke6;Hsd17b8	A0A068BEQ2;P50171
24_2	7334.2	A0A068BEQ2;P50171	A0A068BEQ2_MOUSE;DHB8_MOUSE	H2-K region expressed gene 6, isoform CRA_a;Estradiol 17-beta-dehydrogenase 8	H2-Ke6;Hsd17b8	A0A068BEQ2;P50171
24_3	7671.45	A0A068BEQ2;P50171	A0A068BEQ2_MOUSE;DHB8_MOUSE	H2-K region expressed gene 6, isoform CRA_a;Estradiol 17-beta-dehydrogenase 8	H2-Ke6;Hsd17b8	A0A068BEQ2;P50171
28_1	8913.33	A0A068BEQ2;P50171	A0A068BEQ2_MOUSE;DHB8_MOUSE	H2-K region expressed gene 6, isoform CRA_a;Estradiol 17-beta-dehydrogenase 8	H2-Ke6;Hsd17b8	A0A068BEQ2;P50171
28_2	9221.77	A0A068BEQ2;P50171	A0A068BEQ2_MOUSE;DHB8_MOUSE	H2-K region expressed gene 6, isoform CRA_a;Estradiol 17-beta-dehydrogenase 8	H2-Ke6;Hsd17b8	A0A068BEQ2;P50171
28_3	7720.57	A0A068BEQ2;P50171	A0A068BEQ2_MOUSE;DHB8_MOUSE	H2-K region expressed gene 6, isoform CRA_a;Estradiol 17-beta-dehydrogenase 8	H2-Ke6;Hsd17b8	A0A068BEQ2;P50171
32_1	10829.1	A0A068BEQ2;P50171	A0A068BEQ2_MOUSE;DHB8_MOUSE	H2-K region expressed gene 6, isoform CRA_a;Estradiol 17-beta-dehydrogenase 8	H2-Ke6;Hsd17b8	A0A068BEQ2;P50171
32_2	10539.1	A0A068BEQ2;P50171	A0A068BEQ2_MOUSE;DHB8_MOUSE	H2-K region expressed gene 6, isoform CRA_a;Estradiol 17-beta-dehydrogenase 8	H2-Ke6;Hsd17b8	A0A068BEQ2;P50171
32_3	10552.9	A0A068BEQ2;P50171	A0A068BEQ2_MOUSE;DHB8_MOUSE	H2-K region expressed gene 6, isoform CRA_a;Estradiol 17-beta-dehydrogenase 8	H2-Ke6;Hsd17b8	A0A068BEQ2;P50171
36_1	5661.33	A0A068BEQ2;P50171	A0A068BEQ2_MOUSE;DHB8_MOUSE	H2-K region expressed gene 6, isoform CRA_a;Estradiol 17-beta-dehydrogenase 8	H2-Ke6;Hsd17b8	A0A068BEQ2;P50171
36_2	6821.14	A0A068BEQ2;P50171	A0A068BEQ2_MOUSE;DHB8_MOUSE	H2-K region expressed gene 6, isoform CRA_a;Estradiol 17-beta-dehydrogenase 8	H2-Ke6;Hsd17b8	A0A068BEQ2;P50171
36_3	6939.45	A0A068BEQ2;P50171	A0A068BEQ2_MOUSE;DHB8_MOUSE	H2-K region expressed gene 6, isoform CRA_a;Estradiol 17-beta-dehydrogenase 8	H2-Ke6;Hsd17b8	A0A068BEQ2;P50171
0_1	16041.7	A0A068BFR3;P46638;Q78ZJ8	A0A068BFR3_MOUSE;RB11B_MOUSE;Q78ZJ8_MOUSE	RAS oncogene family protein;Ras-related protein Rab-11B;MCG22989, isoform CRA_b	Rab11b	A0A068BFR3;P46638;Q78ZJ8
0_2	18371.3	A0A068BFR3;P46638;Q78ZJ8	A0A068BFR3_MOUSE;RB11B_MOUSE;Q78ZJ8_MOUSE	RAS oncogene family protein;Ras-related protein Rab-11B;MCG22989, isoform CRA_b	Rab11b	A0A068BFR3;P46638;Q78ZJ8
0_3	15757.5	A0A068BFR3;P46638;Q78ZJ8	A0A068BFR3_MOUSE;RB11B_MOUSE;Q78ZJ8_MOUSE	RAS oncogene family protein;Ras-related protein Rab-11B;MCG22989, isoform CRA_b	Rab11b	A0A068BFR3;P46638;Q78ZJ8
12_1	20378.7	A0A068BFR3;P46638;Q78ZJ8	A0A068BFR3_MOUSE;RB11B_MOUSE;Q78ZJ8_MOUSE	RAS oncogene family protein;Ras-related protein Rab-11B;MCG22989, isoform CRA_b	Rab11b	A0A068BFR3;P46638;Q78ZJ8
12_2	20946.7	A0A068BFR3;P46638;Q78ZJ8	A0A068BFR3_MOUSE;RB11B_MOUSE;Q78ZJ8_MOUSE	RAS oncogene family protein;Ras-related protein Rab-11B;MCG22989, isoform CRA_b	Rab11b	A0A068BFR3;P46638;Q78ZJ8
12_3	21365.7	A0A068BFR3;P46638;Q78ZJ8	A0A068BFR3_MOUSE;RB11B_MOUSE;Q78ZJ8_MOUSE	RAS oncogene family protein;Ras-related protein Rab-11B;MCG22989, isoform CRA_b	Rab11b	A0A068BFR3;P46638;Q78ZJ8
16_1	16837	A0A068BFR3;P46638;Q78ZJ8	A0A068BFR3_MOUSE;RB11B_MOUSE;Q78ZJ8_MOUSE	RAS oncogene family protein;Ras-related protein Rab-11B;MCG22989, isoform CRA_b	Rab11b	A0A068BFR3;P46638;Q78ZJ8
16_2	17655.8	A0A068BFR3;P46638;Q78ZJ8	A0A068BFR3_MOUSE;RB11B_MOUSE;Q78ZJ8_MOUSE	RAS oncogene family protein;Ras-related protein Rab-11B;MCG22989, isoform CRA_b	Rab11b	A0A068BFR3;P46638;Q78ZJ8
16_3	18525	A0A068BFR3;P46638;Q78ZJ8	A0A068BFR3_MOUSE;RB11B_MOUSE;Q78ZJ8_MOUSE	RAS oncogene family protein;Ras-related protein Rab-11B;MCG22989, isoform CRA_b	Rab11b	A0A068BFR3;P46638;Q78ZJ8
20_1	16455.1	A0A068BFR3;P46638;Q78ZJ8	A0A068BFR3_MOUSE;RB11B_MOUSE;Q78ZJ8_MOUSE	RAS oncogene family protein;Ras-related protein Rab-11B;MCG22989, isoform CRA_b	Rab11b	A0A068BFR3;P46638;Q78ZJ8
20_2	16361.2	A0A068BFR3;P46638;Q78ZJ8	A0A068BFR3_MOUSE;RB11B_MOUSE;Q78ZJ8_MOUSE	RAS oncogene family protein;Ras-related protein Rab-11B;MCG22989, isoform CRA_b	Rab11b	A0A068BFR3;P46638;Q78ZJ8
20_3	17319	A0A068BFR3;P46638;Q78ZJ8	A0A068BFR3_MOUSE;RB11B_MOUSE;Q78ZJ8_MOUSE	RAS oncogene family protein;Ras-related protein Rab-11B;MCG22989, isoform CRA_b	Rab11b	A0A068BFR3;P46638;Q78ZJ8
24_1	14797.6	A0A068BFR3;P46638;Q78ZJ8	A0A068BFR3_MOUSE;RB11B_MOUSE;Q78ZJ8_MOUSE	RAS oncogene family protein;Ras-related protein Rab-11B;MCG22989, isoform CRA_b	Rab11b	A0A068BFR3;P46638;Q78ZJ8
24_2	14271.2	A0A068BFR3;P46638;Q78ZJ8	A0A068BFR3_MOUSE;RB11B_MOUSE;Q78ZJ8_MOUSE	RAS oncogene family protein;Ras-related protein Rab-11B;MCG22989, isoform CRA_b	Rab11b	A0A068BFR3;P46638;Q78ZJ8
24_3	13529.9	A0A068BFR3;P46638;Q78ZJ8	A0A068BFR3_MOUSE;RB11B_MOUSE;Q78ZJ8_MOUSE	RAS oncogene family protein;Ras-related protein Rab-11B;MCG22989, isoform CRA_b	Rab11b	A0A068BFR3;P46638;Q78ZJ8
28_1	23593	A0A068BFR3;P46638;Q78ZJ8	A0A068BFR3_MOUSE;RB11B_MOUSE;Q78ZJ8_MOUSE	RAS oncogene family protein;Ras-related protein Rab-11B;MCG22989, isoform CRA_b	Rab11b	A0A068BFR3;P46638;Q78ZJ8
28_2	24163.9	A0A068BFR3;P46638;Q78ZJ8	A0A068BFR3_MOUSE;RB11B_MOUSE;Q78ZJ8_MOUSE	RAS oncogene family protein;Ras-related protein Rab-11B;MCG22989, isoform CRA_b	Rab11b	A0A068BFR3;P46638;Q78ZJ8
28_3	24040.9	A0A068BFR3;P46638;Q78ZJ8	A0A068BFR3_MOUSE;RB11B_MOUSE;Q78ZJ8_MOUSE	RAS oncogene family protein;Ras-related protein Rab-11B;MCG22989, isoform CRA_b	Rab11b	A0A068BFR3;P46638;Q78ZJ8
32_1	33700.8	A0A068BFR3;P46638;Q78ZJ8	A0A068BFR3_MOUSE;RB11B_MOUSE;Q78ZJ8_MOUSE	RAS oncogene family protein;Ras-related protein Rab-11B;MCG22989, isoform CRA_b	Rab11b	A0A068BFR3;P46638;Q78ZJ8
32_2	33261.4	A0A068BFR3;P46638;Q78ZJ8	A0A068BFR3_MOUSE;RB11B_MOUSE;Q78ZJ8_MOUSE	RAS oncogene family protein;Ras-related protein Rab-11B;MCG22989, isoform CRA_b	Rab11b	A0A068BFR3;P46638;Q78ZJ8
32_3	35070.9	A0A068BFR3;P46638;Q78ZJ8	A0A068BFR3_MOUSE;RB11B_MOUSE;Q78ZJ8_MOUSE	RAS oncogene family protein;Ras-related protein Rab-11B;MCG22989, isoform CRA_b	Rab11b	A0A068BFR3;P46638;Q78ZJ8
36_1	23491.3	A0A068BFR3;P46638;Q78ZJ8	A0A068BFR3_MOUSE;RB11B_MOUSE;Q78ZJ8_MOUSE	RAS oncogene family protein;Ras-related protein Rab-11B;MCG22989, isoform CRA_b	Rab11b	A0A068BFR3;P46638;Q78ZJ8
36_2	23444.9	A0A068BFR3;P46638;Q78ZJ8	A0A068BFR3_MOUSE;RB11B_MOUSE;Q78ZJ8_MOUSE	RAS oncogene family protein;Ras-related protein Rab-11B;MCG22989, isoform CRA_b	Rab11b	A0A068BFR3;P46638;Q78ZJ8
36_3	22014.3	A0A068BFR3;P46638;Q78ZJ8	A0A068BFR3_MOUSE;RB11B_MOUSE;Q78ZJ8_MOUSE	RAS oncogene family protein;Ras-related protein Rab-11B;MCG22989, isoform CRA_b	Rab11b	A0A068BFR3;P46638;Q78ZJ8
0_1	1588.77	A0A068BFR6;E9PUA5;Q5BJ94;Q9QWT9	A0A068BFR6_MOUSE;E9PUA5_MOUSE;Q5BJ94_MOUSE;KIFC1_MOUSE	Kinesin-like protein;Kinesin-like protein;Kifc1 protein;Kinesin-like protein KIFC1	Kifc1;Kifc5b;Kifc1;Kifc1	A0A068BFR6;E9PUA5;Q5BJ94;Q9QWT9
0_2	1850.81	A0A068BFR6;E9PUA5;Q5BJ94;Q9QWT9	A0A068BFR6_MOUSE;E9PUA5_MOUSE;Q5BJ94_MOUSE;KIFC1_MOUSE	Kinesin-like protein;Kinesin-like protein;Kifc1 protein;Kinesin-like protein KIFC1	Kifc1;Kifc5b;Kifc1;Kifc1	A0A068BFR6;E9PUA5;Q5BJ94;Q9QWT9
0_3	2365.4	A0A068BFR6;E9PUA5;Q5BJ94;Q9QWT9	A0A068BFR6_MOUSE;E9PUA5_MOUSE;Q5BJ94_MOUSE;KIFC1_MOUSE	Kinesin-like protein;Kinesin-like protein;Kifc1 protein;Kinesin-like protein KIFC1	Kifc1;Kifc5b;Kifc1;Kifc1	A0A068BFR6;E9PUA5;Q5BJ94;Q9QWT9
12_1	3435.68	A0A068BFR6;E9PUA5;Q5BJ94;Q9QWT9	A0A068BFR6_MOUSE;E9PUA5_MOUSE;Q5BJ94_MOUSE;KIFC1_MOUSE	Kinesin-like protein;Kinesin-like protein;Kifc1 protein;Kinesin-like protein KIFC1	Kifc1;Kifc5b;Kifc1;Kifc1	A0A068BFR6;E9PUA5;Q5BJ94;Q9QWT9
12_2	2030.41	A0A068BFR6;E9PUA5;Q5BJ94;Q9QWT9	A0A068BFR6_MOUSE;E9PUA5_MOUSE;Q5BJ94_MOUSE;KIFC1_MOUSE	Kinesin-like protein;Kinesin-like protein;Kifc1 protein;Kinesin-like protein KIFC1	Kifc1;Kifc5b;Kifc1;Kifc1	A0A068BFR6;E9PUA5;Q5BJ94;Q9QWT9
12_3	2148.87	A0A068BFR6;E9PUA5;Q5BJ94;Q9QWT9	A0A068BFR6_MOUSE;E9PUA5_MOUSE;Q5BJ94_MOUSE;KIFC1_MOUSE	Kinesin-like protein;Kinesin-like protein;Kifc1 protein;Kinesin-like protein KIFC1	Kifc1;Kifc5b;Kifc1;Kifc1	A0A068BFR6;E9PUA5;Q5BJ94;Q9QWT9
16_1	1607.68	A0A068BFR6;E9PUA5;Q5BJ94;Q9QWT9	A0A068BFR6_MOUSE;E9PUA5_MOUSE;Q5BJ94_MOUSE;KIFC1_MOUSE	Kinesin-like protein;Kinesin-like protein;Kifc1 protein;Kinesin-like protein KIFC1	Kifc1;Kifc5b;Kifc1;Kifc1	A0A068BFR6;E9PUA5;Q5BJ94;Q9QWT9
16_2	1613.97	A0A068BFR6;E9PUA5;Q5BJ94;Q9QWT9	A0A068BFR6_MOUSE;E9PUA5_MOUSE;Q5BJ94_MOUSE;KIFC1_MOUSE	Kinesin-like protein;Kinesin-like protein;Kifc1 protein;Kinesin-like protein KIFC1	Kifc1;Kifc5b;Kifc1;Kifc1	A0A068BFR6;E9PUA5;Q5BJ94;Q9QWT9
16_3	1781.34	A0A068BFR6;E9PUA5;Q5BJ94;Q9QWT9	A0A068BFR6_MOUSE;E9PUA5_MOUSE;Q5BJ94_MOUSE;KIFC1_MOUSE	Kinesin-like protein;Kinesin-like protein;Kifc1 protein;Kinesin-like protein KIFC1	Kifc1;Kifc5b;Kifc1;Kifc1	A0A068BFR6;E9PUA5;Q5BJ94;Q9QWT9
20_1	2193.03	A0A068BFR6;E9PUA5;Q5BJ94;Q9QWT9	A0A068BFR6_MOUSE;E9PUA5_MOUSE;Q5BJ94_MOUSE;KIFC1_MOUSE	Kinesin-like protein;Kinesin-like protein;Kifc1 protein;Kinesin-like protein KIFC1	Kifc1;Kifc5b;Kifc1;Kifc1	A0A068BFR6;E9PUA5;Q5BJ94;Q9QWT9
20_2	2201.02	A0A068BFR6;E9PUA5;Q5BJ94;Q9QWT9	A0A068BFR6_MOUSE;E9PUA5_MOUSE;Q5BJ94_MOUSE;KIFC1_MOUSE	Kinesin-like protein;Kinesin-like protein;Kifc1 protein;Kinesin-like protein KIFC1	Kifc1;Kifc5b;Kifc1;Kifc1	A0A068BFR6;E9PUA5;Q5BJ94;Q9QWT9
20_3	2712.35	A0A068BFR6;E9PUA5;Q5BJ94;Q9QWT9	A0A068BFR6_MOUSE;E9PUA5_MOUSE;Q5BJ94_MOUSE;KIFC1_MOUSE	Kinesin-like protein;Kinesin-like protein;Kifc1 protein;Kinesin-like protein KIFC1	Kifc1;Kifc5b;Kifc1;Kifc1	A0A068BFR6;E9PUA5;Q5BJ94;Q9QWT9
24_1	4457.16	A0A068BFR6;E9PUA5;Q5BJ94;Q9QWT9	A0A068BFR6_MOUSE;E9PUA5_MOUSE;Q5BJ94_MOUSE;KIFC1_MOUSE	Kinesin-like protein;Kinesin-like protein;Kifc1 protein;Kinesin-like protein KIFC1	Kifc1;Kifc5b;Kifc1;Kifc1	A0A068BFR6;E9PUA5;Q5BJ94;Q9QWT9
24_2	4388.94	A0A068BFR6;E9PUA5;Q5BJ94;Q9QWT9	A0A068BFR6_MOUSE;E9PUA5_MOUSE;Q5BJ94_MOUSE;KIFC1_MOUSE	Kinesin-like protein;Kinesin-like protein;Kifc1 protein;Kinesin-like protein KIFC1	Kifc1;Kifc5b;Kifc1;Kifc1	A0A068BFR6;E9PUA5;Q5BJ94;Q9QWT9
24_3	5232.67	A0A068BFR6;E9PUA5;Q5BJ94;Q9QWT9	A0A068BFR6_MOUSE;E9PUA5_MOUSE;Q5BJ94_MOUSE;KIFC1_MOUSE	Kinesin-like protein;Kinesin-like protein;Kifc1 protein;Kinesin-like protein KIFC1	Kifc1;Kifc5b;Kifc1;Kifc1	A0A068BFR6;E9PUA5;Q5BJ94;Q9QWT9
28_1	3340.93	A0A068BFR6;E9PUA5;Q5BJ94;Q9QWT9	A0A068BFR6_MOUSE;E9PUA5_MOUSE;Q5BJ94_MOUSE;KIFC1_MOUSE	Kinesin-like protein;Kinesin-like protein;Kifc1 protein;Kinesin-like protein KIFC1	Kifc1;Kifc5b;Kifc1;Kifc1	A0A068BFR6;E9PUA5;Q5BJ94;Q9QWT9
28_2	3233.5	A0A068BFR6;E9PUA5;Q5BJ94;Q9QWT9	A0A068BFR6_MOUSE;E9PUA5_MOUSE;Q5BJ94_MOUSE;KIFC1_MOUSE	Kinesin-like protein;Kinesin-like protein;Kifc1 protein;Kinesin-like protein KIFC1	Kifc1;Kifc5b;Kifc1;Kifc1	A0A068BFR6;E9PUA5;Q5BJ94;Q9QWT9
28_3	3622.55	A0A068BFR6;E9PUA5;Q5BJ94;Q9QWT9	A0A068BFR6_MOUSE;E9PUA5_MOUSE;Q5BJ94_MOUSE;KIFC1_MOUSE	Kinesin-like protein;Kinesin-like protein;Kifc1 protein;Kinesin-like protein KIFC1	Kifc1;Kifc5b;Kifc1;Kifc1	A0A068BFR6;E9PUA5;Q5BJ94;Q9QWT9
32_1	3227.44	A0A068BFR6;E9PUA5;Q5BJ94;Q9QWT9	A0A068BFR6_MOUSE;E9PUA5_MOUSE;Q5BJ94_MOUSE;KIFC1_MOUSE	Kinesin-like protein;Kinesin-like protein;Kifc1 protein;Kinesin-like protein KIFC1	Kifc1;Kifc5b;Kifc1;Kifc1	A0A068BFR6;E9PUA5;Q5BJ94;Q9QWT9
32_2	3001.9	A0A068BFR6;E9PUA5;Q5BJ94;Q9QWT9	A0A068BFR6_MOUSE;E9PUA5_MOUSE;Q5BJ94_MOUSE;KIFC1_MOUSE	Kinesin-like protein;Kinesin-like protein;Kifc1 protein;Kinesin-like protein KIFC1	Kifc1;Kifc5b;Kifc1;Kifc1	A0A068BFR6;E9PUA5;Q5BJ94;Q9QWT9
32_3	3229.94	A0A068BFR6;E9PUA5;Q5BJ94;Q9QWT9	A0A068BFR6_MOUSE;E9PUA5_MOUSE;Q5BJ94_MOUSE;KIFC1_MOUSE	Kinesin-like protein;Kinesin-like protein;Kifc1 protein;Kinesin-like protein KIFC1	Kifc1;Kifc5b;Kifc1;Kifc1	A0A068BFR6;E9PUA5;Q5BJ94;Q9QWT9
36_1	3411.88	A0A068BFR6;E9PUA5;Q5BJ94;Q9QWT9	A0A068BFR6_MOUSE;E9PUA5_MOUSE;Q5BJ94_MOUSE;KIFC1_MOUSE	Kinesin-like protein;Kinesin-like protein;Kifc1 protein;Kinesin-like protein KIFC1	Kifc1;Kifc5b;Kifc1;Kifc1	A0A068BFR6;E9PUA5;Q5BJ94;Q9QWT9
36_2	3784.99	A0A068BFR6;E9PUA5;Q5BJ94;Q9QWT9	A0A068BFR6_MOUSE;E9PUA5_MOUSE;Q5BJ94_MOUSE;KIFC1_MOUSE	Kinesin-like protein;Kinesin-like protein;Kifc1 protein;Kinesin-like protein KIFC1	Kifc1;Kifc5b;Kifc1;Kifc1	A0A068BFR6;E9PUA5;Q5BJ94;Q9QWT9
36_3	3129.62	A0A068BFR6;E9PUA5;Q5BJ94;Q9QWT9	A0A068BFR6_MOUSE;E9PUA5_MOUSE;Q5BJ94_MOUSE;KIFC1_MOUSE	Kinesin-like protein;Kinesin-like protein;Kifc1 protein;Kinesin-like protein KIFC1	Kifc1;Kifc5b;Kifc1;Kifc1	A0A068BFR6;E9PUA5;Q5BJ94;Q9QWT9
0_1	9540.44	A0A068BFS0;A0A068BIU7;Q3UM80	A0A068BFS0_MOUSE;A0A068BIU7_MOUSE;Q3UM80_MOUSE	WD repeat domain 46;Putative WD repeat domain 46 isoform 1;Uncharacterized protein	Wdr46	A0A068BFS0;A0A068BIU7;Q3UM80
0_2	8248.05	A0A068BFS0;A0A068BIU7;Q3UM80	A0A068BFS0_MOUSE;A0A068BIU7_MOUSE;Q3UM80_MOUSE	WD repeat domain 46;Putative WD repeat domain 46 isoform 1;Uncharacterized protein	Wdr46	A0A068BFS0;A0A068BIU7;Q3UM80
0_3	8522.05	A0A068BFS0;A0A068BIU7;Q3UM80	A0A068BFS0_MOUSE;A0A068BIU7_MOUSE;Q3UM80_MOUSE	WD repeat domain 46;Putative WD repeat domain 46 isoform 1;Uncharacterized protein	Wdr46	A0A068BFS0;A0A068BIU7;Q3UM80
12_1	10334	A0A068BFS0;A0A068BIU7;Q3UM80	A0A068BFS0_MOUSE;A0A068BIU7_MOUSE;Q3UM80_MOUSE	WD repeat domain 46;Putative WD repeat domain 46 isoform 1;Uncharacterized protein	Wdr46	A0A068BFS0;A0A068BIU7;Q3UM80
12_2	10838.4	A0A068BFS0;A0A068BIU7;Q3UM80	A0A068BFS0_MOUSE;A0A068BIU7_MOUSE;Q3UM80_MOUSE	WD repeat domain 46;Putative WD repeat domain 46 isoform 1;Uncharacterized protein	Wdr46	A0A068BFS0;A0A068BIU7;Q3UM80
12_3	9960.97	A0A068BFS0;A0A068BIU7;Q3UM80	A0A068BFS0_MOUSE;A0A068BIU7_MOUSE;Q3UM80_MOUSE	WD repeat domain 46;Putative WD repeat domain 46 isoform 1;Uncharacterized protein	Wdr46	A0A068BFS0;A0A068BIU7;Q3UM80
16_1	9173.45	A0A068BFS0;A0A068BIU7;Q3UM80	A0A068BFS0_MOUSE;A0A068BIU7_MOUSE;Q3UM80_MOUSE	WD repeat domain 46;Putative WD repeat domain 46 isoform 1;Uncharacterized protein	Wdr46	A0A068BFS0;A0A068BIU7;Q3UM80
16_2	10456	A0A068BFS0;A0A068BIU7;Q3UM80	A0A068BFS0_MOUSE;A0A068BIU7_MOUSE;Q3UM80_MOUSE	WD repeat domain 46;Putative WD repeat domain 46 isoform 1;Uncharacterized protein	Wdr46	A0A068BFS0;A0A068BIU7;Q3UM80
16_3	10709.9	A0A068BFS0;A0A068BIU7;Q3UM80	A0A068BFS0_MOUSE;A0A068BIU7_MOUSE;Q3UM80_MOUSE	WD repeat domain 46;Putative WD repeat domain 46 isoform 1;Uncharacterized protein	Wdr46	A0A068BFS0;A0A068BIU7;Q3UM80
20_1	9518.92	A0A068BFS0;A0A068BIU7;Q3UM80	A0A068BFS0_MOUSE;A0A068BIU7_MOUSE;Q3UM80_MOUSE	WD repeat domain 46;Putative WD repeat domain 46 isoform 1;Uncharacterized protein	Wdr46	A0A068BFS0;A0A068BIU7;Q3UM80
20_2	9241.24	A0A068BFS0;A0A068BIU7;Q3UM80	A0A068BFS0_MOUSE;A0A068BIU7_MOUSE;Q3UM80_MOUSE	WD repeat domain 46;Putative WD repeat domain 46 isoform 1;Uncharacterized protein	Wdr46	A0A068BFS0;A0A068BIU7;Q3UM80
20_3	11059.9	A0A068BFS0;A0A068BIU7;Q3UM80	A0A068BFS0_MOUSE;A0A068BIU7_MOUSE;Q3UM80_MOUSE	WD repeat domain 46;Putative WD repeat domain 46 isoform 1;Uncharacterized protein	Wdr46	A0A068BFS0;A0A068BIU7;Q3UM80
24_1	10928	A0A068BFS0;A0A068BIU7;Q3UM80	A0A068BFS0_MOUSE;A0A068BIU7_MOUSE;Q3UM80_MOUSE	WD repeat domain 46;Putative WD repeat domain 46 isoform 1;Uncharacterized protein	Wdr46	A0A068BFS0;A0A068BIU7;Q3UM80
24_2	8904.86	A0A068BFS0;A0A068BIU7;Q3UM80	A0A068BFS0_MOUSE;A0A068BIU7_MOUSE;Q3UM80_MOUSE	WD repeat domain 46;Putative WD repeat domain 46 isoform 1;Uncharacterized protein	Wdr46	A0A068BFS0;A0A068BIU7;Q3UM80
24_3	7905.68	A0A068BFS0;A0A068BIU7;Q3UM80	A0A068BFS0_MOUSE;A0A068BIU7_MOUSE;Q3UM80_MOUSE	WD repeat domain 46;Putative WD repeat domain 46 isoform 1;Uncharacterized protein	Wdr46	A0A068BFS0;A0A068BIU7;Q3UM80
28_1	8668.53	A0A068BFS0;A0A068BIU7;Q3UM80	A0A068BFS0_MOUSE;A0A068BIU7_MOUSE;Q3UM80_MOUSE	WD repeat domain 46;Putative WD repeat domain 46 isoform 1;Uncharacterized protein	Wdr46	A0A068BFS0;A0A068BIU7;Q3UM80
28_2	6442.36	A0A068BFS0;A0A068BIU7;Q3UM80	A0A068BFS0_MOUSE;A0A068BIU7_MOUSE;Q3UM80_MOUSE	WD repeat domain 46;Putative WD repeat domain 46 isoform 1;Uncharacterized protein	Wdr46	A0A068BFS0;A0A068BIU7;Q3UM80
28_3	8255.74	A0A068BFS0;A0A068BIU7;Q3UM80	A0A068BFS0_MOUSE;A0A068BIU7_MOUSE;Q3UM80_MOUSE	WD repeat domain 46;Putative WD repeat domain 46 isoform 1;Uncharacterized protein	Wdr46	A0A068BFS0;A0A068BIU7;Q3UM80
32_1	7699.24	A0A068BFS0;A0A068BIU7;Q3UM80	A0A068BFS0_MOUSE;A0A068BIU7_MOUSE;Q3UM80_MOUSE	WD repeat domain 46;Putative WD repeat domain 46 isoform 1;Uncharacterized protein	Wdr46	A0A068BFS0;A0A068BIU7;Q3UM80
32_2	8164.92	A0A068BFS0;A0A068BIU7;Q3UM80	A0A068BFS0_MOUSE;A0A068BIU7_MOUSE;Q3UM80_MOUSE	WD repeat domain 46;Putative WD repeat domain 46 isoform 1;Uncharacterized protein	Wdr46	A0A068BFS0;A0A068BIU7;Q3UM80
32_3	8692.03	A0A068BFS0;A0A068BIU7;Q3UM80	A0A068BFS0_MOUSE;A0A068BIU7_MOUSE;Q3UM80_MOUSE	WD repeat domain 46;Putative WD repeat domain 46 isoform 1;Uncharacterized protein	Wdr46	A0A068BFS0;A0A068BIU7;Q3UM80
36_1	7484.83	A0A068BFS0;A0A068BIU7;Q3UM80	A0A068BFS0_MOUSE;A0A068BIU7_MOUSE;Q3UM80_MOUSE	WD repeat domain 46;Putative WD repeat domain 46 isoform 1;Uncharacterized protein	Wdr46	A0A068BFS0;A0A068BIU7;Q3UM80
36_2	8281.03	A0A068BFS0;A0A068BIU7;Q3UM80	A0A068BFS0_MOUSE;A0A068BIU7_MOUSE;Q3UM80_MOUSE	WD repeat domain 46;Putative WD repeat domain 46 isoform 1;Uncharacterized protein	Wdr46	A0A068BFS0;A0A068BIU7;Q3UM80
36_3	8671.98	A0A068BFS0;A0A068BIU7;Q3UM80	A0A068BFS0_MOUSE;A0A068BIU7_MOUSE;Q3UM80_MOUSE	WD repeat domain 46;Putative WD repeat domain 46 isoform 1;Uncharacterized protein	Wdr46	A0A068BFS0;A0A068BIU7;Q3UM80
0_1	3935.69	A0A068BFS4;O35730	A0A068BFS4_MOUSE;RING1_MOUSE	Ring finger protein 1;E3 ubiquitin-protein ligase RING1	Ring1	A0A068BFS4;O35730
0_2	4856.43	A0A068BFS4;O35730	A0A068BFS4_MOUSE;RING1_MOUSE	Ring finger protein 1;E3 ubiquitin-protein ligase RING1	Ring1	A0A068BFS4;O35730
0_3	4445.15	A0A068BFS4;O35730	A0A068BFS4_MOUSE;RING1_MOUSE	Ring finger protein 1;E3 ubiquitin-protein ligase RING1	Ring1	A0A068BFS4;O35730
12_1	4409.6	A0A068BFS4;O35730	A0A068BFS4_MOUSE;RING1_MOUSE	Ring finger protein 1;E3 ubiquitin-protein ligase RING1	Ring1	A0A068BFS4;O35730
12_2	4058.3	A0A068BFS4;O35730	A0A068BFS4_MOUSE;RING1_MOUSE	Ring finger protein 1;E3 ubiquitin-protein ligase RING1	Ring1	A0A068BFS4;O35730
12_3	4086.08	A0A068BFS4;O35730	A0A068BFS4_MOUSE;RING1_MOUSE	Ring finger protein 1;E3 ubiquitin-protein ligase RING1	Ring1	A0A068BFS4;O35730
16_1	4491.29	A0A068BFS4;O35730	A0A068BFS4_MOUSE;RING1_MOUSE	Ring finger protein 1;E3 ubiquitin-protein ligase RING1	Ring1	A0A068BFS4;O35730
16_2	4427.71	A0A068BFS4;O35730	A0A068BFS4_MOUSE;RING1_MOUSE	Ring finger protein 1;E3 ubiquitin-protein ligase RING1	Ring1	A0A068BFS4;O35730
16_3	5028.04	A0A068BFS4;O35730	A0A068BFS4_MOUSE;RING1_MOUSE	Ring finger protein 1;E3 ubiquitin-protein ligase RING1	Ring1	A0A068BFS4;O35730
20_1	3208.57	A0A068BFS4;O35730	A0A068BFS4_MOUSE;RING1_MOUSE	Ring finger protein 1;E3 ubiquitin-protein ligase RING1	Ring1	A0A068BFS4;O35730
20_2	3522.41	A0A068BFS4;O35730	A0A068BFS4_MOUSE;RING1_MOUSE	Ring finger protein 1;E3 ubiquitin-protein ligase RING1	Ring1	A0A068BFS4;O35730
20_3	3535.36	A0A068BFS4;O35730	A0A068BFS4_MOUSE;RING1_MOUSE	Ring finger protein 1;E3 ubiquitin-protein ligase RING1	Ring1	A0A068BFS4;O35730
24_1	4832.91	A0A068BFS4;O35730	A0A068BFS4_MOUSE;RING1_MOUSE	Ring finger protein 1;E3 ubiquitin-protein ligase RING1	Ring1	A0A068BFS4;O35730
24_2	3821.44	A0A068BFS4;O35730	A0A068BFS4_MOUSE;RING1_MOUSE	Ring finger protein 1;E3 ubiquitin-protein ligase RING1	Ring1	A0A068BFS4;O35730
24_3	4096.28	A0A068BFS4;O35730	A0A068BFS4_MOUSE;RING1_MOUSE	Ring finger protein 1;E3 ubiquitin-protein ligase RING1	Ring1	A0A068BFS4;O35730
28_1	3595.95	A0A068BFS4;O35730	A0A068BFS4_MOUSE;RING1_MOUSE	Ring finger protein 1;E3 ubiquitin-protein ligase RING1	Ring1	A0A068BFS4;O35730
28_2	4070.1	A0A068BFS4;O35730	A0A068BFS4_MOUSE;RING1_MOUSE	Ring finger protein 1;E3 ubiquitin-protein ligase RING1	Ring1	A0A068BFS4;O35730
28_3	3466.73	A0A068BFS4;O35730	A0A068BFS4_MOUSE;RING1_MOUSE	Ring finger protein 1;E3 ubiquitin-protein ligase RING1	Ring1	A0A068BFS4;O35730
32_1	3423.24	A0A068BFS4;O35730	A0A068BFS4_MOUSE;RING1_MOUSE	Ring finger protein 1;E3 ubiquitin-protein ligase RING1	Ring1	A0A068BFS4;O35730
32_2	3476.55	A0A068BFS4;O35730	A0A068BFS4_MOUSE;RING1_MOUSE	Ring finger protein 1;E3 ubiquitin-protein ligase RING1	Ring1	A0A068BFS4;O35730
32_3	3701.91	A0A068BFS4;O35730	A0A068BFS4_MOUSE;RING1_MOUSE	Ring finger protein 1;E3 ubiquitin-protein ligase RING1	Ring1	A0A068BFS4;O35730
36_1	4521.38	A0A068BFS4;O35730	A0A068BFS4_MOUSE;RING1_MOUSE	Ring finger protein 1;E3 ubiquitin-protein ligase RING1	Ring1	A0A068BFS4;O35730
36_2	3717.86	A0A068BFS4;O35730	A0A068BFS4_MOUSE;RING1_MOUSE	Ring finger protein 1;E3 ubiquitin-protein ligase RING1	Ring1	A0A068BFS4;O35730
36_3	3544.15	A0A068BFS4;O35730	A0A068BFS4_MOUSE;RING1_MOUSE	Ring finger protein 1;E3 ubiquitin-protein ligase RING1	Ring1	A0A068BFS4;O35730
0_1	8890.58	A0A068BGT0;Q8C754	A0A068BGT0_MOUSE;VPS52_MOUSE	Vacuolar protein sorting 52;Vacuolar protein sorting-associated protein 52 homolog	Vps52	A0A068BGT0;Q8C754
0_2	8734.48	A0A068BGT0;Q8C754	A0A068BGT0_MOUSE;VPS52_MOUSE	Vacuolar protein sorting 52;Vacuolar protein sorting-associated protein 52 homolog	Vps52	A0A068BGT0;Q8C754
0_3	7271.72	A0A068BGT0;Q8C754	A0A068BGT0_MOUSE;VPS52_MOUSE	Vacuolar protein sorting 52;Vacuolar protein sorting-associated protein 52 homolog	Vps52	A0A068BGT0;Q8C754
12_1	11015.8	A0A068BGT0;Q8C754	A0A068BGT0_MOUSE;VPS52_MOUSE	Vacuolar protein sorting 52;Vacuolar protein sorting-associated protein 52 homolog	Vps52	A0A068BGT0;Q8C754
12_2	11031.7	A0A068BGT0;Q8C754	A0A068BGT0_MOUSE;VPS52_MOUSE	Vacuolar protein sorting 52;Vacuolar protein sorting-associated protein 52 homolog	Vps52	A0A068BGT0;Q8C754
12_3	9663.12	A0A068BGT0;Q8C754	A0A068BGT0_MOUSE;VPS52_MOUSE	Vacuolar protein sorting 52;Vacuolar protein sorting-associated protein 52 homolog	Vps52	A0A068BGT0;Q8C754
16_1	9513	A0A068BGT0;Q8C754	A0A068BGT0_MOUSE;VPS52_MOUSE	Vacuolar protein sorting 52;Vacuolar protein sorting-associated protein 52 homolog	Vps52	A0A068BGT0;Q8C754
16_2	9059.11	A0A068BGT0;Q8C754	A0A068BGT0_MOUSE;VPS52_MOUSE	Vacuolar protein sorting 52;Vacuolar protein sorting-associated protein 52 homolog	Vps52	A0A068BGT0;Q8C754
16_3	10192.3	A0A068BGT0;Q8C754	A0A068BGT0_MOUSE;VPS52_MOUSE	Vacuolar protein sorting 52;Vacuolar protein sorting-associated protein 52 homolog	Vps52	A0A068BGT0;Q8C754
20_1	7433.4	A0A068BGT0;Q8C754	A0A068BGT0_MOUSE;VPS52_MOUSE	Vacuolar protein sorting 52;Vacuolar protein sorting-associated protein 52 homolog	Vps52	A0A068BGT0;Q8C754
20_2	7565.78	A0A068BGT0;Q8C754	A0A068BGT0_MOUSE;VPS52_MOUSE	Vacuolar protein sorting 52;Vacuolar protein sorting-associated protein 52 homolog	Vps52	A0A068BGT0;Q8C754
20_3	7696.69	A0A068BGT0;Q8C754	A0A068BGT0_MOUSE;VPS52_MOUSE	Vacuolar protein sorting 52;Vacuolar protein sorting-associated protein 52 homolog	Vps52	A0A068BGT0;Q8C754
24_1	7484.82	A0A068BGT0;Q8C754	A0A068BGT0_MOUSE;VPS52_MOUSE	Vacuolar protein sorting 52;Vacuolar protein sorting-associated protein 52 homolog	Vps52	A0A068BGT0;Q8C754
24_2	7297.72	A0A068BGT0;Q8C754	A0A068BGT0_MOUSE;VPS52_MOUSE	Vacuolar protein sorting 52;Vacuolar protein sorting-associated protein 52 homolog	Vps52	A0A068BGT0;Q8C754
24_3	6191.77	A0A068BGT0;Q8C754	A0A068BGT0_MOUSE;VPS52_MOUSE	Vacuolar protein sorting 52;Vacuolar protein sorting-associated protein 52 homolog	Vps52	A0A068BGT0;Q8C754
28_1	11003	A0A068BGT0;Q8C754	A0A068BGT0_MOUSE;VPS52_MOUSE	Vacuolar protein sorting 52;Vacuolar protein sorting-associated protein 52 homolog	Vps52	A0A068BGT0;Q8C754
28_2	11416	A0A068BGT0;Q8C754	A0A068BGT0_MOUSE;VPS52_MOUSE	Vacuolar protein sorting 52;Vacuolar protein sorting-associated protein 52 homolog	Vps52	A0A068BGT0;Q8C754
28_3	11441.2	A0A068BGT0;Q8C754	A0A068BGT0_MOUSE;VPS52_MOUSE	Vacuolar protein sorting 52;Vacuolar protein sorting-associated protein 52 homolog	Vps52	A0A068BGT0;Q8C754
32_1	7602.04	A0A068BGT0;Q8C754	A0A068BGT0_MOUSE;VPS52_MOUSE	Vacuolar protein sorting 52;Vacuolar protein sorting-associated protein 52 homolog	Vps52	A0A068BGT0;Q8C754
32_2	7873.21	A0A068BGT0;Q8C754	A0A068BGT0_MOUSE;VPS52_MOUSE	Vacuolar protein sorting 52;Vacuolar protein sorting-associated protein 52 homolog	Vps52	A0A068BGT0;Q8C754
32_3	6653.25	A0A068BGT0;Q8C754	A0A068BGT0_MOUSE;VPS52_MOUSE	Vacuolar protein sorting 52;Vacuolar protein sorting-associated protein 52 homolog	Vps52	A0A068BGT0;Q8C754
36_1	6634.76	A0A068BGT0;Q8C754	A0A068BGT0_MOUSE;VPS52_MOUSE	Vacuolar protein sorting 52;Vacuolar protein sorting-associated protein 52 homolog	Vps52	A0A068BGT0;Q8C754
36_2	6496.49	A0A068BGT0;Q8C754	A0A068BGT0_MOUSE;VPS52_MOUSE	Vacuolar protein sorting 52;Vacuolar protein sorting-associated protein 52 homolog	Vps52	A0A068BGT0;Q8C754
36_3	6094.54	A0A068BGT0;Q8C754	A0A068BGT0_MOUSE;VPS52_MOUSE	Vacuolar protein sorting 52;Vacuolar protein sorting-associated protein 52 homolog	Vps52	A0A068BGT0;Q8C754
0_1	10841.4	A0A068BIS1;Q3TCU5;Q3TED6;Q3U9A3;Q5XW48;Q5XW49;Q91WI5;Q9D679;Q9R233	A0A068BIS1_MOUSE;Q3TCU5_MOUSE;Q3TED6_MOUSE;Q3U9A3_MOUSE;Q5XW48_MOUSE;Q5XW49_MOUSE;Q91WI5_MOUSE;Q9D679_MOUSE;TPSN_MOUSE	TAP binding protein;Tapasin;Uncharacterized protein;TAP binding protein, isoform CRA_b;Tapasin (Fragment);Tapasin (Fragment);TAP binding protein;Uncharacterized protein;Tapasin	Tapbp	A0A068BIS1;Q3TCU5;Q3TED6;Q3U9A3;Q5XW48;Q5XW49;Q91WI5;Q9D679;Q9R233
0_2	9535.99	A0A068BIS1;Q3TCU5;Q3TED6;Q3U9A3;Q5XW48;Q5XW49;Q91WI5;Q9D679;Q9R233	A0A068BIS1_MOUSE;Q3TCU5_MOUSE;Q3TED6_MOUSE;Q3U9A3_MOUSE;Q5XW48_MOUSE;Q5XW49_MOUSE;Q91WI5_MOUSE;Q9D679_MOUSE;TPSN_MOUSE	TAP binding protein;Tapasin;Uncharacterized protein;TAP binding protein, isoform CRA_b;Tapasin (Fragment);Tapasin (Fragment);TAP binding protein;Uncharacterized protein;Tapasin	Tapbp	A0A068BIS1;Q3TCU5;Q3TED6;Q3U9A3;Q5XW48;Q5XW49;Q91WI5;Q9D679;Q9R233
0_3	10209.9	A0A068BIS1;Q3TCU5;Q3TED6;Q3U9A3;Q5XW48;Q5XW49;Q91WI5;Q9D679;Q9R233	A0A068BIS1_MOUSE;Q3TCU5_MOUSE;Q3TED6_MOUSE;Q3U9A3_MOUSE;Q5XW48_MOUSE;Q5XW49_MOUSE;Q91WI5_MOUSE;Q9D679_MOUSE;TPSN_MOUSE	TAP binding protein;Tapasin;Uncharacterized protein;TAP binding protein, isoform CRA_b;Tapasin (Fragment);Tapasin (Fragment);TAP binding protein;Uncharacterized protein;Tapasin	Tapbp	A0A068BIS1;Q3TCU5;Q3TED6;Q3U9A3;Q5XW48;Q5XW49;Q91WI5;Q9D679;Q9R233
12_1	11675.1	A0A068BIS1;Q3TCU5;Q3TED6;Q3U9A3;Q5XW48;Q5XW49;Q91WI5;Q9D679;Q9R233	A0A068BIS1_MOUSE;Q3TCU5_MOUSE;Q3TED6_MOUSE;Q3U9A3_MOUSE;Q5XW48_MOUSE;Q5XW49_MOUSE;Q91WI5_MOUSE;Q9D679_MOUSE;TPSN_MOUSE	TAP binding protein;Tapasin;Uncharacterized protein;TAP binding protein, isoform CRA_b;Tapasin (Fragment);Tapasin (Fragment);TAP binding protein;Uncharacterized protein;Tapasin	Tapbp	A0A068BIS1;Q3TCU5;Q3TED6;Q3U9A3;Q5XW48;Q5XW49;Q91WI5;Q9D679;Q9R233
12_2	11917	A0A068BIS1;Q3TCU5;Q3TED6;Q3U9A3;Q5XW48;Q5XW49;Q91WI5;Q9D679;Q9R233	A0A068BIS1_MOUSE;Q3TCU5_MOUSE;Q3TED6_MOUSE;Q3U9A3_MOUSE;Q5XW48_MOUSE;Q5XW49_MOUSE;Q91WI5_MOUSE;Q9D679_MOUSE;TPSN_MOUSE	TAP binding protein;Tapasin;Uncharacterized protein;TAP binding protein, isoform CRA_b;Tapasin (Fragment);Tapasin (Fragment);TAP binding protein;Uncharacterized protein;Tapasin	Tapbp	A0A068BIS1;Q3TCU5;Q3TED6;Q3U9A3;Q5XW48;Q5XW49;Q91WI5;Q9D679;Q9R233
12_3	13114.6	A0A068BIS1;Q3TCU5;Q3TED6;Q3U9A3;Q5XW48;Q5XW49;Q91WI5;Q9D679;Q9R233	A0A068BIS1_MOUSE;Q3TCU5_MOUSE;Q3TED6_MOUSE;Q3U9A3_MOUSE;Q5XW48_MOUSE;Q5XW49_MOUSE;Q91WI5_MOUSE;Q9D679_MOUSE;TPSN_MOUSE	TAP binding protein;Tapasin;Uncharacterized protein;TAP binding protein, isoform CRA_b;Tapasin (Fragment);Tapasin (Fragment);TAP binding protein;Uncharacterized protein;Tapasin	Tapbp	A0A068BIS1;Q3TCU5;Q3TED6;Q3U9A3;Q5XW48;Q5XW49;Q91WI5;Q9D679;Q9R233
16_1	7903.34	A0A068BIS1;Q3TCU5;Q3TED6;Q3U9A3;Q5XW48;Q5XW49;Q91WI5;Q9D679;Q9R233	A0A068BIS1_MOUSE;Q3TCU5_MOUSE;Q3TED6_MOUSE;Q3U9A3_MOUSE;Q5XW48_MOUSE;Q5XW49_MOUSE;Q91WI5_MOUSE;Q9D679_MOUSE;TPSN_MOUSE	TAP binding protein;Tapasin;Uncharacterized protein;TAP binding protein, isoform CRA_b;Tapasin (Fragment);Tapasin (Fragment);TAP binding protein;Uncharacterized protein;Tapasin	Tapbp	A0A068BIS1;Q3TCU5;Q3TED6;Q3U9A3;Q5XW48;Q5XW49;Q91WI5;Q9D679;Q9R233
16_2	8299.88	A0A068BIS1;Q3TCU5;Q3TED6;Q3U9A3;Q5XW48;Q5XW49;Q91WI5;Q9D679;Q9R233	A0A068BIS1_MOUSE;Q3TCU5_MOUSE;Q3TED6_MOUSE;Q3U9A3_MOUSE;Q5XW48_MOUSE;Q5XW49_MOUSE;Q91WI5_MOUSE;Q9D679_MOUSE;TPSN_MOUSE	TAP binding protein;Tapasin;Uncharacterized protein;TAP binding protein, isoform CRA_b;Tapasin (Fragment);Tapasin (Fragment);TAP binding protein;Uncharacterized protein;Tapasin	Tapbp	A0A068BIS1;Q3TCU5;Q3TED6;Q3U9A3;Q5XW48;Q5XW49;Q91WI5;Q9D679;Q9R233
16_3	9459.3	A0A068BIS1;Q3TCU5;Q3TED6;Q3U9A3;Q5XW48;Q5XW49;Q91WI5;Q9D679;Q9R233	A0A068BIS1_MOUSE;Q3TCU5_MOUSE;Q3TED6_MOUSE;Q3U9A3_MOUSE;Q5XW48_MOUSE;Q5XW49_MOUSE;Q91WI5_MOUSE;Q9D679_MOUSE;TPSN_MOUSE	TAP binding protein;Tapasin;Uncharacterized protein;TAP binding protein, isoform CRA_b;Tapasin (Fragment);Tapasin (Fragment);TAP binding protein;Uncharacterized protein;Tapasin	Tapbp	A0A068BIS1;Q3TCU5;Q3TED6;Q3U9A3;Q5XW48;Q5XW49;Q91WI5;Q9D679;Q9R233
20_1	7421.57	A0A068BIS1;Q3TCU5;Q3TED6;Q3U9A3;Q5XW48;Q5XW49;Q91WI5;Q9D679;Q9R233	A0A068BIS1_MOUSE;Q3TCU5_MOUSE;Q3TED6_MOUSE;Q3U9A3_MOUSE;Q5XW48_MOUSE;Q5XW49_MOUSE;Q91WI5_MOUSE;Q9D679_MOUSE;TPSN_MOUSE	TAP binding protein;Tapasin;Uncharacterized protein;TAP binding protein, isoform CRA_b;Tapasin (Fragment);Tapasin (Fragment);TAP binding protein;Uncharacterized protein;Tapasin	Tapbp	A0A068BIS1;Q3TCU5;Q3TED6;Q3U9A3;Q5XW48;Q5XW49;Q91WI5;Q9D679;Q9R233
20_2	6649.33	A0A068BIS1;Q3TCU5;Q3TED6;Q3U9A3;Q5XW48;Q5XW49;Q91WI5;Q9D679;Q9R233	A0A068BIS1_MOUSE;Q3TCU5_MOUSE;Q3TED6_MOUSE;Q3U9A3_MOUSE;Q5XW48_MOUSE;Q5XW49_MOUSE;Q91WI5_MOUSE;Q9D679_MOUSE;TPSN_MOUSE	TAP binding protein;Tapasin;Uncharacterized protein;TAP binding protein, isoform CRA_b;Tapasin (Fragment);Tapasin (Fragment);TAP binding protein;Uncharacterized protein;Tapasin	Tapbp	A0A068BIS1;Q3TCU5;Q3TED6;Q3U9A3;Q5XW48;Q5XW49;Q91WI5;Q9D679;Q9R233
20_3	9350.24	A0A068BIS1;Q3TCU5;Q3TED6;Q3U9A3;Q5XW48;Q5XW49;Q91WI5;Q9D679;Q9R233	A0A068BIS1_MOUSE;Q3TCU5_MOUSE;Q3TED6_MOUSE;Q3U9A3_MOUSE;Q5XW48_MOUSE;Q5XW49_MOUSE;Q91WI5_MOUSE;Q9D679_MOUSE;TPSN_MOUSE	TAP binding protein;Tapasin;Uncharacterized protein;TAP binding protein, isoform CRA_b;Tapasin (Fragment);Tapasin (Fragment);TAP binding protein;Uncharacterized protein;Tapasin	Tapbp	A0A068BIS1;Q3TCU5;Q3TED6;Q3U9A3;Q5XW48;Q5XW49;Q91WI5;Q9D679;Q9R233
24_1	11331.8	A0A068BIS1;Q3TCU5;Q3TED6;Q3U9A3;Q5XW48;Q5XW49;Q91WI5;Q9D679;Q9R233	A0A068BIS1_MOUSE;Q3TCU5_MOUSE;Q3TED6_MOUSE;Q3U9A3_MOUSE;Q5XW48_MOUSE;Q5XW49_MOUSE;Q91WI5_MOUSE;Q9D679_MOUSE;TPSN_MOUSE	TAP binding protein;Tapasin;Uncharacterized protein;TAP binding protein, isoform CRA_b;Tapasin (Fragment);Tapasin (Fragment);TAP binding protein;Uncharacterized protein;Tapasin	Tapbp	A0A068BIS1;Q3TCU5;Q3TED6;Q3U9A3;Q5XW48;Q5XW49;Q91WI5;Q9D679;Q9R233
24_2	11170.2	A0A068BIS1;Q3TCU5;Q3TED6;Q3U9A3;Q5XW48;Q5XW49;Q91WI5;Q9D679;Q9R233	A0A068BIS1_MOUSE;Q3TCU5_MOUSE;Q3TED6_MOUSE;Q3U9A3_MOUSE;Q5XW48_MOUSE;Q5XW49_MOUSE;Q91WI5_MOUSE;Q9D679_MOUSE;TPSN_MOUSE	TAP binding protein;Tapasin;Uncharacterized protein;TAP binding protein, isoform CRA_b;Tapasin (Fragment);Tapasin (Fragment);TAP binding protein;Uncharacterized protein;Tapasin	Tapbp	A0A068BIS1;Q3TCU5;Q3TED6;Q3U9A3;Q5XW48;Q5XW49;Q91WI5;Q9D679;Q9R233
24_3	11095.4	A0A068BIS1;Q3TCU5;Q3TED6;Q3U9A3;Q5XW48;Q5XW49;Q91WI5;Q9D679;Q9R233	A0A068BIS1_MOUSE;Q3TCU5_MOUSE;Q3TED6_MOUSE;Q3U9A3_MOUSE;Q5XW48_MOUSE;Q5XW49_MOUSE;Q91WI5_MOUSE;Q9D679_MOUSE;TPSN_MOUSE	TAP binding protein;Tapasin;Uncharacterized protein;TAP binding protein, isoform CRA_b;Tapasin (Fragment);Tapasin (Fragment);TAP binding protein;Uncharacterized protein;Tapasin	Tapbp	A0A068BIS1;Q3TCU5;Q3TED6;Q3U9A3;Q5XW48;Q5XW49;Q91WI5;Q9D679;Q9R233
28_1	9628.54	A0A068BIS1;Q3TCU5;Q3TED6;Q3U9A3;Q5XW48;Q5XW49;Q91WI5;Q9D679;Q9R233	A0A068BIS1_MOUSE;Q3TCU5_MOUSE;Q3TED6_MOUSE;Q3U9A3_MOUSE;Q5XW48_MOUSE;Q5XW49_MOUSE;Q91WI5_MOUSE;Q9D679_MOUSE;TPSN_MOUSE	TAP binding protein;Tapasin;Uncharacterized protein;TAP binding protein, isoform CRA_b;Tapasin (Fragment);Tapasin (Fragment);TAP binding protein;Uncharacterized protein;Tapasin	Tapbp	A0A068BIS1;Q3TCU5;Q3TED6;Q3U9A3;Q5XW48;Q5XW49;Q91WI5;Q9D679;Q9R233
28_2	9836.46	A0A068BIS1;Q3TCU5;Q3TED6;Q3U9A3;Q5XW48;Q5XW49;Q91WI5;Q9D679;Q9R233	A0A068BIS1_MOUSE;Q3TCU5_MOUSE;Q3TED6_MOUSE;Q3U9A3_MOUSE;Q5XW48_MOUSE;Q5XW49_MOUSE;Q91WI5_MOUSE;Q9D679_MOUSE;TPSN_MOUSE	TAP binding protein;Tapasin;Uncharacterized protein;TAP binding protein, isoform CRA_b;Tapasin (Fragment);Tapasin (Fragment);TAP binding protein;Uncharacterized protein;Tapasin	Tapbp	A0A068BIS1;Q3TCU5;Q3TED6;Q3U9A3;Q5XW48;Q5XW49;Q91WI5;Q9D679;Q9R233
28_3	10542	A0A068BIS1;Q3TCU5;Q3TED6;Q3U9A3;Q5XW48;Q5XW49;Q91WI5;Q9D679;Q9R233	A0A068BIS1_MOUSE;Q3TCU5_MOUSE;Q3TED6_MOUSE;Q3U9A3_MOUSE;Q5XW48_MOUSE;Q5XW49_MOUSE;Q91WI5_MOUSE;Q9D679_MOUSE;TPSN_MOUSE	TAP binding protein;Tapasin;Uncharacterized protein;TAP binding protein, isoform CRA_b;Tapasin (Fragment);Tapasin (Fragment);TAP binding protein;Uncharacterized protein;Tapasin	Tapbp	A0A068BIS1;Q3TCU5;Q3TED6;Q3U9A3;Q5XW48;Q5XW49;Q91WI5;Q9D679;Q9R233
32_1	11489.5	A0A068BIS1;Q3TCU5;Q3TED6;Q3U9A3;Q5XW48;Q5XW49;Q91WI5;Q9D679;Q9R233	A0A068BIS1_MOUSE;Q3TCU5_MOUSE;Q3TED6_MOUSE;Q3U9A3_MOUSE;Q5XW48_MOUSE;Q5XW49_MOUSE;Q91WI5_MOUSE;Q9D679_MOUSE;TPSN_MOUSE	TAP binding protein;Tapasin;Uncharacterized protein;TAP binding protein, isoform CRA_b;Tapasin (Fragment);Tapasin (Fragment);TAP binding protein;Uncharacterized protein;Tapasin	Tapbp	A0A068BIS1;Q3TCU5;Q3TED6;Q3U9A3;Q5XW48;Q5XW49;Q91WI5;Q9D679;Q9R233
32_2	11696	A0A068BIS1;Q3TCU5;Q3TED6;Q3U9A3;Q5XW48;Q5XW49;Q91WI5;Q9D679;Q9R233	A0A068BIS1_MOUSE;Q3TCU5_MOUSE;Q3TED6_MOUSE;Q3U9A3_MOUSE;Q5XW48_MOUSE;Q5XW49_MOUSE;Q91WI5_MOUSE;Q9D679_MOUSE;TPSN_MOUSE	TAP binding protein;Tapasin;Uncharacterized protein;TAP binding protein, isoform CRA_b;Tapasin (Fragment);Tapasin (Fragment);TAP binding protein;Uncharacterized protein;Tapasin	Tapbp	A0A068BIS1;Q3TCU5;Q3TED6;Q3U9A3;Q5XW48;Q5XW49;Q91WI5;Q9D679;Q9R233
32_3	12454.3	A0A068BIS1;Q3TCU5;Q3TED6;Q3U9A3;Q5XW48;Q5XW49;Q91WI5;Q9D679;Q9R233	A0A068BIS1_MOUSE;Q3TCU5_MOUSE;Q3TED6_MOUSE;Q3U9A3_MOUSE;Q5XW48_MOUSE;Q5XW49_MOUSE;Q91WI5_MOUSE;Q9D679_MOUSE;TPSN_MOUSE	TAP binding protein;Tapasin;Uncharacterized protein;TAP binding protein, isoform CRA_b;Tapasin (Fragment);Tapasin (Fragment);TAP binding protein;Uncharacterized protein;Tapasin	Tapbp	A0A068BIS1;Q3TCU5;Q3TED6;Q3U9A3;Q5XW48;Q5XW49;Q91WI5;Q9D679;Q9R233
36_1	10825.5	A0A068BIS1;Q3TCU5;Q3TED6;Q3U9A3;Q5XW48;Q5XW49;Q91WI5;Q9D679;Q9R233	A0A068BIS1_MOUSE;Q3TCU5_MOUSE;Q3TED6_MOUSE;Q3U9A3_MOUSE;Q5XW48_MOUSE;Q5XW49_MOUSE;Q91WI5_MOUSE;Q9D679_MOUSE;TPSN_MOUSE	TAP binding protein;Tapasin;Uncharacterized protein;TAP binding protein, isoform CRA_b;Tapasin (Fragment);Tapasin (Fragment);TAP binding protein;Uncharacterized protein;Tapasin	Tapbp	A0A068BIS1;Q3TCU5;Q3TED6;Q3U9A3;Q5XW48;Q5XW49;Q91WI5;Q9D679;Q9R233
36_2	13179.2	A0A068BIS1;Q3TCU5;Q3TED6;Q3U9A3;Q5XW48;Q5XW49;Q91WI5;Q9D679;Q9R233	A0A068BIS1_MOUSE;Q3TCU5_MOUSE;Q3TED6_MOUSE;Q3U9A3_MOUSE;Q5XW48_MOUSE;Q5XW49_MOUSE;Q91WI5_MOUSE;Q9D679_MOUSE;TPSN_MOUSE	TAP binding protein;Tapasin;Uncharacterized protein;TAP binding protein, isoform CRA_b;Tapasin (Fragment);Tapasin (Fragment);TAP binding protein;Uncharacterized protein;Tapasin	Tapbp	A0A068BIS1;Q3TCU5;Q3TED6;Q3U9A3;Q5XW48;Q5XW49;Q91WI5;Q9D679;Q9R233
36_3	12442	A0A068BIS1;Q3TCU5;Q3TED6;Q3U9A3;Q5XW48;Q5XW49;Q91WI5;Q9D679;Q9R233	A0A068BIS1_MOUSE;Q3TCU5_MOUSE;Q3TED6_MOUSE;Q3U9A3_MOUSE;Q5XW48_MOUSE;Q5XW49_MOUSE;Q91WI5_MOUSE;Q9D679_MOUSE;TPSN_MOUSE	TAP binding protein;Tapasin;Uncharacterized protein;TAP binding protein, isoform CRA_b;Tapasin (Fragment);Tapasin (Fragment);TAP binding protein;Uncharacterized protein;Tapasin	Tapbp	A0A068BIS1;Q3TCU5;Q3TED6;Q3U9A3;Q5XW48;Q5XW49;Q91WI5;Q9D679;Q9R233
0_1	8435.63	A0A068BIT0;Q14C53;Q31125	A0A068BIT0_MOUSE;Q14C53_MOUSE;S39A7_MOUSE	Solute carrier family 39;Solute carrier family 39 (Zinc transporter), member 7;Zinc transporter SLC39A7	Slc39a7	A0A068BIT0;Q14C53;Q31125
0_2	8790.83	A0A068BIT0;Q14C53;Q31125	A0A068BIT0_MOUSE;Q14C53_MOUSE;S39A7_MOUSE	Solute carrier family 39;Solute carrier family 39 (Zinc transporter), member 7;Zinc transporter SLC39A7	Slc39a7	A0A068BIT0;Q14C53;Q31125
0_3	8490.62	A0A068BIT0;Q14C53;Q31125	A0A068BIT0_MOUSE;Q14C53_MOUSE;S39A7_MOUSE	Solute carrier family 39;Solute carrier family 39 (Zinc transporter), member 7;Zinc transporter SLC39A7	Slc39a7	A0A068BIT0;Q14C53;Q31125
12_1	10291.7	A0A068BIT0;Q14C53;Q31125	A0A068BIT0_MOUSE;Q14C53_MOUSE;S39A7_MOUSE	Solute carrier family 39;Solute carrier family 39 (Zinc transporter), member 7;Zinc transporter SLC39A7	Slc39a7	A0A068BIT0;Q14C53;Q31125
12_2	10650.3	A0A068BIT0;Q14C53;Q31125	A0A068BIT0_MOUSE;Q14C53_MOUSE;S39A7_MOUSE	Solute carrier family 39;Solute carrier family 39 (Zinc transporter), member 7;Zinc transporter SLC39A7	Slc39a7	A0A068BIT0;Q14C53;Q31125
12_3	9544.18	A0A068BIT0;Q14C53;Q31125	A0A068BIT0_MOUSE;Q14C53_MOUSE;S39A7_MOUSE	Solute carrier family 39;Solute carrier family 39 (Zinc transporter), member 7;Zinc transporter SLC39A7	Slc39a7	A0A068BIT0;Q14C53;Q31125
16_1	13869.1	A0A068BIT0;Q14C53;Q31125	A0A068BIT0_MOUSE;Q14C53_MOUSE;S39A7_MOUSE	Solute carrier family 39;Solute carrier family 39 (Zinc transporter), member 7;Zinc transporter SLC39A7	Slc39a7	A0A068BIT0;Q14C53;Q31125
16_2	13342.7	A0A068BIT0;Q14C53;Q31125	A0A068BIT0_MOUSE;Q14C53_MOUSE;S39A7_MOUSE	Solute carrier family 39;Solute carrier family 39 (Zinc transporter), member 7;Zinc transporter SLC39A7	Slc39a7	A0A068BIT0;Q14C53;Q31125
16_3	14389.3	A0A068BIT0;Q14C53;Q31125	A0A068BIT0_MOUSE;Q14C53_MOUSE;S39A7_MOUSE	Solute carrier family 39;Solute carrier family 39 (Zinc transporter), member 7;Zinc transporter SLC39A7	Slc39a7	A0A068BIT0;Q14C53;Q31125
20_1	14513.7	A0A068BIT0;Q14C53;Q31125	A0A068BIT0_MOUSE;Q14C53_MOUSE;S39A7_MOUSE	Solute carrier family 39;Solute carrier family 39 (Zinc transporter), member 7;Zinc transporter SLC39A7	Slc39a7	A0A068BIT0;Q14C53;Q31125
20_2	13558.9	A0A068BIT0;Q14C53;Q31125	A0A068BIT0_MOUSE;Q14C53_MOUSE;S39A7_MOUSE	Solute carrier family 39;Solute carrier family 39 (Zinc transporter), member 7;Zinc transporter SLC39A7	Slc39a7	A0A068BIT0;Q14C53;Q31125
20_3	13949.1	A0A068BIT0;Q14C53;Q31125	A0A068BIT0_MOUSE;Q14C53_MOUSE;S39A7_MOUSE	Solute carrier family 39;Solute carrier family 39 (Zinc transporter), member 7;Zinc transporter SLC39A7	Slc39a7	A0A068BIT0;Q14C53;Q31125
24_1	12287.1	A0A068BIT0;Q14C53;Q31125	A0A068BIT0_MOUSE;Q14C53_MOUSE;S39A7_MOUSE	Solute carrier family 39;Solute carrier family 39 (Zinc transporter), member 7;Zinc transporter SLC39A7	Slc39a7	A0A068BIT0;Q14C53;Q31125
24_2	11844.3	A0A068BIT0;Q14C53;Q31125	A0A068BIT0_MOUSE;Q14C53_MOUSE;S39A7_MOUSE	Solute carrier family 39;Solute carrier family 39 (Zinc transporter), member 7;Zinc transporter SLC39A7	Slc39a7	A0A068BIT0;Q14C53;Q31125
24_3	12321.6	A0A068BIT0;Q14C53;Q31125	A0A068BIT0_MOUSE;Q14C53_MOUSE;S39A7_MOUSE	Solute carrier family 39;Solute carrier family 39 (Zinc transporter), member 7;Zinc transporter SLC39A7	Slc39a7	A0A068BIT0;Q14C53;Q31125
28_1	12401.5	A0A068BIT0;Q14C53;Q31125	A0A068BIT0_MOUSE;Q14C53_MOUSE;S39A7_MOUSE	Solute carrier family 39;Solute carrier family 39 (Zinc transporter), member 7;Zinc transporter SLC39A7	Slc39a7	A0A068BIT0;Q14C53;Q31125
28_2	12143.1	A0A068BIT0;Q14C53;Q31125	A0A068BIT0_MOUSE;Q14C53_MOUSE;S39A7_MOUSE	Solute carrier family 39;Solute carrier family 39 (Zinc transporter), member 7;Zinc transporter SLC39A7	Slc39a7	A0A068BIT0;Q14C53;Q31125
28_3	12116.9	A0A068BIT0;Q14C53;Q31125	A0A068BIT0_MOUSE;Q14C53_MOUSE;S39A7_MOUSE	Solute carrier family 39;Solute carrier family 39 (Zinc transporter), member 7;Zinc transporter SLC39A7	Slc39a7	A0A068BIT0;Q14C53;Q31125
32_1	14842.7	A0A068BIT0;Q14C53;Q31125	A0A068BIT0_MOUSE;Q14C53_MOUSE;S39A7_MOUSE	Solute carrier family 39;Solute carrier family 39 (Zinc transporter), member 7;Zinc transporter SLC39A7	Slc39a7	A0A068BIT0;Q14C53;Q31125
32_2	15373.2	A0A068BIT0;Q14C53;Q31125	A0A068BIT0_MOUSE;Q14C53_MOUSE;S39A7_MOUSE	Solute carrier family 39;Solute carrier family 39 (Zinc transporter), member 7;Zinc transporter SLC39A7	Slc39a7	A0A068BIT0;Q14C53;Q31125
32_3	14485.9	A0A068BIT0;Q14C53;Q31125	A0A068BIT0_MOUSE;Q14C53_MOUSE;S39A7_MOUSE	Solute carrier family 39;Solute carrier family 39 (Zinc transporter), member 7;Zinc transporter SLC39A7	Slc39a7	A0A068BIT0;Q14C53;Q31125
36_1	19682.4	A0A068BIT0;Q14C53;Q31125	A0A068BIT0_MOUSE;Q14C53_MOUSE;S39A7_MOUSE	Solute carrier family 39;Solute carrier family 39 (Zinc transporter), member 7;Zinc transporter SLC39A7	Slc39a7	A0A068BIT0;Q14C53;Q31125
36_2	20183.9	A0A068BIT0;Q14C53;Q31125	A0A068BIT0_MOUSE;Q14C53_MOUSE;S39A7_MOUSE	Solute carrier family 39;Solute carrier family 39 (Zinc transporter), member 7;Zinc transporter SLC39A7	Slc39a7	A0A068BIT0;Q14C53;Q31125
36_3	21021.9	A0A068BIT0;Q14C53;Q31125	A0A068BIT0_MOUSE;Q14C53_MOUSE;S39A7_MOUSE	Solute carrier family 39;Solute carrier family 39 (Zinc transporter), member 7;Zinc transporter SLC39A7	Slc39a7	A0A068BIT0;Q14C53;Q31125
0_1	153850	A0A068EW80;Q60953	A0A068EW80_MOUSE;PML_MOUSE	Promyelocytic leukemia;Protein PML	Pml	A0A068EW80;Q60953
0_2	154242	A0A068EW80;Q60953	A0A068EW80_MOUSE;PML_MOUSE	Promyelocytic leukemia;Protein PML	Pml	A0A068EW80;Q60953
0_3	153037	A0A068EW80;Q60953	A0A068EW80_MOUSE;PML_MOUSE	Promyelocytic leukemia;Protein PML	Pml	A0A068EW80;Q60953
12_1	84408.8	A0A068EW80;Q60953	A0A068EW80_MOUSE;PML_MOUSE	Promyelocytic leukemia;Protein PML	Pml	A0A068EW80;Q60953
12_2	81748.4	A0A068EW80;Q60953	A0A068EW80_MOUSE;PML_MOUSE	Promyelocytic leukemia;Protein PML	Pml	A0A068EW80;Q60953
12_3	81132.1	A0A068EW80;Q60953	A0A068EW80_MOUSE;PML_MOUSE	Promyelocytic leukemia;Protein PML	Pml	A0A068EW80;Q60953
16_1	95455.5	A0A068EW80;Q60953	A0A068EW80_MOUSE;PML_MOUSE	Promyelocytic leukemia;Protein PML	Pml	A0A068EW80;Q60953
16_2	98308.8	A0A068EW80;Q60953	A0A068EW80_MOUSE;PML_MOUSE	Promyelocytic leukemia;Protein PML	Pml	A0A068EW80;Q60953
16_3	98003.1	A0A068EW80;Q60953	A0A068EW80_MOUSE;PML_MOUSE	Promyelocytic leukemia;Protein PML	Pml	A0A068EW80;Q60953
20_1	137942	A0A068EW80;Q60953	A0A068EW80_MOUSE;PML_MOUSE	Promyelocytic leukemia;Protein PML	Pml	A0A068EW80;Q60953
20_2	142295	A0A068EW80;Q60953	A0A068EW80_MOUSE;PML_MOUSE	Promyelocytic leukemia;Protein PML	Pml	A0A068EW80;Q60953
20_3	142533	A0A068EW80;Q60953	A0A068EW80_MOUSE;PML_MOUSE	Promyelocytic leukemia;Protein PML	Pml	A0A068EW80;Q60953
24_1	170935	A0A068EW80;Q60953	A0A068EW80_MOUSE;PML_MOUSE	Promyelocytic leukemia;Protein PML	Pml	A0A068EW80;Q60953
24_2	167502	A0A068EW80;Q60953	A0A068EW80_MOUSE;PML_MOUSE	Promyelocytic leukemia;Protein PML	Pml	A0A068EW80;Q60953
24_3	167835	A0A068EW80;Q60953	A0A068EW80_MOUSE;PML_MOUSE	Promyelocytic leukemia;Protein PML	Pml	A0A068EW80;Q60953
28_1	93179.4	A0A068EW80;Q60953	A0A068EW80_MOUSE;PML_MOUSE	Promyelocytic leukemia;Protein PML	Pml	A0A068EW80;Q60953
28_2	93879.6	A0A068EW80;Q60953	A0A068EW80_MOUSE;PML_MOUSE	Promyelocytic leukemia;Protein PML	Pml	A0A068EW80;Q60953
28_3	96850.6	A0A068EW80;Q60953	A0A068EW80_MOUSE;PML_MOUSE	Promyelocytic leukemia;Protein PML	Pml	A0A068EW80;Q60953
32_1	86324.3	A0A068EW80;Q60953	A0A068EW80_MOUSE;PML_MOUSE	Promyelocytic leukemia;Protein PML	Pml	A0A068EW80;Q60953
32_2	89921.3	A0A068EW80;Q60953	A0A068EW80_MOUSE;PML_MOUSE	Promyelocytic leukemia;Protein PML	Pml	A0A068EW80;Q60953
32_3	91210.8	A0A068EW80;Q60953	A0A068EW80_MOUSE;PML_MOUSE	Promyelocytic leukemia;Protein PML	Pml	A0A068EW80;Q60953
36_1	123575	A0A068EW80;Q60953	A0A068EW80_MOUSE;PML_MOUSE	Promyelocytic leukemia;Protein PML	Pml	A0A068EW80;Q60953
36_2	122753	A0A068EW80;Q60953	A0A068EW80_MOUSE;PML_MOUSE	Promyelocytic leukemia;Protein PML	Pml	A0A068EW80;Q60953
36_3	122172	A0A068EW80;Q60953	A0A068EW80_MOUSE;PML_MOUSE	Promyelocytic leukemia;Protein PML	Pml	A0A068EW80;Q60953
0_1	74190.7	A0A075B5P4;A0A0A6YWR2;A0A0B6VMB2;A0A0C6E3V3;A0A0M4KM70;I6L985;U5LP42	A0A075B5P4_MOUSE;A0A0A6YWR2_MOUSE;A0A0B6VMB2_MOUSE;A0A0C6E3V3_MOUSE;A0A0M4KM70_MOUSE;I6L985_MOUSE;U5LP42_MOUSE	Ig gamma-1 chain C region secreted form (Fragment);Ig gamma-1 chain C region secreted form (Fragment);MAb 31C6 heavy chain;HC protein;Monoclonal 11D8 anti-human butyrylcholinesterase (BChE) heavy chain;Igh protein;Anti-H5N1 hemagglutinin monoclonal anitbody H5M9 heavy chain (Fragment)	Ighg1;Ighg1;HC;HC;;Igh;	A0A075B5P4;A0A0A6YWR2;A0A0B6VMB2;A0A0C6E3V3;A0A0M4KM70;I6L985;U5LP42
0_2	69251.5	A0A075B5P4;A0A0A6YWR2;A0A0B6VMB2;A0A0C6E3V3;A0A0M4KM70;I6L985;U5LP42	A0A075B5P4_MOUSE;A0A0A6YWR2_MOUSE;A0A0B6VMB2_MOUSE;A0A0C6E3V3_MOUSE;A0A0M4KM70_MOUSE;I6L985_MOUSE;U5LP42_MOUSE	Ig gamma-1 chain C region secreted form (Fragment);Ig gamma-1 chain C region secreted form (Fragment);MAb 31C6 heavy chain;HC protein;Monoclonal 11D8 anti-human butyrylcholinesterase (BChE) heavy chain;Igh protein;Anti-H5N1 hemagglutinin monoclonal anitbody H5M9 heavy chain (Fragment)	Ighg1;Ighg1;HC;HC;;Igh;	A0A075B5P4;A0A0A6YWR2;A0A0B6VMB2;A0A0C6E3V3;A0A0M4KM70;I6L985;U5LP42
0_3	74768.3	A0A075B5P4;A0A0A6YWR2;A0A0B6VMB2;A0A0C6E3V3;A0A0M4KM70;I6L985;U5LP42	A0A075B5P4_MOUSE;A0A0A6YWR2_MOUSE;A0A0B6VMB2_MOUSE;A0A0C6E3V3_MOUSE;A0A0M4KM70_MOUSE;I6L985_MOUSE;U5LP42_MOUSE	Ig gamma-1 chain C region secreted form (Fragment);Ig gamma-1 chain C region secreted form (Fragment);MAb 31C6 heavy chain;HC protein;Monoclonal 11D8 anti-human butyrylcholinesterase (BChE) heavy chain;Igh protein;Anti-H5N1 hemagglutinin monoclonal anitbody H5M9 heavy chain (Fragment)	Ighg1;Ighg1;HC;HC;;Igh;	A0A075B5P4;A0A0A6YWR2;A0A0B6VMB2;A0A0C6E3V3;A0A0M4KM70;I6L985;U5LP42
12_1	48049.2	A0A075B5P4;A0A0A6YWR2;A0A0B6VMB2;A0A0C6E3V3;A0A0M4KM70;I6L985;U5LP42	A0A075B5P4_MOUSE;A0A0A6YWR2_MOUSE;A0A0B6VMB2_MOUSE;A0A0C6E3V3_MOUSE;A0A0M4KM70_MOUSE;I6L985_MOUSE;U5LP42_MOUSE	Ig gamma-1 chain C region secreted form (Fragment);Ig gamma-1 chain C region secreted form (Fragment);MAb 31C6 heavy chain;HC protein;Monoclonal 11D8 anti-human butyrylcholinesterase (BChE) heavy chain;Igh protein;Anti-H5N1 hemagglutinin monoclonal anitbody H5M9 heavy chain (Fragment)	Ighg1;Ighg1;HC;HC;;Igh;	A0A075B5P4;A0A0A6YWR2;A0A0B6VMB2;A0A0C6E3V3;A0A0M4KM70;I6L985;U5LP42
12_2	55816.5	A0A075B5P4;A0A0A6YWR2;A0A0B6VMB2;A0A0C6E3V3;A0A0M4KM70;I6L985;U5LP42	A0A075B5P4_MOUSE;A0A0A6YWR2_MOUSE;A0A0B6VMB2_MOUSE;A0A0C6E3V3_MOUSE;A0A0M4KM70_MOUSE;I6L985_MOUSE;U5LP42_MOUSE	Ig gamma-1 chain C region secreted form (Fragment);Ig gamma-1 chain C region secreted form (Fragment);MAb 31C6 heavy chain;HC protein;Monoclonal 11D8 anti-human butyrylcholinesterase (BChE) heavy chain;Igh protein;Anti-H5N1 hemagglutinin monoclonal anitbody H5M9 heavy chain (Fragment)	Ighg1;Ighg1;HC;HC;;Igh;	A0A075B5P4;A0A0A6YWR2;A0A0B6VMB2;A0A0C6E3V3;A0A0M4KM70;I6L985;U5LP42
12_3	50717	A0A075B5P4;A0A0A6YWR2;A0A0B6VMB2;A0A0C6E3V3;A0A0M4KM70;I6L985;U5LP42	A0A075B5P4_MOUSE;A0A0A6YWR2_MOUSE;A0A0B6VMB2_MOUSE;A0A0C6E3V3_MOUSE;A0A0M4KM70_MOUSE;I6L985_MOUSE;U5LP42_MOUSE	Ig gamma-1 chain C region secreted form (Fragment);Ig gamma-1 chain C region secreted form (Fragment);MAb 31C6 heavy chain;HC protein;Monoclonal 11D8 anti-human butyrylcholinesterase (BChE) heavy chain;Igh protein;Anti-H5N1 hemagglutinin monoclonal anitbody H5M9 heavy chain (Fragment)	Ighg1;Ighg1;HC;HC;;Igh;	A0A075B5P4;A0A0A6YWR2;A0A0B6VMB2;A0A0C6E3V3;A0A0M4KM70;I6L985;U5LP42
16_1	59536.2	A0A075B5P4;A0A0A6YWR2;A0A0B6VMB2;A0A0C6E3V3;A0A0M4KM70;I6L985;U5LP42	A0A075B5P4_MOUSE;A0A0A6YWR2_MOUSE;A0A0B6VMB2_MOUSE;A0A0C6E3V3_MOUSE;A0A0M4KM70_MOUSE;I6L985_MOUSE;U5LP42_MOUSE	Ig gamma-1 chain C region secreted form (Fragment);Ig gamma-1 chain C region secreted form (Fragment);MAb 31C6 heavy chain;HC protein;Monoclonal 11D8 anti-human butyrylcholinesterase (BChE) heavy chain;Igh protein;Anti-H5N1 hemagglutinin monoclonal anitbody H5M9 heavy chain (Fragment)	Ighg1;Ighg1;HC;HC;;Igh;	A0A075B5P4;A0A0A6YWR2;A0A0B6VMB2;A0A0C6E3V3;A0A0M4KM70;I6L985;U5LP42
16_2	67681.5	A0A075B5P4;A0A0A6YWR2;A0A0B6VMB2;A0A0C6E3V3;A0A0M4KM70;I6L985;U5LP42	A0A075B5P4_MOUSE;A0A0A6YWR2_MOUSE;A0A0B6VMB2_MOUSE;A0A0C6E3V3_MOUSE;A0A0M4KM70_MOUSE;I6L985_MOUSE;U5LP42_MOUSE	Ig gamma-1 chain C region secreted form (Fragment);Ig gamma-1 chain C region secreted form (Fragment);MAb 31C6 heavy chain;HC protein;Monoclonal 11D8 anti-human butyrylcholinesterase (BChE) heavy chain;Igh protein;Anti-H5N1 hemagglutinin monoclonal anitbody H5M9 heavy chain (Fragment)	Ighg1;Ighg1;HC;HC;;Igh;	A0A075B5P4;A0A0A6YWR2;A0A0B6VMB2;A0A0C6E3V3;A0A0M4KM70;I6L985;U5LP42
16_3	67115.7	A0A075B5P4;A0A0A6YWR2;A0A0B6VMB2;A0A0C6E3V3;A0A0M4KM70;I6L985;U5LP42	A0A075B5P4_MOUSE;A0A0A6YWR2_MOUSE;A0A0B6VMB2_MOUSE;A0A0C6E3V3_MOUSE;A0A0M4KM70_MOUSE;I6L985_MOUSE;U5LP42_MOUSE	Ig gamma-1 chain C region secreted form (Fragment);Ig gamma-1 chain C region secreted form (Fragment);MAb 31C6 heavy chain;HC protein;Monoclonal 11D8 anti-human butyrylcholinesterase (BChE) heavy chain;Igh protein;Anti-H5N1 hemagglutinin monoclonal anitbody H5M9 heavy chain (Fragment)	Ighg1;Ighg1;HC;HC;;Igh;	A0A075B5P4;A0A0A6YWR2;A0A0B6VMB2;A0A0C6E3V3;A0A0M4KM70;I6L985;U5LP42
20_1	80996.6	A0A075B5P4;A0A0A6YWR2;A0A0B6VMB2;A0A0C6E3V3;A0A0M4KM70;I6L985;U5LP42	A0A075B5P4_MOUSE;A0A0A6YWR2_MOUSE;A0A0B6VMB2_MOUSE;A0A0C6E3V3_MOUSE;A0A0M4KM70_MOUSE;I6L985_MOUSE;U5LP42_MOUSE	Ig gamma-1 chain C region secreted form (Fragment);Ig gamma-1 chain C region secreted form (Fragment);MAb 31C6 heavy chain;HC protein;Monoclonal 11D8 anti-human butyrylcholinesterase (BChE) heavy chain;Igh protein;Anti-H5N1 hemagglutinin monoclonal anitbody H5M9 heavy chain (Fragment)	Ighg1;Ighg1;HC;HC;;Igh;	A0A075B5P4;A0A0A6YWR2;A0A0B6VMB2;A0A0C6E3V3;A0A0M4KM70;I6L985;U5LP42
20_2	95243.1	A0A075B5P4;A0A0A6YWR2;A0A0B6VMB2;A0A0C6E3V3;A0A0M4KM70;I6L985;U5LP42	A0A075B5P4_MOUSE;A0A0A6YWR2_MOUSE;A0A0B6VMB2_MOUSE;A0A0C6E3V3_MOUSE;A0A0M4KM70_MOUSE;I6L985_MOUSE;U5LP42_MOUSE	Ig gamma-1 chain C region secreted form (Fragment);Ig gamma-1 chain C region secreted form (Fragment);MAb 31C6 heavy chain;HC protein;Monoclonal 11D8 anti-human butyrylcholinesterase (BChE) heavy chain;Igh protein;Anti-H5N1 hemagglutinin monoclonal anitbody H5M9 heavy chain (Fragment)	Ighg1;Ighg1;HC;HC;;Igh;	A0A075B5P4;A0A0A6YWR2;A0A0B6VMB2;A0A0C6E3V3;A0A0M4KM70;I6L985;U5LP42
20_3	82571.5	A0A075B5P4;A0A0A6YWR2;A0A0B6VMB2;A0A0C6E3V3;A0A0M4KM70;I6L985;U5LP42	A0A075B5P4_MOUSE;A0A0A6YWR2_MOUSE;A0A0B6VMB2_MOUSE;A0A0C6E3V3_MOUSE;A0A0M4KM70_MOUSE;I6L985_MOUSE;U5LP42_MOUSE	Ig gamma-1 chain C region secreted form (Fragment);Ig gamma-1 chain C region secreted form (Fragment);MAb 31C6 heavy chain;HC protein;Monoclonal 11D8 anti-human butyrylcholinesterase (BChE) heavy chain;Igh protein;Anti-H5N1 hemagglutinin monoclonal anitbody H5M9 heavy chain (Fragment)	Ighg1;Ighg1;HC;HC;;Igh;	A0A075B5P4;A0A0A6YWR2;A0A0B6VMB2;A0A0C6E3V3;A0A0M4KM70;I6L985;U5LP42
24_1	117010	A0A075B5P4;A0A0A6YWR2;A0A0B6VMB2;A0A0C6E3V3;A0A0M4KM70;I6L985;U5LP42	A0A075B5P4_MOUSE;A0A0A6YWR2_MOUSE;A0A0B6VMB2_MOUSE;A0A0C6E3V3_MOUSE;A0A0M4KM70_MOUSE;I6L985_MOUSE;U5LP42_MOUSE	Ig gamma-1 chain C region secreted form (Fragment);Ig gamma-1 chain C region secreted form (Fragment);MAb 31C6 heavy chain;HC protein;Monoclonal 11D8 anti-human butyrylcholinesterase (BChE) heavy chain;Igh protein;Anti-H5N1 hemagglutinin monoclonal anitbody H5M9 heavy chain (Fragment)	Ighg1;Ighg1;HC;HC;;Igh;	A0A075B5P4;A0A0A6YWR2;A0A0B6VMB2;A0A0C6E3V3;A0A0M4KM70;I6L985;U5LP42
24_2	113567	A0A075B5P4;A0A0A6YWR2;A0A0B6VMB2;A0A0C6E3V3;A0A0M4KM70;I6L985;U5LP42	A0A075B5P4_MOUSE;A0A0A6YWR2_MOUSE;A0A0B6VMB2_MOUSE;A0A0C6E3V3_MOUSE;A0A0M4KM70_MOUSE;I6L985_MOUSE;U5LP42_MOUSE	Ig gamma-1 chain C region secreted form (Fragment);Ig gamma-1 chain C region secreted form (Fragment);MAb 31C6 heavy chain;HC protein;Monoclonal 11D8 anti-human butyrylcholinesterase (BChE) heavy chain;Igh protein;Anti-H5N1 hemagglutinin monoclonal anitbody H5M9 heavy chain (Fragment)	Ighg1;Ighg1;HC;HC;;Igh;	A0A075B5P4;A0A0A6YWR2;A0A0B6VMB2;A0A0C6E3V3;A0A0M4KM70;I6L985;U5LP42
24_3	99944.8	A0A075B5P4;A0A0A6YWR2;A0A0B6VMB2;A0A0C6E3V3;A0A0M4KM70;I6L985;U5LP42	A0A075B5P4_MOUSE;A0A0A6YWR2_MOUSE;A0A0B6VMB2_MOUSE;A0A0C6E3V3_MOUSE;A0A0M4KM70_MOUSE;I6L985_MOUSE;U5LP42_MOUSE	Ig gamma-1 chain C region secreted form (Fragment);Ig gamma-1 chain C region secreted form (Fragment);MAb 31C6 heavy chain;HC protein;Monoclonal 11D8 anti-human butyrylcholinesterase (BChE) heavy chain;Igh protein;Anti-H5N1 hemagglutinin monoclonal anitbody H5M9 heavy chain (Fragment)	Ighg1;Ighg1;HC;HC;;Igh;	A0A075B5P4;A0A0A6YWR2;A0A0B6VMB2;A0A0C6E3V3;A0A0M4KM70;I6L985;U5LP42
28_1	27431.9	A0A075B5P4;A0A0A6YWR2;A0A0B6VMB2;A0A0C6E3V3;A0A0M4KM70;I6L985;U5LP42	A0A075B5P4_MOUSE;A0A0A6YWR2_MOUSE;A0A0B6VMB2_MOUSE;A0A0C6E3V3_MOUSE;A0A0M4KM70_MOUSE;I6L985_MOUSE;U5LP42_MOUSE	Ig gamma-1 chain C region secreted form (Fragment);Ig gamma-1 chain C region secreted form (Fragment);MAb 31C6 heavy chain;HC protein;Monoclonal 11D8 anti-human butyrylcholinesterase (BChE) heavy chain;Igh protein;Anti-H5N1 hemagglutinin monoclonal anitbody H5M9 heavy chain (Fragment)	Ighg1;Ighg1;HC;HC;;Igh;	A0A075B5P4;A0A0A6YWR2;A0A0B6VMB2;A0A0C6E3V3;A0A0M4KM70;I6L985;U5LP42
28_2	51198.4	A0A075B5P4;A0A0A6YWR2;A0A0B6VMB2;A0A0C6E3V3;A0A0M4KM70;I6L985;U5LP42	A0A075B5P4_MOUSE;A0A0A6YWR2_MOUSE;A0A0B6VMB2_MOUSE;A0A0C6E3V3_MOUSE;A0A0M4KM70_MOUSE;I6L985_MOUSE;U5LP42_MOUSE	Ig gamma-1 chain C region secreted form (Fragment);Ig gamma-1 chain C region secreted form (Fragment);MAb 31C6 heavy chain;HC protein;Monoclonal 11D8 anti-human butyrylcholinesterase (BChE) heavy chain;Igh protein;Anti-H5N1 hemagglutinin monoclonal anitbody H5M9 heavy chain (Fragment)	Ighg1;Ighg1;HC;HC;;Igh;	A0A075B5P4;A0A0A6YWR2;A0A0B6VMB2;A0A0C6E3V3;A0A0M4KM70;I6L985;U5LP42
28_3	54784.1	A0A075B5P4;A0A0A6YWR2;A0A0B6VMB2;A0A0C6E3V3;A0A0M4KM70;I6L985;U5LP42	A0A075B5P4_MOUSE;A0A0A6YWR2_MOUSE;A0A0B6VMB2_MOUSE;A0A0C6E3V3_MOUSE;A0A0M4KM70_MOUSE;I6L985_MOUSE;U5LP42_MOUSE	Ig gamma-1 chain C region secreted form (Fragment);Ig gamma-1 chain C region secreted form (Fragment);MAb 31C6 heavy chain;HC protein;Monoclonal 11D8 anti-human butyrylcholinesterase (BChE) heavy chain;Igh protein;Anti-H5N1 hemagglutinin monoclonal anitbody H5M9 heavy chain (Fragment)	Ighg1;Ighg1;HC;HC;;Igh;	A0A075B5P4;A0A0A6YWR2;A0A0B6VMB2;A0A0C6E3V3;A0A0M4KM70;I6L985;U5LP42
32_1	65629.1	A0A075B5P4;A0A0A6YWR2;A0A0B6VMB2;A0A0C6E3V3;A0A0M4KM70;I6L985;U5LP42	A0A075B5P4_MOUSE;A0A0A6YWR2_MOUSE;A0A0B6VMB2_MOUSE;A0A0C6E3V3_MOUSE;A0A0M4KM70_MOUSE;I6L985_MOUSE;U5LP42_MOUSE	Ig gamma-1 chain C region secreted form (Fragment);Ig gamma-1 chain C region secreted form (Fragment);MAb 31C6 heavy chain;HC protein;Monoclonal 11D8 anti-human butyrylcholinesterase (BChE) heavy chain;Igh protein;Anti-H5N1 hemagglutinin monoclonal anitbody H5M9 heavy chain (Fragment)	Ighg1;Ighg1;HC;HC;;Igh;	A0A075B5P4;A0A0A6YWR2;A0A0B6VMB2;A0A0C6E3V3;A0A0M4KM70;I6L985;U5LP42
32_2	61408.1	A0A075B5P4;A0A0A6YWR2;A0A0B6VMB2;A0A0C6E3V3;A0A0M4KM70;I6L985;U5LP42	A0A075B5P4_MOUSE;A0A0A6YWR2_MOUSE;A0A0B6VMB2_MOUSE;A0A0C6E3V3_MOUSE;A0A0M4KM70_MOUSE;I6L985_MOUSE;U5LP42_MOUSE	Ig gamma-1 chain C region secreted form (Fragment);Ig gamma-1 chain C region secreted form (Fragment);MAb 31C6 heavy chain;HC protein;Monoclonal 11D8 anti-human butyrylcholinesterase (BChE) heavy chain;Igh protein;Anti-H5N1 hemagglutinin monoclonal anitbody H5M9 heavy chain (Fragment)	Ighg1;Ighg1;HC;HC;;Igh;	A0A075B5P4;A0A0A6YWR2;A0A0B6VMB2;A0A0C6E3V3;A0A0M4KM70;I6L985;U5LP42
32_3	68127.4	A0A075B5P4;A0A0A6YWR2;A0A0B6VMB2;A0A0C6E3V3;A0A0M4KM70;I6L985;U5LP42	A0A075B5P4_MOUSE;A0A0A6YWR2_MOUSE;A0A0B6VMB2_MOUSE;A0A0C6E3V3_MOUSE;A0A0M4KM70_MOUSE;I6L985_MOUSE;U5LP42_MOUSE	Ig gamma-1 chain C region secreted form (Fragment);Ig gamma-1 chain C region secreted form (Fragment);MAb 31C6 heavy chain;HC protein;Monoclonal 11D8 anti-human butyrylcholinesterase (BChE) heavy chain;Igh protein;Anti-H5N1 hemagglutinin monoclonal anitbody H5M9 heavy chain (Fragment)	Ighg1;Ighg1;HC;HC;;Igh;	A0A075B5P4;A0A0A6YWR2;A0A0B6VMB2;A0A0C6E3V3;A0A0M4KM70;I6L985;U5LP42
36_1	80510.4	A0A075B5P4;A0A0A6YWR2;A0A0B6VMB2;A0A0C6E3V3;A0A0M4KM70;I6L985;U5LP42	A0A075B5P4_MOUSE;A0A0A6YWR2_MOUSE;A0A0B6VMB2_MOUSE;A0A0C6E3V3_MOUSE;A0A0M4KM70_MOUSE;I6L985_MOUSE;U5LP42_MOUSE	Ig gamma-1 chain C region secreted form (Fragment);Ig gamma-1 chain C region secreted form (Fragment);MAb 31C6 heavy chain;HC protein;Monoclonal 11D8 anti-human butyrylcholinesterase (BChE) heavy chain;Igh protein;Anti-H5N1 hemagglutinin monoclonal anitbody H5M9 heavy chain (Fragment)	Ighg1;Ighg1;HC;HC;;Igh;	A0A075B5P4;A0A0A6YWR2;A0A0B6VMB2;A0A0C6E3V3;A0A0M4KM70;I6L985;U5LP42
36_2	85807.9	A0A075B5P4;A0A0A6YWR2;A0A0B6VMB2;A0A0C6E3V3;A0A0M4KM70;I6L985;U5LP42	A0A075B5P4_MOUSE;A0A0A6YWR2_MOUSE;A0A0B6VMB2_MOUSE;A0A0C6E3V3_MOUSE;A0A0M4KM70_MOUSE;I6L985_MOUSE;U5LP42_MOUSE	Ig gamma-1 chain C region secreted form (Fragment);Ig gamma-1 chain C region secreted form (Fragment);MAb 31C6 heavy chain;HC protein;Monoclonal 11D8 anti-human butyrylcholinesterase (BChE) heavy chain;Igh protein;Anti-H5N1 hemagglutinin monoclonal anitbody H5M9 heavy chain (Fragment)	Ighg1;Ighg1;HC;HC;;Igh;	A0A075B5P4;A0A0A6YWR2;A0A0B6VMB2;A0A0C6E3V3;A0A0M4KM70;I6L985;U5LP42
36_3	79857.6	A0A075B5P4;A0A0A6YWR2;A0A0B6VMB2;A0A0C6E3V3;A0A0M4KM70;I6L985;U5LP42	A0A075B5P4_MOUSE;A0A0A6YWR2_MOUSE;A0A0B6VMB2_MOUSE;A0A0C6E3V3_MOUSE;A0A0M4KM70_MOUSE;I6L985_MOUSE;U5LP42_MOUSE	Ig gamma-1 chain C region secreted form (Fragment);Ig gamma-1 chain C region secreted form (Fragment);MAb 31C6 heavy chain;HC protein;Monoclonal 11D8 anti-human butyrylcholinesterase (BChE) heavy chain;Igh protein;Anti-H5N1 hemagglutinin monoclonal anitbody H5M9 heavy chain (Fragment)	Ighg1;Ighg1;HC;HC;;Igh;	A0A075B5P4;A0A0A6YWR2;A0A0B6VMB2;A0A0C6E3V3;A0A0M4KM70;I6L985;U5LP42
0_1	7044.34	A0A075B5U6;A0A075B5U7;A0A075B5V0;A0A075B5V1;A0A075B5V2;A0A075B5V6;A0A075B5V7;A0A0A6YWK5;A0A0A6YX66;A0A0A6YXN5;A0A0A6YY38;A0A0M4LB22;A2MXS8;K7T947;K7TGV2;P06330;Q58E56;Q6PJA7;X5J4N8;X5J533;X5J544;X5J5C8;X5J5I0;X5J5Q0	A0A075B5U6_MOUSE;A0A075B5U7_MOUSE;A0A075B5V0_MOUSE;A0A075B5V1_MOUSE;A0A075B5V2_MOUSE;A0A075B5V6_MOUSE;A0A075B5V7_MOUSE;A0A0A6YWK5_MOUSE;A0A0A6YX66_MOUSE;A0A0A6YXN5_MOUSE;A0A0A6YY38_MOUSE;A0A0M4LB22_MOUSE;A2MXS8_MOUSE;K7T947_MOUSE;K7TGV2_MOUSE;HVM51_MOUSE;Q58E56_MOUSE;Q6PJA7_MOUSE;X5J4N8_MOUSE;X5J533_MOUSE;X5J544_MOUSE;X5J5C8_MOUSE;X5J5I0_MOUSE;X5J5Q0_MOUSE	Immunoglobulin heavy variable V1-20;Immunoglobulin heavy variable 1-22 (Fragment);Immunoglobulin heavy variable 1-26 (Fragment);Immunoglobulin heavy variable 1-31;Immunoglobulin heavy variable 1-34 (Fragment);Immunoglobulin heavy variable V1-42;Immunoglobulin heavy variable V1-43;Immunoglobulin heavy variable 1-31 (Fragment);Immunoglobulin heavy variable V1-20 (Fragment);Immunoglobulin heavy vari…	Ighv1-20;Ighv1-22;Ighv1-26;Ighv1-31;Ighv1-34;Ighv1-42;Ighv1-43;Ighv1-31;Ighv1-20;Ighv1-43;Ighv1-42;;;;;;Igh;Igh;;;;;;	A0A075B5U6;A0A075B5U7;A0A075B5V0;A0A075B5V1;A0A075B5V2;A0A075B5V6;A0A075B5V7;A0A0A6YWK5;A0A0A6YX66;A0A0A6YXN5;A0A0A6YY38;A0A0M4LB22;A2MXS8;K7T947;K7TGV2;P06330;Q58E56;Q6PJA7;X5J4N8;X5J533;X5J544;X5J5C8;X5J5I0;X5J5Q0
0_2	7586.99	A0A075B5U6;A0A075B5U7;A0A075B5V0;A0A075B5V1;A0A075B5V2;A0A075B5V6;A0A075B5V7;A0A0A6YWK5;A0A0A6YX66;A0A0A6YXN5;A0A0A6YY38;A0A0M4LB22;A2MXS8;K7T947;K7TGV2;P06330;Q58E56;Q6PJA7;X5J4N8;X5J533;X5J544;X5J5C8;X5J5I0;X5J5Q0	A0A075B5U6_MOUSE;A0A075B5U7_MOUSE;A0A075B5V0_MOUSE;A0A075B5V1_MOUSE;A0A075B5V2_MOUSE;A0A075B5V6_MOUSE;A0A075B5V7_MOUSE;A0A0A6YWK5_MOUSE;A0A0A6YX66_MOUSE;A0A0A6YXN5_MOUSE;A0A0A6YY38_MOUSE;A0A0M4LB22_MOUSE;A2MXS8_MOUSE;K7T947_MOUSE;K7TGV2_MOUSE;HVM51_MOUSE;Q58E56_MOUSE;Q6PJA7_MOUSE;X5J4N8_MOUSE;X5J533_MOUSE;X5J544_MOUSE;X5J5C8_MOUSE;X5J5I0_MOUSE;X5J5Q0_MOUSE	Immunoglobulin heavy variable V1-20;Immunoglobulin heavy variable 1-22 (Fragment);Immunoglobulin heavy variable 1-26 (Fragment);Immunoglobulin heavy variable 1-31;Immunoglobulin heavy variable 1-34 (Fragment);Immunoglobulin heavy variable V1-42;Immunoglobulin heavy variable V1-43;Immunoglobulin heavy variable 1-31 (Fragment);Immunoglobulin heavy variable V1-20 (Fragment);Immunoglobulin heavy vari…	Ighv1-20;Ighv1-22;Ighv1-26;Ighv1-31;Ighv1-34;Ighv1-42;Ighv1-43;Ighv1-31;Ighv1-20;Ighv1-43;Ighv1-42;;;;;;Igh;Igh;;;;;;	A0A075B5U6;A0A075B5U7;A0A075B5V0;A0A075B5V1;A0A075B5V2;A0A075B5V6;A0A075B5V7;A0A0A6YWK5;A0A0A6YX66;A0A0A6YXN5;A0A0A6YY38;A0A0M4LB22;A2MXS8;K7T947;K7TGV2;P06330;Q58E56;Q6PJA7;X5J4N8;X5J533;X5J544;X5J5C8;X5J5I0;X5J5Q0
0_3	8810.74	A0A075B5U6;A0A075B5U7;A0A075B5V0;A0A075B5V1;A0A075B5V2;A0A075B5V6;A0A075B5V7;A0A0A6YWK5;A0A0A6YX66;A0A0A6YXN5;A0A0A6YY38;A0A0M4LB22;A2MXS8;K7T947;K7TGV2;P06330;Q58E56;Q6PJA7;X5J4N8;X5J533;X5J544;X5J5C8;X5J5I0;X5J5Q0	A0A075B5U6_MOUSE;A0A075B5U7_MOUSE;A0A075B5V0_MOUSE;A0A075B5V1_MOUSE;A0A075B5V2_MOUSE;A0A075B5V6_MOUSE;A0A075B5V7_MOUSE;A0A0A6YWK5_MOUSE;A0A0A6YX66_MOUSE;A0A0A6YXN5_MOUSE;A0A0A6YY38_MOUSE;A0A0M4LB22_MOUSE;A2MXS8_MOUSE;K7T947_MOUSE;K7TGV2_MOUSE;HVM51_MOUSE;Q58E56_MOUSE;Q6PJA7_MOUSE;X5J4N8_MOUSE;X5J533_MOUSE;X5J544_MOUSE;X5J5C8_MOUSE;X5J5I0_MOUSE;X5J5Q0_MOUSE	Immunoglobulin heavy variable V1-20;Immunoglobulin heavy variable 1-22 (Fragment);Immunoglobulin heavy variable 1-26 (Fragment);Immunoglobulin heavy variable 1-31;Immunoglobulin heavy variable 1-34 (Fragment);Immunoglobulin heavy variable V1-42;Immunoglobulin heavy variable V1-43;Immunoglobulin heavy variable 1-31 (Fragment);Immunoglobulin heavy variable V1-20 (Fragment);Immunoglobulin heavy vari…	Ighv1-20;Ighv1-22;Ighv1-26;Ighv1-31;Ighv1-34;Ighv1-42;Ighv1-43;Ighv1-31;Ighv1-20;Ighv1-43;Ighv1-42;;;;;;Igh;Igh;;;;;;	A0A075B5U6;A0A075B5U7;A0A075B5V0;A0A075B5V1;A0A075B5V2;A0A075B5V6;A0A075B5V7;A0A0A6YWK5;A0A0A6YX66;A0A0A6YXN5;A0A0A6YY38;A0A0M4LB22;A2MXS8;K7T947;K7TGV2;P06330;Q58E56;Q6PJA7;X5J4N8;X5J533;X5J544;X5J5C8;X5J5I0;X5J5Q0
12_1	3150.08	A0A075B5U6;A0A075B5U7;A0A075B5V0;A0A075B5V1;A0A075B5V2;A0A075B5V6;A0A075B5V7;A0A0A6YWK5;A0A0A6YX66;A0A0A6YXN5;A0A0A6YY38;A0A0M4LB22;A2MXS8;K7T947;K7TGV2;P06330;Q58E56;Q6PJA7;X5J4N8;X5J533;X5J544;X5J5C8;X5J5I0;X5J5Q0	A0A075B5U6_MOUSE;A0A075B5U7_MOUSE;A0A075B5V0_MOUSE;A0A075B5V1_MOUSE;A0A075B5V2_MOUSE;A0A075B5V6_MOUSE;A0A075B5V7_MOUSE;A0A0A6YWK5_MOUSE;A0A0A6YX66_MOUSE;A0A0A6YXN5_MOUSE;A0A0A6YY38_MOUSE;A0A0M4LB22_MOUSE;A2MXS8_MOUSE;K7T947_MOUSE;K7TGV2_MOUSE;HVM51_MOUSE;Q58E56_MOUSE;Q6PJA7_MOUSE;X5J4N8_MOUSE;X5J533_MOUSE;X5J544_MOUSE;X5J5C8_MOUSE;X5J5I0_MOUSE;X5J5Q0_MOUSE	Immunoglobulin heavy variable V1-20;Immunoglobulin heavy variable 1-22 (Fragment);Immunoglobulin heavy variable 1-26 (Fragment);Immunoglobulin heavy variable 1-31;Immunoglobulin heavy variable 1-34 (Fragment);Immunoglobulin heavy variable V1-42;Immunoglobulin heavy variable V1-43;Immunoglobulin heavy variable 1-31 (Fragment);Immunoglobulin heavy variable V1-20 (Fragment);Immunoglobulin heavy vari…	Ighv1-20;Ighv1-22;Ighv1-26;Ighv1-31;Ighv1-34;Ighv1-42;Ighv1-43;Ighv1-31;Ighv1-20;Ighv1-43;Ighv1-42;;;;;;Igh;Igh;;;;;;	A0A075B5U6;A0A075B5U7;A0A075B5V0;A0A075B5V1;A0A075B5V2;A0A075B5V6;A0A075B5V7;A0A0A6YWK5;A0A0A6YX66;A0A0A6YXN5;A0A0A6YY38;A0A0M4LB22;A2MXS8;K7T947;K7TGV2;P06330;Q58E56;Q6PJA7;X5J4N8;X5J533;X5J544;X5J5C8;X5J5I0;X5J5Q0
12_2	2642.36	A0A075B5U6;A0A075B5U7;A0A075B5V0;A0A075B5V1;A0A075B5V2;A0A075B5V6;A0A075B5V7;A0A0A6YWK5;A0A0A6YX66;A0A0A6YXN5;A0A0A6YY38;A0A0M4LB22;A2MXS8;K7T947;K7TGV2;P06330;Q58E56;Q6PJA7;X5J4N8;X5J533;X5J544;X5J5C8;X5J5I0;X5J5Q0	A0A075B5U6_MOUSE;A0A075B5U7_MOUSE;A0A075B5V0_MOUSE;A0A075B5V1_MOUSE;A0A075B5V2_MOUSE;A0A075B5V6_MOUSE;A0A075B5V7_MOUSE;A0A0A6YWK5_MOUSE;A0A0A6YX66_MOUSE;A0A0A6YXN5_MOUSE;A0A0A6YY38_MOUSE;A0A0M4LB22_MOUSE;A2MXS8_MOUSE;K7T947_MOUSE;K7TGV2_MOUSE;HVM51_MOUSE;Q58E56_MOUSE;Q6PJA7_MOUSE;X5J4N8_MOUSE;X5J533_MOUSE;X5J544_MOUSE;X5J5C8_MOUSE;X5J5I0_MOUSE;X5J5Q0_MOUSE	Immunoglobulin heavy variable V1-20;Immunoglobulin heavy variable 1-22 (Fragment);Immunoglobulin heavy variable 1-26 (Fragment);Immunoglobulin heavy variable 1-31;Immunoglobulin heavy variable 1-34 (Fragment);Immunoglobulin heavy variable V1-42;Immunoglobulin heavy variable V1-43;Immunoglobulin heavy variable 1-31 (Fragment);Immunoglobulin heavy variable V1-20 (Fragment);Immunoglobulin heavy vari…	Ighv1-20;Ighv1-22;Ighv1-26;Ighv1-31;Ighv1-34;Ighv1-42;Ighv1-43;Ighv1-31;Ighv1-20;Ighv1-43;Ighv1-42;;;;;;Igh;Igh;;;;;;	A0A075B5U6;A0A075B5U7;A0A075B5V0;A0A075B5V1;A0A075B5V2;A0A075B5V6;A0A075B5V7;A0A0A6YWK5;A0A0A6YX66;A0A0A6YXN5;A0A0A6YY38;A0A0M4LB22;A2MXS8;K7T947;K7TGV2;P06330;Q58E56;Q6PJA7;X5J4N8;X5J533;X5J544;X5J5C8;X5J5I0;X5J5Q0
12_3	2695.27	A0A075B5U6;A0A075B5U7;A0A075B5V0;A0A075B5V1;A0A075B5V2;A0A075B5V6;A0A075B5V7;A0A0A6YWK5;A0A0A6YX66;A0A0A6YXN5;A0A0A6YY38;A0A0M4LB22;A2MXS8;K7T947;K7TGV2;P06330;Q58E56;Q6PJA7;X5J4N8;X5J533;X5J544;X5J5C8;X5J5I0;X5J5Q0	A0A075B5U6_MOUSE;A0A075B5U7_MOUSE;A0A075B5V0_MOUSE;A0A075B5V1_MOUSE;A0A075B5V2_MOUSE;A0A075B5V6_MOUSE;A0A075B5V7_MOUSE;A0A0A6YWK5_MOUSE;A0A0A6YX66_MOUSE;A0A0A6YXN5_MOUSE;A0A0A6YY38_MOUSE;A0A0M4LB22_MOUSE;A2MXS8_MOUSE;K7T947_MOUSE;K7TGV2_MOUSE;HVM51_MOUSE;Q58E56_MOUSE;Q6PJA7_MOUSE;X5J4N8_MOUSE;X5J533_MOUSE;X5J544_MOUSE;X5J5C8_MOUSE;X5J5I0_MOUSE;X5J5Q0_MOUSE	Immunoglobulin heavy variable V1-20;Immunoglobulin heavy variable 1-22 (Fragment);Immunoglobulin heavy variable 1-26 (Fragment);Immunoglobulin heavy variable 1-31;Immunoglobulin heavy variable 1-34 (Fragment);Immunoglobulin heavy variable V1-42;Immunoglobulin heavy variable V1-43;Immunoglobulin heavy variable 1-31 (Fragment);Immunoglobulin heavy variable V1-20 (Fragment);Immunoglobulin heavy vari…	Ighv1-20;Ighv1-22;Ighv1-26;Ighv1-31;Ighv1-34;Ighv1-42;Ighv1-43;Ighv1-31;Ighv1-20;Ighv1-43;Ighv1-42;;;;;;Igh;Igh;;;;;;	A0A075B5U6;A0A075B5U7;A0A075B5V0;A0A075B5V1;A0A075B5V2;A0A075B5V6;A0A075B5V7;A0A0A6YWK5;A0A0A6YX66;A0A0A6YXN5;A0A0A6YY38;A0A0M4LB22;A2MXS8;K7T947;K7TGV2;P06330;Q58E56;Q6PJA7;X5J4N8;X5J533;X5J544;X5J5C8;X5J5I0;X5J5Q0
16_1	2815.33	A0A075B5U6;A0A075B5U7;A0A075B5V0;A0A075B5V1;A0A075B5V2;A0A075B5V6;A0A075B5V7;A0A0A6YWK5;A0A0A6YX66;A0A0A6YXN5;A0A0A6YY38;A0A0M4LB22;A2MXS8;K7T947;K7TGV2;P06330;Q58E56;Q6PJA7;X5J4N8;X5J533;X5J544;X5J5C8;X5J5I0;X5J5Q0	A0A075B5U6_MOUSE;A0A075B5U7_MOUSE;A0A075B5V0_MOUSE;A0A075B5V1_MOUSE;A0A075B5V2_MOUSE;A0A075B5V6_MOUSE;A0A075B5V7_MOUSE;A0A0A6YWK5_MOUSE;A0A0A6YX66_MOUSE;A0A0A6YXN5_MOUSE;A0A0A6YY38_MOUSE;A0A0M4LB22_MOUSE;A2MXS8_MOUSE;K7T947_MOUSE;K7TGV2_MOUSE;HVM51_MOUSE;Q58E56_MOUSE;Q6PJA7_MOUSE;X5J4N8_MOUSE;X5J533_MOUSE;X5J544_MOUSE;X5J5C8_MOUSE;X5J5I0_MOUSE;X5J5Q0_MOUSE	Immunoglobulin heavy variable V1-20;Immunoglobulin heavy variable 1-22 (Fragment);Immunoglobulin heavy variable 1-26 (Fragment);Immunoglobulin heavy variable 1-31;Immunoglobulin heavy variable 1-34 (Fragment);Immunoglobulin heavy variable V1-42;Immunoglobulin heavy variable V1-43;Immunoglobulin heavy variable 1-31 (Fragment);Immunoglobulin heavy variable V1-20 (Fragment);Immunoglobulin heavy vari…	Ighv1-20;Ighv1-22;Ighv1-26;Ighv1-31;Ighv1-34;Ighv1-42;Ighv1-43;Ighv1-31;Ighv1-20;Ighv1-43;Ighv1-42;;;;;;Igh;Igh;;;;;;	A0A075B5U6;A0A075B5U7;A0A075B5V0;A0A075B5V1;A0A075B5V2;A0A075B5V6;A0A075B5V7;A0A0A6YWK5;A0A0A6YX66;A0A0A6YXN5;A0A0A6YY38;A0A0M4LB22;A2MXS8;K7T947;K7TGV2;P06330;Q58E56;Q6PJA7;X5J4N8;X5J533;X5J544;X5J5C8;X5J5I0;X5J5Q0
16_2	2655.02	A0A075B5U6;A0A075B5U7;A0A075B5V0;A0A075B5V1;A0A075B5V2;A0A075B5V6;A0A075B5V7;A0A0A6YWK5;A0A0A6YX66;A0A0A6YXN5;A0A0A6YY38;A0A0M4LB22;A2MXS8;K7T947;K7TGV2;P06330;Q58E56;Q6PJA7;X5J4N8;X5J533;X5J544;X5J5C8;X5J5I0;X5J5Q0	A0A075B5U6_MOUSE;A0A075B5U7_MOUSE;A0A075B5V0_MOUSE;A0A075B5V1_MOUSE;A0A075B5V2_MOUSE;A0A075B5V6_MOUSE;A0A075B5V7_MOUSE;A0A0A6YWK5_MOUSE;A0A0A6YX66_MOUSE;A0A0A6YXN5_MOUSE;A0A0A6YY38_MOUSE;A0A0M4LB22_MOUSE;A2MXS8_MOUSE;K7T947_MOUSE;K7TGV2_MOUSE;HVM51_MOUSE;Q58E56_MOUSE;Q6PJA7_MOUSE;X5J4N8_MOUSE;X5J533_MOUSE;X5J544_MOUSE;X5J5C8_MOUSE;X5J5I0_MOUSE;X5J5Q0_MOUSE	Immunoglobulin heavy variable V1-20;Immunoglobulin heavy variable 1-22 (Fragment);Immunoglobulin heavy variable 1-26 (Fragment);Immunoglobulin heavy variable 1-31;Immunoglobulin heavy variable 1-34 (Fragment);Immunoglobulin heavy variable V1-42;Immunoglobulin heavy variable V1-43;Immunoglobulin heavy variable 1-31 (Fragment);Immunoglobulin heavy variable V1-20 (Fragment);Immunoglobulin heavy vari…	Ighv1-20;Ighv1-22;Ighv1-26;Ighv1-31;Ighv1-34;Ighv1-42;Ighv1-43;Ighv1-31;Ighv1-20;Ighv1-43;Ighv1-42;;;;;;Igh;Igh;;;;;;	A0A075B5U6;A0A075B5U7;A0A075B5V0;A0A075B5V1;A0A075B5V2;A0A075B5V6;A0A075B5V7;A0A0A6YWK5;A0A0A6YX66;A0A0A6YXN5;A0A0A6YY38;A0A0M4LB22;A2MXS8;K7T947;K7TGV2;P06330;Q58E56;Q6PJA7;X5J4N8;X5J533;X5J544;X5J5C8;X5J5I0;X5J5Q0
16_3	2124.4	A0A075B5U6;A0A075B5U7;A0A075B5V0;A0A075B5V1;A0A075B5V2;A0A075B5V6;A0A075B5V7;A0A0A6YWK5;A0A0A6YX66;A0A0A6YXN5;A0A0A6YY38;A0A0M4LB22;A2MXS8;K7T947;K7TGV2;P06330;Q58E56;Q6PJA7;X5J4N8;X5J533;X5J544;X5J5C8;X5J5I0;X5J5Q0	A0A075B5U6_MOUSE;A0A075B5U7_MOUSE;A0A075B5V0_MOUSE;A0A075B5V1_MOUSE;A0A075B5V2_MOUSE;A0A075B5V6_MOUSE;A0A075B5V7_MOUSE;A0A0A6YWK5_MOUSE;A0A0A6YX66_MOUSE;A0A0A6YXN5_MOUSE;A0A0A6YY38_MOUSE;A0A0M4LB22_MOUSE;A2MXS8_MOUSE;K7T947_MOUSE;K7TGV2_MOUSE;HVM51_MOUSE;Q58E56_MOUSE;Q6PJA7_MOUSE;X5J4N8_MOUSE;X5J533_MOUSE;X5J544_MOUSE;X5J5C8_MOUSE;X5J5I0_MOUSE;X5J5Q0_MOUSE	Immunoglobulin heavy variable V1-20;Immunoglobulin heavy variable 1-22 (Fragment);Immunoglobulin heavy variable 1-26 (Fragment);Immunoglobulin heavy variable 1-31;Immunoglobulin heavy variable 1-34 (Fragment);Immunoglobulin heavy variable V1-42;Immunoglobulin heavy variable V1-43;Immunoglobulin heavy variable 1-31 (Fragment);Immunoglobulin heavy variable V1-20 (Fragment);Immunoglobulin heavy vari…	Ighv1-20;Ighv1-22;Ighv1-26;Ighv1-31;Ighv1-34;Ighv1-42;Ighv1-43;Ighv1-31;Ighv1-20;Ighv1-43;Ighv1-42;;;;;;Igh;Igh;;;;;;	A0A075B5U6;A0A075B5U7;A0A075B5V0;A0A075B5V1;A0A075B5V2;A0A075B5V6;A0A075B5V7;A0A0A6YWK5;A0A0A6YX66;A0A0A6YXN5;A0A0A6YY38;A0A0M4LB22;A2MXS8;K7T947;K7TGV2;P06330;Q58E56;Q6PJA7;X5J4N8;X5J533;X5J544;X5J5C8;X5J5I0;X5J5Q0
20_1	6279.03	A0A075B5U6;A0A075B5U7;A0A075B5V0;A0A075B5V1;A0A075B5V2;A0A075B5V6;A0A075B5V7;A0A0A6YWK5;A0A0A6YX66;A0A0A6YXN5;A0A0A6YY38;A0A0M4LB22;A2MXS8;K7T947;K7TGV2;P06330;Q58E56;Q6PJA7;X5J4N8;X5J533;X5J544;X5J5C8;X5J5I0;X5J5Q0	A0A075B5U6_MOUSE;A0A075B5U7_MOUSE;A0A075B5V0_MOUSE;A0A075B5V1_MOUSE;A0A075B5V2_MOUSE;A0A075B5V6_MOUSE;A0A075B5V7_MOUSE;A0A0A6YWK5_MOUSE;A0A0A6YX66_MOUSE;A0A0A6YXN5_MOUSE;A0A0A6YY38_MOUSE;A0A0M4LB22_MOUSE;A2MXS8_MOUSE;K7T947_MOUSE;K7TGV2_MOUSE;HVM51_MOUSE;Q58E56_MOUSE;Q6PJA7_MOUSE;X5J4N8_MOUSE;X5J533_MOUSE;X5J544_MOUSE;X5J5C8_MOUSE;X5J5I0_MOUSE;X5J5Q0_MOUSE	Immunoglobulin heavy variable V1-20;Immunoglobulin heavy variable 1-22 (Fragment);Immunoglobulin heavy variable 1-26 (Fragment);Immunoglobulin heavy variable 1-31;Immunoglobulin heavy variable 1-34 (Fragment);Immunoglobulin heavy variable V1-42;Immunoglobulin heavy variable V1-43;Immunoglobulin heavy variable 1-31 (Fragment);Immunoglobulin heavy variable V1-20 (Fragment);Immunoglobulin heavy vari…	Ighv1-20;Ighv1-22;Ighv1-26;Ighv1-31;Ighv1-34;Ighv1-42;Ighv1-43;Ighv1-31;Ighv1-20;Ighv1-43;Ighv1-42;;;;;;Igh;Igh;;;;;;	A0A075B5U6;A0A075B5U7;A0A075B5V0;A0A075B5V1;A0A075B5V2;A0A075B5V6;A0A075B5V7;A0A0A6YWK5;A0A0A6YX66;A0A0A6YXN5;A0A0A6YY38;A0A0M4LB22;A2MXS8;K7T947;K7TGV2;P06330;Q58E56;Q6PJA7;X5J4N8;X5J533;X5J544;X5J5C8;X5J5I0;X5J5Q0
20_2	7754.35	A0A075B5U6;A0A075B5U7;A0A075B5V0;A0A075B5V1;A0A075B5V2;A0A075B5V6;A0A075B5V7;A0A0A6YWK5;A0A0A6YX66;A0A0A6YXN5;A0A0A6YY38;A0A0M4LB22;A2MXS8;K7T947;K7TGV2;P06330;Q58E56;Q6PJA7;X5J4N8;X5J533;X5J544;X5J5C8;X5J5I0;X5J5Q0	A0A075B5U6_MOUSE;A0A075B5U7_MOUSE;A0A075B5V0_MOUSE;A0A075B5V1_MOUSE;A0A075B5V2_MOUSE;A0A075B5V6_MOUSE;A0A075B5V7_MOUSE;A0A0A6YWK5_MOUSE;A0A0A6YX66_MOUSE;A0A0A6YXN5_MOUSE;A0A0A6YY38_MOUSE;A0A0M4LB22_MOUSE;A2MXS8_MOUSE;K7T947_MOUSE;K7TGV2_MOUSE;HVM51_MOUSE;Q58E56_MOUSE;Q6PJA7_MOUSE;X5J4N8_MOUSE;X5J533_MOUSE;X5J544_MOUSE;X5J5C8_MOUSE;X5J5I0_MOUSE;X5J5Q0_MOUSE	Immunoglobulin heavy variable V1-20;Immunoglobulin heavy variable 1-22 (Fragment);Immunoglobulin heavy variable 1-26 (Fragment);Immunoglobulin heavy variable 1-31;Immunoglobulin heavy variable 1-34 (Fragment);Immunoglobulin heavy variable V1-42;Immunoglobulin heavy variable V1-43;Immunoglobulin heavy variable 1-31 (Fragment);Immunoglobulin heavy variable V1-20 (Fragment);Immunoglobulin heavy vari…	Ighv1-20;Ighv1-22;Ighv1-26;Ighv1-31;Ighv1-34;Ighv1-42;Ighv1-43;Ighv1-31;Ighv1-20;Ighv1-43;Ighv1-42;;;;;;Igh;Igh;;;;;;	A0A075B5U6;A0A075B5U7;A0A075B5V0;A0A075B5V1;A0A075B5V2;A0A075B5V6;A0A075B5V7;A0A0A6YWK5;A0A0A6YX66;A0A0A6YXN5;A0A0A6YY38;A0A0M4LB22;A2MXS8;K7T947;K7TGV2;P06330;Q58E56;Q6PJA7;X5J4N8;X5J533;X5J544;X5J5C8;X5J5I0;X5J5Q0
20_3	7353.36	A0A075B5U6;A0A075B5U7;A0A075B5V0;A0A075B5V1;A0A075B5V2;A0A075B5V6;A0A075B5V7;A0A0A6YWK5;A0A0A6YX66;A0A0A6YXN5;A0A0A6YY38;A0A0M4LB22;A2MXS8;K7T947;K7TGV2;P06330;Q58E56;Q6PJA7;X5J4N8;X5J533;X5J544;X5J5C8;X5J5I0;X5J5Q0	A0A075B5U6_MOUSE;A0A075B5U7_MOUSE;A0A075B5V0_MOUSE;A0A075B5V1_MOUSE;A0A075B5V2_MOUSE;A0A075B5V6_MOUSE;A0A075B5V7_MOUSE;A0A0A6YWK5_MOUSE;A0A0A6YX66_MOUSE;A0A0A6YXN5_MOUSE;A0A0A6YY38_MOUSE;A0A0M4LB22_MOUSE;A2MXS8_MOUSE;K7T947_MOUSE;K7TGV2_MOUSE;HVM51_MOUSE;Q58E56_MOUSE;Q6PJA7_MOUSE;X5J4N8_MOUSE;X5J533_MOUSE;X5J544_MOUSE;X5J5C8_MOUSE;X5J5I0_MOUSE;X5J5Q0_MOUSE	Immunoglobulin heavy variable V1-20;Immunoglobulin heavy variable 1-22 (Fragment);Immunoglobulin heavy variable 1-26 (Fragment);Immunoglobulin heavy variable 1-31;Immunoglobulin heavy variable 1-34 (Fragment);Immunoglobulin heavy variable V1-42;Immunoglobulin heavy variable V1-43;Immunoglobulin heavy variable 1-31 (Fragment);Immunoglobulin heavy variable V1-20 (Fragment);Immunoglobulin heavy vari…	Ighv1-20;Ighv1-22;Ighv1-26;Ighv1-31;Ighv1-34;Ighv1-42;Ighv1-43;Ighv1-31;Ighv1-20;Ighv1-43;Ighv1-42;;;;;;Igh;Igh;;;;;;	A0A075B5U6;A0A075B5U7;A0A075B5V0;A0A075B5V1;A0A075B5V2;A0A075B5V6;A0A075B5V7;A0A0A6YWK5;A0A0A6YX66;A0A0A6YXN5;A0A0A6YY38;A0A0M4LB22;A2MXS8;K7T947;K7TGV2;P06330;Q58E56;Q6PJA7;X5J4N8;X5J533;X5J544;X5J5C8;X5J5I0;X5J5Q0
24_1	3963.19	A0A075B5U6;A0A075B5U7;A0A075B5V0;A0A075B5V1;A0A075B5V2;A0A075B5V6;A0A075B5V7;A0A0A6YWK5;A0A0A6YX66;A0A0A6YXN5;A0A0A6YY38;A0A0M4LB22;A2MXS8;K7T947;K7TGV2;P06330;Q58E56;Q6PJA7;X5J4N8;X5J533;X5J544;X5J5C8;X5J5I0;X5J5Q0	A0A075B5U6_MOUSE;A0A075B5U7_MOUSE;A0A075B5V0_MOUSE;A0A075B5V1_MOUSE;A0A075B5V2_MOUSE;A0A075B5V6_MOUSE;A0A075B5V7_MOUSE;A0A0A6YWK5_MOUSE;A0A0A6YX66_MOUSE;A0A0A6YXN5_MOUSE;A0A0A6YY38_MOUSE;A0A0M4LB22_MOUSE;A2MXS8_MOUSE;K7T947_MOUSE;K7TGV2_MOUSE;HVM51_MOUSE;Q58E56_MOUSE;Q6PJA7_MOUSE;X5J4N8_MOUSE;X5J533_MOUSE;X5J544_MOUSE;X5J5C8_MOUSE;X5J5I0_MOUSE;X5J5Q0_MOUSE	Immunoglobulin heavy variable V1-20;Immunoglobulin heavy variable 1-22 (Fragment);Immunoglobulin heavy variable 1-26 (Fragment);Immunoglobulin heavy variable 1-31;Immunoglobulin heavy variable 1-34 (Fragment);Immunoglobulin heavy variable V1-42;Immunoglobulin heavy variable V1-43;Immunoglobulin heavy variable 1-31 (Fragment);Immunoglobulin heavy variable V1-20 (Fragment);Immunoglobulin heavy vari…	Ighv1-20;Ighv1-22;Ighv1-26;Ighv1-31;Ighv1-34;Ighv1-42;Ighv1-43;Ighv1-31;Ighv1-20;Ighv1-43;Ighv1-42;;;;;;Igh;Igh;;;;;;	A0A075B5U6;A0A075B5U7;A0A075B5V0;A0A075B5V1;A0A075B5V2;A0A075B5V6;A0A075B5V7;A0A0A6YWK5;A0A0A6YX66;A0A0A6YXN5;A0A0A6YY38;A0A0M4LB22;A2MXS8;K7T947;K7TGV2;P06330;Q58E56;Q6PJA7;X5J4N8;X5J533;X5J544;X5J5C8;X5J5I0;X5J5Q0
24_2	3549.05	A0A075B5U6;A0A075B5U7;A0A075B5V0;A0A075B5V1;A0A075B5V2;A0A075B5V6;A0A075B5V7;A0A0A6YWK5;A0A0A6YX66;A0A0A6YXN5;A0A0A6YY38;A0A0M4LB22;A2MXS8;K7T947;K7TGV2;P06330;Q58E56;Q6PJA7;X5J4N8;X5J533;X5J544;X5J5C8;X5J5I0;X5J5Q0	A0A075B5U6_MOUSE;A0A075B5U7_MOUSE;A0A075B5V0_MOUSE;A0A075B5V1_MOUSE;A0A075B5V2_MOUSE;A0A075B5V6_MOUSE;A0A075B5V7_MOUSE;A0A0A6YWK5_MOUSE;A0A0A6YX66_MOUSE;A0A0A6YXN5_MOUSE;A0A0A6YY38_MOUSE;A0A0M4LB22_MOUSE;A2MXS8_MOUSE;K7T947_MOUSE;K7TGV2_MOUSE;HVM51_MOUSE;Q58E56_MOUSE;Q6PJA7_MOUSE;X5J4N8_MOUSE;X5J533_MOUSE;X5J544_MOUSE;X5J5C8_MOUSE;X5J5I0_MOUSE;X5J5Q0_MOUSE	Immunoglobulin heavy variable V1-20;Immunoglobulin heavy variable 1-22 (Fragment);Immunoglobulin heavy variable 1-26 (Fragment);Immunoglobulin heavy variable 1-31;Immunoglobulin heavy variable 1-34 (Fragment);Immunoglobulin heavy variable V1-42;Immunoglobulin heavy variable V1-43;Immunoglobulin heavy variable 1-31 (Fragment);Immunoglobulin heavy variable V1-20 (Fragment);Immunoglobulin heavy vari…	Ighv1-20;Ighv1-22;Ighv1-26;Ighv1-31;Ighv1-34;Ighv1-42;Ighv1-43;Ighv1-31;Ighv1-20;Ighv1-43;Ighv1-42;;;;;;Igh;Igh;;;;;;	A0A075B5U6;A0A075B5U7;A0A075B5V0;A0A075B5V1;A0A075B5V2;A0A075B5V6;A0A075B5V7;A0A0A6YWK5;A0A0A6YX66;A0A0A6YXN5;A0A0A6YY38;A0A0M4LB22;A2MXS8;K7T947;K7TGV2;P06330;Q58E56;Q6PJA7;X5J4N8;X5J533;X5J544;X5J5C8;X5J5I0;X5J5Q0
24_3	3965.97	A0A075B5U6;A0A075B5U7;A0A075B5V0;A0A075B5V1;A0A075B5V2;A0A075B5V6;A0A075B5V7;A0A0A6YWK5;A0A0A6YX66;A0A0A6YXN5;A0A0A6YY38;A0A0M4LB22;A2MXS8;K7T947;K7TGV2;P06330;Q58E56;Q6PJA7;X5J4N8;X5J533;X5J544;X5J5C8;X5J5I0;X5J5Q0	A0A075B5U6_MOUSE;A0A075B5U7_MOUSE;A0A075B5V0_MOUSE;A0A075B5V1_MOUSE;A0A075B5V2_MOUSE;A0A075B5V6_MOUSE;A0A075B5V7_MOUSE;A0A0A6YWK5_MOUSE;A0A0A6YX66_MOUSE;A0A0A6YXN5_MOUSE;A0A0A6YY38_MOUSE;A0A0M4LB22_MOUSE;A2MXS8_MOUSE;K7T947_MOUSE;K7TGV2_MOUSE;HVM51_MOUSE;Q58E56_MOUSE;Q6PJA7_MOUSE;X5J4N8_MOUSE;X5J533_MOUSE;X5J544_MOUSE;X5J5C8_MOUSE;X5J5I0_MOUSE;X5J5Q0_MOUSE	Immunoglobulin heavy variable V1-20;Immunoglobulin heavy variable 1-22 (Fragment);Immunoglobulin heavy variable 1-26 (Fragment);Immunoglobulin heavy variable 1-31;Immunoglobulin heavy variable 1-34 (Fragment);Immunoglobulin heavy variable V1-42;Immunoglobulin heavy variable V1-43;Immunoglobulin heavy variable 1-31 (Fragment);Immunoglobulin heavy variable V1-20 (Fragment);Immunoglobulin heavy vari…	Ighv1-20;Ighv1-22;Ighv1-26;Ighv1-31;Ighv1-34;Ighv1-42;Ighv1-43;Ighv1-31;Ighv1-20;Ighv1-43;Ighv1-42;;;;;;Igh;Igh;;;;;;	A0A075B5U6;A0A075B5U7;A0A075B5V0;A0A075B5V1;A0A075B5V2;A0A075B5V6;A0A075B5V7;A0A0A6YWK5;A0A0A6YX66;A0A0A6YXN5;A0A0A6YY38;A0A0M4LB22;A2MXS8;K7T947;K7TGV2;P06330;Q58E56;Q6PJA7;X5J4N8;X5J533;X5J544;X5J5C8;X5J5I0;X5J5Q0
28_1	3607.93	A0A075B5U6;A0A075B5U7;A0A075B5V0;A0A075B5V1;A0A075B5V2;A0A075B5V6;A0A075B5V7;A0A0A6YWK5;A0A0A6YX66;A0A0A6YXN5;A0A0A6YY38;A0A0M4LB22;A2MXS8;K7T947;K7TGV2;P06330;Q58E56;Q6PJA7;X5J4N8;X5J533;X5J544;X5J5C8;X5J5I0;X5J5Q0	A0A075B5U6_MOUSE;A0A075B5U7_MOUSE;A0A075B5V0_MOUSE;A0A075B5V1_MOUSE;A0A075B5V2_MOUSE;A0A075B5V6_MOUSE;A0A075B5V7_MOUSE;A0A0A6YWK5_MOUSE;A0A0A6YX66_MOUSE;A0A0A6YXN5_MOUSE;A0A0A6YY38_MOUSE;A0A0M4LB22_MOUSE;A2MXS8_MOUSE;K7T947_MOUSE;K7TGV2_MOUSE;HVM51_MOUSE;Q58E56_MOUSE;Q6PJA7_MOUSE;X5J4N8_MOUSE;X5J533_MOUSE;X5J544_MOUSE;X5J5C8_MOUSE;X5J5I0_MOUSE;X5J5Q0_MOUSE	Immunoglobulin heavy variable V1-20;Immunoglobulin heavy variable 1-22 (Fragment);Immunoglobulin heavy variable 1-26 (Fragment);Immunoglobulin heavy variable 1-31;Immunoglobulin heavy variable 1-34 (Fragment);Immunoglobulin heavy variable V1-42;Immunoglobulin heavy variable V1-43;Immunoglobulin heavy variable 1-31 (Fragment);Immunoglobulin heavy variable V1-20 (Fragment);Immunoglobulin heavy vari…	Ighv1-20;Ighv1-22;Ighv1-26;Ighv1-31;Ighv1-34;Ighv1-42;Ighv1-43;Ighv1-31;Ighv1-20;Ighv1-43;Ighv1-42;;;;;;Igh;Igh;;;;;;	A0A075B5U6;A0A075B5U7;A0A075B5V0;A0A075B5V1;A0A075B5V2;A0A075B5V6;A0A075B5V7;A0A0A6YWK5;A0A0A6YX66;A0A0A6YXN5;A0A0A6YY38;A0A0M4LB22;A2MXS8;K7T947;K7TGV2;P06330;Q58E56;Q6PJA7;X5J4N8;X5J533;X5J544;X5J5C8;X5J5I0;X5J5Q0
28_2	2183.35	A0A075B5U6;A0A075B5U7;A0A075B5V0;A0A075B5V1;A0A075B5V2;A0A075B5V6;A0A075B5V7;A0A0A6YWK5;A0A0A6YX66;A0A0A6YXN5;A0A0A6YY38;A0A0M4LB22;A2MXS8;K7T947;K7TGV2;P06330;Q58E56;Q6PJA7;X5J4N8;X5J533;X5J544;X5J5C8;X5J5I0;X5J5Q0	A0A075B5U6_MOUSE;A0A075B5U7_MOUSE;A0A075B5V0_MOUSE;A0A075B5V1_MOUSE;A0A075B5V2_MOUSE;A0A075B5V6_MOUSE;A0A075B5V7_MOUSE;A0A0A6YWK5_MOUSE;A0A0A6YX66_MOUSE;A0A0A6YXN5_MOUSE;A0A0A6YY38_MOUSE;A0A0M4LB22_MOUSE;A2MXS8_MOUSE;K7T947_MOUSE;K7TGV2_MOUSE;HVM51_MOUSE;Q58E56_MOUSE;Q6PJA7_MOUSE;X5J4N8_MOUSE;X5J533_MOUSE;X5J544_MOUSE;X5J5C8_MOUSE;X5J5I0_MOUSE;X5J5Q0_MOUSE	Immunoglobulin heavy variable V1-20;Immunoglobulin heavy variable 1-22 (Fragment);Immunoglobulin heavy variable 1-26 (Fragment);Immunoglobulin heavy variable 1-31;Immunoglobulin heavy variable 1-34 (Fragment);Immunoglobulin heavy variable V1-42;Immunoglobulin heavy variable V1-43;Immunoglobulin heavy variable 1-31 (Fragment);Immunoglobulin heavy variable V1-20 (Fragment);Immunoglobulin heavy vari…	Ighv1-20;Ighv1-22;Ighv1-26;Ighv1-31;Ighv1-34;Ighv1-42;Ighv1-43;Ighv1-31;Ighv1-20;Ighv1-43;Ighv1-42;;;;;;Igh;Igh;;;;;;	A0A075B5U6;A0A075B5U7;A0A075B5V0;A0A075B5V1;A0A075B5V2;A0A075B5V6;A0A075B5V7;A0A0A6YWK5;A0A0A6YX66;A0A0A6YXN5;A0A0A6YY38;A0A0M4LB22;A2MXS8;K7T947;K7TGV2;P06330;Q58E56;Q6PJA7;X5J4N8;X5J533;X5J544;X5J5C8;X5J5I0;X5J5Q0
28_3	3361.13	A0A075B5U6;A0A075B5U7;A0A075B5V0;A0A075B5V1;A0A075B5V2;A0A075B5V6;A0A075B5V7;A0A0A6YWK5;A0A0A6YX66;A0A0A6YXN5;A0A0A6YY38;A0A0M4LB22;A2MXS8;K7T947;K7TGV2;P06330;Q58E56;Q6PJA7;X5J4N8;X5J533;X5J544;X5J5C8;X5J5I0;X5J5Q0	A0A075B5U6_MOUSE;A0A075B5U7_MOUSE;A0A075B5V0_MOUSE;A0A075B5V1_MOUSE;A0A075B5V2_MOUSE;A0A075B5V6_MOUSE;A0A075B5V7_MOUSE;A0A0A6YWK5_MOUSE;A0A0A6YX66_MOUSE;A0A0A6YXN5_MOUSE;A0A0A6YY38_MOUSE;A0A0M4LB22_MOUSE;A2MXS8_MOUSE;K7T947_MOUSE;K7TGV2_MOUSE;HVM51_MOUSE;Q58E56_MOUSE;Q6PJA7_MOUSE;X5J4N8_MOUSE;X5J533_MOUSE;X5J544_MOUSE;X5J5C8_MOUSE;X5J5I0_MOUSE;X5J5Q0_MOUSE	Immunoglobulin heavy variable V1-20;Immunoglobulin heavy variable 1-22 (Fragment);Immunoglobulin heavy variable 1-26 (Fragment);Immunoglobulin heavy variable 1-31;Immunoglobulin heavy variable 1-34 (Fragment);Immunoglobulin heavy variable V1-42;Immunoglobulin heavy variable V1-43;Immunoglobulin heavy variable 1-31 (Fragment);Immunoglobulin heavy variable V1-20 (Fragment);Immunoglobulin heavy vari…	Ighv1-20;Ighv1-22;Ighv1-26;Ighv1-31;Ighv1-34;Ighv1-42;Ighv1-43;Ighv1-31;Ighv1-20;Ighv1-43;Ighv1-42;;;;;;Igh;Igh;;;;;;	A0A075B5U6;A0A075B5U7;A0A075B5V0;A0A075B5V1;A0A075B5V2;A0A075B5V6;A0A075B5V7;A0A0A6YWK5;A0A0A6YX66;A0A0A6YXN5;A0A0A6YY38;A0A0M4LB22;A2MXS8;K7T947;K7TGV2;P06330;Q58E56;Q6PJA7;X5J4N8;X5J533;X5J544;X5J5C8;X5J5I0;X5J5Q0
32_1	6706.26	A0A075B5U6;A0A075B5U7;A0A075B5V0;A0A075B5V1;A0A075B5V2;A0A075B5V6;A0A075B5V7;A0A0A6YWK5;A0A0A6YX66;A0A0A6YXN5;A0A0A6YY38;A0A0M4LB22;A2MXS8;K7T947;K7TGV2;P06330;Q58E56;Q6PJA7;X5J4N8;X5J533;X5J544;X5J5C8;X5J5I0;X5J5Q0	A0A075B5U6_MOUSE;A0A075B5U7_MOUSE;A0A075B5V0_MOUSE;A0A075B5V1_MOUSE;A0A075B5V2_MOUSE;A0A075B5V6_MOUSE;A0A075B5V7_MOUSE;A0A0A6YWK5_MOUSE;A0A0A6YX66_MOUSE;A0A0A6YXN5_MOUSE;A0A0A6YY38_MOUSE;A0A0M4LB22_MOUSE;A2MXS8_MOUSE;K7T947_MOUSE;K7TGV2_MOUSE;HVM51_MOUSE;Q58E56_MOUSE;Q6PJA7_MOUSE;X5J4N8_MOUSE;X5J533_MOUSE;X5J544_MOUSE;X5J5C8_MOUSE;X5J5I0_MOUSE;X5J5Q0_MOUSE	Immunoglobulin heavy variable V1-20;Immunoglobulin heavy variable 1-22 (Fragment);Immunoglobulin heavy variable 1-26 (Fragment);Immunoglobulin heavy variable 1-31;Immunoglobulin heavy variable 1-34 (Fragment);Immunoglobulin heavy variable V1-42;Immunoglobulin heavy variable V1-43;Immunoglobulin heavy variable 1-31 (Fragment);Immunoglobulin heavy variable V1-20 (Fragment);Immunoglobulin heavy vari…	Ighv1-20;Ighv1-22;Ighv1-26;Ighv1-31;Ighv1-34;Ighv1-42;Ighv1-43;Ighv1-31;Ighv1-20;Ighv1-43;Ighv1-42;;;;;;Igh;Igh;;;;;;	A0A075B5U6;A0A075B5U7;A0A075B5V0;A0A075B5V1;A0A075B5V2;A0A075B5V6;A0A075B5V7;A0A0A6YWK5;A0A0A6YX66;A0A0A6YXN5;A0A0A6YY38;A0A0M4LB22;A2MXS8;K7T947;K7TGV2;P06330;Q58E56;Q6PJA7;X5J4N8;X5J533;X5J544;X5J5C8;X5J5I0;X5J5Q0
32_2	6547.73	A0A075B5U6;A0A075B5U7;A0A075B5V0;A0A075B5V1;A0A075B5V2;A0A075B5V6;A0A075B5V7;A0A0A6YWK5;A0A0A6YX66;A0A0A6YXN5;A0A0A6YY38;A0A0M4LB22;A2MXS8;K7T947;K7TGV2;P06330;Q58E56;Q6PJA7;X5J4N8;X5J533;X5J544;X5J5C8;X5J5I0;X5J5Q0	A0A075B5U6_MOUSE;A0A075B5U7_MOUSE;A0A075B5V0_MOUSE;A0A075B5V1_MOUSE;A0A075B5V2_MOUSE;A0A075B5V6_MOUSE;A0A075B5V7_MOUSE;A0A0A6YWK5_MOUSE;A0A0A6YX66_MOUSE;A0A0A6YXN5_MOUSE;A0A0A6YY38_MOUSE;A0A0M4LB22_MOUSE;A2MXS8_MOUSE;K7T947_MOUSE;K7TGV2_MOUSE;HVM51_MOUSE;Q58E56_MOUSE;Q6PJA7_MOUSE;X5J4N8_MOUSE;X5J533_MOUSE;X5J544_MOUSE;X5J5C8_MOUSE;X5J5I0_MOUSE;X5J5Q0_MOUSE	Immunoglobulin heavy variable V1-20;Immunoglobulin heavy variable 1-22 (Fragment);Immunoglobulin heavy variable 1-26 (Fragment);Immunoglobulin heavy variable 1-31;Immunoglobulin heavy variable 1-34 (Fragment);Immunoglobulin heavy variable V1-42;Immunoglobulin heavy variable V1-43;Immunoglobulin heavy variable 1-31 (Fragment);Immunoglobulin heavy variable V1-20 (Fragment);Immunoglobulin heavy vari…	Ighv1-20;Ighv1-22;Ighv1-26;Ighv1-31;Ighv1-34;Ighv1-42;Ighv1-43;Ighv1-31;Ighv1-20;Ighv1-43;Ighv1-42;;;;;;Igh;Igh;;;;;;	A0A075B5U6;A0A075B5U7;A0A075B5V0;A0A075B5V1;A0A075B5V2;A0A075B5V6;A0A075B5V7;A0A0A6YWK5;A0A0A6YX66;A0A0A6YXN5;A0A0A6YY38;A0A0M4LB22;A2MXS8;K7T947;K7TGV2;P06330;Q58E56;Q6PJA7;X5J4N8;X5J533;X5J544;X5J5C8;X5J5I0;X5J5Q0
32_3	6769.23	A0A075B5U6;A0A075B5U7;A0A075B5V0;A0A075B5V1;A0A075B5V2;A0A075B5V6;A0A075B5V7;A0A0A6YWK5;A0A0A6YX66;A0A0A6YXN5;A0A0A6YY38;A0A0M4LB22;A2MXS8;K7T947;K7TGV2;P06330;Q58E56;Q6PJA7;X5J4N8;X5J533;X5J544;X5J5C8;X5J5I0;X5J5Q0	A0A075B5U6_MOUSE;A0A075B5U7_MOUSE;A0A075B5V0_MOUSE;A0A075B5V1_MOUSE;A0A075B5V2_MOUSE;A0A075B5V6_MOUSE;A0A075B5V7_MOUSE;A0A0A6YWK5_MOUSE;A0A0A6YX66_MOUSE;A0A0A6YXN5_MOUSE;A0A0A6YY38_MOUSE;A0A0M4LB22_MOUSE;A2MXS8_MOUSE;K7T947_MOUSE;K7TGV2_MOUSE;HVM51_MOUSE;Q58E56_MOUSE;Q6PJA7_MOUSE;X5J4N8_MOUSE;X5J533_MOUSE;X5J544_MOUSE;X5J5C8_MOUSE;X5J5I0_MOUSE;X5J5Q0_MOUSE	Immunoglobulin heavy variable V1-20;Immunoglobulin heavy variable 1-22 (Fragment);Immunoglobulin heavy variable 1-26 (Fragment);Immunoglobulin heavy variable 1-31;Immunoglobulin heavy variable 1-34 (Fragment);Immunoglobulin heavy variable V1-42;Immunoglobulin heavy variable V1-43;Immunoglobulin heavy variable 1-31 (Fragment);Immunoglobulin heavy variable V1-20 (Fragment);Immunoglobulin heavy vari…	Ighv1-20;Ighv1-22;Ighv1-26;Ighv1-31;Ighv1-34;Ighv1-42;Ighv1-43;Ighv1-31;Ighv1-20;Ighv1-43;Ighv1-42;;;;;;Igh;Igh;;;;;;	A0A075B5U6;A0A075B5U7;A0A075B5V0;A0A075B5V1;A0A075B5V2;A0A075B5V6;A0A075B5V7;A0A0A6YWK5;A0A0A6YX66;A0A0A6YXN5;A0A0A6YY38;A0A0M4LB22;A2MXS8;K7T947;K7TGV2;P06330;Q58E56;Q6PJA7;X5J4N8;X5J533;X5J544;X5J5C8;X5J5I0;X5J5Q0
36_1	2738.56	A0A075B5U6;A0A075B5U7;A0A075B5V0;A0A075B5V1;A0A075B5V2;A0A075B5V6;A0A075B5V7;A0A0A6YWK5;A0A0A6YX66;A0A0A6YXN5;A0A0A6YY38;A0A0M4LB22;A2MXS8;K7T947;K7TGV2;P06330;Q58E56;Q6PJA7;X5J4N8;X5J533;X5J544;X5J5C8;X5J5I0;X5J5Q0	A0A075B5U6_MOUSE;A0A075B5U7_MOUSE;A0A075B5V0_MOUSE;A0A075B5V1_MOUSE;A0A075B5V2_MOUSE;A0A075B5V6_MOUSE;A0A075B5V7_MOUSE;A0A0A6YWK5_MOUSE;A0A0A6YX66_MOUSE;A0A0A6YXN5_MOUSE;A0A0A6YY38_MOUSE;A0A0M4LB22_MOUSE;A2MXS8_MOUSE;K7T947_MOUSE;K7TGV2_MOUSE;HVM51_MOUSE;Q58E56_MOUSE;Q6PJA7_MOUSE;X5J4N8_MOUSE;X5J533_MOUSE;X5J544_MOUSE;X5J5C8_MOUSE;X5J5I0_MOUSE;X5J5Q0_MOUSE	Immunoglobulin heavy variable V1-20;Immunoglobulin heavy variable 1-22 (Fragment);Immunoglobulin heavy variable 1-26 (Fragment);Immunoglobulin heavy variable 1-31;Immunoglobulin heavy variable 1-34 (Fragment);Immunoglobulin heavy variable V1-42;Immunoglobulin heavy variable V1-43;Immunoglobulin heavy variable 1-31 (Fragment);Immunoglobulin heavy variable V1-20 (Fragment);Immunoglobulin heavy vari…	Ighv1-20;Ighv1-22;Ighv1-26;Ighv1-31;Ighv1-34;Ighv1-42;Ighv1-43;Ighv1-31;Ighv1-20;Ighv1-43;Ighv1-42;;;;;;Igh;Igh;;;;;;	A0A075B5U6;A0A075B5U7;A0A075B5V0;A0A075B5V1;A0A075B5V2;A0A075B5V6;A0A075B5V7;A0A0A6YWK5;A0A0A6YX66;A0A0A6YXN5;A0A0A6YY38;A0A0M4LB22;A2MXS8;K7T947;K7TGV2;P06330;Q58E56;Q6PJA7;X5J4N8;X5J533;X5J544;X5J5C8;X5J5I0;X5J5Q0
36_2	3123	A0A075B5U6;A0A075B5U7;A0A075B5V0;A0A075B5V1;A0A075B5V2;A0A075B5V6;A0A075B5V7;A0A0A6YWK5;A0A0A6YX66;A0A0A6YXN5;A0A0A6YY38;A0A0M4LB22;A2MXS8;K7T947;K7TGV2;P06330;Q58E56;Q6PJA7;X5J4N8;X5J533;X5J544;X5J5C8;X5J5I0;X5J5Q0	A0A075B5U6_MOUSE;A0A075B5U7_MOUSE;A0A075B5V0_MOUSE;A0A075B5V1_MOUSE;A0A075B5V2_MOUSE;A0A075B5V6_MOUSE;A0A075B5V7_MOUSE;A0A0A6YWK5_MOUSE;A0A0A6YX66_MOUSE;A0A0A6YXN5_MOUSE;A0A0A6YY38_MOUSE;A0A0M4LB22_MOUSE;A2MXS8_MOUSE;K7T947_MOUSE;K7TGV2_MOUSE;HVM51_MOUSE;Q58E56_MOUSE;Q6PJA7_MOUSE;X5J4N8_MOUSE;X5J533_MOUSE;X5J544_MOUSE;X5J5C8_MOUSE;X5J5I0_MOUSE;X5J5Q0_MOUSE	Immunoglobulin heavy variable V1-20;Immunoglobulin heavy variable 1-22 (Fragment);Immunoglobulin heavy variable 1-26 (Fragment);Immunoglobulin heavy variable 1-31;Immunoglobulin heavy variable 1-34 (Fragment);Immunoglobulin heavy variable V1-42;Immunoglobulin heavy variable V1-43;Immunoglobulin heavy variable 1-31 (Fragment);Immunoglobulin heavy variable V1-20 (Fragment);Immunoglobulin heavy vari…	Ighv1-20;Ighv1-22;Ighv1-26;Ighv1-31;Ighv1-34;Ighv1-42;Ighv1-43;Ighv1-31;Ighv1-20;Ighv1-43;Ighv1-42;;;;;;Igh;Igh;;;;;;	A0A075B5U6;A0A075B5U7;A0A075B5V0;A0A075B5V1;A0A075B5V2;A0A075B5V6;A0A075B5V7;A0A0A6YWK5;A0A0A6YX66;A0A0A6YXN5;A0A0A6YY38;A0A0M4LB22;A2MXS8;K7T947;K7TGV2;P06330;Q58E56;Q6PJA7;X5J4N8;X5J533;X5J544;X5J5C8;X5J5I0;X5J5Q0
36_3	2628.18	A0A075B5U6;A0A075B5U7;A0A075B5V0;A0A075B5V1;A0A075B5V2;A0A075B5V6;A0A075B5V7;A0A0A6YWK5;A0A0A6YX66;A0A0A6YXN5;A0A0A6YY38;A0A0M4LB22;A2MXS8;K7T947;K7TGV2;P06330;Q58E56;Q6PJA7;X5J4N8;X5J533;X5J544;X5J5C8;X5J5I0;X5J5Q0	A0A075B5U6_MOUSE;A0A075B5U7_MOUSE;A0A075B5V0_MOUSE;A0A075B5V1_MOUSE;A0A075B5V2_MOUSE;A0A075B5V6_MOUSE;A0A075B5V7_MOUSE;A0A0A6YWK5_MOUSE;A0A0A6YX66_MOUSE;A0A0A6YXN5_MOUSE;A0A0A6YY38_MOUSE;A0A0M4LB22_MOUSE;A2MXS8_MOUSE;K7T947_MOUSE;K7TGV2_MOUSE;HVM51_MOUSE;Q58E56_MOUSE;Q6PJA7_MOUSE;X5J4N8_MOUSE;X5J533_MOUSE;X5J544_MOUSE;X5J5C8_MOUSE;X5J5I0_MOUSE;X5J5Q0_MOUSE	Immunoglobulin heavy variable V1-20;Immunoglobulin heavy variable 1-22 (Fragment);Immunoglobulin heavy variable 1-26 (Fragment);Immunoglobulin heavy variable 1-31;Immunoglobulin heavy variable 1-34 (Fragment);Immunoglobulin heavy variable V1-42;Immunoglobulin heavy variable V1-43;Immunoglobulin heavy variable 1-31 (Fragment);Immunoglobulin heavy variable V1-20 (Fragment);Immunoglobulin heavy vari…	Ighv1-20;Ighv1-22;Ighv1-26;Ighv1-31;Ighv1-34;Ighv1-42;Ighv1-43;Ighv1-31;Ighv1-20;Ighv1-43;Ighv1-42;;;;;;Igh;Igh;;;;;;	A0A075B5U6;A0A075B5U7;A0A075B5V0;A0A075B5V1;A0A075B5V2;A0A075B5V6;A0A075B5V7;A0A0A6YWK5;A0A0A6YX66;A0A0A6YXN5;A0A0A6YY38;A0A0M4LB22;A2MXS8;K7T947;K7TGV2;P06330;Q58E56;Q6PJA7;X5J4N8;X5J533;X5J544;X5J5C8;X5J5I0;X5J5Q0
0_1	12717.5	A0A077S9N1;P17897	A0A077S9N1_MOUSE;LYZ1_MOUSE	Lysozyme;Lysozyme C-1	Lyz1	A0A077S9N1;P17897
0_2	12130.7	A0A077S9N1;P17897	A0A077S9N1_MOUSE;LYZ1_MOUSE	Lysozyme;Lysozyme C-1	Lyz1	A0A077S9N1;P17897
0_3	12951.1	A0A077S9N1;P17897	A0A077S9N1_MOUSE;LYZ1_MOUSE	Lysozyme;Lysozyme C-1	Lyz1	A0A077S9N1;P17897
12_1	47922.5	A0A077S9N1;P17897	A0A077S9N1_MOUSE;LYZ1_MOUSE	Lysozyme;Lysozyme C-1	Lyz1	A0A077S9N1;P17897
12_2	48638.1	A0A077S9N1;P17897	A0A077S9N1_MOUSE;LYZ1_MOUSE	Lysozyme;Lysozyme C-1	Lyz1	A0A077S9N1;P17897
12_3	47532.4	A0A077S9N1;P17897	A0A077S9N1_MOUSE;LYZ1_MOUSE	Lysozyme;Lysozyme C-1	Lyz1	A0A077S9N1;P17897
16_1	44027.3	A0A077S9N1;P17897	A0A077S9N1_MOUSE;LYZ1_MOUSE	Lysozyme;Lysozyme C-1	Lyz1	A0A077S9N1;P17897
16_2	45867.5	A0A077S9N1;P17897	A0A077S9N1_MOUSE;LYZ1_MOUSE	Lysozyme;Lysozyme C-1	Lyz1	A0A077S9N1;P17897
16_3	45781.3	A0A077S9N1;P17897	A0A077S9N1_MOUSE;LYZ1_MOUSE	Lysozyme;Lysozyme C-1	Lyz1	A0A077S9N1;P17897
20_1	24732.3	A0A077S9N1;P17897	A0A077S9N1_MOUSE;LYZ1_MOUSE	Lysozyme;Lysozyme C-1	Lyz1	A0A077S9N1;P17897
20_2	29008.6	A0A077S9N1;P17897	A0A077S9N1_MOUSE;LYZ1_MOUSE	Lysozyme;Lysozyme C-1	Lyz1	A0A077S9N1;P17897
20_3	30006	A0A077S9N1;P17897	A0A077S9N1_MOUSE;LYZ1_MOUSE	Lysozyme;Lysozyme C-1	Lyz1	A0A077S9N1;P17897
24_1	18436.9	A0A077S9N1;P17897	A0A077S9N1_MOUSE;LYZ1_MOUSE	Lysozyme;Lysozyme C-1	Lyz1	A0A077S9N1;P17897
24_2	17647.5	A0A077S9N1;P17897	A0A077S9N1_MOUSE;LYZ1_MOUSE	Lysozyme;Lysozyme C-1	Lyz1	A0A077S9N1;P17897
24_3	17878.7	A0A077S9N1;P17897	A0A077S9N1_MOUSE;LYZ1_MOUSE	Lysozyme;Lysozyme C-1	Lyz1	A0A077S9N1;P17897
28_1	9676.77	A0A077S9N1;P17897	A0A077S9N1_MOUSE;LYZ1_MOUSE	Lysozyme;Lysozyme C-1	Lyz1	A0A077S9N1;P17897
28_2	11685.5	A0A077S9N1;P17897	A0A077S9N1_MOUSE;LYZ1_MOUSE	Lysozyme;Lysozyme C-1	Lyz1	A0A077S9N1;P17897
28_3	9822.75	A0A077S9N1;P17897	A0A077S9N1_MOUSE;LYZ1_MOUSE	Lysozyme;Lysozyme C-1	Lyz1	A0A077S9N1;P17897
32_1	13528.1	A0A077S9N1;P17897	A0A077S9N1_MOUSE;LYZ1_MOUSE	Lysozyme;Lysozyme C-1	Lyz1	A0A077S9N1;P17897
32_2	14395.6	A0A077S9N1;P17897	A0A077S9N1_MOUSE;LYZ1_MOUSE	Lysozyme;Lysozyme C-1	Lyz1	A0A077S9N1;P17897
32_3	15181.5	A0A077S9N1;P17897	A0A077S9N1_MOUSE;LYZ1_MOUSE	Lysozyme;Lysozyme C-1	Lyz1	A0A077S9N1;P17897
36_1	63573.9	A0A077S9N1;P17897	A0A077S9N1_MOUSE;LYZ1_MOUSE	Lysozyme;Lysozyme C-1	Lyz1	A0A077S9N1;P17897
36_2	65858.4	A0A077S9N1;P17897	A0A077S9N1_MOUSE;LYZ1_MOUSE	Lysozyme;Lysozyme C-1	Lyz1	A0A077S9N1;P17897
36_3	67748.9	A0A077S9N1;P17897	A0A077S9N1_MOUSE;LYZ1_MOUSE	Lysozyme;Lysozyme C-1	Lyz1	A0A077S9N1;P17897
0_1	4381.96	A0A087WNL7;A0A087WNX7;A0A087WP63;A0A087WQ44;A0A087WQY5	A0A087WNL7_MOUSE;A0A087WNX7_MOUSE;A0A087WP63_MOUSE;A0A087WQ44_MOUSE;A0A087WQY5_MOUSE	Snf2-related CREBBP activator protein;Snf2-related CREBBP activator protein;Predicted gene 42715 (Fragment);Snf2-related CREBBP activator protein;Snf2-related CREBBP activator protein (Fragment)	Srcap;Srcap;Gm42715;Srcap;Srcap	A0A087WNL7;A0A087WNX7;A0A087WP63;A0A087WQ44;A0A087WQY5
0_2	4978.31	A0A087WNL7;A0A087WNX7;A0A087WP63;A0A087WQ44;A0A087WQY5	A0A087WNL7_MOUSE;A0A087WNX7_MOUSE;A0A087WP63_MOUSE;A0A087WQ44_MOUSE;A0A087WQY5_MOUSE	Snf2-related CREBBP activator protein;Snf2-related CREBBP activator protein;Predicted gene 42715 (Fragment);Snf2-related CREBBP activator protein;Snf2-related CREBBP activator protein (Fragment)	Srcap;Srcap;Gm42715;Srcap;Srcap	A0A087WNL7;A0A087WNX7;A0A087WP63;A0A087WQ44;A0A087WQY5
0_3	4333.24	A0A087WNL7;A0A087WNX7;A0A087WP63;A0A087WQ44;A0A087WQY5	A0A087WNL7_MOUSE;A0A087WNX7_MOUSE;A0A087WP63_MOUSE;A0A087WQ44_MOUSE;A0A087WQY5_MOUSE	Snf2-related CREBBP activator protein;Snf2-related CREBBP activator protein;Predicted gene 42715 (Fragment);Snf2-related CREBBP activator protein;Snf2-related CREBBP activator protein (Fragment)	Srcap;Srcap;Gm42715;Srcap;Srcap	A0A087WNL7;A0A087WNX7;A0A087WP63;A0A087WQ44;A0A087WQY5
12_1	4991.22	A0A087WNL7;A0A087WNX7;A0A087WP63;A0A087WQ44;A0A087WQY5	A0A087WNL7_MOUSE;A0A087WNX7_MOUSE;A0A087WP63_MOUSE;A0A087WQ44_MOUSE;A0A087WQY5_MOUSE	Snf2-related CREBBP activator protein;Snf2-related CREBBP activator protein;Predicted gene 42715 (Fragment);Snf2-related CREBBP activator protein;Snf2-related CREBBP activator protein (Fragment)	Srcap;Srcap;Gm42715;Srcap;Srcap	A0A087WNL7;A0A087WNX7;A0A087WP63;A0A087WQ44;A0A087WQY5
12_2	4524.64	A0A087WNL7;A0A087WNX7;A0A087WP63;A0A087WQ44;A0A087WQY5	A0A087WNL7_MOUSE;A0A087WNX7_MOUSE;A0A087WP63_MOUSE;A0A087WQ44_MOUSE;A0A087WQY5_MOUSE	Snf2-related CREBBP activator protein;Snf2-related CREBBP activator protein;Predicted gene 42715 (Fragment);Snf2-related CREBBP activator protein;Snf2-related CREBBP activator protein (Fragment)	Srcap;Srcap;Gm42715;Srcap;Srcap	A0A087WNL7;A0A087WNX7;A0A087WP63;A0A087WQ44;A0A087WQY5
12_3	4604.02	A0A087WNL7;A0A087WNX7;A0A087WP63;A0A087WQ44;A0A087WQY5	A0A087WNL7_MOUSE;A0A087WNX7_MOUSE;A0A087WP63_MOUSE;A0A087WQ44_MOUSE;A0A087WQY5_MOUSE	Snf2-related CREBBP activator protein;Snf2-related CREBBP activator protein;Predicted gene 42715 (Fragment);Snf2-related CREBBP activator protein;Snf2-related CREBBP activator protein (Fragment)	Srcap;Srcap;Gm42715;Srcap;Srcap	A0A087WNL7;A0A087WNX7;A0A087WP63;A0A087WQ44;A0A087WQY5
16_1	5618.49	A0A087WNL7;A0A087WNX7;A0A087WP63;A0A087WQ44;A0A087WQY5	A0A087WNL7_MOUSE;A0A087WNX7_MOUSE;A0A087WP63_MOUSE;A0A087WQ44_MOUSE;A0A087WQY5_MOUSE	Snf2-related CREBBP activator protein;Snf2-related CREBBP activator protein;Predicted gene 42715 (Fragment);Snf2-related CREBBP activator protein;Snf2-related CREBBP activator protein (Fragment)	Srcap;Srcap;Gm42715;Srcap;Srcap	A0A087WNL7;A0A087WNX7;A0A087WP63;A0A087WQ44;A0A087WQY5
16_2	4665.13	A0A087WNL7;A0A087WNX7;A0A087WP63;A0A087WQ44;A0A087WQY5	A0A087WNL7_MOUSE;A0A087WNX7_MOUSE;A0A087WP63_MOUSE;A0A087WQ44_MOUSE;A0A087WQY5_MOUSE	Snf2-related CREBBP activator protein;Snf2-related CREBBP activator protein;Predicted gene 42715 (Fragment);Snf2-related CREBBP activator protein;Snf2-related CREBBP activator protein (Fragment)	Srcap;Srcap;Gm42715;Srcap;Srcap	A0A087WNL7;A0A087WNX7;A0A087WP63;A0A087WQ44;A0A087WQY5
16_3	4579.63	A0A087WNL7;A0A087WNX7;A0A087WP63;A0A087WQ44;A0A087WQY5	A0A087WNL7_MOUSE;A0A087WNX7_MOUSE;A0A087WP63_MOUSE;A0A087WQ44_MOUSE;A0A087WQY5_MOUSE	Snf2-related CREBBP activator protein;Snf2-related CREBBP activator protein;Predicted gene 42715 (Fragment);Snf2-related CREBBP activator protein;Snf2-related CREBBP activator protein (Fragment)	Srcap;Srcap;Gm42715;Srcap;Srcap	A0A087WNL7;A0A087WNX7;A0A087WP63;A0A087WQ44;A0A087WQY5
20_1	5960.46	A0A087WNL7;A0A087WNX7;A0A087WP63;A0A087WQ44;A0A087WQY5	A0A087WNL7_MOUSE;A0A087WNX7_MOUSE;A0A087WP63_MOUSE;A0A087WQ44_MOUSE;A0A087WQY5_MOUSE	Snf2-related CREBBP activator protein;Snf2-related CREBBP activator protein;Predicted gene 42715 (Fragment);Snf2-related CREBBP activator protein;Snf2-related CREBBP activator protein (Fragment)	Srcap;Srcap;Gm42715;Srcap;Srcap	A0A087WNL7;A0A087WNX7;A0A087WP63;A0A087WQ44;A0A087WQY5
20_2	5336.88	A0A087WNL7;A0A087WNX7;A0A087WP63;A0A087WQ44;A0A087WQY5	A0A087WNL7_MOUSE;A0A087WNX7_MOUSE;A0A087WP63_MOUSE;A0A087WQ44_MOUSE;A0A087WQY5_MOUSE	Snf2-related CREBBP activator protein;Snf2-related CREBBP activator protein;Predicted gene 42715 (Fragment);Snf2-related CREBBP activator protein;Snf2-related CREBBP activator protein (Fragment)	Srcap;Srcap;Gm42715;Srcap;Srcap	A0A087WNL7;A0A087WNX7;A0A087WP63;A0A087WQ44;A0A087WQY5
20_3	6249.24	A0A087WNL7;A0A087WNX7;A0A087WP63;A0A087WQ44;A0A087WQY5	A0A087WNL7_MOUSE;A0A087WNX7_MOUSE;A0A087WP63_MOUSE;A0A087WQ44_MOUSE;A0A087WQY5_MOUSE	Snf2-related CREBBP activator protein;Snf2-related CREBBP activator protein;Predicted gene 42715 (Fragment);Snf2-related CREBBP activator protein;Snf2-related CREBBP activator protein (Fragment)	Srcap;Srcap;Gm42715;Srcap;Srcap	A0A087WNL7;A0A087WNX7;A0A087WP63;A0A087WQ44;A0A087WQY5
24_1	4023.53	A0A087WNL7;A0A087WNX7;A0A087WP63;A0A087WQ44;A0A087WQY5	A0A087WNL7_MOUSE;A0A087WNX7_MOUSE;A0A087WP63_MOUSE;A0A087WQ44_MOUSE;A0A087WQY5_MOUSE	Snf2-related CREBBP activator protein;Snf2-related CREBBP activator protein;Predicted gene 42715 (Fragment);Snf2-related CREBBP activator protein;Snf2-related CREBBP activator protein (Fragment)	Srcap;Srcap;Gm42715;Srcap;Srcap	A0A087WNL7;A0A087WNX7;A0A087WP63;A0A087WQ44;A0A087WQY5
24_2	9205.28	A0A087WNL7;A0A087WNX7;A0A087WP63;A0A087WQ44;A0A087WQY5	A0A087WNL7_MOUSE;A0A087WNX7_MOUSE;A0A087WP63_MOUSE;A0A087WQ44_MOUSE;A0A087WQY5_MOUSE	Snf2-related CREBBP activator protein;Snf2-related CREBBP activator protein;Predicted gene 42715 (Fragment);Snf2-related CREBBP activator protein;Snf2-related CREBBP activator protein (Fragment)	Srcap;Srcap;Gm42715;Srcap;Srcap	A0A087WNL7;A0A087WNX7;A0A087WP63;A0A087WQ44;A0A087WQY5
24_3	3990.04	A0A087WNL7;A0A087WNX7;A0A087WP63;A0A087WQ44;A0A087WQY5	A0A087WNL7_MOUSE;A0A087WNX7_MOUSE;A0A087WP63_MOUSE;A0A087WQ44_MOUSE;A0A087WQY5_MOUSE	Snf2-related CREBBP activator protein;Snf2-related CREBBP activator protein;Predicted gene 42715 (Fragment);Snf2-related CREBBP activator protein;Snf2-related CREBBP activator protein (Fragment)	Srcap;Srcap;Gm42715;Srcap;Srcap	A0A087WNL7;A0A087WNX7;A0A087WP63;A0A087WQ44;A0A087WQY5
28_1	4215.87	A0A087WNL7;A0A087WNX7;A0A087WP63;A0A087WQ44;A0A087WQY5	A0A087WNL7_MOUSE;A0A087WNX7_MOUSE;A0A087WP63_MOUSE;A0A087WQ44_MOUSE;A0A087WQY5_MOUSE	Snf2-related CREBBP activator protein;Snf2-related CREBBP activator protein;Predicted gene 42715 (Fragment);Snf2-related CREBBP activator protein;Snf2-related CREBBP activator protein (Fragment)	Srcap;Srcap;Gm42715;Srcap;Srcap	A0A087WNL7;A0A087WNX7;A0A087WP63;A0A087WQ44;A0A087WQY5
28_2	5713.3	A0A087WNL7;A0A087WNX7;A0A087WP63;A0A087WQ44;A0A087WQY5	A0A087WNL7_MOUSE;A0A087WNX7_MOUSE;A0A087WP63_MOUSE;A0A087WQ44_MOUSE;A0A087WQY5_MOUSE	Snf2-related CREBBP activator protein;Snf2-related CREBBP activator protein;Predicted gene 42715 (Fragment);Snf2-related CREBBP activator protein;Snf2-related CREBBP activator protein (Fragment)	Srcap;Srcap;Gm42715;Srcap;Srcap	A0A087WNL7;A0A087WNX7;A0A087WP63;A0A087WQ44;A0A087WQY5
28_3	5617.07	A0A087WNL7;A0A087WNX7;A0A087WP63;A0A087WQ44;A0A087WQY5	A0A087WNL7_MOUSE;A0A087WNX7_MOUSE;A0A087WP63_MOUSE;A0A087WQ44_MOUSE;A0A087WQY5_MOUSE	Snf2-related CREBBP activator protein;Snf2-related CREBBP activator protein;Predicted gene 42715 (Fragment);Snf2-related CREBBP activator protein;Snf2-related CREBBP activator protein (Fragment)	Srcap;Srcap;Gm42715;Srcap;Srcap	A0A087WNL7;A0A087WNX7;A0A087WP63;A0A087WQ44;A0A087WQY5
32_1	5236.64	A0A087WNL7;A0A087WNX7;A0A087WP63;A0A087WQ44;A0A087WQY5	A0A087WNL7_MOUSE;A0A087WNX7_MOUSE;A0A087WP63_MOUSE;A0A087WQ44_MOUSE;A0A087WQY5_MOUSE	Snf2-related CREBBP activator protein;Snf2-related CREBBP activator protein;Predicted gene 42715 (Fragment);Snf2-related CREBBP activator protein;Snf2-related CREBBP activator protein (Fragment)	Srcap;Srcap;Gm42715;Srcap;Srcap	A0A087WNL7;A0A087WNX7;A0A087WP63;A0A087WQ44;A0A087WQY5
32_2	3797.23	A0A087WNL7;A0A087WNX7;A0A087WP63;A0A087WQ44;A0A087WQY5	A0A087WNL7_MOUSE;A0A087WNX7_MOUSE;A0A087WP63_MOUSE;A0A087WQ44_MOUSE;A0A087WQY5_MOUSE	Snf2-related CREBBP activator protein;Snf2-related CREBBP activator protein;Predicted gene 42715 (Fragment);Snf2-related CREBBP activator protein;Snf2-related CREBBP activator protein (Fragment)	Srcap;Srcap;Gm42715;Srcap;Srcap	A0A087WNL7;A0A087WNX7;A0A087WP63;A0A087WQ44;A0A087WQY5
32_3	5144.22	A0A087WNL7;A0A087WNX7;A0A087WP63;A0A087WQ44;A0A087WQY5	A0A087WNL7_MOUSE;A0A087WNX7_MOUSE;A0A087WP63_MOUSE;A0A087WQ44_MOUSE;A0A087WQY5_MOUSE	Snf2-related CREBBP activator protein;Snf2-related CREBBP activator protein;Predicted gene 42715 (Fragment);Snf2-related CREBBP activator protein;Snf2-related CREBBP activator protein (Fragment)	Srcap;Srcap;Gm42715;Srcap;Srcap	A0A087WNL7;A0A087WNX7;A0A087WP63;A0A087WQ44;A0A087WQY5
36_1	5920.75	A0A087WNL7;A0A087WNX7;A0A087WP63;A0A087WQ44;A0A087WQY5	A0A087WNL7_MOUSE;A0A087WNX7_MOUSE;A0A087WP63_MOUSE;A0A087WQ44_MOUSE;A0A087WQY5_MOUSE	Snf2-related CREBBP activator protein;Snf2-related CREBBP activator protein;Predicted gene 42715 (Fragment);Snf2-related CREBBP activator protein;Snf2-related CREBBP activator protein (Fragment)	Srcap;Srcap;Gm42715;Srcap;Srcap	A0A087WNL7;A0A087WNX7;A0A087WP63;A0A087WQ44;A0A087WQY5
36_2	5918.44	A0A087WNL7;A0A087WNX7;A0A087WP63;A0A087WQ44;A0A087WQY5	A0A087WNL7_MOUSE;A0A087WNX7_MOUSE;A0A087WP63_MOUSE;A0A087WQ44_MOUSE;A0A087WQY5_MOUSE	Snf2-related CREBBP activator protein;Snf2-related CREBBP activator protein;Predicted gene 42715 (Fragment);Snf2-related CREBBP activator protein;Snf2-related CREBBP activator protein (Fragment)	Srcap;Srcap;Gm42715;Srcap;Srcap	A0A087WNL7;A0A087WNX7;A0A087WP63;A0A087WQ44;A0A087WQY5
36_3	4470.93	A0A087WNL7;A0A087WNX7;A0A087WP63;A0A087WQ44;A0A087WQY5	A0A087WNL7_MOUSE;A0A087WNX7_MOUSE;A0A087WP63_MOUSE;A0A087WQ44_MOUSE;A0A087WQY5_MOUSE	Snf2-related CREBBP activator protein;Snf2-related CREBBP activator protein;Predicted gene 42715 (Fragment);Snf2-related CREBBP activator protein;Snf2-related CREBBP activator protein (Fragment)	Srcap;Srcap;Gm42715;Srcap;Srcap	A0A087WNL7;A0A087WNX7;A0A087WP63;A0A087WQ44;A0A087WQY5
0_1	1	A0A087WNL9;G3UW58;Q0VG62	A0A087WNL9_MOUSE;G3UW58_MOUSE;CH059_MOUSE	RIKEN cDNA 1810022K09 gene;MCG1043768;Uncharacterized protein C8orf59 homolog	1810022K09Rik;1810022K09Rik;	A0A087WNL9;G3UW58;Q0VG62
0_2	630.116	A0A087WNL9;G3UW58;Q0VG62	A0A087WNL9_MOUSE;G3UW58_MOUSE;CH059_MOUSE	RIKEN cDNA 1810022K09 gene;MCG1043768;Uncharacterized protein C8orf59 homolog	1810022K09Rik;1810022K09Rik;	A0A087WNL9;G3UW58;Q0VG62
0_3	1	A0A087WNL9;G3UW58;Q0VG62	A0A087WNL9_MOUSE;G3UW58_MOUSE;CH059_MOUSE	RIKEN cDNA 1810022K09 gene;MCG1043768;Uncharacterized protein C8orf59 homolog	1810022K09Rik;1810022K09Rik;	A0A087WNL9;G3UW58;Q0VG62
12_1	186.651	A0A087WNL9;G3UW58;Q0VG62	A0A087WNL9_MOUSE;G3UW58_MOUSE;CH059_MOUSE	RIKEN cDNA 1810022K09 gene;MCG1043768;Uncharacterized protein C8orf59 homolog	1810022K09Rik;1810022K09Rik;	A0A087WNL9;G3UW58;Q0VG62
12_2	NA	A0A087WNL9;G3UW58;Q0VG62	A0A087WNL9_MOUSE;G3UW58_MOUSE;CH059_MOUSE	RIKEN cDNA 1810022K09 gene;MCG1043768;Uncharacterized protein C8orf59 homolog	1810022K09Rik;1810022K09Rik;	A0A087WNL9;G3UW58;Q0VG62
12_3	99.6437	A0A087WNL9;G3UW58;Q0VG62	A0A087WNL9_MOUSE;G3UW58_MOUSE;CH059_MOUSE	RIKEN cDNA 1810022K09 gene;MCG1043768;Uncharacterized protein C8orf59 homolog	1810022K09Rik;1810022K09Rik;	A0A087WNL9;G3UW58;Q0VG62
16_1	593.299	A0A087WNL9;G3UW58;Q0VG62	A0A087WNL9_MOUSE;G3UW58_MOUSE;CH059_MOUSE	RIKEN cDNA 1810022K09 gene;MCG1043768;Uncharacterized protein C8orf59 homolog	1810022K09Rik;1810022K09Rik;	A0A087WNL9;G3UW58;Q0VG62
16_2	358.597	A0A087WNL9;G3UW58;Q0VG62	A0A087WNL9_MOUSE;G3UW58_MOUSE;CH059_MOUSE	RIKEN cDNA 1810022K09 gene;MCG1043768;Uncharacterized protein C8orf59 homolog	1810022K09Rik;1810022K09Rik;	A0A087WNL9;G3UW58;Q0VG62
16_3	680.616	A0A087WNL9;G3UW58;Q0VG62	A0A087WNL9_MOUSE;G3UW58_MOUSE;CH059_MOUSE	RIKEN cDNA 1810022K09 gene;MCG1043768;Uncharacterized protein C8orf59 homolog	1810022K09Rik;1810022K09Rik;	A0A087WNL9;G3UW58;Q0VG62
20_1	985.371	A0A087WNL9;G3UW58;Q0VG62	A0A087WNL9_MOUSE;G3UW58_MOUSE;CH059_MOUSE	RIKEN cDNA 1810022K09 gene;MCG1043768;Uncharacterized protein C8orf59 homolog	1810022K09Rik;1810022K09Rik;	A0A087WNL9;G3UW58;Q0VG62
20_2	1151.24	A0A087WNL9;G3UW58;Q0VG62	A0A087WNL9_MOUSE;G3UW58_MOUSE;CH059_MOUSE	RIKEN cDNA 1810022K09 gene;MCG1043768;Uncharacterized protein C8orf59 homolog	1810022K09Rik;1810022K09Rik;	A0A087WNL9;G3UW58;Q0VG62
20_3	740.761	A0A087WNL9;G3UW58;Q0VG62	A0A087WNL9_MOUSE;G3UW58_MOUSE;CH059_MOUSE	RIKEN cDNA 1810022K09 gene;MCG1043768;Uncharacterized protein C8orf59 homolog	1810022K09Rik;1810022K09Rik;	A0A087WNL9;G3UW58;Q0VG62
24_1	495.294	A0A087WNL9;G3UW58;Q0VG62	A0A087WNL9_MOUSE;G3UW58_MOUSE;CH059_MOUSE	RIKEN cDNA 1810022K09 gene;MCG1043768;Uncharacterized protein C8orf59 homolog	1810022K09Rik;1810022K09Rik;	A0A087WNL9;G3UW58;Q0VG62
24_2	NA	A0A087WNL9;G3UW58;Q0VG62	A0A087WNL9_MOUSE;G3UW58_MOUSE;CH059_MOUSE	RIKEN cDNA 1810022K09 gene;MCG1043768;Uncharacterized protein C8orf59 homolog	1810022K09Rik;1810022K09Rik;	A0A087WNL9;G3UW58;Q0VG62
24_3	792.996	A0A087WNL9;G3UW58;Q0VG62	A0A087WNL9_MOUSE;G3UW58_MOUSE;CH059_MOUSE	RIKEN cDNA 1810022K09 gene;MCG1043768;Uncharacterized protein C8orf59 homolog	1810022K09Rik;1810022K09Rik;	A0A087WNL9;G3UW58;Q0VG62
28_1	712.237	A0A087WNL9;G3UW58;Q0VG62	A0A087WNL9_MOUSE;G3UW58_MOUSE;CH059_MOUSE	RIKEN cDNA 1810022K09 gene;MCG1043768;Uncharacterized protein C8orf59 homolog	1810022K09Rik;1810022K09Rik;	A0A087WNL9;G3UW58;Q0VG62
28_2	518.334	A0A087WNL9;G3UW58;Q0VG62	A0A087WNL9_MOUSE;G3UW58_MOUSE;CH059_MOUSE	RIKEN cDNA 1810022K09 gene;MCG1043768;Uncharacterized protein C8orf59 homolog	1810022K09Rik;1810022K09Rik;	A0A087WNL9;G3UW58;Q0VG62
28_3	444.042	A0A087WNL9;G3UW58;Q0VG62	A0A087WNL9_MOUSE;G3UW58_MOUSE;CH059_MOUSE	RIKEN cDNA 1810022K09 gene;MCG1043768;Uncharacterized protein C8orf59 homolog	1810022K09Rik;1810022K09Rik;	A0A087WNL9;G3UW58;Q0VG62
32_1	831.725	A0A087WNL9;G3UW58;Q0VG62	A0A087WNL9_MOUSE;G3UW58_MOUSE;CH059_MOUSE	RIKEN cDNA 1810022K09 gene;MCG1043768;Uncharacterized protein C8orf59 homolog	1810022K09Rik;1810022K09Rik;	A0A087WNL9;G3UW58;Q0VG62
32_2	NA	A0A087WNL9;G3UW58;Q0VG62	A0A087WNL9_MOUSE;G3UW58_MOUSE;CH059_MOUSE	RIKEN cDNA 1810022K09 gene;MCG1043768;Uncharacterized protein C8orf59 homolog	1810022K09Rik;1810022K09Rik;	A0A087WNL9;G3UW58;Q0VG62
32_3	377.433	A0A087WNL9;G3UW58;Q0VG62	A0A087WNL9_MOUSE;G3UW58_MOUSE;CH059_MOUSE	RIKEN cDNA 1810022K09 gene;MCG1043768;Uncharacterized protein C8orf59 homolog	1810022K09Rik;1810022K09Rik;	A0A087WNL9;G3UW58;Q0VG62
36_1	2272.02	A0A087WNL9;G3UW58;Q0VG62	A0A087WNL9_MOUSE;G3UW58_MOUSE;CH059_MOUSE	RIKEN cDNA 1810022K09 gene;MCG1043768;Uncharacterized protein C8orf59 homolog	1810022K09Rik;1810022K09Rik;	A0A087WNL9;G3UW58;Q0VG62
36_2	1552.97	A0A087WNL9;G3UW58;Q0VG62	A0A087WNL9_MOUSE;G3UW58_MOUSE;CH059_MOUSE	RIKEN cDNA 1810022K09 gene;MCG1043768;Uncharacterized protein C8orf59 homolog	1810022K09Rik;1810022K09Rik;	A0A087WNL9;G3UW58;Q0VG62
36_3	1720.7	A0A087WNL9;G3UW58;Q0VG62	A0A087WNL9_MOUSE;G3UW58_MOUSE;CH059_MOUSE	RIKEN cDNA 1810022K09 gene;MCG1043768;Uncharacterized protein C8orf59 homolog	1810022K09Rik;1810022K09Rik;	A0A087WNL9;G3UW58;Q0VG62
0_1	3797.26	A0A087WNM1;Q91Z67	A0A087WNM1_MOUSE;SRGP2_MOUSE	SLIT-ROBO Rho GTPase-activating protein 2	Srgap2	A0A087WNM1;Q91Z67
0_2	3145.51	A0A087WNM1;Q91Z67	A0A087WNM1_MOUSE;SRGP2_MOUSE	SLIT-ROBO Rho GTPase-activating protein 2	Srgap2	A0A087WNM1;Q91Z67
0_3	3108.14	A0A087WNM1;Q91Z67	A0A087WNM1_MOUSE;SRGP2_MOUSE	SLIT-ROBO Rho GTPase-activating protein 2	Srgap2	A0A087WNM1;Q91Z67
12_1	2438.73	A0A087WNM1;Q91Z67	A0A087WNM1_MOUSE;SRGP2_MOUSE	SLIT-ROBO Rho GTPase-activating protein 2	Srgap2	A0A087WNM1;Q91Z67
12_2	2841.4	A0A087WNM1;Q91Z67	A0A087WNM1_MOUSE;SRGP2_MOUSE	SLIT-ROBO Rho GTPase-activating protein 2	Srgap2	A0A087WNM1;Q91Z67
12_3	1332.29	A0A087WNM1;Q91Z67	A0A087WNM1_MOUSE;SRGP2_MOUSE	SLIT-ROBO Rho GTPase-activating protein 2	Srgap2	A0A087WNM1;Q91Z67
16_1	2645.22	A0A087WNM1;Q91Z67	A0A087WNM1_MOUSE;SRGP2_MOUSE	SLIT-ROBO Rho GTPase-activating protein 2	Srgap2	A0A087WNM1;Q91Z67
16_2	2525.03	A0A087WNM1;Q91Z67	A0A087WNM1_MOUSE;SRGP2_MOUSE	SLIT-ROBO Rho GTPase-activating protein 2	Srgap2	A0A087WNM1;Q91Z67
16_3	2382.07	A0A087WNM1;Q91Z67	A0A087WNM1_MOUSE;SRGP2_MOUSE	SLIT-ROBO Rho GTPase-activating protein 2	Srgap2	A0A087WNM1;Q91Z67
20_1	3041.84	A0A087WNM1;Q91Z67	A0A087WNM1_MOUSE;SRGP2_MOUSE	SLIT-ROBO Rho GTPase-activating protein 2	Srgap2	A0A087WNM1;Q91Z67
20_2	4016.72	A0A087WNM1;Q91Z67	A0A087WNM1_MOUSE;SRGP2_MOUSE	SLIT-ROBO Rho GTPase-activating protein 2	Srgap2	A0A087WNM1;Q91Z67
20_3	2383.1	A0A087WNM1;Q91Z67	A0A087WNM1_MOUSE;SRGP2_MOUSE	SLIT-ROBO Rho GTPase-activating protein 2	Srgap2	A0A087WNM1;Q91Z67
24_1	2574.39	A0A087WNM1;Q91Z67	A0A087WNM1_MOUSE;SRGP2_MOUSE	SLIT-ROBO Rho GTPase-activating protein 2	Srgap2	A0A087WNM1;Q91Z67
24_2	2817.53	A0A087WNM1;Q91Z67	A0A087WNM1_MOUSE;SRGP2_MOUSE	SLIT-ROBO Rho GTPase-activating protein 2	Srgap2	A0A087WNM1;Q91Z67
24_3	3394.42	A0A087WNM1;Q91Z67	A0A087WNM1_MOUSE;SRGP2_MOUSE	SLIT-ROBO Rho GTPase-activating protein 2	Srgap2	A0A087WNM1;Q91Z67
28_1	2422.06	A0A087WNM1;Q91Z67	A0A087WNM1_MOUSE;SRGP2_MOUSE	SLIT-ROBO Rho GTPase-activating protein 2	Srgap2	A0A087WNM1;Q91Z67
28_2	2369.01	A0A087WNM1;Q91Z67	A0A087WNM1_MOUSE;SRGP2_MOUSE	SLIT-ROBO Rho GTPase-activating protein 2	Srgap2	A0A087WNM1;Q91Z67
28_3	1838.04	A0A087WNM1;Q91Z67	A0A087WNM1_MOUSE;SRGP2_MOUSE	SLIT-ROBO Rho GTPase-activating protein 2	Srgap2	A0A087WNM1;Q91Z67
32_1	3594.86	A0A087WNM1;Q91Z67	A0A087WNM1_MOUSE;SRGP2_MOUSE	SLIT-ROBO Rho GTPase-activating protein 2	Srgap2	A0A087WNM1;Q91Z67
32_2	3493.98	A0A087WNM1;Q91Z67	A0A087WNM1_MOUSE;SRGP2_MOUSE	SLIT-ROBO Rho GTPase-activating protein 2	Srgap2	A0A087WNM1;Q91Z67
32_3	2726.91	A0A087WNM1;Q91Z67	A0A087WNM1_MOUSE;SRGP2_MOUSE	SLIT-ROBO Rho GTPase-activating protein 2	Srgap2	A0A087WNM1;Q91Z67
36_1	1772.15	A0A087WNM1;Q91Z67	A0A087WNM1_MOUSE;SRGP2_MOUSE	SLIT-ROBO Rho GTPase-activating protein 2	Srgap2	A0A087WNM1;Q91Z67
36_2	1591.6	A0A087WNM1;Q91Z67	A0A087WNM1_MOUSE;SRGP2_MOUSE	SLIT-ROBO Rho GTPase-activating protein 2	Srgap2	A0A087WNM1;Q91Z67
36_3	2590.67	A0A087WNM1;Q91Z67	A0A087WNM1_MOUSE;SRGP2_MOUSE	SLIT-ROBO Rho GTPase-activating protein 2	Srgap2	A0A087WNM1;Q91Z67
0_1	3148.03	A0A087WNP5;F8VPU7;Q6PFY2	A0A087WNP5_MOUSE;F8VPU7_MOUSE;Q6PFY2_MOUSE	Predicted gene 10778;Predicted gene 10778;EG210583 protein (Fragment)	Gm10778;Gm10778;EG210583	A0A087WNP5;F8VPU7;Q6PFY2
0_2	2337.77	A0A087WNP5;F8VPU7;Q6PFY2	A0A087WNP5_MOUSE;F8VPU7_MOUSE;Q6PFY2_MOUSE	Predicted gene 10778;Predicted gene 10778;EG210583 protein (Fragment)	Gm10778;Gm10778;EG210583	A0A087WNP5;F8VPU7;Q6PFY2
0_3	2629.23	A0A087WNP5;F8VPU7;Q6PFY2	A0A087WNP5_MOUSE;F8VPU7_MOUSE;Q6PFY2_MOUSE	Predicted gene 10778;Predicted gene 10778;EG210583 protein (Fragment)	Gm10778;Gm10778;EG210583	A0A087WNP5;F8VPU7;Q6PFY2
12_1	6390.57	A0A087WNP5;F8VPU7;Q6PFY2	A0A087WNP5_MOUSE;F8VPU7_MOUSE;Q6PFY2_MOUSE	Predicted gene 10778;Predicted gene 10778;EG210583 protein (Fragment)	Gm10778;Gm10778;EG210583	A0A087WNP5;F8VPU7;Q6PFY2
12_2	6089.34	A0A087WNP5;F8VPU7;Q6PFY2	A0A087WNP5_MOUSE;F8VPU7_MOUSE;Q6PFY2_MOUSE	Predicted gene 10778;Predicted gene 10778;EG210583 protein (Fragment)	Gm10778;Gm10778;EG210583	A0A087WNP5;F8VPU7;Q6PFY2
12_3	5154.95	A0A087WNP5;F8VPU7;Q6PFY2	A0A087WNP5_MOUSE;F8VPU7_MOUSE;Q6PFY2_MOUSE	Predicted gene 10778;Predicted gene 10778;EG210583 protein (Fragment)	Gm10778;Gm10778;EG210583	A0A087WNP5;F8VPU7;Q6PFY2
16_1	2574.33	A0A087WNP5;F8VPU7;Q6PFY2	A0A087WNP5_MOUSE;F8VPU7_MOUSE;Q6PFY2_MOUSE	Predicted gene 10778;Predicted gene 10778;EG210583 protein (Fragment)	Gm10778;Gm10778;EG210583	A0A087WNP5;F8VPU7;Q6PFY2
16_2	4802.34	A0A087WNP5;F8VPU7;Q6PFY2	A0A087WNP5_MOUSE;F8VPU7_MOUSE;Q6PFY2_MOUSE	Predicted gene 10778;Predicted gene 10778;EG210583 protein (Fragment)	Gm10778;Gm10778;EG210583	A0A087WNP5;F8VPU7;Q6PFY2
16_3	4684.88	A0A087WNP5;F8VPU7;Q6PFY2	A0A087WNP5_MOUSE;F8VPU7_MOUSE;Q6PFY2_MOUSE	Predicted gene 10778;Predicted gene 10778;EG210583 protein (Fragment)	Gm10778;Gm10778;EG210583	A0A087WNP5;F8VPU7;Q6PFY2
20_1	3896.46	A0A087WNP5;F8VPU7;Q6PFY2	A0A087WNP5_MOUSE;F8VPU7_MOUSE;Q6PFY2_MOUSE	Predicted gene 10778;Predicted gene 10778;EG210583 protein (Fragment)	Gm10778;Gm10778;EG210583	A0A087WNP5;F8VPU7;Q6PFY2
20_2	3272.7	A0A087WNP5;F8VPU7;Q6PFY2	A0A087WNP5_MOUSE;F8VPU7_MOUSE;Q6PFY2_MOUSE	Predicted gene 10778;Predicted gene 10778;EG210583 protein (Fragment)	Gm10778;Gm10778;EG210583	A0A087WNP5;F8VPU7;Q6PFY2
20_3	3128.48	A0A087WNP5;F8VPU7;Q6PFY2	A0A087WNP5_MOUSE;F8VPU7_MOUSE;Q6PFY2_MOUSE	Predicted gene 10778;Predicted gene 10778;EG210583 protein (Fragment)	Gm10778;Gm10778;EG210583	A0A087WNP5;F8VPU7;Q6PFY2
24_1	9504.8	A0A087WNP5;F8VPU7;Q6PFY2	A0A087WNP5_MOUSE;F8VPU7_MOUSE;Q6PFY2_MOUSE	Predicted gene 10778;Predicted gene 10778;EG210583 protein (Fragment)	Gm10778;Gm10778;EG210583	A0A087WNP5;F8VPU7;Q6PFY2
24_2	5266.32	A0A087WNP5;F8VPU7;Q6PFY2	A0A087WNP5_MOUSE;F8VPU7_MOUSE;Q6PFY2_MOUSE	Predicted gene 10778;Predicted gene 10778;EG210583 protein (Fragment)	Gm10778;Gm10778;EG210583	A0A087WNP5;F8VPU7;Q6PFY2
24_3	4461.01	A0A087WNP5;F8VPU7;Q6PFY2	A0A087WNP5_MOUSE;F8VPU7_MOUSE;Q6PFY2_MOUSE	Predicted gene 10778;Predicted gene 10778;EG210583 protein (Fragment)	Gm10778;Gm10778;EG210583	A0A087WNP5;F8VPU7;Q6PFY2
28_1	4260.34	A0A087WNP5;F8VPU7;Q6PFY2	A0A087WNP5_MOUSE;F8VPU7_MOUSE;Q6PFY2_MOUSE	Predicted gene 10778;Predicted gene 10778;EG210583 protein (Fragment)	Gm10778;Gm10778;EG210583	A0A087WNP5;F8VPU7;Q6PFY2
28_2	3813.38	A0A087WNP5;F8VPU7;Q6PFY2	A0A087WNP5_MOUSE;F8VPU7_MOUSE;Q6PFY2_MOUSE	Predicted gene 10778;Predicted gene 10778;EG210583 protein (Fragment)	Gm10778;Gm10778;EG210583	A0A087WNP5;F8VPU7;Q6PFY2
28_3	3369.96	A0A087WNP5;F8VPU7;Q6PFY2	A0A087WNP5_MOUSE;F8VPU7_MOUSE;Q6PFY2_MOUSE	Predicted gene 10778;Predicted gene 10778;EG210583 protein (Fragment)	Gm10778;Gm10778;EG210583	A0A087WNP5;F8VPU7;Q6PFY2
32_1	2997.24	A0A087WNP5;F8VPU7;Q6PFY2	A0A087WNP5_MOUSE;F8VPU7_MOUSE;Q6PFY2_MOUSE	Predicted gene 10778;Predicted gene 10778;EG210583 protein (Fragment)	Gm10778;Gm10778;EG210583	A0A087WNP5;F8VPU7;Q6PFY2
32_2	2478.85	A0A087WNP5;F8VPU7;Q6PFY2	A0A087WNP5_MOUSE;F8VPU7_MOUSE;Q6PFY2_MOUSE	Predicted gene 10778;Predicted gene 10778;EG210583 protein (Fragment)	Gm10778;Gm10778;EG210583	A0A087WNP5;F8VPU7;Q6PFY2
32_3	3249.13	A0A087WNP5;F8VPU7;Q6PFY2	A0A087WNP5_MOUSE;F8VPU7_MOUSE;Q6PFY2_MOUSE	Predicted gene 10778;Predicted gene 10778;EG210583 protein (Fragment)	Gm10778;Gm10778;EG210583	A0A087WNP5;F8VPU7;Q6PFY2
36_1	10135.9	A0A087WNP5;F8VPU7;Q6PFY2	A0A087WNP5_MOUSE;F8VPU7_MOUSE;Q6PFY2_MOUSE	Predicted gene 10778;Predicted gene 10778;EG210583 protein (Fragment)	Gm10778;Gm10778;EG210583	A0A087WNP5;F8VPU7;Q6PFY2
36_2	4735.39	A0A087WNP5;F8VPU7;Q6PFY2	A0A087WNP5_MOUSE;F8VPU7_MOUSE;Q6PFY2_MOUSE	Predicted gene 10778;Predicted gene 10778;EG210583 protein (Fragment)	Gm10778;Gm10778;EG210583	A0A087WNP5;F8VPU7;Q6PFY2
36_3	4784.24	A0A087WNP5;F8VPU7;Q6PFY2	A0A087WNP5_MOUSE;F8VPU7_MOUSE;Q6PFY2_MOUSE	Predicted gene 10778;Predicted gene 10778;EG210583 protein (Fragment)	Gm10778;Gm10778;EG210583	A0A087WNP5;F8VPU7;Q6PFY2
0_1	4957.99	A0A087WNP6;Q4VAA2	A0A087WNP6_MOUSE;CDV3_MOUSE	Protein CDV3	Cdv3	A0A087WNP6;Q4VAA2
0_2	2890.32	A0A087WNP6;Q4VAA2	A0A087WNP6_MOUSE;CDV3_MOUSE	Protein CDV3	Cdv3	A0A087WNP6;Q4VAA2
0_3	2718.19	A0A087WNP6;Q4VAA2	A0A087WNP6_MOUSE;CDV3_MOUSE	Protein CDV3	Cdv3	A0A087WNP6;Q4VAA2
12_1	2093.6	A0A087WNP6;Q4VAA2	A0A087WNP6_MOUSE;CDV3_MOUSE	Protein CDV3	Cdv3	A0A087WNP6;Q4VAA2
12_2	909.316	A0A087WNP6;Q4VAA2	A0A087WNP6_MOUSE;CDV3_MOUSE	Protein CDV3	Cdv3	A0A087WNP6;Q4VAA2
12_3	1675.7	A0A087WNP6;Q4VAA2	A0A087WNP6_MOUSE;CDV3_MOUSE	Protein CDV3	Cdv3	A0A087WNP6;Q4VAA2
16_1	1487.45	A0A087WNP6;Q4VAA2	A0A087WNP6_MOUSE;CDV3_MOUSE	Protein CDV3	Cdv3	A0A087WNP6;Q4VAA2
16_2	2175.3	A0A087WNP6;Q4VAA2	A0A087WNP6_MOUSE;CDV3_MOUSE	Protein CDV3	Cdv3	A0A087WNP6;Q4VAA2
16_3	1353.25	A0A087WNP6;Q4VAA2	A0A087WNP6_MOUSE;CDV3_MOUSE	Protein CDV3	Cdv3	A0A087WNP6;Q4VAA2
20_1	4742.64	A0A087WNP6;Q4VAA2	A0A087WNP6_MOUSE;CDV3_MOUSE	Protein CDV3	Cdv3	A0A087WNP6;Q4VAA2
20_2	4830.09	A0A087WNP6;Q4VAA2	A0A087WNP6_MOUSE;CDV3_MOUSE	Protein CDV3	Cdv3	A0A087WNP6;Q4VAA2
20_3	5578.46	A0A087WNP6;Q4VAA2	A0A087WNP6_MOUSE;CDV3_MOUSE	Protein CDV3	Cdv3	A0A087WNP6;Q4VAA2
24_1	3060.38	A0A087WNP6;Q4VAA2	A0A087WNP6_MOUSE;CDV3_MOUSE	Protein CDV3	Cdv3	A0A087WNP6;Q4VAA2
24_2	3443.34	A0A087WNP6;Q4VAA2	A0A087WNP6_MOUSE;CDV3_MOUSE	Protein CDV3	Cdv3	A0A087WNP6;Q4VAA2
24_3	3807.44	A0A087WNP6;Q4VAA2	A0A087WNP6_MOUSE;CDV3_MOUSE	Protein CDV3	Cdv3	A0A087WNP6;Q4VAA2
28_1	3674.93	A0A087WNP6;Q4VAA2	A0A087WNP6_MOUSE;CDV3_MOUSE	Protein CDV3	Cdv3	A0A087WNP6;Q4VAA2
28_2	2784.57	A0A087WNP6;Q4VAA2	A0A087WNP6_MOUSE;CDV3_MOUSE	Protein CDV3	Cdv3	A0A087WNP6;Q4VAA2
28_3	2795.7	A0A087WNP6;Q4VAA2	A0A087WNP6_MOUSE;CDV3_MOUSE	Protein CDV3	Cdv3	A0A087WNP6;Q4VAA2
32_1	11005.7	A0A087WNP6;Q4VAA2	A0A087WNP6_MOUSE;CDV3_MOUSE	Protein CDV3	Cdv3	A0A087WNP6;Q4VAA2
32_2	12249.9	A0A087WNP6;Q4VAA2	A0A087WNP6_MOUSE;CDV3_MOUSE	Protein CDV3	Cdv3	A0A087WNP6;Q4VAA2
32_3	13469.8	A0A087WNP6;Q4VAA2	A0A087WNP6_MOUSE;CDV3_MOUSE	Protein CDV3	Cdv3	A0A087WNP6;Q4VAA2
36_1	8069.56	A0A087WNP6;Q4VAA2	A0A087WNP6_MOUSE;CDV3_MOUSE	Protein CDV3	Cdv3	A0A087WNP6;Q4VAA2
36_2	7961.52	A0A087WNP6;Q4VAA2	A0A087WNP6_MOUSE;CDV3_MOUSE	Protein CDV3	Cdv3	A0A087WNP6;Q4VAA2
36_3	6934.34	A0A087WNP6;Q4VAA2	A0A087WNP6_MOUSE;CDV3_MOUSE	Protein CDV3	Cdv3	A0A087WNP6;Q4VAA2
0_1	2010.78	A0A087WNQ7;A0A087WPM1;E9Q3K4	A0A087WNQ7_MOUSE;A0A087WPM1_MOUSE;E9Q3K4_MOUSE	Small integral membrane protein 10-like 1	Smim10l1	A0A087WNQ7;A0A087WPM1;E9Q3K4
0_2	1739.25	A0A087WNQ7;A0A087WPM1;E9Q3K4	A0A087WNQ7_MOUSE;A0A087WPM1_MOUSE;E9Q3K4_MOUSE	Small integral membrane protein 10-like 1	Smim10l1	A0A087WNQ7;A0A087WPM1;E9Q3K4
0_3	NA	A0A087WNQ7;A0A087WPM1;E9Q3K4	A0A087WNQ7_MOUSE;A0A087WPM1_MOUSE;E9Q3K4_MOUSE	Small integral membrane protein 10-like 1	Smim10l1	A0A087WNQ7;A0A087WPM1;E9Q3K4
12_1	4222.82	A0A087WNQ7;A0A087WPM1;E9Q3K4	A0A087WNQ7_MOUSE;A0A087WPM1_MOUSE;E9Q3K4_MOUSE	Small integral membrane protein 10-like 1	Smim10l1	A0A087WNQ7;A0A087WPM1;E9Q3K4
12_2	4990.65	A0A087WNQ7;A0A087WPM1;E9Q3K4	A0A087WNQ7_MOUSE;A0A087WPM1_MOUSE;E9Q3K4_MOUSE	Small integral membrane protein 10-like 1	Smim10l1	A0A087WNQ7;A0A087WPM1;E9Q3K4
12_3	4434.25	A0A087WNQ7;A0A087WPM1;E9Q3K4	A0A087WNQ7_MOUSE;A0A087WPM1_MOUSE;E9Q3K4_MOUSE	Small integral membrane protein 10-like 1	Smim10l1	A0A087WNQ7;A0A087WPM1;E9Q3K4
16_1	NA	A0A087WNQ7;A0A087WPM1;E9Q3K4	A0A087WNQ7_MOUSE;A0A087WPM1_MOUSE;E9Q3K4_MOUSE	Small integral membrane protein 10-like 1	Smim10l1	A0A087WNQ7;A0A087WPM1;E9Q3K4
16_2	904.957	A0A087WNQ7;A0A087WPM1;E9Q3K4	A0A087WNQ7_MOUSE;A0A087WPM1_MOUSE;E9Q3K4_MOUSE	Small integral membrane protein 10-like 1	Smim10l1	A0A087WNQ7;A0A087WPM1;E9Q3K4
16_3	1595.63	A0A087WNQ7;A0A087WPM1;E9Q3K4	A0A087WNQ7_MOUSE;A0A087WPM1_MOUSE;E9Q3K4_MOUSE	Small integral membrane protein 10-like 1	Smim10l1	A0A087WNQ7;A0A087WPM1;E9Q3K4
20_1	318.941	A0A087WNQ7;A0A087WPM1;E9Q3K4	A0A087WNQ7_MOUSE;A0A087WPM1_MOUSE;E9Q3K4_MOUSE	Small integral membrane protein 10-like 1	Smim10l1	A0A087WNQ7;A0A087WPM1;E9Q3K4
20_2	1052.8	A0A087WNQ7;A0A087WPM1;E9Q3K4	A0A087WNQ7_MOUSE;A0A087WPM1_MOUSE;E9Q3K4_MOUSE	Small integral membrane protein 10-like 1	Smim10l1	A0A087WNQ7;A0A087WPM1;E9Q3K4
20_3	543.709	A0A087WNQ7;A0A087WPM1;E9Q3K4	A0A087WNQ7_MOUSE;A0A087WPM1_MOUSE;E9Q3K4_MOUSE	Small integral membrane protein 10-like 1	Smim10l1	A0A087WNQ7;A0A087WPM1;E9Q3K4
24_1	NA	A0A087WNQ7;A0A087WPM1;E9Q3K4	A0A087WNQ7_MOUSE;A0A087WPM1_MOUSE;E9Q3K4_MOUSE	Small integral membrane protein 10-like 1	Smim10l1	A0A087WNQ7;A0A087WPM1;E9Q3K4
24_2	NA	A0A087WNQ7;A0A087WPM1;E9Q3K4	A0A087WNQ7_MOUSE;A0A087WPM1_MOUSE;E9Q3K4_MOUSE	Small integral membrane protein 10-like 1	Smim10l1	A0A087WNQ7;A0A087WPM1;E9Q3K4
24_3	171.331	A0A087WNQ7;A0A087WPM1;E9Q3K4	A0A087WNQ7_MOUSE;A0A087WPM1_MOUSE;E9Q3K4_MOUSE	Small integral membrane protein 10-like 1	Smim10l1	A0A087WNQ7;A0A087WPM1;E9Q3K4
28_1	1153.14	A0A087WNQ7;A0A087WPM1;E9Q3K4	A0A087WNQ7_MOUSE;A0A087WPM1_MOUSE;E9Q3K4_MOUSE	Small integral membrane protein 10-like 1	Smim10l1	A0A087WNQ7;A0A087WPM1;E9Q3K4
28_2	1614.93	A0A087WNQ7;A0A087WPM1;E9Q3K4	A0A087WNQ7_MOUSE;A0A087WPM1_MOUSE;E9Q3K4_MOUSE	Small integral membrane protein 10-like 1	Smim10l1	A0A087WNQ7;A0A087WPM1;E9Q3K4
28_3	1411.39	A0A087WNQ7;A0A087WPM1;E9Q3K4	A0A087WNQ7_MOUSE;A0A087WPM1_MOUSE;E9Q3K4_MOUSE	Small integral membrane protein 10-like 1	Smim10l1	A0A087WNQ7;A0A087WPM1;E9Q3K4
32_1	186.702	A0A087WNQ7;A0A087WPM1;E9Q3K4	A0A087WNQ7_MOUSE;A0A087WPM1_MOUSE;E9Q3K4_MOUSE	Small integral membrane protein 10-like 1	Smim10l1	A0A087WNQ7;A0A087WPM1;E9Q3K4
32_2	NA	A0A087WNQ7;A0A087WPM1;E9Q3K4	A0A087WNQ7_MOUSE;A0A087WPM1_MOUSE;E9Q3K4_MOUSE	Small integral membrane protein 10-like 1	Smim10l1	A0A087WNQ7;A0A087WPM1;E9Q3K4
32_3	NA	A0A087WNQ7;A0A087WPM1;E9Q3K4	A0A087WNQ7_MOUSE;A0A087WPM1_MOUSE;E9Q3K4_MOUSE	Small integral membrane protein 10-like 1	Smim10l1	A0A087WNQ7;A0A087WPM1;E9Q3K4
36_1	NA	A0A087WNQ7;A0A087WPM1;E9Q3K4	A0A087WNQ7_MOUSE;A0A087WPM1_MOUSE;E9Q3K4_MOUSE	Small integral membrane protein 10-like 1	Smim10l1	A0A087WNQ7;A0A087WPM1;E9Q3K4
36_2	NA	A0A087WNQ7;A0A087WPM1;E9Q3K4	A0A087WNQ7_MOUSE;A0A087WPM1_MOUSE;E9Q3K4_MOUSE	Small integral membrane protein 10-like 1	Smim10l1	A0A087WNQ7;A0A087WPM1;E9Q3K4
36_3	NA	A0A087WNQ7;A0A087WPM1;E9Q3K4	A0A087WNQ7_MOUSE;A0A087WPM1_MOUSE;E9Q3K4_MOUSE	Small integral membrane protein 10-like 1	Smim10l1	A0A087WNQ7;A0A087WPM1;E9Q3K4
0_1	10755.7	A0A087WNR1;A0A087WSR1;E9Q917;G3UWF0;Q80XQ8	A0A087WNR1_MOUSE;A0A087WSR1_MOUSE;E9Q917_MOUSE;G3UWF0_MOUSE;F168B_MOUSE	Myelin-associated neurite-outgrowth inhibitor (Fragment);Myelin-associated neurite-outgrowth inhibitor;Myelin-associated neurite-outgrowth inhibitor;Myelin-associated neurite-outgrowth inhibitor;Myelin-associated neurite-outgrowth inhibitor	Fam168b	A0A087WNR1;A0A087WSR1;E9Q917;G3UWF0;Q80XQ8
0_2	11183.3	A0A087WNR1;A0A087WSR1;E9Q917;G3UWF0;Q80XQ8	A0A087WNR1_MOUSE;A0A087WSR1_MOUSE;E9Q917_MOUSE;G3UWF0_MOUSE;F168B_MOUSE	Myelin-associated neurite-outgrowth inhibitor (Fragment);Myelin-associated neurite-outgrowth inhibitor;Myelin-associated neurite-outgrowth inhibitor;Myelin-associated neurite-outgrowth inhibitor;Myelin-associated neurite-outgrowth inhibitor	Fam168b	A0A087WNR1;A0A087WSR1;E9Q917;G3UWF0;Q80XQ8
0_3	11936.5	A0A087WNR1;A0A087WSR1;E9Q917;G3UWF0;Q80XQ8	A0A087WNR1_MOUSE;A0A087WSR1_MOUSE;E9Q917_MOUSE;G3UWF0_MOUSE;F168B_MOUSE	Myelin-associated neurite-outgrowth inhibitor (Fragment);Myelin-associated neurite-outgrowth inhibitor;Myelin-associated neurite-outgrowth inhibitor;Myelin-associated neurite-outgrowth inhibitor;Myelin-associated neurite-outgrowth inhibitor	Fam168b	A0A087WNR1;A0A087WSR1;E9Q917;G3UWF0;Q80XQ8
12_1	13486.1	A0A087WNR1;A0A087WSR1;E9Q917;G3UWF0;Q80XQ8	A0A087WNR1_MOUSE;A0A087WSR1_MOUSE;E9Q917_MOUSE;G3UWF0_MOUSE;F168B_MOUSE	Myelin-associated neurite-outgrowth inhibitor (Fragment);Myelin-associated neurite-outgrowth inhibitor;Myelin-associated neurite-outgrowth inhibitor;Myelin-associated neurite-outgrowth inhibitor;Myelin-associated neurite-outgrowth inhibitor	Fam168b	A0A087WNR1;A0A087WSR1;E9Q917;G3UWF0;Q80XQ8
12_2	13263.4	A0A087WNR1;A0A087WSR1;E9Q917;G3UWF0;Q80XQ8	A0A087WNR1_MOUSE;A0A087WSR1_MOUSE;E9Q917_MOUSE;G3UWF0_MOUSE;F168B_MOUSE	Myelin-associated neurite-outgrowth inhibitor (Fragment);Myelin-associated neurite-outgrowth inhibitor;Myelin-associated neurite-outgrowth inhibitor;Myelin-associated neurite-outgrowth inhibitor;Myelin-associated neurite-outgrowth inhibitor	Fam168b	A0A087WNR1;A0A087WSR1;E9Q917;G3UWF0;Q80XQ8
12_3	14381.1	A0A087WNR1;A0A087WSR1;E9Q917;G3UWF0;Q80XQ8	A0A087WNR1_MOUSE;A0A087WSR1_MOUSE;E9Q917_MOUSE;G3UWF0_MOUSE;F168B_MOUSE	Myelin-associated neurite-outgrowth inhibitor (Fragment);Myelin-associated neurite-outgrowth inhibitor;Myelin-associated neurite-outgrowth inhibitor;Myelin-associated neurite-outgrowth inhibitor;Myelin-associated neurite-outgrowth inhibitor	Fam168b	A0A087WNR1;A0A087WSR1;E9Q917;G3UWF0;Q80XQ8
16_1	10045.3	A0A087WNR1;A0A087WSR1;E9Q917;G3UWF0;Q80XQ8	A0A087WNR1_MOUSE;A0A087WSR1_MOUSE;E9Q917_MOUSE;G3UWF0_MOUSE;F168B_MOUSE	Myelin-associated neurite-outgrowth inhibitor (Fragment);Myelin-associated neurite-outgrowth inhibitor;Myelin-associated neurite-outgrowth inhibitor;Myelin-associated neurite-outgrowth inhibitor;Myelin-associated neurite-outgrowth inhibitor	Fam168b	A0A087WNR1;A0A087WSR1;E9Q917;G3UWF0;Q80XQ8
16_2	9663.34	A0A087WNR1;A0A087WSR1;E9Q917;G3UWF0;Q80XQ8	A0A087WNR1_MOUSE;A0A087WSR1_MOUSE;E9Q917_MOUSE;G3UWF0_MOUSE;F168B_MOUSE	Myelin-associated neurite-outgrowth inhibitor (Fragment);Myelin-associated neurite-outgrowth inhibitor;Myelin-associated neurite-outgrowth inhibitor;Myelin-associated neurite-outgrowth inhibitor;Myelin-associated neurite-outgrowth inhibitor	Fam168b	A0A087WNR1;A0A087WSR1;E9Q917;G3UWF0;Q80XQ8
16_3	9762.53	A0A087WNR1;A0A087WSR1;E9Q917;G3UWF0;Q80XQ8	A0A087WNR1_MOUSE;A0A087WSR1_MOUSE;E9Q917_MOUSE;G3UWF0_MOUSE;F168B_MOUSE	Myelin-associated neurite-outgrowth inhibitor (Fragment);Myelin-associated neurite-outgrowth inhibitor;Myelin-associated neurite-outgrowth inhibitor;Myelin-associated neurite-outgrowth inhibitor;Myelin-associated neurite-outgrowth inhibitor	Fam168b	A0A087WNR1;A0A087WSR1;E9Q917;G3UWF0;Q80XQ8
20_1	7067.86	A0A087WNR1;A0A087WSR1;E9Q917;G3UWF0;Q80XQ8	A0A087WNR1_MOUSE;A0A087WSR1_MOUSE;E9Q917_MOUSE;G3UWF0_MOUSE;F168B_MOUSE	Myelin-associated neurite-outgrowth inhibitor (Fragment);Myelin-associated neurite-outgrowth inhibitor;Myelin-associated neurite-outgrowth inhibitor;Myelin-associated neurite-outgrowth inhibitor;Myelin-associated neurite-outgrowth inhibitor	Fam168b	A0A087WNR1;A0A087WSR1;E9Q917;G3UWF0;Q80XQ8
20_2	8061.11	A0A087WNR1;A0A087WSR1;E9Q917;G3UWF0;Q80XQ8	A0A087WNR1_MOUSE;A0A087WSR1_MOUSE;E9Q917_MOUSE;G3UWF0_MOUSE;F168B_MOUSE	Myelin-associated neurite-outgrowth inhibitor (Fragment);Myelin-associated neurite-outgrowth inhibitor;Myelin-associated neurite-outgrowth inhibitor;Myelin-associated neurite-outgrowth inhibitor;Myelin-associated neurite-outgrowth inhibitor	Fam168b	A0A087WNR1;A0A087WSR1;E9Q917;G3UWF0;Q80XQ8
20_3	8041.63	A0A087WNR1;A0A087WSR1;E9Q917;G3UWF0;Q80XQ8	A0A087WNR1_MOUSE;A0A087WSR1_MOUSE;E9Q917_MOUSE;G3UWF0_MOUSE;F168B_MOUSE	Myelin-associated neurite-outgrowth inhibitor (Fragment);Myelin-associated neurite-outgrowth inhibitor;Myelin-associated neurite-outgrowth inhibitor;Myelin-associated neurite-outgrowth inhibitor;Myelin-associated neurite-outgrowth inhibitor	Fam168b	A0A087WNR1;A0A087WSR1;E9Q917;G3UWF0;Q80XQ8
24_1	8572.02	A0A087WNR1;A0A087WSR1;E9Q917;G3UWF0;Q80XQ8	A0A087WNR1_MOUSE;A0A087WSR1_MOUSE;E9Q917_MOUSE;G3UWF0_MOUSE;F168B_MOUSE	Myelin-associated neurite-outgrowth inhibitor (Fragment);Myelin-associated neurite-outgrowth inhibitor;Myelin-associated neurite-outgrowth inhibitor;Myelin-associated neurite-outgrowth inhibitor;Myelin-associated neurite-outgrowth inhibitor	Fam168b	A0A087WNR1;A0A087WSR1;E9Q917;G3UWF0;Q80XQ8
24_2	7534.95	A0A087WNR1;A0A087WSR1;E9Q917;G3UWF0;Q80XQ8	A0A087WNR1_MOUSE;A0A087WSR1_MOUSE;E9Q917_MOUSE;G3UWF0_MOUSE;F168B_MOUSE	Myelin-associated neurite-outgrowth inhibitor (Fragment);Myelin-associated neurite-outgrowth inhibitor;Myelin-associated neurite-outgrowth inhibitor;Myelin-associated neurite-outgrowth inhibitor;Myelin-associated neurite-outgrowth inhibitor	Fam168b	A0A087WNR1;A0A087WSR1;E9Q917;G3UWF0;Q80XQ8
24_3	7076.29	A0A087WNR1;A0A087WSR1;E9Q917;G3UWF0;Q80XQ8	A0A087WNR1_MOUSE;A0A087WSR1_MOUSE;E9Q917_MOUSE;G3UWF0_MOUSE;F168B_MOUSE	Myelin-associated neurite-outgrowth inhibitor (Fragment);Myelin-associated neurite-outgrowth inhibitor;Myelin-associated neurite-outgrowth inhibitor;Myelin-associated neurite-outgrowth inhibitor;Myelin-associated neurite-outgrowth inhibitor	Fam168b	A0A087WNR1;A0A087WSR1;E9Q917;G3UWF0;Q80XQ8
28_1	7672.17	A0A087WNR1;A0A087WSR1;E9Q917;G3UWF0;Q80XQ8	A0A087WNR1_MOUSE;A0A087WSR1_MOUSE;E9Q917_MOUSE;G3UWF0_MOUSE;F168B_MOUSE	Myelin-associated neurite-outgrowth inhibitor (Fragment);Myelin-associated neurite-outgrowth inhibitor;Myelin-associated neurite-outgrowth inhibitor;Myelin-associated neurite-outgrowth inhibitor;Myelin-associated neurite-outgrowth inhibitor	Fam168b	A0A087WNR1;A0A087WSR1;E9Q917;G3UWF0;Q80XQ8
28_2	9096.96	A0A087WNR1;A0A087WSR1;E9Q917;G3UWF0;Q80XQ8	A0A087WNR1_MOUSE;A0A087WSR1_MOUSE;E9Q917_MOUSE;G3UWF0_MOUSE;F168B_MOUSE	Myelin-associated neurite-outgrowth inhibitor (Fragment);Myelin-associated neurite-outgrowth inhibitor;Myelin-associated neurite-outgrowth inhibitor;Myelin-associated neurite-outgrowth inhibitor;Myelin-associated neurite-outgrowth inhibitor	Fam168b	A0A087WNR1;A0A087WSR1;E9Q917;G3UWF0;Q80XQ8
28_3	8030.38	A0A087WNR1;A0A087WSR1;E9Q917;G3UWF0;Q80XQ8	A0A087WNR1_MOUSE;A0A087WSR1_MOUSE;E9Q917_MOUSE;G3UWF0_MOUSE;F168B_MOUSE	Myelin-associated neurite-outgrowth inhibitor (Fragment);Myelin-associated neurite-outgrowth inhibitor;Myelin-associated neurite-outgrowth inhibitor;Myelin-associated neurite-outgrowth inhibitor;Myelin-associated neurite-outgrowth inhibitor	Fam168b	A0A087WNR1;A0A087WSR1;E9Q917;G3UWF0;Q80XQ8
32_1	6337.41	A0A087WNR1;A0A087WSR1;E9Q917;G3UWF0;Q80XQ8	A0A087WNR1_MOUSE;A0A087WSR1_MOUSE;E9Q917_MOUSE;G3UWF0_MOUSE;F168B_MOUSE	Myelin-associated neurite-outgrowth inhibitor (Fragment);Myelin-associated neurite-outgrowth inhibitor;Myelin-associated neurite-outgrowth inhibitor;Myelin-associated neurite-outgrowth inhibitor;Myelin-associated neurite-outgrowth inhibitor	Fam168b	A0A087WNR1;A0A087WSR1;E9Q917;G3UWF0;Q80XQ8
32_2	6585.5	A0A087WNR1;A0A087WSR1;E9Q917;G3UWF0;Q80XQ8	A0A087WNR1_MOUSE;A0A087WSR1_MOUSE;E9Q917_MOUSE;G3UWF0_MOUSE;F168B_MOUSE	Myelin-associated neurite-outgrowth inhibitor (Fragment);Myelin-associated neurite-outgrowth inhibitor;Myelin-associated neurite-outgrowth inhibitor;Myelin-associated neurite-outgrowth inhibitor;Myelin-associated neurite-outgrowth inhibitor	Fam168b	A0A087WNR1;A0A087WSR1;E9Q917;G3UWF0;Q80XQ8
32_3	6958.21	A0A087WNR1;A0A087WSR1;E9Q917;G3UWF0;Q80XQ8	A0A087WNR1_MOUSE;A0A087WSR1_MOUSE;E9Q917_MOUSE;G3UWF0_MOUSE;F168B_MOUSE	Myelin-associated neurite-outgrowth inhibitor (Fragment);Myelin-associated neurite-outgrowth inhibitor;Myelin-associated neurite-outgrowth inhibitor;Myelin-associated neurite-outgrowth inhibitor;Myelin-associated neurite-outgrowth inhibitor	Fam168b	A0A087WNR1;A0A087WSR1;E9Q917;G3UWF0;Q80XQ8
36_1	NA	A0A087WNR1;A0A087WSR1;E9Q917;G3UWF0;Q80XQ8	A0A087WNR1_MOUSE;A0A087WSR1_MOUSE;E9Q917_MOUSE;G3UWF0_MOUSE;F168B_MOUSE	Myelin-associated neurite-outgrowth inhibitor (Fragment);Myelin-associated neurite-outgrowth inhibitor;Myelin-associated neurite-outgrowth inhibitor;Myelin-associated neurite-outgrowth inhibitor;Myelin-associated neurite-outgrowth inhibitor	Fam168b	A0A087WNR1;A0A087WSR1;E9Q917;G3UWF0;Q80XQ8
36_2	6869.11	A0A087WNR1;A0A087WSR1;E9Q917;G3UWF0;Q80XQ8	A0A087WNR1_MOUSE;A0A087WSR1_MOUSE;E9Q917_MOUSE;G3UWF0_MOUSE;F168B_MOUSE	Myelin-associated neurite-outgrowth inhibitor (Fragment);Myelin-associated neurite-outgrowth inhibitor;Myelin-associated neurite-outgrowth inhibitor;Myelin-associated neurite-outgrowth inhibitor;Myelin-associated neurite-outgrowth inhibitor	Fam168b	A0A087WNR1;A0A087WSR1;E9Q917;G3UWF0;Q80XQ8
36_3	7061.68	A0A087WNR1;A0A087WSR1;E9Q917;G3UWF0;Q80XQ8	A0A087WNR1_MOUSE;A0A087WSR1_MOUSE;E9Q917_MOUSE;G3UWF0_MOUSE;F168B_MOUSE	Myelin-associated neurite-outgrowth inhibitor (Fragment);Myelin-associated neurite-outgrowth inhibitor;Myelin-associated neurite-outgrowth inhibitor;Myelin-associated neurite-outgrowth inhibitor;Myelin-associated neurite-outgrowth inhibitor	Fam168b	A0A087WNR1;A0A087WSR1;E9Q917;G3UWF0;Q80XQ8
0_1	2756.29	A0A087WNS0	A0A087WNS0_MOUSE	60S ribosomal protein L3	Rpl3	A0A087WNS0
0_2	2634.64	A0A087WNS0	A0A087WNS0_MOUSE	60S ribosomal protein L3	Rpl3	A0A087WNS0
0_3	2664.01	A0A087WNS0	A0A087WNS0_MOUSE	60S ribosomal protein L3	Rpl3	A0A087WNS0
12_1	6192.45	A0A087WNS0	A0A087WNS0_MOUSE	60S ribosomal protein L3	Rpl3	A0A087WNS0
12_2	5639.12	A0A087WNS0	A0A087WNS0_MOUSE	60S ribosomal protein L3	Rpl3	A0A087WNS0
12_3	5910.05	A0A087WNS0	A0A087WNS0_MOUSE	60S ribosomal protein L3	Rpl3	A0A087WNS0
16_1	3289.44	A0A087WNS0	A0A087WNS0_MOUSE	60S ribosomal protein L3	Rpl3	A0A087WNS0
16_2	2907.35	A0A087WNS0	A0A087WNS0_MOUSE	60S ribosomal protein L3	Rpl3	A0A087WNS0
16_3	3461.02	A0A087WNS0	A0A087WNS0_MOUSE	60S ribosomal protein L3	Rpl3	A0A087WNS0
20_1	5014.59	A0A087WNS0	A0A087WNS0_MOUSE	60S ribosomal protein L3	Rpl3	A0A087WNS0
20_2	5166.1	A0A087WNS0	A0A087WNS0_MOUSE	60S ribosomal protein L3	Rpl3	A0A087WNS0
20_3	5503.73	A0A087WNS0	A0A087WNS0_MOUSE	60S ribosomal protein L3	Rpl3	A0A087WNS0
24_1	1437.5	A0A087WNS0	A0A087WNS0_MOUSE	60S ribosomal protein L3	Rpl3	A0A087WNS0
24_2	1581.17	A0A087WNS0	A0A087WNS0_MOUSE	60S ribosomal protein L3	Rpl3	A0A087WNS0
24_3	1929.6	A0A087WNS0	A0A087WNS0_MOUSE	60S ribosomal protein L3	Rpl3	A0A087WNS0
28_1	2865.53	A0A087WNS0	A0A087WNS0_MOUSE	60S ribosomal protein L3	Rpl3	A0A087WNS0
28_2	3684.64	A0A087WNS0	A0A087WNS0_MOUSE	60S ribosomal protein L3	Rpl3	A0A087WNS0
28_3	3459.84	A0A087WNS0	A0A087WNS0_MOUSE	60S ribosomal protein L3	Rpl3	A0A087WNS0
32_1	4362.65	A0A087WNS0	A0A087WNS0_MOUSE	60S ribosomal protein L3	Rpl3	A0A087WNS0
32_2	4210.13	A0A087WNS0	A0A087WNS0_MOUSE	60S ribosomal protein L3	Rpl3	A0A087WNS0
32_3	4879.26	A0A087WNS0	A0A087WNS0_MOUSE	60S ribosomal protein L3	Rpl3	A0A087WNS0
36_1	1072.98	A0A087WNS0	A0A087WNS0_MOUSE	60S ribosomal protein L3	Rpl3	A0A087WNS0
36_2	1188.17	A0A087WNS0	A0A087WNS0_MOUSE	60S ribosomal protein L3	Rpl3	A0A087WNS0
36_3	1826.53	A0A087WNS0	A0A087WNS0_MOUSE	60S ribosomal protein L3	Rpl3	A0A087WNS0
0_1	8056.49	A0A087WNS9;A0A087WNT2;A0A087WPY4;A0A087WQ65;A0A087WRZ2;Q64253;Q8JZT1;Q99JA5;Q9CXN2	A0A087WNS9_MOUSE;A0A087WNT2_MOUSE;A0A087WPY4_MOUSE;A0A087WQ65_MOUSE;A0A087WRZ2_MOUSE;LY6E_MOUSE;Q8JZT1_MOUSE;Q99JA5_MOUSE;Q9CXN2_MOUSE	Lymphocyte antigen 6E (Fragment);Lymphocyte antigen 6E (Fragment);Lymphocyte antigen 6E (Fragment);Lymphocyte antigen 6E (Fragment);Lymphocyte antigen 6E (Fragment);Lymphocyte antigen 6E;Ly6e protein (Fragment);Ly6e protein;Uncharacterized protein	Ly6e	A0A087WNS9;A0A087WNT2;A0A087WPY4;A0A087WQ65;A0A087WRZ2;Q64253;Q8JZT1;Q99JA5;Q9CXN2
0_2	10603.7	A0A087WNS9;A0A087WNT2;A0A087WPY4;A0A087WQ65;A0A087WRZ2;Q64253;Q8JZT1;Q99JA5;Q9CXN2	A0A087WNS9_MOUSE;A0A087WNT2_MOUSE;A0A087WPY4_MOUSE;A0A087WQ65_MOUSE;A0A087WRZ2_MOUSE;LY6E_MOUSE;Q8JZT1_MOUSE;Q99JA5_MOUSE;Q9CXN2_MOUSE	Lymphocyte antigen 6E (Fragment);Lymphocyte antigen 6E (Fragment);Lymphocyte antigen 6E (Fragment);Lymphocyte antigen 6E (Fragment);Lymphocyte antigen 6E (Fragment);Lymphocyte antigen 6E;Ly6e protein (Fragment);Ly6e protein;Uncharacterized protein	Ly6e	A0A087WNS9;A0A087WNT2;A0A087WPY4;A0A087WQ65;A0A087WRZ2;Q64253;Q8JZT1;Q99JA5;Q9CXN2
0_3	8118.12	A0A087WNS9;A0A087WNT2;A0A087WPY4;A0A087WQ65;A0A087WRZ2;Q64253;Q8JZT1;Q99JA5;Q9CXN2	A0A087WNS9_MOUSE;A0A087WNT2_MOUSE;A0A087WPY4_MOUSE;A0A087WQ65_MOUSE;A0A087WRZ2_MOUSE;LY6E_MOUSE;Q8JZT1_MOUSE;Q99JA5_MOUSE;Q9CXN2_MOUSE	Lymphocyte antigen 6E (Fragment);Lymphocyte antigen 6E (Fragment);Lymphocyte antigen 6E (Fragment);Lymphocyte antigen 6E (Fragment);Lymphocyte antigen 6E (Fragment);Lymphocyte antigen 6E;Ly6e protein (Fragment);Ly6e protein;Uncharacterized protein	Ly6e	A0A087WNS9;A0A087WNT2;A0A087WPY4;A0A087WQ65;A0A087WRZ2;Q64253;Q8JZT1;Q99JA5;Q9CXN2
12_1	7223.67	A0A087WNS9;A0A087WNT2;A0A087WPY4;A0A087WQ65;A0A087WRZ2;Q64253;Q8JZT1;Q99JA5;Q9CXN2	A0A087WNS9_MOUSE;A0A087WNT2_MOUSE;A0A087WPY4_MOUSE;A0A087WQ65_MOUSE;A0A087WRZ2_MOUSE;LY6E_MOUSE;Q8JZT1_MOUSE;Q99JA5_MOUSE;Q9CXN2_MOUSE	Lymphocyte antigen 6E (Fragment);Lymphocyte antigen 6E (Fragment);Lymphocyte antigen 6E (Fragment);Lymphocyte antigen 6E (Fragment);Lymphocyte antigen 6E (Fragment);Lymphocyte antigen 6E;Ly6e protein (Fragment);Ly6e protein;Uncharacterized protein	Ly6e	A0A087WNS9;A0A087WNT2;A0A087WPY4;A0A087WQ65;A0A087WRZ2;Q64253;Q8JZT1;Q99JA5;Q9CXN2
12_2	7255.64	A0A087WNS9;A0A087WNT2;A0A087WPY4;A0A087WQ65;A0A087WRZ2;Q64253;Q8JZT1;Q99JA5;Q9CXN2	A0A087WNS9_MOUSE;A0A087WNT2_MOUSE;A0A087WPY4_MOUSE;A0A087WQ65_MOUSE;A0A087WRZ2_MOUSE;LY6E_MOUSE;Q8JZT1_MOUSE;Q99JA5_MOUSE;Q9CXN2_MOUSE	Lymphocyte antigen 6E (Fragment);Lymphocyte antigen 6E (Fragment);Lymphocyte antigen 6E (Fragment);Lymphocyte antigen 6E (Fragment);Lymphocyte antigen 6E (Fragment);Lymphocyte antigen 6E;Ly6e protein (Fragment);Ly6e protein;Uncharacterized protein	Ly6e	A0A087WNS9;A0A087WNT2;A0A087WPY4;A0A087WQ65;A0A087WRZ2;Q64253;Q8JZT1;Q99JA5;Q9CXN2
12_3	7631.89	A0A087WNS9;A0A087WNT2;A0A087WPY4;A0A087WQ65;A0A087WRZ2;Q64253;Q8JZT1;Q99JA5;Q9CXN2	A0A087WNS9_MOUSE;A0A087WNT2_MOUSE;A0A087WPY4_MOUSE;A0A087WQ65_MOUSE;A0A087WRZ2_MOUSE;LY6E_MOUSE;Q8JZT1_MOUSE;Q99JA5_MOUSE;Q9CXN2_MOUSE	Lymphocyte antigen 6E (Fragment);Lymphocyte antigen 6E (Fragment);Lymphocyte antigen 6E (Fragment);Lymphocyte antigen 6E (Fragment);Lymphocyte antigen 6E (Fragment);Lymphocyte antigen 6E;Ly6e protein (Fragment);Ly6e protein;Uncharacterized protein	Ly6e	A0A087WNS9;A0A087WNT2;A0A087WPY4;A0A087WQ65;A0A087WRZ2;Q64253;Q8JZT1;Q99JA5;Q9CXN2
16_1	4500.84	A0A087WNS9;A0A087WNT2;A0A087WPY4;A0A087WQ65;A0A087WRZ2;Q64253;Q8JZT1;Q99JA5;Q9CXN2	A0A087WNS9_MOUSE;A0A087WNT2_MOUSE;A0A087WPY4_MOUSE;A0A087WQ65_MOUSE;A0A087WRZ2_MOUSE;LY6E_MOUSE;Q8JZT1_MOUSE;Q99JA5_MOUSE;Q9CXN2_MOUSE	Lymphocyte antigen 6E (Fragment);Lymphocyte antigen 6E (Fragment);Lymphocyte antigen 6E (Fragment);Lymphocyte antigen 6E (Fragment);Lymphocyte antigen 6E (Fragment);Lymphocyte antigen 6E;Ly6e protein (Fragment);Ly6e protein;Uncharacterized protein	Ly6e	A0A087WNS9;A0A087WNT2;A0A087WPY4;A0A087WQ65;A0A087WRZ2;Q64253;Q8JZT1;Q99JA5;Q9CXN2
16_2	6142.31	A0A087WNS9;A0A087WNT2;A0A087WPY4;A0A087WQ65;A0A087WRZ2;Q64253;Q8JZT1;Q99JA5;Q9CXN2	A0A087WNS9_MOUSE;A0A087WNT2_MOUSE;A0A087WPY4_MOUSE;A0A087WQ65_MOUSE;A0A087WRZ2_MOUSE;LY6E_MOUSE;Q8JZT1_MOUSE;Q99JA5_MOUSE;Q9CXN2_MOUSE	Lymphocyte antigen 6E (Fragment);Lymphocyte antigen 6E (Fragment);Lymphocyte antigen 6E (Fragment);Lymphocyte antigen 6E (Fragment);Lymphocyte antigen 6E (Fragment);Lymphocyte antigen 6E;Ly6e protein (Fragment);Ly6e protein;Uncharacterized protein	Ly6e	A0A087WNS9;A0A087WNT2;A0A087WPY4;A0A087WQ65;A0A087WRZ2;Q64253;Q8JZT1;Q99JA5;Q9CXN2
16_3	5357.63	A0A087WNS9;A0A087WNT2;A0A087WPY4;A0A087WQ65;A0A087WRZ2;Q64253;Q8JZT1;Q99JA5;Q9CXN2	A0A087WNS9_MOUSE;A0A087WNT2_MOUSE;A0A087WPY4_MOUSE;A0A087WQ65_MOUSE;A0A087WRZ2_MOUSE;LY6E_MOUSE;Q8JZT1_MOUSE;Q99JA5_MOUSE;Q9CXN2_MOUSE	Lymphocyte antigen 6E (Fragment);Lymphocyte antigen 6E (Fragment);Lymphocyte antigen 6E (Fragment);Lymphocyte antigen 6E (Fragment);Lymphocyte antigen 6E (Fragment);Lymphocyte antigen 6E;Ly6e protein (Fragment);Ly6e protein;Uncharacterized protein	Ly6e	A0A087WNS9;A0A087WNT2;A0A087WPY4;A0A087WQ65;A0A087WRZ2;Q64253;Q8JZT1;Q99JA5;Q9CXN2
20_1	4641.12	A0A087WNS9;A0A087WNT2;A0A087WPY4;A0A087WQ65;A0A087WRZ2;Q64253;Q8JZT1;Q99JA5;Q9CXN2	A0A087WNS9_MOUSE;A0A087WNT2_MOUSE;A0A087WPY4_MOUSE;A0A087WQ65_MOUSE;A0A087WRZ2_MOUSE;LY6E_MOUSE;Q8JZT1_MOUSE;Q99JA5_MOUSE;Q9CXN2_MOUSE	Lymphocyte antigen 6E (Fragment);Lymphocyte antigen 6E (Fragment);Lymphocyte antigen 6E (Fragment);Lymphocyte antigen 6E (Fragment);Lymphocyte antigen 6E (Fragment);Lymphocyte antigen 6E;Ly6e protein (Fragment);Ly6e protein;Uncharacterized protein	Ly6e	A0A087WNS9;A0A087WNT2;A0A087WPY4;A0A087WQ65;A0A087WRZ2;Q64253;Q8JZT1;Q99JA5;Q9CXN2
20_2	5640.71	A0A087WNS9;A0A087WNT2;A0A087WPY4;A0A087WQ65;A0A087WRZ2;Q64253;Q8JZT1;Q99JA5;Q9CXN2	A0A087WNS9_MOUSE;A0A087WNT2_MOUSE;A0A087WPY4_MOUSE;A0A087WQ65_MOUSE;A0A087WRZ2_MOUSE;LY6E_MOUSE;Q8JZT1_MOUSE;Q99JA5_MOUSE;Q9CXN2_MOUSE	Lymphocyte antigen 6E (Fragment);Lymphocyte antigen 6E (Fragment);Lymphocyte antigen 6E (Fragment);Lymphocyte antigen 6E (Fragment);Lymphocyte antigen 6E (Fragment);Lymphocyte antigen 6E;Ly6e protein (Fragment);Ly6e protein;Uncharacterized protein	Ly6e	A0A087WNS9;A0A087WNT2;A0A087WPY4;A0A087WQ65;A0A087WRZ2;Q64253;Q8JZT1;Q99JA5;Q9CXN2
20_3	3395.56	A0A087WNS9;A0A087WNT2;A0A087WPY4;A0A087WQ65;A0A087WRZ2;Q64253;Q8JZT1;Q99JA5;Q9CXN2	A0A087WNS9_MOUSE;A0A087WNT2_MOUSE;A0A087WPY4_MOUSE;A0A087WQ65_MOUSE;A0A087WRZ2_MOUSE;LY6E_MOUSE;Q8JZT1_MOUSE;Q99JA5_MOUSE;Q9CXN2_MOUSE	Lymphocyte antigen 6E (Fragment);Lymphocyte antigen 6E (Fragment);Lymphocyte antigen 6E (Fragment);Lymphocyte antigen 6E (Fragment);Lymphocyte antigen 6E (Fragment);Lymphocyte antigen 6E;Ly6e protein (Fragment);Ly6e protein;Uncharacterized protein	Ly6e	A0A087WNS9;A0A087WNT2;A0A087WPY4;A0A087WQ65;A0A087WRZ2;Q64253;Q8JZT1;Q99JA5;Q9CXN2
24_1	9536.22	A0A087WNS9;A0A087WNT2;A0A087WPY4;A0A087WQ65;A0A087WRZ2;Q64253;Q8JZT1;Q99JA5;Q9CXN2	A0A087WNS9_MOUSE;A0A087WNT2_MOUSE;A0A087WPY4_MOUSE;A0A087WQ65_MOUSE;A0A087WRZ2_MOUSE;LY6E_MOUSE;Q8JZT1_MOUSE;Q99JA5_MOUSE;Q9CXN2_MOUSE	Lymphocyte antigen 6E (Fragment);Lymphocyte antigen 6E (Fragment);Lymphocyte antigen 6E (Fragment);Lymphocyte antigen 6E (Fragment);Lymphocyte antigen 6E (Fragment);Lymphocyte antigen 6E;Ly6e protein (Fragment);Ly6e protein;Uncharacterized protein	Ly6e	A0A087WNS9;A0A087WNT2;A0A087WPY4;A0A087WQ65;A0A087WRZ2;Q64253;Q8JZT1;Q99JA5;Q9CXN2
24_2	8705.6	A0A087WNS9;A0A087WNT2;A0A087WPY4;A0A087WQ65;A0A087WRZ2;Q64253;Q8JZT1;Q99JA5;Q9CXN2	A0A087WNS9_MOUSE;A0A087WNT2_MOUSE;A0A087WPY4_MOUSE;A0A087WQ65_MOUSE;A0A087WRZ2_MOUSE;LY6E_MOUSE;Q8JZT1_MOUSE;Q99JA5_MOUSE;Q9CXN2_MOUSE	Lymphocyte antigen 6E (Fragment);Lymphocyte antigen 6E (Fragment);Lymphocyte antigen 6E (Fragment);Lymphocyte antigen 6E (Fragment);Lymphocyte antigen 6E (Fragment);Lymphocyte antigen 6E;Ly6e protein (Fragment);Ly6e protein;Uncharacterized protein	Ly6e	A0A087WNS9;A0A087WNT2;A0A087WPY4;A0A087WQ65;A0A087WRZ2;Q64253;Q8JZT1;Q99JA5;Q9CXN2
24_3	7775.78	A0A087WNS9;A0A087WNT2;A0A087WPY4;A0A087WQ65;A0A087WRZ2;Q64253;Q8JZT1;Q99JA5;Q9CXN2	A0A087WNS9_MOUSE;A0A087WNT2_MOUSE;A0A087WPY4_MOUSE;A0A087WQ65_MOUSE;A0A087WRZ2_MOUSE;LY6E_MOUSE;Q8JZT1_MOUSE;Q99JA5_MOUSE;Q9CXN2_MOUSE	Lymphocyte antigen 6E (Fragment);Lymphocyte antigen 6E (Fragment);Lymphocyte antigen 6E (Fragment);Lymphocyte antigen 6E (Fragment);Lymphocyte antigen 6E (Fragment);Lymphocyte antigen 6E;Ly6e protein (Fragment);Ly6e protein;Uncharacterized protein	Ly6e	A0A087WNS9;A0A087WNT2;A0A087WPY4;A0A087WQ65;A0A087WRZ2;Q64253;Q8JZT1;Q99JA5;Q9CXN2
28_1	5000.81	A0A087WNS9;A0A087WNT2;A0A087WPY4;A0A087WQ65;A0A087WRZ2;Q64253;Q8JZT1;Q99JA5;Q9CXN2	A0A087WNS9_MOUSE;A0A087WNT2_MOUSE;A0A087WPY4_MOUSE;A0A087WQ65_MOUSE;A0A087WRZ2_MOUSE;LY6E_MOUSE;Q8JZT1_MOUSE;Q99JA5_MOUSE;Q9CXN2_MOUSE	Lymphocyte antigen 6E (Fragment);Lymphocyte antigen 6E (Fragment);Lymphocyte antigen 6E (Fragment);Lymphocyte antigen 6E (Fragment);Lymphocyte antigen 6E (Fragment);Lymphocyte antigen 6E;Ly6e protein (Fragment);Ly6e protein;Uncharacterized protein	Ly6e	A0A087WNS9;A0A087WNT2;A0A087WPY4;A0A087WQ65;A0A087WRZ2;Q64253;Q8JZT1;Q99JA5;Q9CXN2
28_2	6350.94	A0A087WNS9;A0A087WNT2;A0A087WPY4;A0A087WQ65;A0A087WRZ2;Q64253;Q8JZT1;Q99JA5;Q9CXN2	A0A087WNS9_MOUSE;A0A087WNT2_MOUSE;A0A087WPY4_MOUSE;A0A087WQ65_MOUSE;A0A087WRZ2_MOUSE;LY6E_MOUSE;Q8JZT1_MOUSE;Q99JA5_MOUSE;Q9CXN2_MOUSE	Lymphocyte antigen 6E (Fragment);Lymphocyte antigen 6E (Fragment);Lymphocyte antigen 6E (Fragment);Lymphocyte antigen 6E (Fragment);Lymphocyte antigen 6E (Fragment);Lymphocyte antigen 6E;Ly6e protein (Fragment);Ly6e protein;Uncharacterized protein	Ly6e	A0A087WNS9;A0A087WNT2;A0A087WPY4;A0A087WQ65;A0A087WRZ2;Q64253;Q8JZT1;Q99JA5;Q9CXN2
28_3	6076.3	A0A087WNS9;A0A087WNT2;A0A087WPY4;A0A087WQ65;A0A087WRZ2;Q64253;Q8JZT1;Q99JA5;Q9CXN2	A0A087WNS9_MOUSE;A0A087WNT2_MOUSE;A0A087WPY4_MOUSE;A0A087WQ65_MOUSE;A0A087WRZ2_MOUSE;LY6E_MOUSE;Q8JZT1_MOUSE;Q99JA5_MOUSE;Q9CXN2_MOUSE	Lymphocyte antigen 6E (Fragment);Lymphocyte antigen 6E (Fragment);Lymphocyte antigen 6E (Fragment);Lymphocyte antigen 6E (Fragment);Lymphocyte antigen 6E (Fragment);Lymphocyte antigen 6E;Ly6e protein (Fragment);Ly6e protein;Uncharacterized protein	Ly6e	A0A087WNS9;A0A087WNT2;A0A087WPY4;A0A087WQ65;A0A087WRZ2;Q64253;Q8JZT1;Q99JA5;Q9CXN2
32_1	13276.4	A0A087WNS9;A0A087WNT2;A0A087WPY4;A0A087WQ65;A0A087WRZ2;Q64253;Q8JZT1;Q99JA5;Q9CXN2	A0A087WNS9_MOUSE;A0A087WNT2_MOUSE;A0A087WPY4_MOUSE;A0A087WQ65_MOUSE;A0A087WRZ2_MOUSE;LY6E_MOUSE;Q8JZT1_MOUSE;Q99JA5_MOUSE;Q9CXN2_MOUSE	Lymphocyte antigen 6E (Fragment);Lymphocyte antigen 6E (Fragment);Lymphocyte antigen 6E (Fragment);Lymphocyte antigen 6E (Fragment);Lymphocyte antigen 6E (Fragment);Lymphocyte antigen 6E;Ly6e protein (Fragment);Ly6e protein;Uncharacterized protein	Ly6e	A0A087WNS9;A0A087WNT2;A0A087WPY4;A0A087WQ65;A0A087WRZ2;Q64253;Q8JZT1;Q99JA5;Q9CXN2
32_2	1776.23	A0A087WNS9;A0A087WNT2;A0A087WPY4;A0A087WQ65;A0A087WRZ2;Q64253;Q8JZT1;Q99JA5;Q9CXN2	A0A087WNS9_MOUSE;A0A087WNT2_MOUSE;A0A087WPY4_MOUSE;A0A087WQ65_MOUSE;A0A087WRZ2_MOUSE;LY6E_MOUSE;Q8JZT1_MOUSE;Q99JA5_MOUSE;Q9CXN2_MOUSE	Lymphocyte antigen 6E (Fragment);Lymphocyte antigen 6E (Fragment);Lymphocyte antigen 6E (Fragment);Lymphocyte antigen 6E (Fragment);Lymphocyte antigen 6E (Fragment);Lymphocyte antigen 6E;Ly6e protein (Fragment);Ly6e protein;Uncharacterized protein	Ly6e	A0A087WNS9;A0A087WNT2;A0A087WPY4;A0A087WQ65;A0A087WRZ2;Q64253;Q8JZT1;Q99JA5;Q9CXN2
32_3	8863.25	A0A087WNS9;A0A087WNT2;A0A087WPY4;A0A087WQ65;A0A087WRZ2;Q64253;Q8JZT1;Q99JA5;Q9CXN2	A0A087WNS9_MOUSE;A0A087WNT2_MOUSE;A0A087WPY4_MOUSE;A0A087WQ65_MOUSE;A0A087WRZ2_MOUSE;LY6E_MOUSE;Q8JZT1_MOUSE;Q99JA5_MOUSE;Q9CXN2_MOUSE	Lymphocyte antigen 6E (Fragment);Lymphocyte antigen 6E (Fragment);Lymphocyte antigen 6E (Fragment);Lymphocyte antigen 6E (Fragment);Lymphocyte antigen 6E (Fragment);Lymphocyte antigen 6E;Ly6e protein (Fragment);Ly6e protein;Uncharacterized protein	Ly6e	A0A087WNS9;A0A087WNT2;A0A087WPY4;A0A087WQ65;A0A087WRZ2;Q64253;Q8JZT1;Q99JA5;Q9CXN2
36_1	13327.1	A0A087WNS9;A0A087WNT2;A0A087WPY4;A0A087WQ65;A0A087WRZ2;Q64253;Q8JZT1;Q99JA5;Q9CXN2	A0A087WNS9_MOUSE;A0A087WNT2_MOUSE;A0A087WPY4_MOUSE;A0A087WQ65_MOUSE;A0A087WRZ2_MOUSE;LY6E_MOUSE;Q8JZT1_MOUSE;Q99JA5_MOUSE;Q9CXN2_MOUSE	Lymphocyte antigen 6E (Fragment);Lymphocyte antigen 6E (Fragment);Lymphocyte antigen 6E (Fragment);Lymphocyte antigen 6E (Fragment);Lymphocyte antigen 6E (Fragment);Lymphocyte antigen 6E;Ly6e protein (Fragment);Ly6e protein;Uncharacterized protein	Ly6e	A0A087WNS9;A0A087WNT2;A0A087WPY4;A0A087WQ65;A0A087WRZ2;Q64253;Q8JZT1;Q99JA5;Q9CXN2
36_2	13394.8	A0A087WNS9;A0A087WNT2;A0A087WPY4;A0A087WQ65;A0A087WRZ2;Q64253;Q8JZT1;Q99JA5;Q9CXN2	A0A087WNS9_MOUSE;A0A087WNT2_MOUSE;A0A087WPY4_MOUSE;A0A087WQ65_MOUSE;A0A087WRZ2_MOUSE;LY6E_MOUSE;Q8JZT1_MOUSE;Q99JA5_MOUSE;Q9CXN2_MOUSE	Lymphocyte antigen 6E (Fragment);Lymphocyte antigen 6E (Fragment);Lymphocyte antigen 6E (Fragment);Lymphocyte antigen 6E (Fragment);Lymphocyte antigen 6E (Fragment);Lymphocyte antigen 6E;Ly6e protein (Fragment);Ly6e protein;Uncharacterized protein	Ly6e	A0A087WNS9;A0A087WNT2;A0A087WPY4;A0A087WQ65;A0A087WRZ2;Q64253;Q8JZT1;Q99JA5;Q9CXN2
36_3	13843.9	A0A087WNS9;A0A087WNT2;A0A087WPY4;A0A087WQ65;A0A087WRZ2;Q64253;Q8JZT1;Q99JA5;Q9CXN2	A0A087WNS9_MOUSE;A0A087WNT2_MOUSE;A0A087WPY4_MOUSE;A0A087WQ65_MOUSE;A0A087WRZ2_MOUSE;LY6E_MOUSE;Q8JZT1_MOUSE;Q99JA5_MOUSE;Q9CXN2_MOUSE	Lymphocyte antigen 6E (Fragment);Lymphocyte antigen 6E (Fragment);Lymphocyte antigen 6E (Fragment);Lymphocyte antigen 6E (Fragment);Lymphocyte antigen 6E (Fragment);Lymphocyte antigen 6E;Ly6e protein (Fragment);Ly6e protein;Uncharacterized protein	Ly6e	A0A087WNS9;A0A087WNT2;A0A087WPY4;A0A087WQ65;A0A087WRZ2;Q64253;Q8JZT1;Q99JA5;Q9CXN2
0_1	46243.5	A0A087WNT1;A0A087WQE6;P83940	A0A087WNT1_MOUSE;A0A087WQE6_MOUSE;ELOC_MOUSE	Elongin-C;Elongin-C (Fragment);Elongin-C	Eloc	A0A087WNT1;A0A087WQE6;P83940
0_2	47180.2	A0A087WNT1;A0A087WQE6;P83940	A0A087WNT1_MOUSE;A0A087WQE6_MOUSE;ELOC_MOUSE	Elongin-C;Elongin-C (Fragment);Elongin-C	Eloc	A0A087WNT1;A0A087WQE6;P83940
0_3	46890.3	A0A087WNT1;A0A087WQE6;P83940	A0A087WNT1_MOUSE;A0A087WQE6_MOUSE;ELOC_MOUSE	Elongin-C;Elongin-C (Fragment);Elongin-C	Eloc	A0A087WNT1;A0A087WQE6;P83940
12_1	41112.4	A0A087WNT1;A0A087WQE6;P83940	A0A087WNT1_MOUSE;A0A087WQE6_MOUSE;ELOC_MOUSE	Elongin-C;Elongin-C (Fragment);Elongin-C	Eloc	A0A087WNT1;A0A087WQE6;P83940
12_2	39529.4	A0A087WNT1;A0A087WQE6;P83940	A0A087WNT1_MOUSE;A0A087WQE6_MOUSE;ELOC_MOUSE	Elongin-C;Elongin-C (Fragment);Elongin-C	Eloc	A0A087WNT1;A0A087WQE6;P83940
12_3	39510.1	A0A087WNT1;A0A087WQE6;P83940	A0A087WNT1_MOUSE;A0A087WQE6_MOUSE;ELOC_MOUSE	Elongin-C;Elongin-C (Fragment);Elongin-C	Eloc	A0A087WNT1;A0A087WQE6;P83940
16_1	47160.3	A0A087WNT1;A0A087WQE6;P83940	A0A087WNT1_MOUSE;A0A087WQE6_MOUSE;ELOC_MOUSE	Elongin-C;Elongin-C (Fragment);Elongin-C	Eloc	A0A087WNT1;A0A087WQE6;P83940
16_2	48865.9	A0A087WNT1;A0A087WQE6;P83940	A0A087WNT1_MOUSE;A0A087WQE6_MOUSE;ELOC_MOUSE	Elongin-C;Elongin-C (Fragment);Elongin-C	Eloc	A0A087WNT1;A0A087WQE6;P83940
16_3	47892.2	A0A087WNT1;A0A087WQE6;P83940	A0A087WNT1_MOUSE;A0A087WQE6_MOUSE;ELOC_MOUSE	Elongin-C;Elongin-C (Fragment);Elongin-C	Eloc	A0A087WNT1;A0A087WQE6;P83940
20_1	47590.6	A0A087WNT1;A0A087WQE6;P83940	A0A087WNT1_MOUSE;A0A087WQE6_MOUSE;ELOC_MOUSE	Elongin-C;Elongin-C (Fragment);Elongin-C	Eloc	A0A087WNT1;A0A087WQE6;P83940
20_2	46952.4	A0A087WNT1;A0A087WQE6;P83940	A0A087WNT1_MOUSE;A0A087WQE6_MOUSE;ELOC_MOUSE	Elongin-C;Elongin-C (Fragment);Elongin-C	Eloc	A0A087WNT1;A0A087WQE6;P83940
20_3	46747.3	A0A087WNT1;A0A087WQE6;P83940	A0A087WNT1_MOUSE;A0A087WQE6_MOUSE;ELOC_MOUSE	Elongin-C;Elongin-C (Fragment);Elongin-C	Eloc	A0A087WNT1;A0A087WQE6;P83940
24_1	44641.2	A0A087WNT1;A0A087WQE6;P83940	A0A087WNT1_MOUSE;A0A087WQE6_MOUSE;ELOC_MOUSE	Elongin-C;Elongin-C (Fragment);Elongin-C	Eloc	A0A087WNT1;A0A087WQE6;P83940
24_2	45045.5	A0A087WNT1;A0A087WQE6;P83940	A0A087WNT1_MOUSE;A0A087WQE6_MOUSE;ELOC_MOUSE	Elongin-C;Elongin-C (Fragment);Elongin-C	Eloc	A0A087WNT1;A0A087WQE6;P83940
24_3	44996.6	A0A087WNT1;A0A087WQE6;P83940	A0A087WNT1_MOUSE;A0A087WQE6_MOUSE;ELOC_MOUSE	Elongin-C;Elongin-C (Fragment);Elongin-C	Eloc	A0A087WNT1;A0A087WQE6;P83940
28_1	48511.5	A0A087WNT1;A0A087WQE6;P83940	A0A087WNT1_MOUSE;A0A087WQE6_MOUSE;ELOC_MOUSE	Elongin-C;Elongin-C (Fragment);Elongin-C	Eloc	A0A087WNT1;A0A087WQE6;P83940
28_2	48946.4	A0A087WNT1;A0A087WQE6;P83940	A0A087WNT1_MOUSE;A0A087WQE6_MOUSE;ELOC_MOUSE	Elongin-C;Elongin-C (Fragment);Elongin-C	Eloc	A0A087WNT1;A0A087WQE6;P83940
28_3	48391.6	A0A087WNT1;A0A087WQE6;P83940	A0A087WNT1_MOUSE;A0A087WQE6_MOUSE;ELOC_MOUSE	Elongin-C;Elongin-C (Fragment);Elongin-C	Eloc	A0A087WNT1;A0A087WQE6;P83940
32_1	47340.9	A0A087WNT1;A0A087WQE6;P83940	A0A087WNT1_MOUSE;A0A087WQE6_MOUSE;ELOC_MOUSE	Elongin-C;Elongin-C (Fragment);Elongin-C	Eloc	A0A087WNT1;A0A087WQE6;P83940
32_2	44597.3	A0A087WNT1;A0A087WQE6;P83940	A0A087WNT1_MOUSE;A0A087WQE6_MOUSE;ELOC_MOUSE	Elongin-C;Elongin-C (Fragment);Elongin-C	Eloc	A0A087WNT1;A0A087WQE6;P83940
32_3	45781.6	A0A087WNT1;A0A087WQE6;P83940	A0A087WNT1_MOUSE;A0A087WQE6_MOUSE;ELOC_MOUSE	Elongin-C;Elongin-C (Fragment);Elongin-C	Eloc	A0A087WNT1;A0A087WQE6;P83940
36_1	44998.3	A0A087WNT1;A0A087WQE6;P83940	A0A087WNT1_MOUSE;A0A087WQE6_MOUSE;ELOC_MOUSE	Elongin-C;Elongin-C (Fragment);Elongin-C	Eloc	A0A087WNT1;A0A087WQE6;P83940
36_2	47856.6	A0A087WNT1;A0A087WQE6;P83940	A0A087WNT1_MOUSE;A0A087WQE6_MOUSE;ELOC_MOUSE	Elongin-C;Elongin-C (Fragment);Elongin-C	Eloc	A0A087WNT1;A0A087WQE6;P83940
36_3	46041.1	A0A087WNT1;A0A087WQE6;P83940	A0A087WNT1_MOUSE;A0A087WQE6_MOUSE;ELOC_MOUSE	Elongin-C;Elongin-C (Fragment);Elongin-C	Eloc	A0A087WNT1;A0A087WQE6;P83940
0_1	1361.19	A0A087WNW1;Q504N2	A0A087WNW1_MOUSE;S22AF_MOUSE	Solute carrier family 22 member 15	Slc22a15	A0A087WNW1;Q504N2
0_2	1292.73	A0A087WNW1;Q504N2	A0A087WNW1_MOUSE;S22AF_MOUSE	Solute carrier family 22 member 15	Slc22a15	A0A087WNW1;Q504N2
0_3	435.356	A0A087WNW1;Q504N2	A0A087WNW1_MOUSE;S22AF_MOUSE	Solute carrier family 22 member 15	Slc22a15	A0A087WNW1;Q504N2
12_1	1159.04	A0A087WNW1;Q504N2	A0A087WNW1_MOUSE;S22AF_MOUSE	Solute carrier family 22 member 15	Slc22a15	A0A087WNW1;Q504N2
12_2	1089.83	A0A087WNW1;Q504N2	A0A087WNW1_MOUSE;S22AF_MOUSE	Solute carrier family 22 member 15	Slc22a15	A0A087WNW1;Q504N2
12_3	965.673	A0A087WNW1;Q504N2	A0A087WNW1_MOUSE;S22AF_MOUSE	Solute carrier family 22 member 15	Slc22a15	A0A087WNW1;Q504N2
16_1	1046.27	A0A087WNW1;Q504N2	A0A087WNW1_MOUSE;S22AF_MOUSE	Solute carrier family 22 member 15	Slc22a15	A0A087WNW1;Q504N2
16_2	1107.38	A0A087WNW1;Q504N2	A0A087WNW1_MOUSE;S22AF_MOUSE	Solute carrier family 22 member 15	Slc22a15	A0A087WNW1;Q504N2
16_3	936.597	A0A087WNW1;Q504N2	A0A087WNW1_MOUSE;S22AF_MOUSE	Solute carrier family 22 member 15	Slc22a15	A0A087WNW1;Q504N2
20_1	763.509	A0A087WNW1;Q504N2	A0A087WNW1_MOUSE;S22AF_MOUSE	Solute carrier family 22 member 15	Slc22a15	A0A087WNW1;Q504N2
20_2	688.586	A0A087WNW1;Q504N2	A0A087WNW1_MOUSE;S22AF_MOUSE	Solute carrier family 22 member 15	Slc22a15	A0A087WNW1;Q504N2
20_3	390.697	A0A087WNW1;Q504N2	A0A087WNW1_MOUSE;S22AF_MOUSE	Solute carrier family 22 member 15	Slc22a15	A0A087WNW1;Q504N2
24_1	NA	A0A087WNW1;Q504N2	A0A087WNW1_MOUSE;S22AF_MOUSE	Solute carrier family 22 member 15	Slc22a15	A0A087WNW1;Q504N2
24_2	NA	A0A087WNW1;Q504N2	A0A087WNW1_MOUSE;S22AF_MOUSE	Solute carrier family 22 member 15	Slc22a15	A0A087WNW1;Q504N2
24_3	398.436	A0A087WNW1;Q504N2	A0A087WNW1_MOUSE;S22AF_MOUSE	Solute carrier family 22 member 15	Slc22a15	A0A087WNW1;Q504N2
28_1	694.358	A0A087WNW1;Q504N2	A0A087WNW1_MOUSE;S22AF_MOUSE	Solute carrier family 22 member 15	Slc22a15	A0A087WNW1;Q504N2
28_2	464.714	A0A087WNW1;Q504N2	A0A087WNW1_MOUSE;S22AF_MOUSE	Solute carrier family 22 member 15	Slc22a15	A0A087WNW1;Q504N2
28_3	560.706	A0A087WNW1;Q504N2	A0A087WNW1_MOUSE;S22AF_MOUSE	Solute carrier family 22 member 15	Slc22a15	A0A087WNW1;Q504N2
32_1	561.645	A0A087WNW1;Q504N2	A0A087WNW1_MOUSE;S22AF_MOUSE	Solute carrier family 22 member 15	Slc22a15	A0A087WNW1;Q504N2
32_2	353.46	A0A087WNW1;Q504N2	A0A087WNW1_MOUSE;S22AF_MOUSE	Solute carrier family 22 member 15	Slc22a15	A0A087WNW1;Q504N2
32_3	831.953	A0A087WNW1;Q504N2	A0A087WNW1_MOUSE;S22AF_MOUSE	Solute carrier family 22 member 15	Slc22a15	A0A087WNW1;Q504N2
36_1	1348.89	A0A087WNW1;Q504N2	A0A087WNW1_MOUSE;S22AF_MOUSE	Solute carrier family 22 member 15	Slc22a15	A0A087WNW1;Q504N2
36_2	1400.34	A0A087WNW1;Q504N2	A0A087WNW1_MOUSE;S22AF_MOUSE	Solute carrier family 22 member 15	Slc22a15	A0A087WNW1;Q504N2
36_3	1341.25	A0A087WNW1;Q504N2	A0A087WNW1_MOUSE;S22AF_MOUSE	Solute carrier family 22 member 15	Slc22a15	A0A087WNW1;Q504N2
0_1	4500.77	A0A087WNW8;A0A087WP42;A0A087WQ31;A0A087WQ95;A0A087WQF1;A0A087WRE8;A0A087WRK0;A0A087WS18;A5D6Q8;B2RY22;E9Q6L0;E9QKH0;E9QNY9;J3QP81	A0A087WNW8_MOUSE;A0A087WP42_MOUSE;A0A087WQ31_MOUSE;A0A087WQ95_MOUSE;A0A087WQF1_MOUSE;A0A087WRE8_MOUSE;A0A087WRK0_MOUSE;A0A087WS18_MOUSE;A5D6Q8_MOUSE;B2RY22_MOUSE;E9Q6L0_MOUSE;E9QKH0_MOUSE;E9QNY9_MOUSE;J3QP81_MOUSE	CLIP-associating protein 1;CLIP-associating protein 1;CLIP-associating protein 1;CLIP-associating protein 1;CLIP-associating protein 1;CLIP-associating protein 1;CLIP-associating protein 1;CLIP-associating protein 1;Clasp1 protein;Clasp1 protein;CLIP-associating protein 1;CLIP-associating protein 1;CLIP-associating protein 1;CLIP-associating protein 1	Clasp1	A0A087WNW8;A0A087WP42;A0A087WQ31;A0A087WQ95;A0A087WQF1;A0A087WRE8;A0A087WRK0;A0A087WS18;A5D6Q8;B2RY22;E9Q6L0;E9QKH0;E9QNY9;J3QP81
0_2	5942.14	A0A087WNW8;A0A087WP42;A0A087WQ31;A0A087WQ95;A0A087WQF1;A0A087WRE8;A0A087WRK0;A0A087WS18;A5D6Q8;B2RY22;E9Q6L0;E9QKH0;E9QNY9;J3QP81	A0A087WNW8_MOUSE;A0A087WP42_MOUSE;A0A087WQ31_MOUSE;A0A087WQ95_MOUSE;A0A087WQF1_MOUSE;A0A087WRE8_MOUSE;A0A087WRK0_MOUSE;A0A087WS18_MOUSE;A5D6Q8_MOUSE;B2RY22_MOUSE;E9Q6L0_MOUSE;E9QKH0_MOUSE;E9QNY9_MOUSE;J3QP81_MOUSE	CLIP-associating protein 1;CLIP-associating protein 1;CLIP-associating protein 1;CLIP-associating protein 1;CLIP-associating protein 1;CLIP-associating protein 1;CLIP-associating protein 1;CLIP-associating protein 1;Clasp1 protein;Clasp1 protein;CLIP-associating protein 1;CLIP-associating protein 1;CLIP-associating protein 1;CLIP-associating protein 1	Clasp1	A0A087WNW8;A0A087WP42;A0A087WQ31;A0A087WQ95;A0A087WQF1;A0A087WRE8;A0A087WRK0;A0A087WS18;A5D6Q8;B2RY22;E9Q6L0;E9QKH0;E9QNY9;J3QP81
0_3	4984.84	A0A087WNW8;A0A087WP42;A0A087WQ31;A0A087WQ95;A0A087WQF1;A0A087WRE8;A0A087WRK0;A0A087WS18;A5D6Q8;B2RY22;E9Q6L0;E9QKH0;E9QNY9;J3QP81	A0A087WNW8_MOUSE;A0A087WP42_MOUSE;A0A087WQ31_MOUSE;A0A087WQ95_MOUSE;A0A087WQF1_MOUSE;A0A087WRE8_MOUSE;A0A087WRK0_MOUSE;A0A087WS18_MOUSE;A5D6Q8_MOUSE;B2RY22_MOUSE;E9Q6L0_MOUSE;E9QKH0_MOUSE;E9QNY9_MOUSE;J3QP81_MOUSE	CLIP-associating protein 1;CLIP-associating protein 1;CLIP-associating protein 1;CLIP-associating protein 1;CLIP-associating protein 1;CLIP-associating protein 1;CLIP-associating protein 1;CLIP-associating protein 1;Clasp1 protein;Clasp1 protein;CLIP-associating protein 1;CLIP-associating protein 1;CLIP-associating protein 1;CLIP-associating protein 1	Clasp1	A0A087WNW8;A0A087WP42;A0A087WQ31;A0A087WQ95;A0A087WQF1;A0A087WRE8;A0A087WRK0;A0A087WS18;A5D6Q8;B2RY22;E9Q6L0;E9QKH0;E9QNY9;J3QP81
12_1	7620.97	A0A087WNW8;A0A087WP42;A0A087WQ31;A0A087WQ95;A0A087WQF1;A0A087WRE8;A0A087WRK0;A0A087WS18;A5D6Q8;B2RY22;E9Q6L0;E9QKH0;E9QNY9;J3QP81	A0A087WNW8_MOUSE;A0A087WP42_MOUSE;A0A087WQ31_MOUSE;A0A087WQ95_MOUSE;A0A087WQF1_MOUSE;A0A087WRE8_MOUSE;A0A087WRK0_MOUSE;A0A087WS18_MOUSE;A5D6Q8_MOUSE;B2RY22_MOUSE;E9Q6L0_MOUSE;E9QKH0_MOUSE;E9QNY9_MOUSE;J3QP81_MOUSE	CLIP-associating protein 1;CLIP-associating protein 1;CLIP-associating protein 1;CLIP-associating protein 1;CLIP-associating protein 1;CLIP-associating protein 1;CLIP-associating protein 1;CLIP-associating protein 1;Clasp1 protein;Clasp1 protein;CLIP-associating protein 1;CLIP-associating protein 1;CLIP-associating protein 1;CLIP-associating protein 1	Clasp1	A0A087WNW8;A0A087WP42;A0A087WQ31;A0A087WQ95;A0A087WQF1;A0A087WRE8;A0A087WRK0;A0A087WS18;A5D6Q8;B2RY22;E9Q6L0;E9QKH0;E9QNY9;J3QP81
12_2	8832.22	A0A087WNW8;A0A087WP42;A0A087WQ31;A0A087WQ95;A0A087WQF1;A0A087WRE8;A0A087WRK0;A0A087WS18;A5D6Q8;B2RY22;E9Q6L0;E9QKH0;E9QNY9;J3QP81	A0A087WNW8_MOUSE;A0A087WP42_MOUSE;A0A087WQ31_MOUSE;A0A087WQ95_MOUSE;A0A087WQF1_MOUSE;A0A087WRE8_MOUSE;A0A087WRK0_MOUSE;A0A087WS18_MOUSE;A5D6Q8_MOUSE;B2RY22_MOUSE;E9Q6L0_MOUSE;E9QKH0_MOUSE;E9QNY9_MOUSE;J3QP81_MOUSE	CLIP-associating protein 1;CLIP-associating protein 1;CLIP-associating protein 1;CLIP-associating protein 1;CLIP-associating protein 1;CLIP-associating protein 1;CLIP-associating protein 1;CLIP-associating protein 1;Clasp1 protein;Clasp1 protein;CLIP-associating protein 1;CLIP-associating protein 1;CLIP-associating protein 1;CLIP-associating protein 1	Clasp1	A0A087WNW8;A0A087WP42;A0A087WQ31;A0A087WQ95;A0A087WQF1;A0A087WRE8;A0A087WRK0;A0A087WS18;A5D6Q8;B2RY22;E9Q6L0;E9QKH0;E9QNY9;J3QP81
12_3	7980.47	A0A087WNW8;A0A087WP42;A0A087WQ31;A0A087WQ95;A0A087WQF1;A0A087WRE8;A0A087WRK0;A0A087WS18;A5D6Q8;B2RY22;E9Q6L0;E9QKH0;E9QNY9;J3QP81	A0A087WNW8_MOUSE;A0A087WP42_MOUSE;A0A087WQ31_MOUSE;A0A087WQ95_MOUSE;A0A087WQF1_MOUSE;A0A087WRE8_MOUSE;A0A087WRK0_MOUSE;A0A087WS18_MOUSE;A5D6Q8_MOUSE;B2RY22_MOUSE;E9Q6L0_MOUSE;E9QKH0_MOUSE;E9QNY9_MOUSE;J3QP81_MOUSE	CLIP-associating protein 1;CLIP-associating protein 1;CLIP-associating protein 1;CLIP-associating protein 1;CLIP-associating protein 1;CLIP-associating protein 1;CLIP-associating protein 1;CLIP-associating protein 1;Clasp1 protein;Clasp1 protein;CLIP-associating protein 1;CLIP-associating protein 1;CLIP-associating protein 1;CLIP-associating protein 1	Clasp1	A0A087WNW8;A0A087WP42;A0A087WQ31;A0A087WQ95;A0A087WQF1;A0A087WRE8;A0A087WRK0;A0A087WS18;A5D6Q8;B2RY22;E9Q6L0;E9QKH0;E9QNY9;J3QP81
16_1	7520.23	A0A087WNW8;A0A087WP42;A0A087WQ31;A0A087WQ95;A0A087WQF1;A0A087WRE8;A0A087WRK0;A0A087WS18;A5D6Q8;B2RY22;E9Q6L0;E9QKH0;E9QNY9;J3QP81	A0A087WNW8_MOUSE;A0A087WP42_MOUSE;A0A087WQ31_MOUSE;A0A087WQ95_MOUSE;A0A087WQF1_MOUSE;A0A087WRE8_MOUSE;A0A087WRK0_MOUSE;A0A087WS18_MOUSE;A5D6Q8_MOUSE;B2RY22_MOUSE;E9Q6L0_MOUSE;E9QKH0_MOUSE;E9QNY9_MOUSE;J3QP81_MOUSE	CLIP-associating protein 1;CLIP-associating protein 1;CLIP-associating protein 1;CLIP-associating protein 1;CLIP-associating protein 1;CLIP-associating protein 1;CLIP-associating protein 1;CLIP-associating protein 1;Clasp1 protein;Clasp1 protein;CLIP-associating protein 1;CLIP-associating protein 1;CLIP-associating protein 1;CLIP-associating protein 1	Clasp1	A0A087WNW8;A0A087WP42;A0A087WQ31;A0A087WQ95;A0A087WQF1;A0A087WRE8;A0A087WRK0;A0A087WS18;A5D6Q8;B2RY22;E9Q6L0;E9QKH0;E9QNY9;J3QP81
16_2	6820.28	A0A087WNW8;A0A087WP42;A0A087WQ31;A0A087WQ95;A0A087WQF1;A0A087WRE8;A0A087WRK0;A0A087WS18;A5D6Q8;B2RY22;E9Q6L0;E9QKH0;E9QNY9;J3QP81	A0A087WNW8_MOUSE;A0A087WP42_MOUSE;A0A087WQ31_MOUSE;A0A087WQ95_MOUSE;A0A087WQF1_MOUSE;A0A087WRE8_MOUSE;A0A087WRK0_MOUSE;A0A087WS18_MOUSE;A5D6Q8_MOUSE;B2RY22_MOUSE;E9Q6L0_MOUSE;E9QKH0_MOUSE;E9QNY9_MOUSE;J3QP81_MOUSE	CLIP-associating protein 1;CLIP-associating protein 1;CLIP-associating protein 1;CLIP-associating protein 1;CLIP-associating protein 1;CLIP-associating protein 1;CLIP-associating protein 1;CLIP-associating protein 1;Clasp1 protein;Clasp1 protein;CLIP-associating protein 1;CLIP-associating protein 1;CLIP-associating protein 1;CLIP-associating protein 1	Clasp1	A0A087WNW8;A0A087WP42;A0A087WQ31;A0A087WQ95;A0A087WQF1;A0A087WRE8;A0A087WRK0;A0A087WS18;A5D6Q8;B2RY22;E9Q6L0;E9QKH0;E9QNY9;J3QP81
16_3	6252.84	A0A087WNW8;A0A087WP42;A0A087WQ31;A0A087WQ95;A0A087WQF1;A0A087WRE8;A0A087WRK0;A0A087WS18;A5D6Q8;B2RY22;E9Q6L0;E9QKH0;E9QNY9;J3QP81	A0A087WNW8_MOUSE;A0A087WP42_MOUSE;A0A087WQ31_MOUSE;A0A087WQ95_MOUSE;A0A087WQF1_MOUSE;A0A087WRE8_MOUSE;A0A087WRK0_MOUSE;A0A087WS18_MOUSE;A5D6Q8_MOUSE;B2RY22_MOUSE;E9Q6L0_MOUSE;E9QKH0_MOUSE;E9QNY9_MOUSE;J3QP81_MOUSE	CLIP-associating protein 1;CLIP-associating protein 1;CLIP-associating protein 1;CLIP-associating protein 1;CLIP-associating protein 1;CLIP-associating protein 1;CLIP-associating protein 1;CLIP-associating protein 1;Clasp1 protein;Clasp1 protein;CLIP-associating protein 1;CLIP-associating protein 1;CLIP-associating protein 1;CLIP-associating protein 1	Clasp1	A0A087WNW8;A0A087WP42;A0A087WQ31;A0A087WQ95;A0A087WQF1;A0A087WRE8;A0A087WRK0;A0A087WS18;A5D6Q8;B2RY22;E9Q6L0;E9QKH0;E9QNY9;J3QP81
20_1	5730.74	A0A087WNW8;A0A087WP42;A0A087WQ31;A0A087WQ95;A0A087WQF1;A0A087WRE8;A0A087WRK0;A0A087WS18;A5D6Q8;B2RY22;E9Q6L0;E9QKH0;E9QNY9;J3QP81	A0A087WNW8_MOUSE;A0A087WP42_MOUSE;A0A087WQ31_MOUSE;A0A087WQ95_MOUSE;A0A087WQF1_MOUSE;A0A087WRE8_MOUSE;A0A087WRK0_MOUSE;A0A087WS18_MOUSE;A5D6Q8_MOUSE;B2RY22_MOUSE;E9Q6L0_MOUSE;E9QKH0_MOUSE;E9QNY9_MOUSE;J3QP81_MOUSE	CLIP-associating protein 1;CLIP-associating protein 1;CLIP-associating protein 1;CLIP-associating protein 1;CLIP-associating protein 1;CLIP-associating protein 1;CLIP-associating protein 1;CLIP-associating protein 1;Clasp1 protein;Clasp1 protein;CLIP-associating protein 1;CLIP-associating protein 1;CLIP-associating protein 1;CLIP-associating protein 1	Clasp1	A0A087WNW8;A0A087WP42;A0A087WQ31;A0A087WQ95;A0A087WQF1;A0A087WRE8;A0A087WRK0;A0A087WS18;A5D6Q8;B2RY22;E9Q6L0;E9QKH0;E9QNY9;J3QP81
20_2	6233.91	A0A087WNW8;A0A087WP42;A0A087WQ31;A0A087WQ95;A0A087WQF1;A0A087WRE8;A0A087WRK0;A0A087WS18;A5D6Q8;B2RY22;E9Q6L0;E9QKH0;E9QNY9;J3QP81	A0A087WNW8_MOUSE;A0A087WP42_MOUSE;A0A087WQ31_MOUSE;A0A087WQ95_MOUSE;A0A087WQF1_MOUSE;A0A087WRE8_MOUSE;A0A087WRK0_MOUSE;A0A087WS18_MOUSE;A5D6Q8_MOUSE;B2RY22_MOUSE;E9Q6L0_MOUSE;E9QKH0_MOUSE;E9QNY9_MOUSE;J3QP81_MOUSE	CLIP-associating protein 1;CLIP-associating protein 1;CLIP-associating protein 1;CLIP-associating protein 1;CLIP-associating protein 1;CLIP-associating protein 1;CLIP-associating protein 1;CLIP-associating protein 1;Clasp1 protein;Clasp1 protein;CLIP-associating protein 1;CLIP-associating protein 1;CLIP-associating protein 1;CLIP-associating protein 1	Clasp1	A0A087WNW8;A0A087WP42;A0A087WQ31;A0A087WQ95;A0A087WQF1;A0A087WRE8;A0A087WRK0;A0A087WS18;A5D6Q8;B2RY22;E9Q6L0;E9QKH0;E9QNY9;J3QP81
20_3	5662.99	A0A087WNW8;A0A087WP42;A0A087WQ31;A0A087WQ95;A0A087WQF1;A0A087WRE8;A0A087WRK0;A0A087WS18;A5D6Q8;B2RY22;E9Q6L0;E9QKH0;E9QNY9;J3QP81	A0A087WNW8_MOUSE;A0A087WP42_MOUSE;A0A087WQ31_MOUSE;A0A087WQ95_MOUSE;A0A087WQF1_MOUSE;A0A087WRE8_MOUSE;A0A087WRK0_MOUSE;A0A087WS18_MOUSE;A5D6Q8_MOUSE;B2RY22_MOUSE;E9Q6L0_MOUSE;E9QKH0_MOUSE;E9QNY9_MOUSE;J3QP81_MOUSE	CLIP-associating protein 1;CLIP-associating protein 1;CLIP-associating protein 1;CLIP-associating protein 1;CLIP-associating protein 1;CLIP-associating protein 1;CLIP-associating protein 1;CLIP-associating protein 1;Clasp1 protein;Clasp1 protein;CLIP-associating protein 1;CLIP-associating protein 1;CLIP-associating protein 1;CLIP-associating protein 1	Clasp1	A0A087WNW8;A0A087WP42;A0A087WQ31;A0A087WQ95;A0A087WQF1;A0A087WRE8;A0A087WRK0;A0A087WS18;A5D6Q8;B2RY22;E9Q6L0;E9QKH0;E9QNY9;J3QP81
24_1	5131.71	A0A087WNW8;A0A087WP42;A0A087WQ31;A0A087WQ95;A0A087WQF1;A0A087WRE8;A0A087WRK0;A0A087WS18;A5D6Q8;B2RY22;E9Q6L0;E9QKH0;E9QNY9;J3QP81	A0A087WNW8_MOUSE;A0A087WP42_MOUSE;A0A087WQ31_MOUSE;A0A087WQ95_MOUSE;A0A087WQF1_MOUSE;A0A087WRE8_MOUSE;A0A087WRK0_MOUSE;A0A087WS18_MOUSE;A5D6Q8_MOUSE;B2RY22_MOUSE;E9Q6L0_MOUSE;E9QKH0_MOUSE;E9QNY9_MOUSE;J3QP81_MOUSE	CLIP-associating protein 1;CLIP-associating protein 1;CLIP-associating protein 1;CLIP-associating protein 1;CLIP-associating protein 1;CLIP-associating protein 1;CLIP-associating protein 1;CLIP-associating protein 1;Clasp1 protein;Clasp1 protein;CLIP-associating protein 1;CLIP-associating protein 1;CLIP-associating protein 1;CLIP-associating protein 1	Clasp1	A0A087WNW8;A0A087WP42;A0A087WQ31;A0A087WQ95;A0A087WQF1;A0A087WRE8;A0A087WRK0;A0A087WS18;A5D6Q8;B2RY22;E9Q6L0;E9QKH0;E9QNY9;J3QP81
24_2	5088.71	A0A087WNW8;A0A087WP42;A0A087WQ31;A0A087WQ95;A0A087WQF1;A0A087WRE8;A0A087WRK0;A0A087WS18;A5D6Q8;B2RY22;E9Q6L0;E9QKH0;E9QNY9;J3QP81	A0A087WNW8_MOUSE;A0A087WP42_MOUSE;A0A087WQ31_MOUSE;A0A087WQ95_MOUSE;A0A087WQF1_MOUSE;A0A087WRE8_MOUSE;A0A087WRK0_MOUSE;A0A087WS18_MOUSE;A5D6Q8_MOUSE;B2RY22_MOUSE;E9Q6L0_MOUSE;E9QKH0_MOUSE;E9QNY9_MOUSE;J3QP81_MOUSE	CLIP-associating protein 1;CLIP-associating protein 1;CLIP-associating protein 1;CLIP-associating protein 1;CLIP-associating protein 1;CLIP-associating protein 1;CLIP-associating protein 1;CLIP-associating protein 1;Clasp1 protein;Clasp1 protein;CLIP-associating protein 1;CLIP-associating protein 1;CLIP-associating protein 1;CLIP-associating protein 1	Clasp1	A0A087WNW8;A0A087WP42;A0A087WQ31;A0A087WQ95;A0A087WQF1;A0A087WRE8;A0A087WRK0;A0A087WS18;A5D6Q8;B2RY22;E9Q6L0;E9QKH0;E9QNY9;J3QP81
24_3	5177.25	A0A087WNW8;A0A087WP42;A0A087WQ31;A0A087WQ95;A0A087WQF1;A0A087WRE8;A0A087WRK0;A0A087WS18;A5D6Q8;B2RY22;E9Q6L0;E9QKH0;E9QNY9;J3QP81	A0A087WNW8_MOUSE;A0A087WP42_MOUSE;A0A087WQ31_MOUSE;A0A087WQ95_MOUSE;A0A087WQF1_MOUSE;A0A087WRE8_MOUSE;A0A087WRK0_MOUSE;A0A087WS18_MOUSE;A5D6Q8_MOUSE;B2RY22_MOUSE;E9Q6L0_MOUSE;E9QKH0_MOUSE;E9QNY9_MOUSE;J3QP81_MOUSE	CLIP-associating protein 1;CLIP-associating protein 1;CLIP-associating protein 1;CLIP-associating protein 1;CLIP-associating protein 1;CLIP-associating protein 1;CLIP-associating protein 1;CLIP-associating protein 1;Clasp1 protein;Clasp1 protein;CLIP-associating protein 1;CLIP-associating protein 1;CLIP-associating protein 1;CLIP-associating protein 1	Clasp1	A0A087WNW8;A0A087WP42;A0A087WQ31;A0A087WQ95;A0A087WQF1;A0A087WRE8;A0A087WRK0;A0A087WS18;A5D6Q8;B2RY22;E9Q6L0;E9QKH0;E9QNY9;J3QP81
28_1	8468.88	A0A087WNW8;A0A087WP42;A0A087WQ31;A0A087WQ95;A0A087WQF1;A0A087WRE8;A0A087WRK0;A0A087WS18;A5D6Q8;B2RY22;E9Q6L0;E9QKH0;E9QNY9;J3QP81	A0A087WNW8_MOUSE;A0A087WP42_MOUSE;A0A087WQ31_MOUSE;A0A087WQ95_MOUSE;A0A087WQF1_MOUSE;A0A087WRE8_MOUSE;A0A087WRK0_MOUSE;A0A087WS18_MOUSE;A5D6Q8_MOUSE;B2RY22_MOUSE;E9Q6L0_MOUSE;E9QKH0_MOUSE;E9QNY9_MOUSE;J3QP81_MOUSE	CLIP-associating protein 1;CLIP-associating protein 1;CLIP-associating protein 1;CLIP-associating protein 1;CLIP-associating protein 1;CLIP-associating protein 1;CLIP-associating protein 1;CLIP-associating protein 1;Clasp1 protein;Clasp1 protein;CLIP-associating protein 1;CLIP-associating protein 1;CLIP-associating protein 1;CLIP-associating protein 1	Clasp1	A0A087WNW8;A0A087WP42;A0A087WQ31;A0A087WQ95;A0A087WQF1;A0A087WRE8;A0A087WRK0;A0A087WS18;A5D6Q8;B2RY22;E9Q6L0;E9QKH0;E9QNY9;J3QP81
28_2	9042.15	A0A087WNW8;A0A087WP42;A0A087WQ31;A0A087WQ95;A0A087WQF1;A0A087WRE8;A0A087WRK0;A0A087WS18;A5D6Q8;B2RY22;E9Q6L0;E9QKH0;E9QNY9;J3QP81	A0A087WNW8_MOUSE;A0A087WP42_MOUSE;A0A087WQ31_MOUSE;A0A087WQ95_MOUSE;A0A087WQF1_MOUSE;A0A087WRE8_MOUSE;A0A087WRK0_MOUSE;A0A087WS18_MOUSE;A5D6Q8_MOUSE;B2RY22_MOUSE;E9Q6L0_MOUSE;E9QKH0_MOUSE;E9QNY9_MOUSE;J3QP81_MOUSE	CLIP-associating protein 1;CLIP-associating protein 1;CLIP-associating protein 1;CLIP-associating protein 1;CLIP-associating protein 1;CLIP-associating protein 1;CLIP-associating protein 1;CLIP-associating protein 1;Clasp1 protein;Clasp1 protein;CLIP-associating protein 1;CLIP-associating protein 1;CLIP-associating protein 1;CLIP-associating protein 1	Clasp1	A0A087WNW8;A0A087WP42;A0A087WQ31;A0A087WQ95;A0A087WQF1;A0A087WRE8;A0A087WRK0;A0A087WS18;A5D6Q8;B2RY22;E9Q6L0;E9QKH0;E9QNY9;J3QP81
28_3	8174.97	A0A087WNW8;A0A087WP42;A0A087WQ31;A0A087WQ95;A0A087WQF1;A0A087WRE8;A0A087WRK0;A0A087WS18;A5D6Q8;B2RY22;E9Q6L0;E9QKH0;E9QNY9;J3QP81	A0A087WNW8_MOUSE;A0A087WP42_MOUSE;A0A087WQ31_MOUSE;A0A087WQ95_MOUSE;A0A087WQF1_MOUSE;A0A087WRE8_MOUSE;A0A087WRK0_MOUSE;A0A087WS18_MOUSE;A5D6Q8_MOUSE;B2RY22_MOUSE;E9Q6L0_MOUSE;E9QKH0_MOUSE;E9QNY9_MOUSE;J3QP81_MOUSE	CLIP-associating protein 1;CLIP-associating protein 1;CLIP-associating protein 1;CLIP-associating protein 1;CLIP-associating protein 1;CLIP-associating protein 1;CLIP-associating protein 1;CLIP-associating protein 1;Clasp1 protein;Clasp1 protein;CLIP-associating protein 1;CLIP-associating protein 1;CLIP-associating protein 1;CLIP-associating protein 1	Clasp1	A0A087WNW8;A0A087WP42;A0A087WQ31;A0A087WQ95;A0A087WQF1;A0A087WRE8;A0A087WRK0;A0A087WS18;A5D6Q8;B2RY22;E9Q6L0;E9QKH0;E9QNY9;J3QP81
32_1	6633.27	A0A087WNW8;A0A087WP42;A0A087WQ31;A0A087WQ95;A0A087WQF1;A0A087WRE8;A0A087WRK0;A0A087WS18;A5D6Q8;B2RY22;E9Q6L0;E9QKH0;E9QNY9;J3QP81	A0A087WNW8_MOUSE;A0A087WP42_MOUSE;A0A087WQ31_MOUSE;A0A087WQ95_MOUSE;A0A087WQF1_MOUSE;A0A087WRE8_MOUSE;A0A087WRK0_MOUSE;A0A087WS18_MOUSE;A5D6Q8_MOUSE;B2RY22_MOUSE;E9Q6L0_MOUSE;E9QKH0_MOUSE;E9QNY9_MOUSE;J3QP81_MOUSE	CLIP-associating protein 1;CLIP-associating protein 1;CLIP-associating protein 1;CLIP-associating protein 1;CLIP-associating protein 1;CLIP-associating protein 1;CLIP-associating protein 1;CLIP-associating protein 1;Clasp1 protein;Clasp1 protein;CLIP-associating protein 1;CLIP-associating protein 1;CLIP-associating protein 1;CLIP-associating protein 1	Clasp1	A0A087WNW8;A0A087WP42;A0A087WQ31;A0A087WQ95;A0A087WQF1;A0A087WRE8;A0A087WRK0;A0A087WS18;A5D6Q8;B2RY22;E9Q6L0;E9QKH0;E9QNY9;J3QP81
32_2	7261.98	A0A087WNW8;A0A087WP42;A0A087WQ31;A0A087WQ95;A0A087WQF1;A0A087WRE8;A0A087WRK0;A0A087WS18;A5D6Q8;B2RY22;E9Q6L0;E9QKH0;E9QNY9;J3QP81	A0A087WNW8_MOUSE;A0A087WP42_MOUSE;A0A087WQ31_MOUSE;A0A087WQ95_MOUSE;A0A087WQF1_MOUSE;A0A087WRE8_MOUSE;A0A087WRK0_MOUSE;A0A087WS18_MOUSE;A5D6Q8_MOUSE;B2RY22_MOUSE;E9Q6L0_MOUSE;E9QKH0_MOUSE;E9QNY9_MOUSE;J3QP81_MOUSE	CLIP-associating protein 1;CLIP-associating protein 1;CLIP-associating protein 1;CLIP-associating protein 1;CLIP-associating protein 1;CLIP-associating protein 1;CLIP-associating protein 1;CLIP-associating protein 1;Clasp1 protein;Clasp1 protein;CLIP-associating protein 1;CLIP-associating protein 1;CLIP-associating protein 1;CLIP-associating protein 1	Clasp1	A0A087WNW8;A0A087WP42;A0A087WQ31;A0A087WQ95;A0A087WQF1;A0A087WRE8;A0A087WRK0;A0A087WS18;A5D6Q8;B2RY22;E9Q6L0;E9QKH0;E9QNY9;J3QP81
32_3	6544.38	A0A087WNW8;A0A087WP42;A0A087WQ31;A0A087WQ95;A0A087WQF1;A0A087WRE8;A0A087WRK0;A0A087WS18;A5D6Q8;B2RY22;E9Q6L0;E9QKH0;E9QNY9;J3QP81	A0A087WNW8_MOUSE;A0A087WP42_MOUSE;A0A087WQ31_MOUSE;A0A087WQ95_MOUSE;A0A087WQF1_MOUSE;A0A087WRE8_MOUSE;A0A087WRK0_MOUSE;A0A087WS18_MOUSE;A5D6Q8_MOUSE;B2RY22_MOUSE;E9Q6L0_MOUSE;E9QKH0_MOUSE;E9QNY9_MOUSE;J3QP81_MOUSE	CLIP-associating protein 1;CLIP-associating protein 1;CLIP-associating protein 1;CLIP-associating protein 1;CLIP-associating protein 1;CLIP-associating protein 1;CLIP-associating protein 1;CLIP-associating protein 1;Clasp1 protein;Clasp1 protein;CLIP-associating protein 1;CLIP-associating protein 1;CLIP-associating protein 1;CLIP-associating protein 1	Clasp1	A0A087WNW8;A0A087WP42;A0A087WQ31;A0A087WQ95;A0A087WQF1;A0A087WRE8;A0A087WRK0;A0A087WS18;A5D6Q8;B2RY22;E9Q6L0;E9QKH0;E9QNY9;J3QP81
36_1	6661.2	A0A087WNW8;A0A087WP42;A0A087WQ31;A0A087WQ95;A0A087WQF1;A0A087WRE8;A0A087WRK0;A0A087WS18;A5D6Q8;B2RY22;E9Q6L0;E9QKH0;E9QNY9;J3QP81	A0A087WNW8_MOUSE;A0A087WP42_MOUSE;A0A087WQ31_MOUSE;A0A087WQ95_MOUSE;A0A087WQF1_MOUSE;A0A087WRE8_MOUSE;A0A087WRK0_MOUSE;A0A087WS18_MOUSE;A5D6Q8_MOUSE;B2RY22_MOUSE;E9Q6L0_MOUSE;E9QKH0_MOUSE;E9QNY9_MOUSE;J3QP81_MOUSE	CLIP-associating protein 1;CLIP-associating protein 1;CLIP-associating protein 1;CLIP-associating protein 1;CLIP-associating protein 1;CLIP-associating protein 1;CLIP-associating protein 1;CLIP-associating protein 1;Clasp1 protein;Clasp1 protein;CLIP-associating protein 1;CLIP-associating protein 1;CLIP-associating protein 1;CLIP-associating protein 1	Clasp1	A0A087WNW8;A0A087WP42;A0A087WQ31;A0A087WQ95;A0A087WQF1;A0A087WRE8;A0A087WRK0;A0A087WS18;A5D6Q8;B2RY22;E9Q6L0;E9QKH0;E9QNY9;J3QP81
36_2	5011.73	A0A087WNW8;A0A087WP42;A0A087WQ31;A0A087WQ95;A0A087WQF1;A0A087WRE8;A0A087WRK0;A0A087WS18;A5D6Q8;B2RY22;E9Q6L0;E9QKH0;E9QNY9;J3QP81	A0A087WNW8_MOUSE;A0A087WP42_MOUSE;A0A087WQ31_MOUSE;A0A087WQ95_MOUSE;A0A087WQF1_MOUSE;A0A087WRE8_MOUSE;A0A087WRK0_MOUSE;A0A087WS18_MOUSE;A5D6Q8_MOUSE;B2RY22_MOUSE;E9Q6L0_MOUSE;E9QKH0_MOUSE;E9QNY9_MOUSE;J3QP81_MOUSE	CLIP-associating protein 1;CLIP-associating protein 1;CLIP-associating protein 1;CLIP-associating protein 1;CLIP-associating protein 1;CLIP-associating protein 1;CLIP-associating protein 1;CLIP-associating protein 1;Clasp1 protein;Clasp1 protein;CLIP-associating protein 1;CLIP-associating protein 1;CLIP-associating protein 1;CLIP-associating protein 1	Clasp1	A0A087WNW8;A0A087WP42;A0A087WQ31;A0A087WQ95;A0A087WQF1;A0A087WRE8;A0A087WRK0;A0A087WS18;A5D6Q8;B2RY22;E9Q6L0;E9QKH0;E9QNY9;J3QP81
36_3	4443.89	A0A087WNW8;A0A087WP42;A0A087WQ31;A0A087WQ95;A0A087WQF1;A0A087WRE8;A0A087WRK0;A0A087WS18;A5D6Q8;B2RY22;E9Q6L0;E9QKH0;E9QNY9;J3QP81	A0A087WNW8_MOUSE;A0A087WP42_MOUSE;A0A087WQ31_MOUSE;A0A087WQ95_MOUSE;A0A087WQF1_MOUSE;A0A087WRE8_MOUSE;A0A087WRK0_MOUSE;A0A087WS18_MOUSE;A5D6Q8_MOUSE;B2RY22_MOUSE;E9Q6L0_MOUSE;E9QKH0_MOUSE;E9QNY9_MOUSE;J3QP81_MOUSE	CLIP-associating protein 1;CLIP-associating protein 1;CLIP-associating protein 1;CLIP-associating protein 1;CLIP-associating protein 1;CLIP-associating protein 1;CLIP-associating protein 1;CLIP-associating protein 1;Clasp1 protein;Clasp1 protein;CLIP-associating protein 1;CLIP-associating protein 1;CLIP-associating protein 1;CLIP-associating protein 1	Clasp1	A0A087WNW8;A0A087WP42;A0A087WQ31;A0A087WQ95;A0A087WQF1;A0A087WRE8;A0A087WRK0;A0A087WS18;A5D6Q8;B2RY22;E9Q6L0;E9QKH0;E9QNY9;J3QP81
0_1	9861.96	A0A087WNX8;P02716;Q80VZ5;Q8C4R7	A0A087WNX8_MOUSE;ACHD_MOUSE;Q80VZ5_MOUSE;Q8C4R7_MOUSE	Acetylcholine receptor subunit delta;Acetylcholine receptor subunit delta;Cholinergic receptor, nicotinic, delta polypeptide;Uncharacterized protein (Fragment)	Chrnd	A0A087WNX8;P02716;Q80VZ5;Q8C4R7
0_2	6579.53	A0A087WNX8;P02716;Q80VZ5;Q8C4R7	A0A087WNX8_MOUSE;ACHD_MOUSE;Q80VZ5_MOUSE;Q8C4R7_MOUSE	Acetylcholine receptor subunit delta;Acetylcholine receptor subunit delta;Cholinergic receptor, nicotinic, delta polypeptide;Uncharacterized protein (Fragment)	Chrnd	A0A087WNX8;P02716;Q80VZ5;Q8C4R7
0_3	10883.8	A0A087WNX8;P02716;Q80VZ5;Q8C4R7	A0A087WNX8_MOUSE;ACHD_MOUSE;Q80VZ5_MOUSE;Q8C4R7_MOUSE	Acetylcholine receptor subunit delta;Acetylcholine receptor subunit delta;Cholinergic receptor, nicotinic, delta polypeptide;Uncharacterized protein (Fragment)	Chrnd	A0A087WNX8;P02716;Q80VZ5;Q8C4R7
12_1	24442.8	A0A087WNX8;P02716;Q80VZ5;Q8C4R7	A0A087WNX8_MOUSE;ACHD_MOUSE;Q80VZ5_MOUSE;Q8C4R7_MOUSE	Acetylcholine receptor subunit delta;Acetylcholine receptor subunit delta;Cholinergic receptor, nicotinic, delta polypeptide;Uncharacterized protein (Fragment)	Chrnd	A0A087WNX8;P02716;Q80VZ5;Q8C4R7
12_2	18472.2	A0A087WNX8;P02716;Q80VZ5;Q8C4R7	A0A087WNX8_MOUSE;ACHD_MOUSE;Q80VZ5_MOUSE;Q8C4R7_MOUSE	Acetylcholine receptor subunit delta;Acetylcholine receptor subunit delta;Cholinergic receptor, nicotinic, delta polypeptide;Uncharacterized protein (Fragment)	Chrnd	A0A087WNX8;P02716;Q80VZ5;Q8C4R7
12_3	24393.9	A0A087WNX8;P02716;Q80VZ5;Q8C4R7	A0A087WNX8_MOUSE;ACHD_MOUSE;Q80VZ5_MOUSE;Q8C4R7_MOUSE	Acetylcholine receptor subunit delta;Acetylcholine receptor subunit delta;Cholinergic receptor, nicotinic, delta polypeptide;Uncharacterized protein (Fragment)	Chrnd	A0A087WNX8;P02716;Q80VZ5;Q8C4R7
16_1	21966.9	A0A087WNX8;P02716;Q80VZ5;Q8C4R7	A0A087WNX8_MOUSE;ACHD_MOUSE;Q80VZ5_MOUSE;Q8C4R7_MOUSE	Acetylcholine receptor subunit delta;Acetylcholine receptor subunit delta;Cholinergic receptor, nicotinic, delta polypeptide;Uncharacterized protein (Fragment)	Chrnd	A0A087WNX8;P02716;Q80VZ5;Q8C4R7
16_2	23005.5	A0A087WNX8;P02716;Q80VZ5;Q8C4R7	A0A087WNX8_MOUSE;ACHD_MOUSE;Q80VZ5_MOUSE;Q8C4R7_MOUSE	Acetylcholine receptor subunit delta;Acetylcholine receptor subunit delta;Cholinergic receptor, nicotinic, delta polypeptide;Uncharacterized protein (Fragment)	Chrnd	A0A087WNX8;P02716;Q80VZ5;Q8C4R7
16_3	15253.3	A0A087WNX8;P02716;Q80VZ5;Q8C4R7	A0A087WNX8_MOUSE;ACHD_MOUSE;Q80VZ5_MOUSE;Q8C4R7_MOUSE	Acetylcholine receptor subunit delta;Acetylcholine receptor subunit delta;Cholinergic receptor, nicotinic, delta polypeptide;Uncharacterized protein (Fragment)	Chrnd	A0A087WNX8;P02716;Q80VZ5;Q8C4R7
20_1	17931.2	A0A087WNX8;P02716;Q80VZ5;Q8C4R7	A0A087WNX8_MOUSE;ACHD_MOUSE;Q80VZ5_MOUSE;Q8C4R7_MOUSE	Acetylcholine receptor subunit delta;Acetylcholine receptor subunit delta;Cholinergic receptor, nicotinic, delta polypeptide;Uncharacterized protein (Fragment)	Chrnd	A0A087WNX8;P02716;Q80VZ5;Q8C4R7
20_2	16910.8	A0A087WNX8;P02716;Q80VZ5;Q8C4R7	A0A087WNX8_MOUSE;ACHD_MOUSE;Q80VZ5_MOUSE;Q8C4R7_MOUSE	Acetylcholine receptor subunit delta;Acetylcholine receptor subunit delta;Cholinergic receptor, nicotinic, delta polypeptide;Uncharacterized protein (Fragment)	Chrnd	A0A087WNX8;P02716;Q80VZ5;Q8C4R7
20_3	17625.8	A0A087WNX8;P02716;Q80VZ5;Q8C4R7	A0A087WNX8_MOUSE;ACHD_MOUSE;Q80VZ5_MOUSE;Q8C4R7_MOUSE	Acetylcholine receptor subunit delta;Acetylcholine receptor subunit delta;Cholinergic receptor, nicotinic, delta polypeptide;Uncharacterized protein (Fragment)	Chrnd	A0A087WNX8;P02716;Q80VZ5;Q8C4R7
24_1	16385.5	A0A087WNX8;P02716;Q80VZ5;Q8C4R7	A0A087WNX8_MOUSE;ACHD_MOUSE;Q80VZ5_MOUSE;Q8C4R7_MOUSE	Acetylcholine receptor subunit delta;Acetylcholine receptor subunit delta;Cholinergic receptor, nicotinic, delta polypeptide;Uncharacterized protein (Fragment)	Chrnd	A0A087WNX8;P02716;Q80VZ5;Q8C4R7
24_2	16760.6	A0A087WNX8;P02716;Q80VZ5;Q8C4R7	A0A087WNX8_MOUSE;ACHD_MOUSE;Q80VZ5_MOUSE;Q8C4R7_MOUSE	Acetylcholine receptor subunit delta;Acetylcholine receptor subunit delta;Cholinergic receptor, nicotinic, delta polypeptide;Uncharacterized protein (Fragment)	Chrnd	A0A087WNX8;P02716;Q80VZ5;Q8C4R7
24_3	19570	A0A087WNX8;P02716;Q80VZ5;Q8C4R7	A0A087WNX8_MOUSE;ACHD_MOUSE;Q80VZ5_MOUSE;Q8C4R7_MOUSE	Acetylcholine receptor subunit delta;Acetylcholine receptor subunit delta;Cholinergic receptor, nicotinic, delta polypeptide;Uncharacterized protein (Fragment)	Chrnd	A0A087WNX8;P02716;Q80VZ5;Q8C4R7
28_1	28879.1	A0A087WNX8;P02716;Q80VZ5;Q8C4R7	A0A087WNX8_MOUSE;ACHD_MOUSE;Q80VZ5_MOUSE;Q8C4R7_MOUSE	Acetylcholine receptor subunit delta;Acetylcholine receptor subunit delta;Cholinergic receptor, nicotinic, delta polypeptide;Uncharacterized protein (Fragment)	Chrnd	A0A087WNX8;P02716;Q80VZ5;Q8C4R7
28_2	19512.9	A0A087WNX8;P02716;Q80VZ5;Q8C4R7	A0A087WNX8_MOUSE;ACHD_MOUSE;Q80VZ5_MOUSE;Q8C4R7_MOUSE	Acetylcholine receptor subunit delta;Acetylcholine receptor subunit delta;Cholinergic receptor, nicotinic, delta polypeptide;Uncharacterized protein (Fragment)	Chrnd	A0A087WNX8;P02716;Q80VZ5;Q8C4R7
28_3	29947.2	A0A087WNX8;P02716;Q80VZ5;Q8C4R7	A0A087WNX8_MOUSE;ACHD_MOUSE;Q80VZ5_MOUSE;Q8C4R7_MOUSE	Acetylcholine receptor subunit delta;Acetylcholine receptor subunit delta;Cholinergic receptor, nicotinic, delta polypeptide;Uncharacterized protein (Fragment)	Chrnd	A0A087WNX8;P02716;Q80VZ5;Q8C4R7
32_1	12713.9	A0A087WNX8;P02716;Q80VZ5;Q8C4R7	A0A087WNX8_MOUSE;ACHD_MOUSE;Q80VZ5_MOUSE;Q8C4R7_MOUSE	Acetylcholine receptor subunit delta;Acetylcholine receptor subunit delta;Cholinergic receptor, nicotinic, delta polypeptide;Uncharacterized protein (Fragment)	Chrnd	A0A087WNX8;P02716;Q80VZ5;Q8C4R7
32_2	12940.9	A0A087WNX8;P02716;Q80VZ5;Q8C4R7	A0A087WNX8_MOUSE;ACHD_MOUSE;Q80VZ5_MOUSE;Q8C4R7_MOUSE	Acetylcholine receptor subunit delta;Acetylcholine receptor subunit delta;Cholinergic receptor, nicotinic, delta polypeptide;Uncharacterized protein (Fragment)	Chrnd	A0A087WNX8;P02716;Q80VZ5;Q8C4R7
32_3	11808.2	A0A087WNX8;P02716;Q80VZ5;Q8C4R7	A0A087WNX8_MOUSE;ACHD_MOUSE;Q80VZ5_MOUSE;Q8C4R7_MOUSE	Acetylcholine receptor subunit delta;Acetylcholine receptor subunit delta;Cholinergic receptor, nicotinic, delta polypeptide;Uncharacterized protein (Fragment)	Chrnd	A0A087WNX8;P02716;Q80VZ5;Q8C4R7
36_1	16131.4	A0A087WNX8;P02716;Q80VZ5;Q8C4R7	A0A087WNX8_MOUSE;ACHD_MOUSE;Q80VZ5_MOUSE;Q8C4R7_MOUSE	Acetylcholine receptor subunit delta;Acetylcholine receptor subunit delta;Cholinergic receptor, nicotinic, delta polypeptide;Uncharacterized protein (Fragment)	Chrnd	A0A087WNX8;P02716;Q80VZ5;Q8C4R7
36_2	10634.6	A0A087WNX8;P02716;Q80VZ5;Q8C4R7	A0A087WNX8_MOUSE;ACHD_MOUSE;Q80VZ5_MOUSE;Q8C4R7_MOUSE	Acetylcholine receptor subunit delta;Acetylcholine receptor subunit delta;Cholinergic receptor, nicotinic, delta polypeptide;Uncharacterized protein (Fragment)	Chrnd	A0A087WNX8;P02716;Q80VZ5;Q8C4R7
36_3	14942.2	A0A087WNX8;P02716;Q80VZ5;Q8C4R7	A0A087WNX8_MOUSE;ACHD_MOUSE;Q80VZ5_MOUSE;Q8C4R7_MOUSE	Acetylcholine receptor subunit delta;Acetylcholine receptor subunit delta;Cholinergic receptor, nicotinic, delta polypeptide;Uncharacterized protein (Fragment)	Chrnd	A0A087WNX8;P02716;Q80VZ5;Q8C4R7
0_1	4033.07	A0A087WNZ5;A0A087WRP7;P0CW02	A0A087WNZ5_MOUSE;A0A087WRP7_MOUSE;LY6C1_MOUSE	Lymphocyte antigen 6C1;Lymphocyte antigen 6C1 (Fragment);Lymphocyte antigen 6C1	Ly6c1	A0A087WNZ5;A0A087WRP7;P0CW02
0_2	4275.11	A0A087WNZ5;A0A087WRP7;P0CW02	A0A087WNZ5_MOUSE;A0A087WRP7_MOUSE;LY6C1_MOUSE	Lymphocyte antigen 6C1;Lymphocyte antigen 6C1 (Fragment);Lymphocyte antigen 6C1	Ly6c1	A0A087WNZ5;A0A087WRP7;P0CW02
0_3	4722.77	A0A087WNZ5;A0A087WRP7;P0CW02	A0A087WNZ5_MOUSE;A0A087WRP7_MOUSE;LY6C1_MOUSE	Lymphocyte antigen 6C1;Lymphocyte antigen 6C1 (Fragment);Lymphocyte antigen 6C1	Ly6c1	A0A087WNZ5;A0A087WRP7;P0CW02
12_1	3182.38	A0A087WNZ5;A0A087WRP7;P0CW02	A0A087WNZ5_MOUSE;A0A087WRP7_MOUSE;LY6C1_MOUSE	Lymphocyte antigen 6C1;Lymphocyte antigen 6C1 (Fragment);Lymphocyte antigen 6C1	Ly6c1	A0A087WNZ5;A0A087WRP7;P0CW02
12_2	3092.46	A0A087WNZ5;A0A087WRP7;P0CW02	A0A087WNZ5_MOUSE;A0A087WRP7_MOUSE;LY6C1_MOUSE	Lymphocyte antigen 6C1;Lymphocyte antigen 6C1 (Fragment);Lymphocyte antigen 6C1	Ly6c1	A0A087WNZ5;A0A087WRP7;P0CW02
12_3	3042.88	A0A087WNZ5;A0A087WRP7;P0CW02	A0A087WNZ5_MOUSE;A0A087WRP7_MOUSE;LY6C1_MOUSE	Lymphocyte antigen 6C1;Lymphocyte antigen 6C1 (Fragment);Lymphocyte antigen 6C1	Ly6c1	A0A087WNZ5;A0A087WRP7;P0CW02
16_1	3044.27	A0A087WNZ5;A0A087WRP7;P0CW02	A0A087WNZ5_MOUSE;A0A087WRP7_MOUSE;LY6C1_MOUSE	Lymphocyte antigen 6C1;Lymphocyte antigen 6C1 (Fragment);Lymphocyte antigen 6C1	Ly6c1	A0A087WNZ5;A0A087WRP7;P0CW02
16_2	2789.7	A0A087WNZ5;A0A087WRP7;P0CW02	A0A087WNZ5_MOUSE;A0A087WRP7_MOUSE;LY6C1_MOUSE	Lymphocyte antigen 6C1;Lymphocyte antigen 6C1 (Fragment);Lymphocyte antigen 6C1	Ly6c1	A0A087WNZ5;A0A087WRP7;P0CW02
16_3	3401.13	A0A087WNZ5;A0A087WRP7;P0CW02	A0A087WNZ5_MOUSE;A0A087WRP7_MOUSE;LY6C1_MOUSE	Lymphocyte antigen 6C1;Lymphocyte antigen 6C1 (Fragment);Lymphocyte antigen 6C1	Ly6c1	A0A087WNZ5;A0A087WRP7;P0CW02
20_1	5641.83	A0A087WNZ5;A0A087WRP7;P0CW02	A0A087WNZ5_MOUSE;A0A087WRP7_MOUSE;LY6C1_MOUSE	Lymphocyte antigen 6C1;Lymphocyte antigen 6C1 (Fragment);Lymphocyte antigen 6C1	Ly6c1	A0A087WNZ5;A0A087WRP7;P0CW02
20_2	5397.08	A0A087WNZ5;A0A087WRP7;P0CW02	A0A087WNZ5_MOUSE;A0A087WRP7_MOUSE;LY6C1_MOUSE	Lymphocyte antigen 6C1;Lymphocyte antigen 6C1 (Fragment);Lymphocyte antigen 6C1	Ly6c1	A0A087WNZ5;A0A087WRP7;P0CW02
20_3	4899	A0A087WNZ5;A0A087WRP7;P0CW02	A0A087WNZ5_MOUSE;A0A087WRP7_MOUSE;LY6C1_MOUSE	Lymphocyte antigen 6C1;Lymphocyte antigen 6C1 (Fragment);Lymphocyte antigen 6C1	Ly6c1	A0A087WNZ5;A0A087WRP7;P0CW02
24_1	2097.16	A0A087WNZ5;A0A087WRP7;P0CW02	A0A087WNZ5_MOUSE;A0A087WRP7_MOUSE;LY6C1_MOUSE	Lymphocyte antigen 6C1;Lymphocyte antigen 6C1 (Fragment);Lymphocyte antigen 6C1	Ly6c1	A0A087WNZ5;A0A087WRP7;P0CW02
24_2	3573.31	A0A087WNZ5;A0A087WRP7;P0CW02	A0A087WNZ5_MOUSE;A0A087WRP7_MOUSE;LY6C1_MOUSE	Lymphocyte antigen 6C1;Lymphocyte antigen 6C1 (Fragment);Lymphocyte antigen 6C1	Ly6c1	A0A087WNZ5;A0A087WRP7;P0CW02
24_3	2888.12	A0A087WNZ5;A0A087WRP7;P0CW02	A0A087WNZ5_MOUSE;A0A087WRP7_MOUSE;LY6C1_MOUSE	Lymphocyte antigen 6C1;Lymphocyte antigen 6C1 (Fragment);Lymphocyte antigen 6C1	Ly6c1	A0A087WNZ5;A0A087WRP7;P0CW02
28_1	4123.97	A0A087WNZ5;A0A087WRP7;P0CW02	A0A087WNZ5_MOUSE;A0A087WRP7_MOUSE;LY6C1_MOUSE	Lymphocyte antigen 6C1;Lymphocyte antigen 6C1 (Fragment);Lymphocyte antigen 6C1	Ly6c1	A0A087WNZ5;A0A087WRP7;P0CW02
28_2	3865.39	A0A087WNZ5;A0A087WRP7;P0CW02	A0A087WNZ5_MOUSE;A0A087WRP7_MOUSE;LY6C1_MOUSE	Lymphocyte antigen 6C1;Lymphocyte antigen 6C1 (Fragment);Lymphocyte antigen 6C1	Ly6c1	A0A087WNZ5;A0A087WRP7;P0CW02
28_3	2050.22	A0A087WNZ5;A0A087WRP7;P0CW02	A0A087WNZ5_MOUSE;A0A087WRP7_MOUSE;LY6C1_MOUSE	Lymphocyte antigen 6C1;Lymphocyte antigen 6C1 (Fragment);Lymphocyte antigen 6C1	Ly6c1	A0A087WNZ5;A0A087WRP7;P0CW02
32_1	15696.7	A0A087WNZ5;A0A087WRP7;P0CW02	A0A087WNZ5_MOUSE;A0A087WRP7_MOUSE;LY6C1_MOUSE	Lymphocyte antigen 6C1;Lymphocyte antigen 6C1 (Fragment);Lymphocyte antigen 6C1	Ly6c1	A0A087WNZ5;A0A087WRP7;P0CW02
32_2	15933.7	A0A087WNZ5;A0A087WRP7;P0CW02	A0A087WNZ5_MOUSE;A0A087WRP7_MOUSE;LY6C1_MOUSE	Lymphocyte antigen 6C1;Lymphocyte antigen 6C1 (Fragment);Lymphocyte antigen 6C1	Ly6c1	A0A087WNZ5;A0A087WRP7;P0CW02
32_3	15593.7	A0A087WNZ5;A0A087WRP7;P0CW02	A0A087WNZ5_MOUSE;A0A087WRP7_MOUSE;LY6C1_MOUSE	Lymphocyte antigen 6C1;Lymphocyte antigen 6C1 (Fragment);Lymphocyte antigen 6C1	Ly6c1	A0A087WNZ5;A0A087WRP7;P0CW02
36_1	10939.8	A0A087WNZ5;A0A087WRP7;P0CW02	A0A087WNZ5_MOUSE;A0A087WRP7_MOUSE;LY6C1_MOUSE	Lymphocyte antigen 6C1;Lymphocyte antigen 6C1 (Fragment);Lymphocyte antigen 6C1	Ly6c1	A0A087WNZ5;A0A087WRP7;P0CW02
36_2	11222.8	A0A087WNZ5;A0A087WRP7;P0CW02	A0A087WNZ5_MOUSE;A0A087WRP7_MOUSE;LY6C1_MOUSE	Lymphocyte antigen 6C1;Lymphocyte antigen 6C1 (Fragment);Lymphocyte antigen 6C1	Ly6c1	A0A087WNZ5;A0A087WRP7;P0CW02
36_3	11382.7	A0A087WNZ5;A0A087WRP7;P0CW02	A0A087WNZ5_MOUSE;A0A087WRP7_MOUSE;LY6C1_MOUSE	Lymphocyte antigen 6C1;Lymphocyte antigen 6C1 (Fragment);Lymphocyte antigen 6C1	Ly6c1	A0A087WNZ5;A0A087WRP7;P0CW02
0_1	11531.6	A0A087WP01;A0A140T8I4;A0A1W2P7U1;Q8CFI2	A0A087WP01_MOUSE;A0A140T8I4_MOUSE;A0A1W2P7U1_MOUSE;UB2R1_MOUSE	Cell division cycle 34B;Cell division cycle 34B;Ubiquitin-conjugating enzyme E2 R1;Ubiquitin-conjugating enzyme E2 R1	Cdc34b;Cdc34b;Cdc34;Cdc34	A0A087WP01;A0A140T8I4;A0A1W2P7U1;Q8CFI2
0_2	12646.1	A0A087WP01;A0A140T8I4;A0A1W2P7U1;Q8CFI2	A0A087WP01_MOUSE;A0A140T8I4_MOUSE;A0A1W2P7U1_MOUSE;UB2R1_MOUSE	Cell division cycle 34B;Cell division cycle 34B;Ubiquitin-conjugating enzyme E2 R1;Ubiquitin-conjugating enzyme E2 R1	Cdc34b;Cdc34b;Cdc34;Cdc34	A0A087WP01;A0A140T8I4;A0A1W2P7U1;Q8CFI2
0_3	11402.8	A0A087WP01;A0A140T8I4;A0A1W2P7U1;Q8CFI2	A0A087WP01_MOUSE;A0A140T8I4_MOUSE;A0A1W2P7U1_MOUSE;UB2R1_MOUSE	Cell division cycle 34B;Cell division cycle 34B;Ubiquitin-conjugating enzyme E2 R1;Ubiquitin-conjugating enzyme E2 R1	Cdc34b;Cdc34b;Cdc34;Cdc34	A0A087WP01;A0A140T8I4;A0A1W2P7U1;Q8CFI2
12_1	16682.3	A0A087WP01;A0A140T8I4;A0A1W2P7U1;Q8CFI2	A0A087WP01_MOUSE;A0A140T8I4_MOUSE;A0A1W2P7U1_MOUSE;UB2R1_MOUSE	Cell division cycle 34B;Cell division cycle 34B;Ubiquitin-conjugating enzyme E2 R1;Ubiquitin-conjugating enzyme E2 R1	Cdc34b;Cdc34b;Cdc34;Cdc34	A0A087WP01;A0A140T8I4;A0A1W2P7U1;Q8CFI2
12_2	16214.6	A0A087WP01;A0A140T8I4;A0A1W2P7U1;Q8CFI2	A0A087WP01_MOUSE;A0A140T8I4_MOUSE;A0A1W2P7U1_MOUSE;UB2R1_MOUSE	Cell division cycle 34B;Cell division cycle 34B;Ubiquitin-conjugating enzyme E2 R1;Ubiquitin-conjugating enzyme E2 R1	Cdc34b;Cdc34b;Cdc34;Cdc34	A0A087WP01;A0A140T8I4;A0A1W2P7U1;Q8CFI2
12_3	18866.5	A0A087WP01;A0A140T8I4;A0A1W2P7U1;Q8CFI2	A0A087WP01_MOUSE;A0A140T8I4_MOUSE;A0A1W2P7U1_MOUSE;UB2R1_MOUSE	Cell division cycle 34B;Cell division cycle 34B;Ubiquitin-conjugating enzyme E2 R1;Ubiquitin-conjugating enzyme E2 R1	Cdc34b;Cdc34b;Cdc34;Cdc34	A0A087WP01;A0A140T8I4;A0A1W2P7U1;Q8CFI2
16_1	16060.9	A0A087WP01;A0A140T8I4;A0A1W2P7U1;Q8CFI2	A0A087WP01_MOUSE;A0A140T8I4_MOUSE;A0A1W2P7U1_MOUSE;UB2R1_MOUSE	Cell division cycle 34B;Cell division cycle 34B;Ubiquitin-conjugating enzyme E2 R1;Ubiquitin-conjugating enzyme E2 R1	Cdc34b;Cdc34b;Cdc34;Cdc34	A0A087WP01;A0A140T8I4;A0A1W2P7U1;Q8CFI2
16_2	13987.8	A0A087WP01;A0A140T8I4;A0A1W2P7U1;Q8CFI2	A0A087WP01_MOUSE;A0A140T8I4_MOUSE;A0A1W2P7U1_MOUSE;UB2R1_MOUSE	Cell division cycle 34B;Cell division cycle 34B;Ubiquitin-conjugating enzyme E2 R1;Ubiquitin-conjugating enzyme E2 R1	Cdc34b;Cdc34b;Cdc34;Cdc34	A0A087WP01;A0A140T8I4;A0A1W2P7U1;Q8CFI2
16_3	15207.9	A0A087WP01;A0A140T8I4;A0A1W2P7U1;Q8CFI2	A0A087WP01_MOUSE;A0A140T8I4_MOUSE;A0A1W2P7U1_MOUSE;UB2R1_MOUSE	Cell division cycle 34B;Cell division cycle 34B;Ubiquitin-conjugating enzyme E2 R1;Ubiquitin-conjugating enzyme E2 R1	Cdc34b;Cdc34b;Cdc34;Cdc34	A0A087WP01;A0A140T8I4;A0A1W2P7U1;Q8CFI2
20_1	11930.4	A0A087WP01;A0A140T8I4;A0A1W2P7U1;Q8CFI2	A0A087WP01_MOUSE;A0A140T8I4_MOUSE;A0A1W2P7U1_MOUSE;UB2R1_MOUSE	Cell division cycle 34B;Cell division cycle 34B;Ubiquitin-conjugating enzyme E2 R1;Ubiquitin-conjugating enzyme E2 R1	Cdc34b;Cdc34b;Cdc34;Cdc34	A0A087WP01;A0A140T8I4;A0A1W2P7U1;Q8CFI2
20_2	13119.1	A0A087WP01;A0A140T8I4;A0A1W2P7U1;Q8CFI2	A0A087WP01_MOUSE;A0A140T8I4_MOUSE;A0A1W2P7U1_MOUSE;UB2R1_MOUSE	Cell division cycle 34B;Cell division cycle 34B;Ubiquitin-conjugating enzyme E2 R1;Ubiquitin-conjugating enzyme E2 R1	Cdc34b;Cdc34b;Cdc34;Cdc34	A0A087WP01;A0A140T8I4;A0A1W2P7U1;Q8CFI2
20_3	14798.2	A0A087WP01;A0A140T8I4;A0A1W2P7U1;Q8CFI2	A0A087WP01_MOUSE;A0A140T8I4_MOUSE;A0A1W2P7U1_MOUSE;UB2R1_MOUSE	Cell division cycle 34B;Cell division cycle 34B;Ubiquitin-conjugating enzyme E2 R1;Ubiquitin-conjugating enzyme E2 R1	Cdc34b;Cdc34b;Cdc34;Cdc34	A0A087WP01;A0A140T8I4;A0A1W2P7U1;Q8CFI2
24_1	7098.53	A0A087WP01;A0A140T8I4;A0A1W2P7U1;Q8CFI2	A0A087WP01_MOUSE;A0A140T8I4_MOUSE;A0A1W2P7U1_MOUSE;UB2R1_MOUSE	Cell division cycle 34B;Cell division cycle 34B;Ubiquitin-conjugating enzyme E2 R1;Ubiquitin-conjugating enzyme E2 R1	Cdc34b;Cdc34b;Cdc34;Cdc34	A0A087WP01;A0A140T8I4;A0A1W2P7U1;Q8CFI2
24_2	12052	A0A087WP01;A0A140T8I4;A0A1W2P7U1;Q8CFI2	A0A087WP01_MOUSE;A0A140T8I4_MOUSE;A0A1W2P7U1_MOUSE;UB2R1_MOUSE	Cell division cycle 34B;Cell division cycle 34B;Ubiquitin-conjugating enzyme E2 R1;Ubiquitin-conjugating enzyme E2 R1	Cdc34b;Cdc34b;Cdc34;Cdc34	A0A087WP01;A0A140T8I4;A0A1W2P7U1;Q8CFI2
24_3	9030.39	A0A087WP01;A0A140T8I4;A0A1W2P7U1;Q8CFI2	A0A087WP01_MOUSE;A0A140T8I4_MOUSE;A0A1W2P7U1_MOUSE;UB2R1_MOUSE	Cell division cycle 34B;Cell division cycle 34B;Ubiquitin-conjugating enzyme E2 R1;Ubiquitin-conjugating enzyme E2 R1	Cdc34b;Cdc34b;Cdc34;Cdc34	A0A087WP01;A0A140T8I4;A0A1W2P7U1;Q8CFI2
28_1	16462.5	A0A087WP01;A0A140T8I4;A0A1W2P7U1;Q8CFI2	A0A087WP01_MOUSE;A0A140T8I4_MOUSE;A0A1W2P7U1_MOUSE;UB2R1_MOUSE	Cell division cycle 34B;Cell division cycle 34B;Ubiquitin-conjugating enzyme E2 R1;Ubiquitin-conjugating enzyme E2 R1	Cdc34b;Cdc34b;Cdc34;Cdc34	A0A087WP01;A0A140T8I4;A0A1W2P7U1;Q8CFI2
28_2	18031.9	A0A087WP01;A0A140T8I4;A0A1W2P7U1;Q8CFI2	A0A087WP01_MOUSE;A0A140T8I4_MOUSE;A0A1W2P7U1_MOUSE;UB2R1_MOUSE	Cell division cycle 34B;Cell division cycle 34B;Ubiquitin-conjugating enzyme E2 R1;Ubiquitin-conjugating enzyme E2 R1	Cdc34b;Cdc34b;Cdc34;Cdc34	A0A087WP01;A0A140T8I4;A0A1W2P7U1;Q8CFI2
28_3	14894.5	A0A087WP01;A0A140T8I4;A0A1W2P7U1;Q8CFI2	A0A087WP01_MOUSE;A0A140T8I4_MOUSE;A0A1W2P7U1_MOUSE;UB2R1_MOUSE	Cell division cycle 34B;Cell division cycle 34B;Ubiquitin-conjugating enzyme E2 R1;Ubiquitin-conjugating enzyme E2 R1	Cdc34b;Cdc34b;Cdc34;Cdc34	A0A087WP01;A0A140T8I4;A0A1W2P7U1;Q8CFI2
32_1	12453.9	A0A087WP01;A0A140T8I4;A0A1W2P7U1;Q8CFI2	A0A087WP01_MOUSE;A0A140T8I4_MOUSE;A0A1W2P7U1_MOUSE;UB2R1_MOUSE	Cell division cycle 34B;Cell division cycle 34B;Ubiquitin-conjugating enzyme E2 R1;Ubiquitin-conjugating enzyme E2 R1	Cdc34b;Cdc34b;Cdc34;Cdc34	A0A087WP01;A0A140T8I4;A0A1W2P7U1;Q8CFI2
32_2	9677.92	A0A087WP01;A0A140T8I4;A0A1W2P7U1;Q8CFI2	A0A087WP01_MOUSE;A0A140T8I4_MOUSE;A0A1W2P7U1_MOUSE;UB2R1_MOUSE	Cell division cycle 34B;Cell division cycle 34B;Ubiquitin-conjugating enzyme E2 R1;Ubiquitin-conjugating enzyme E2 R1	Cdc34b;Cdc34b;Cdc34;Cdc34	A0A087WP01;A0A140T8I4;A0A1W2P7U1;Q8CFI2
32_3	7405.07	A0A087WP01;A0A140T8I4;A0A1W2P7U1;Q8CFI2	A0A087WP01_MOUSE;A0A140T8I4_MOUSE;A0A1W2P7U1_MOUSE;UB2R1_MOUSE	Cell division cycle 34B;Cell division cycle 34B;Ubiquitin-conjugating enzyme E2 R1;Ubiquitin-conjugating enzyme E2 R1	Cdc34b;Cdc34b;Cdc34;Cdc34	A0A087WP01;A0A140T8I4;A0A1W2P7U1;Q8CFI2
36_1	11083.2	A0A087WP01;A0A140T8I4;A0A1W2P7U1;Q8CFI2	A0A087WP01_MOUSE;A0A140T8I4_MOUSE;A0A1W2P7U1_MOUSE;UB2R1_MOUSE	Cell division cycle 34B;Cell division cycle 34B;Ubiquitin-conjugating enzyme E2 R1;Ubiquitin-conjugating enzyme E2 R1	Cdc34b;Cdc34b;Cdc34;Cdc34	A0A087WP01;A0A140T8I4;A0A1W2P7U1;Q8CFI2
36_2	7138.86	A0A087WP01;A0A140T8I4;A0A1W2P7U1;Q8CFI2	A0A087WP01_MOUSE;A0A140T8I4_MOUSE;A0A1W2P7U1_MOUSE;UB2R1_MOUSE	Cell division cycle 34B;Cell division cycle 34B;Ubiquitin-conjugating enzyme E2 R1;Ubiquitin-conjugating enzyme E2 R1	Cdc34b;Cdc34b;Cdc34;Cdc34	A0A087WP01;A0A140T8I4;A0A1W2P7U1;Q8CFI2
36_3	7557.14	A0A087WP01;A0A140T8I4;A0A1W2P7U1;Q8CFI2	A0A087WP01_MOUSE;A0A140T8I4_MOUSE;A0A1W2P7U1_MOUSE;UB2R1_MOUSE	Cell division cycle 34B;Cell division cycle 34B;Ubiquitin-conjugating enzyme E2 R1;Ubiquitin-conjugating enzyme E2 R1	Cdc34b;Cdc34b;Cdc34;Cdc34	A0A087WP01;A0A140T8I4;A0A1W2P7U1;Q8CFI2
0_1	2559.66	A0A087WP33;A0A087WPL8;A1A4C2;Q3ZAQ4	A0A087WP33_MOUSE;A0A087WPL8_MOUSE;A1A4C2_MOUSE;Q3ZAQ4_MOUSE	Autophagy-related protein 9 (Fragment);Autophagy-related protein 9 (Fragment);Autophagy-related protein 9 (Fragment);Autophagy-related protein 9	Atg9a	A0A087WP33;A0A087WPL8;A1A4C2;Q3ZAQ4
0_2	2607.89	A0A087WP33;A0A087WPL8;A1A4C2;Q3ZAQ4	A0A087WP33_MOUSE;A0A087WPL8_MOUSE;A1A4C2_MOUSE;Q3ZAQ4_MOUSE	Autophagy-related protein 9 (Fragment);Autophagy-related protein 9 (Fragment);Autophagy-related protein 9 (Fragment);Autophagy-related protein 9	Atg9a	A0A087WP33;A0A087WPL8;A1A4C2;Q3ZAQ4
0_3	2184.38	A0A087WP33;A0A087WPL8;A1A4C2;Q3ZAQ4	A0A087WP33_MOUSE;A0A087WPL8_MOUSE;A1A4C2_MOUSE;Q3ZAQ4_MOUSE	Autophagy-related protein 9 (Fragment);Autophagy-related protein 9 (Fragment);Autophagy-related protein 9 (Fragment);Autophagy-related protein 9	Atg9a	A0A087WP33;A0A087WPL8;A1A4C2;Q3ZAQ4
12_1	2916.89	A0A087WP33;A0A087WPL8;A1A4C2;Q3ZAQ4	A0A087WP33_MOUSE;A0A087WPL8_MOUSE;A1A4C2_MOUSE;Q3ZAQ4_MOUSE	Autophagy-related protein 9 (Fragment);Autophagy-related protein 9 (Fragment);Autophagy-related protein 9 (Fragment);Autophagy-related protein 9	Atg9a	A0A087WP33;A0A087WPL8;A1A4C2;Q3ZAQ4
12_2	3212.04	A0A087WP33;A0A087WPL8;A1A4C2;Q3ZAQ4	A0A087WP33_MOUSE;A0A087WPL8_MOUSE;A1A4C2_MOUSE;Q3ZAQ4_MOUSE	Autophagy-related protein 9 (Fragment);Autophagy-related protein 9 (Fragment);Autophagy-related protein 9 (Fragment);Autophagy-related protein 9	Atg9a	A0A087WP33;A0A087WPL8;A1A4C2;Q3ZAQ4
12_3	3273.76	A0A087WP33;A0A087WPL8;A1A4C2;Q3ZAQ4	A0A087WP33_MOUSE;A0A087WPL8_MOUSE;A1A4C2_MOUSE;Q3ZAQ4_MOUSE	Autophagy-related protein 9 (Fragment);Autophagy-related protein 9 (Fragment);Autophagy-related protein 9 (Fragment);Autophagy-related protein 9	Atg9a	A0A087WP33;A0A087WPL8;A1A4C2;Q3ZAQ4
16_1	3119.16	A0A087WP33;A0A087WPL8;A1A4C2;Q3ZAQ4	A0A087WP33_MOUSE;A0A087WPL8_MOUSE;A1A4C2_MOUSE;Q3ZAQ4_MOUSE	Autophagy-related protein 9 (Fragment);Autophagy-related protein 9 (Fragment);Autophagy-related protein 9 (Fragment);Autophagy-related protein 9	Atg9a	A0A087WP33;A0A087WPL8;A1A4C2;Q3ZAQ4
16_2	2881.08	A0A087WP33;A0A087WPL8;A1A4C2;Q3ZAQ4	A0A087WP33_MOUSE;A0A087WPL8_MOUSE;A1A4C2_MOUSE;Q3ZAQ4_MOUSE	Autophagy-related protein 9 (Fragment);Autophagy-related protein 9 (Fragment);Autophagy-related protein 9 (Fragment);Autophagy-related protein 9	Atg9a	A0A087WP33;A0A087WPL8;A1A4C2;Q3ZAQ4
16_3	2987.17	A0A087WP33;A0A087WPL8;A1A4C2;Q3ZAQ4	A0A087WP33_MOUSE;A0A087WPL8_MOUSE;A1A4C2_MOUSE;Q3ZAQ4_MOUSE	Autophagy-related protein 9 (Fragment);Autophagy-related protein 9 (Fragment);Autophagy-related protein 9 (Fragment);Autophagy-related protein 9	Atg9a	A0A087WP33;A0A087WPL8;A1A4C2;Q3ZAQ4
20_1	2465.36	A0A087WP33;A0A087WPL8;A1A4C2;Q3ZAQ4	A0A087WP33_MOUSE;A0A087WPL8_MOUSE;A1A4C2_MOUSE;Q3ZAQ4_MOUSE	Autophagy-related protein 9 (Fragment);Autophagy-related protein 9 (Fragment);Autophagy-related protein 9 (Fragment);Autophagy-related protein 9	Atg9a	A0A087WP33;A0A087WPL8;A1A4C2;Q3ZAQ4
20_2	2314.22	A0A087WP33;A0A087WPL8;A1A4C2;Q3ZAQ4	A0A087WP33_MOUSE;A0A087WPL8_MOUSE;A1A4C2_MOUSE;Q3ZAQ4_MOUSE	Autophagy-related protein 9 (Fragment);Autophagy-related protein 9 (Fragment);Autophagy-related protein 9 (Fragment);Autophagy-related protein 9	Atg9a	A0A087WP33;A0A087WPL8;A1A4C2;Q3ZAQ4
20_3	2347.63	A0A087WP33;A0A087WPL8;A1A4C2;Q3ZAQ4	A0A087WP33_MOUSE;A0A087WPL8_MOUSE;A1A4C2_MOUSE;Q3ZAQ4_MOUSE	Autophagy-related protein 9 (Fragment);Autophagy-related protein 9 (Fragment);Autophagy-related protein 9 (Fragment);Autophagy-related protein 9	Atg9a	A0A087WP33;A0A087WPL8;A1A4C2;Q3ZAQ4
24_1	2245.1	A0A087WP33;A0A087WPL8;A1A4C2;Q3ZAQ4	A0A087WP33_MOUSE;A0A087WPL8_MOUSE;A1A4C2_MOUSE;Q3ZAQ4_MOUSE	Autophagy-related protein 9 (Fragment);Autophagy-related protein 9 (Fragment);Autophagy-related protein 9 (Fragment);Autophagy-related protein 9	Atg9a	A0A087WP33;A0A087WPL8;A1A4C2;Q3ZAQ4
24_2	2787.22	A0A087WP33;A0A087WPL8;A1A4C2;Q3ZAQ4	A0A087WP33_MOUSE;A0A087WPL8_MOUSE;A1A4C2_MOUSE;Q3ZAQ4_MOUSE	Autophagy-related protein 9 (Fragment);Autophagy-related protein 9 (Fragment);Autophagy-related protein 9 (Fragment);Autophagy-related protein 9	Atg9a	A0A087WP33;A0A087WPL8;A1A4C2;Q3ZAQ4
24_3	2092.4	A0A087WP33;A0A087WPL8;A1A4C2;Q3ZAQ4	A0A087WP33_MOUSE;A0A087WPL8_MOUSE;A1A4C2_MOUSE;Q3ZAQ4_MOUSE	Autophagy-related protein 9 (Fragment);Autophagy-related protein 9 (Fragment);Autophagy-related protein 9 (Fragment);Autophagy-related protein 9	Atg9a	A0A087WP33;A0A087WPL8;A1A4C2;Q3ZAQ4
28_1	2203.86	A0A087WP33;A0A087WPL8;A1A4C2;Q3ZAQ4	A0A087WP33_MOUSE;A0A087WPL8_MOUSE;A1A4C2_MOUSE;Q3ZAQ4_MOUSE	Autophagy-related protein 9 (Fragment);Autophagy-related protein 9 (Fragment);Autophagy-related protein 9 (Fragment);Autophagy-related protein 9	Atg9a	A0A087WP33;A0A087WPL8;A1A4C2;Q3ZAQ4
28_2	2397.37	A0A087WP33;A0A087WPL8;A1A4C2;Q3ZAQ4	A0A087WP33_MOUSE;A0A087WPL8_MOUSE;A1A4C2_MOUSE;Q3ZAQ4_MOUSE	Autophagy-related protein 9 (Fragment);Autophagy-related protein 9 (Fragment);Autophagy-related protein 9 (Fragment);Autophagy-related protein 9	Atg9a	A0A087WP33;A0A087WPL8;A1A4C2;Q3ZAQ4
28_3	2976.08	A0A087WP33;A0A087WPL8;A1A4C2;Q3ZAQ4	A0A087WP33_MOUSE;A0A087WPL8_MOUSE;A1A4C2_MOUSE;Q3ZAQ4_MOUSE	Autophagy-related protein 9 (Fragment);Autophagy-related protein 9 (Fragment);Autophagy-related protein 9 (Fragment);Autophagy-related protein 9	Atg9a	A0A087WP33;A0A087WPL8;A1A4C2;Q3ZAQ4
32_1	1576.43	A0A087WP33;A0A087WPL8;A1A4C2;Q3ZAQ4	A0A087WP33_MOUSE;A0A087WPL8_MOUSE;A1A4C2_MOUSE;Q3ZAQ4_MOUSE	Autophagy-related protein 9 (Fragment);Autophagy-related protein 9 (Fragment);Autophagy-related protein 9 (Fragment);Autophagy-related protein 9	Atg9a	A0A087WP33;A0A087WPL8;A1A4C2;Q3ZAQ4
32_2	1976.75	A0A087WP33;A0A087WPL8;A1A4C2;Q3ZAQ4	A0A087WP33_MOUSE;A0A087WPL8_MOUSE;A1A4C2_MOUSE;Q3ZAQ4_MOUSE	Autophagy-related protein 9 (Fragment);Autophagy-related protein 9 (Fragment);Autophagy-related protein 9 (Fragment);Autophagy-related protein 9	Atg9a	A0A087WP33;A0A087WPL8;A1A4C2;Q3ZAQ4
32_3	1606.83	A0A087WP33;A0A087WPL8;A1A4C2;Q3ZAQ4	A0A087WP33_MOUSE;A0A087WPL8_MOUSE;A1A4C2_MOUSE;Q3ZAQ4_MOUSE	Autophagy-related protein 9 (Fragment);Autophagy-related protein 9 (Fragment);Autophagy-related protein 9 (Fragment);Autophagy-related protein 9	Atg9a	A0A087WP33;A0A087WPL8;A1A4C2;Q3ZAQ4
36_1	1797.11	A0A087WP33;A0A087WPL8;A1A4C2;Q3ZAQ4	A0A087WP33_MOUSE;A0A087WPL8_MOUSE;A1A4C2_MOUSE;Q3ZAQ4_MOUSE	Autophagy-related protein 9 (Fragment);Autophagy-related protein 9 (Fragment);Autophagy-related protein 9 (Fragment);Autophagy-related protein 9	Atg9a	A0A087WP33;A0A087WPL8;A1A4C2;Q3ZAQ4
36_2	1720.47	A0A087WP33;A0A087WPL8;A1A4C2;Q3ZAQ4	A0A087WP33_MOUSE;A0A087WPL8_MOUSE;A1A4C2_MOUSE;Q3ZAQ4_MOUSE	Autophagy-related protein 9 (Fragment);Autophagy-related protein 9 (Fragment);Autophagy-related protein 9 (Fragment);Autophagy-related protein 9	Atg9a	A0A087WP33;A0A087WPL8;A1A4C2;Q3ZAQ4
36_3	2149.14	A0A087WP33;A0A087WPL8;A1A4C2;Q3ZAQ4	A0A087WP33_MOUSE;A0A087WPL8_MOUSE;A1A4C2_MOUSE;Q3ZAQ4_MOUSE	Autophagy-related protein 9 (Fragment);Autophagy-related protein 9 (Fragment);Autophagy-related protein 9 (Fragment);Autophagy-related protein 9	Atg9a	A0A087WP33;A0A087WPL8;A1A4C2;Q3ZAQ4
0_1	NA	A0A087WP46	A0A087WP46_MOUSE	cDNA sequence BC034090	BC034090	A0A087WP46
0_2	NA	A0A087WP46	A0A087WP46_MOUSE	cDNA sequence BC034090	BC034090	A0A087WP46
0_3	328.74	A0A087WP46	A0A087WP46_MOUSE	cDNA sequence BC034090	BC034090	A0A087WP46
12_1	952.382	A0A087WP46	A0A087WP46_MOUSE	cDNA sequence BC034090	BC034090	A0A087WP46
12_2	857.174	A0A087WP46	A0A087WP46_MOUSE	cDNA sequence BC034090	BC034090	A0A087WP46
12_3	814.683	A0A087WP46	A0A087WP46_MOUSE	cDNA sequence BC034090	BC034090	A0A087WP46
16_1	889.679	A0A087WP46	A0A087WP46_MOUSE	cDNA sequence BC034090	BC034090	A0A087WP46
16_2	773.611	A0A087WP46	A0A087WP46_MOUSE	cDNA sequence BC034090	BC034090	A0A087WP46
16_3	977.844	A0A087WP46	A0A087WP46_MOUSE	cDNA sequence BC034090	BC034090	A0A087WP46
20_1	NA	A0A087WP46	A0A087WP46_MOUSE	cDNA sequence BC034090	BC034090	A0A087WP46
20_2	NA	A0A087WP46	A0A087WP46_MOUSE	cDNA sequence BC034090	BC034090	A0A087WP46
20_3	NA	A0A087WP46	A0A087WP46_MOUSE	cDNA sequence BC034090	BC034090	A0A087WP46
24_1	NA	A0A087WP46	A0A087WP46_MOUSE	cDNA sequence BC034090	BC034090	A0A087WP46
24_2	NA	A0A087WP46	A0A087WP46_MOUSE	cDNA sequence BC034090	BC034090	A0A087WP46
24_3	NA	A0A087WP46	A0A087WP46_MOUSE	cDNA sequence BC034090	BC034090	A0A087WP46
28_1	324.653	A0A087WP46	A0A087WP46_MOUSE	cDNA sequence BC034090	BC034090	A0A087WP46
28_2	490.277	A0A087WP46	A0A087WP46_MOUSE	cDNA sequence BC034090	BC034090	A0A087WP46
28_3	345.89	A0A087WP46	A0A087WP46_MOUSE	cDNA sequence BC034090	BC034090	A0A087WP46
32_1	122.491	A0A087WP46	A0A087WP46_MOUSE	cDNA sequence BC034090	BC034090	A0A087WP46
32_2	243.273	A0A087WP46	A0A087WP46_MOUSE	cDNA sequence BC034090	BC034090	A0A087WP46
32_3	NA	A0A087WP46	A0A087WP46_MOUSE	cDNA sequence BC034090	BC034090	A0A087WP46
36_1	NA	A0A087WP46	A0A087WP46_MOUSE	cDNA sequence BC034090	BC034090	A0A087WP46
36_2	NA	A0A087WP46	A0A087WP46_MOUSE	cDNA sequence BC034090	BC034090	A0A087WP46
36_3	NA	A0A087WP46	A0A087WP46_MOUSE	cDNA sequence BC034090	BC034090	A0A087WP46
0_1	1893.35	A0A087WP54	A0A087WP54_MOUSE	Protein FAM135A	Fam135a	A0A087WP54
0_2	1846.09	A0A087WP54	A0A087WP54_MOUSE	Protein FAM135A	Fam135a	A0A087WP54
0_3	1605.9	A0A087WP54	A0A087WP54_MOUSE	Protein FAM135A	Fam135a	A0A087WP54
12_1	3191.69	A0A087WP54	A0A087WP54_MOUSE	Protein FAM135A	Fam135a	A0A087WP54
12_2	3168.99	A0A087WP54	A0A087WP54_MOUSE	Protein FAM135A	Fam135a	A0A087WP54
12_3	3197.54	A0A087WP54	A0A087WP54_MOUSE	Protein FAM135A	Fam135a	A0A087WP54
16_1	2260.9	A0A087WP54	A0A087WP54_MOUSE	Protein FAM135A	Fam135a	A0A087WP54
16_2	2445.82	A0A087WP54	A0A087WP54_MOUSE	Protein FAM135A	Fam135a	A0A087WP54
16_3	2399.1	A0A087WP54	A0A087WP54_MOUSE	Protein FAM135A	Fam135a	A0A087WP54
20_1	1583.38	A0A087WP54	A0A087WP54_MOUSE	Protein FAM135A	Fam135a	A0A087WP54
20_2	1695.53	A0A087WP54	A0A087WP54_MOUSE	Protein FAM135A	Fam135a	A0A087WP54
20_3	1615.45	A0A087WP54	A0A087WP54_MOUSE	Protein FAM135A	Fam135a	A0A087WP54
24_1	1146.94	A0A087WP54	A0A087WP54_MOUSE	Protein FAM135A	Fam135a	A0A087WP54
24_2	2121.77	A0A087WP54	A0A087WP54_MOUSE	Protein FAM135A	Fam135a	A0A087WP54
24_3	1564.23	A0A087WP54	A0A087WP54_MOUSE	Protein FAM135A	Fam135a	A0A087WP54
28_1	2318.73	A0A087WP54	A0A087WP54_MOUSE	Protein FAM135A	Fam135a	A0A087WP54
28_2	2451.78	A0A087WP54	A0A087WP54_MOUSE	Protein FAM135A	Fam135a	A0A087WP54
28_3	2389.79	A0A087WP54	A0A087WP54_MOUSE	Protein FAM135A	Fam135a	A0A087WP54
32_1	1451.29	A0A087WP54	A0A087WP54_MOUSE	Protein FAM135A	Fam135a	A0A087WP54
32_2	1522.25	A0A087WP54	A0A087WP54_MOUSE	Protein FAM135A	Fam135a	A0A087WP54
32_3	1349.64	A0A087WP54	A0A087WP54_MOUSE	Protein FAM135A	Fam135a	A0A087WP54
36_1	952.993	A0A087WP54	A0A087WP54_MOUSE	Protein FAM135A	Fam135a	A0A087WP54
36_2	1310.08	A0A087WP54	A0A087WP54_MOUSE	Protein FAM135A	Fam135a	A0A087WP54
36_3	619.487	A0A087WP54	A0A087WP54_MOUSE	Protein FAM135A	Fam135a	A0A087WP54
0_1	2118.94	A0A087WP69;A0A087WQX0;A1L3P8;Q6A064;Q6XUX1	A0A087WP69_MOUSE;A0A087WQX0_MOUSE;A1L3P8_MOUSE;Q6A064_MOUSE;DUSTY_MOUSE	Dual serine/threonine and tyrosine protein kinase;Dual serine/threonine and tyrosine protein kinase (Fragment);Dstyk protein;MKIAA0472 protein (Fragment);Dual serine/threonine and tyrosine protein kinase	Dstyk	A0A087WP69;A0A087WQX0;A1L3P8;Q6A064;Q6XUX1
0_2	1346.58	A0A087WP69;A0A087WQX0;A1L3P8;Q6A064;Q6XUX1	A0A087WP69_MOUSE;A0A087WQX0_MOUSE;A1L3P8_MOUSE;Q6A064_MOUSE;DUSTY_MOUSE	Dual serine/threonine and tyrosine protein kinase;Dual serine/threonine and tyrosine protein kinase (Fragment);Dstyk protein;MKIAA0472 protein (Fragment);Dual serine/threonine and tyrosine protein kinase	Dstyk	A0A087WP69;A0A087WQX0;A1L3P8;Q6A064;Q6XUX1
0_3	1424.6	A0A087WP69;A0A087WQX0;A1L3P8;Q6A064;Q6XUX1	A0A087WP69_MOUSE;A0A087WQX0_MOUSE;A1L3P8_MOUSE;Q6A064_MOUSE;DUSTY_MOUSE	Dual serine/threonine and tyrosine protein kinase;Dual serine/threonine and tyrosine protein kinase (Fragment);Dstyk protein;MKIAA0472 protein (Fragment);Dual serine/threonine and tyrosine protein kinase	Dstyk	A0A087WP69;A0A087WQX0;A1L3P8;Q6A064;Q6XUX1
12_1	2576.97	A0A087WP69;A0A087WQX0;A1L3P8;Q6A064;Q6XUX1	A0A087WP69_MOUSE;A0A087WQX0_MOUSE;A1L3P8_MOUSE;Q6A064_MOUSE;DUSTY_MOUSE	Dual serine/threonine and tyrosine protein kinase;Dual serine/threonine and tyrosine protein kinase (Fragment);Dstyk protein;MKIAA0472 protein (Fragment);Dual serine/threonine and tyrosine protein kinase	Dstyk	A0A087WP69;A0A087WQX0;A1L3P8;Q6A064;Q6XUX1
12_2	2476.23	A0A087WP69;A0A087WQX0;A1L3P8;Q6A064;Q6XUX1	A0A087WP69_MOUSE;A0A087WQX0_MOUSE;A1L3P8_MOUSE;Q6A064_MOUSE;DUSTY_MOUSE	Dual serine/threonine and tyrosine protein kinase;Dual serine/threonine and tyrosine protein kinase (Fragment);Dstyk protein;MKIAA0472 protein (Fragment);Dual serine/threonine and tyrosine protein kinase	Dstyk	A0A087WP69;A0A087WQX0;A1L3P8;Q6A064;Q6XUX1
12_3	2262.61	A0A087WP69;A0A087WQX0;A1L3P8;Q6A064;Q6XUX1	A0A087WP69_MOUSE;A0A087WQX0_MOUSE;A1L3P8_MOUSE;Q6A064_MOUSE;DUSTY_MOUSE	Dual serine/threonine and tyrosine protein kinase;Dual serine/threonine and tyrosine protein kinase (Fragment);Dstyk protein;MKIAA0472 protein (Fragment);Dual serine/threonine and tyrosine protein kinase	Dstyk	A0A087WP69;A0A087WQX0;A1L3P8;Q6A064;Q6XUX1
16_1	2367.68	A0A087WP69;A0A087WQX0;A1L3P8;Q6A064;Q6XUX1	A0A087WP69_MOUSE;A0A087WQX0_MOUSE;A1L3P8_MOUSE;Q6A064_MOUSE;DUSTY_MOUSE	Dual serine/threonine and tyrosine protein kinase;Dual serine/threonine and tyrosine protein kinase (Fragment);Dstyk protein;MKIAA0472 protein (Fragment);Dual serine/threonine and tyrosine protein kinase	Dstyk	A0A087WP69;A0A087WQX0;A1L3P8;Q6A064;Q6XUX1
16_2	1671.35	A0A087WP69;A0A087WQX0;A1L3P8;Q6A064;Q6XUX1	A0A087WP69_MOUSE;A0A087WQX0_MOUSE;A1L3P8_MOUSE;Q6A064_MOUSE;DUSTY_MOUSE	Dual serine/threonine and tyrosine protein kinase;Dual serine/threonine and tyrosine protein kinase (Fragment);Dstyk protein;MKIAA0472 protein (Fragment);Dual serine/threonine and tyrosine protein kinase	Dstyk	A0A087WP69;A0A087WQX0;A1L3P8;Q6A064;Q6XUX1
16_3	1235.65	A0A087WP69;A0A087WQX0;A1L3P8;Q6A064;Q6XUX1	A0A087WP69_MOUSE;A0A087WQX0_MOUSE;A1L3P8_MOUSE;Q6A064_MOUSE;DUSTY_MOUSE	Dual serine/threonine and tyrosine protein kinase;Dual serine/threonine and tyrosine protein kinase (Fragment);Dstyk protein;MKIAA0472 protein (Fragment);Dual serine/threonine and tyrosine protein kinase	Dstyk	A0A087WP69;A0A087WQX0;A1L3P8;Q6A064;Q6XUX1
20_1	1827.71	A0A087WP69;A0A087WQX0;A1L3P8;Q6A064;Q6XUX1	A0A087WP69_MOUSE;A0A087WQX0_MOUSE;A1L3P8_MOUSE;Q6A064_MOUSE;DUSTY_MOUSE	Dual serine/threonine and tyrosine protein kinase;Dual serine/threonine and tyrosine protein kinase (Fragment);Dstyk protein;MKIAA0472 protein (Fragment);Dual serine/threonine and tyrosine protein kinase	Dstyk	A0A087WP69;A0A087WQX0;A1L3P8;Q6A064;Q6XUX1
20_2	935.226	A0A087WP69;A0A087WQX0;A1L3P8;Q6A064;Q6XUX1	A0A087WP69_MOUSE;A0A087WQX0_MOUSE;A1L3P8_MOUSE;Q6A064_MOUSE;DUSTY_MOUSE	Dual serine/threonine and tyrosine protein kinase;Dual serine/threonine and tyrosine protein kinase (Fragment);Dstyk protein;MKIAA0472 protein (Fragment);Dual serine/threonine and tyrosine protein kinase	Dstyk	A0A087WP69;A0A087WQX0;A1L3P8;Q6A064;Q6XUX1
20_3	1138.1	A0A087WP69;A0A087WQX0;A1L3P8;Q6A064;Q6XUX1	A0A087WP69_MOUSE;A0A087WQX0_MOUSE;A1L3P8_MOUSE;Q6A064_MOUSE;DUSTY_MOUSE	Dual serine/threonine and tyrosine protein kinase;Dual serine/threonine and tyrosine protein kinase (Fragment);Dstyk protein;MKIAA0472 protein (Fragment);Dual serine/threonine and tyrosine protein kinase	Dstyk	A0A087WP69;A0A087WQX0;A1L3P8;Q6A064;Q6XUX1
24_1	1136	A0A087WP69;A0A087WQX0;A1L3P8;Q6A064;Q6XUX1	A0A087WP69_MOUSE;A0A087WQX0_MOUSE;A1L3P8_MOUSE;Q6A064_MOUSE;DUSTY_MOUSE	Dual serine/threonine and tyrosine protein kinase;Dual serine/threonine and tyrosine protein kinase (Fragment);Dstyk protein;MKIAA0472 protein (Fragment);Dual serine/threonine and tyrosine protein kinase	Dstyk	A0A087WP69;A0A087WQX0;A1L3P8;Q6A064;Q6XUX1
24_2	922.262	A0A087WP69;A0A087WQX0;A1L3P8;Q6A064;Q6XUX1	A0A087WP69_MOUSE;A0A087WQX0_MOUSE;A1L3P8_MOUSE;Q6A064_MOUSE;DUSTY_MOUSE	Dual serine/threonine and tyrosine protein kinase;Dual serine/threonine and tyrosine protein kinase (Fragment);Dstyk protein;MKIAA0472 protein (Fragment);Dual serine/threonine and tyrosine protein kinase	Dstyk	A0A087WP69;A0A087WQX0;A1L3P8;Q6A064;Q6XUX1
24_3	1309.28	A0A087WP69;A0A087WQX0;A1L3P8;Q6A064;Q6XUX1	A0A087WP69_MOUSE;A0A087WQX0_MOUSE;A1L3P8_MOUSE;Q6A064_MOUSE;DUSTY_MOUSE	Dual serine/threonine and tyrosine protein kinase;Dual serine/threonine and tyrosine protein kinase (Fragment);Dstyk protein;MKIAA0472 protein (Fragment);Dual serine/threonine and tyrosine protein kinase	Dstyk	A0A087WP69;A0A087WQX0;A1L3P8;Q6A064;Q6XUX1
28_1	1539.11	A0A087WP69;A0A087WQX0;A1L3P8;Q6A064;Q6XUX1	A0A087WP69_MOUSE;A0A087WQX0_MOUSE;A1L3P8_MOUSE;Q6A064_MOUSE;DUSTY_MOUSE	Dual serine/threonine and tyrosine protein kinase;Dual serine/threonine and tyrosine protein kinase (Fragment);Dstyk protein;MKIAA0472 protein (Fragment);Dual serine/threonine and tyrosine protein kinase	Dstyk	A0A087WP69;A0A087WQX0;A1L3P8;Q6A064;Q6XUX1
28_2	1162.41	A0A087WP69;A0A087WQX0;A1L3P8;Q6A064;Q6XUX1	A0A087WP69_MOUSE;A0A087WQX0_MOUSE;A1L3P8_MOUSE;Q6A064_MOUSE;DUSTY_MOUSE	Dual serine/threonine and tyrosine protein kinase;Dual serine/threonine and tyrosine protein kinase (Fragment);Dstyk protein;MKIAA0472 protein (Fragment);Dual serine/threonine and tyrosine protein kinase	Dstyk	A0A087WP69;A0A087WQX0;A1L3P8;Q6A064;Q6XUX1
28_3	2013.38	A0A087WP69;A0A087WQX0;A1L3P8;Q6A064;Q6XUX1	A0A087WP69_MOUSE;A0A087WQX0_MOUSE;A1L3P8_MOUSE;Q6A064_MOUSE;DUSTY_MOUSE	Dual serine/threonine and tyrosine protein kinase;Dual serine/threonine and tyrosine protein kinase (Fragment);Dstyk protein;MKIAA0472 protein (Fragment);Dual serine/threonine and tyrosine protein kinase	Dstyk	A0A087WP69;A0A087WQX0;A1L3P8;Q6A064;Q6XUX1
32_1	734.876	A0A087WP69;A0A087WQX0;A1L3P8;Q6A064;Q6XUX1	A0A087WP69_MOUSE;A0A087WQX0_MOUSE;A1L3P8_MOUSE;Q6A064_MOUSE;DUSTY_MOUSE	Dual serine/threonine and tyrosine protein kinase;Dual serine/threonine and tyrosine protein kinase (Fragment);Dstyk protein;MKIAA0472 protein (Fragment);Dual serine/threonine and tyrosine protein kinase	Dstyk	A0A087WP69;A0A087WQX0;A1L3P8;Q6A064;Q6XUX1
32_2	990.666	A0A087WP69;A0A087WQX0;A1L3P8;Q6A064;Q6XUX1	A0A087WP69_MOUSE;A0A087WQX0_MOUSE;A1L3P8_MOUSE;Q6A064_MOUSE;DUSTY_MOUSE	Dual serine/threonine and tyrosine protein kinase;Dual serine/threonine and tyrosine protein kinase (Fragment);Dstyk protein;MKIAA0472 protein (Fragment);Dual serine/threonine and tyrosine protein kinase	Dstyk	A0A087WP69;A0A087WQX0;A1L3P8;Q6A064;Q6XUX1
32_3	696.796	A0A087WP69;A0A087WQX0;A1L3P8;Q6A064;Q6XUX1	A0A087WP69_MOUSE;A0A087WQX0_MOUSE;A1L3P8_MOUSE;Q6A064_MOUSE;DUSTY_MOUSE	Dual serine/threonine and tyrosine protein kinase;Dual serine/threonine and tyrosine protein kinase (Fragment);Dstyk protein;MKIAA0472 protein (Fragment);Dual serine/threonine and tyrosine protein kinase	Dstyk	A0A087WP69;A0A087WQX0;A1L3P8;Q6A064;Q6XUX1
36_1	512.94	A0A087WP69;A0A087WQX0;A1L3P8;Q6A064;Q6XUX1	A0A087WP69_MOUSE;A0A087WQX0_MOUSE;A1L3P8_MOUSE;Q6A064_MOUSE;DUSTY_MOUSE	Dual serine/threonine and tyrosine protein kinase;Dual serine/threonine and tyrosine protein kinase (Fragment);Dstyk protein;MKIAA0472 protein (Fragment);Dual serine/threonine and tyrosine protein kinase	Dstyk	A0A087WP69;A0A087WQX0;A1L3P8;Q6A064;Q6XUX1
36_2	380.087	A0A087WP69;A0A087WQX0;A1L3P8;Q6A064;Q6XUX1	A0A087WP69_MOUSE;A0A087WQX0_MOUSE;A1L3P8_MOUSE;Q6A064_MOUSE;DUSTY_MOUSE	Dual serine/threonine and tyrosine protein kinase;Dual serine/threonine and tyrosine protein kinase (Fragment);Dstyk protein;MKIAA0472 protein (Fragment);Dual serine/threonine and tyrosine protein kinase	Dstyk	A0A087WP69;A0A087WQX0;A1L3P8;Q6A064;Q6XUX1
36_3	508.141	A0A087WP69;A0A087WQX0;A1L3P8;Q6A064;Q6XUX1	A0A087WP69_MOUSE;A0A087WQX0_MOUSE;A1L3P8_MOUSE;Q6A064_MOUSE;DUSTY_MOUSE	Dual serine/threonine and tyrosine protein kinase;Dual serine/threonine and tyrosine protein kinase (Fragment);Dstyk protein;MKIAA0472 protein (Fragment);Dual serine/threonine and tyrosine protein kinase	Dstyk	A0A087WP69;A0A087WQX0;A1L3P8;Q6A064;Q6XUX1
0_1	17118.5	A0A087WP74;B2KFD2;Q5DTW7	A0A087WP74_MOUSE;B2KFD2_MOUSE;K1551_MOUSE	RIKEN cDNA 2810474O19 gene;2810474O19Rik protein;Uncharacterized protein KIAA1551	2810474O19Rik;2810474O19Rik;Kiaa1551	A0A087WP74;B2KFD2;Q5DTW7
0_2	18460.8	A0A087WP74;B2KFD2;Q5DTW7	A0A087WP74_MOUSE;B2KFD2_MOUSE;K1551_MOUSE	RIKEN cDNA 2810474O19 gene;2810474O19Rik protein;Uncharacterized protein KIAA1551	2810474O19Rik;2810474O19Rik;Kiaa1551	A0A087WP74;B2KFD2;Q5DTW7
0_3	17404.1	A0A087WP74;B2KFD2;Q5DTW7	A0A087WP74_MOUSE;B2KFD2_MOUSE;K1551_MOUSE	RIKEN cDNA 2810474O19 gene;2810474O19Rik protein;Uncharacterized protein KIAA1551	2810474O19Rik;2810474O19Rik;Kiaa1551	A0A087WP74;B2KFD2;Q5DTW7
12_1	8796.17	A0A087WP74;B2KFD2;Q5DTW7	A0A087WP74_MOUSE;B2KFD2_MOUSE;K1551_MOUSE	RIKEN cDNA 2810474O19 gene;2810474O19Rik protein;Uncharacterized protein KIAA1551	2810474O19Rik;2810474O19Rik;Kiaa1551	A0A087WP74;B2KFD2;Q5DTW7
12_2	9287.43	A0A087WP74;B2KFD2;Q5DTW7	A0A087WP74_MOUSE;B2KFD2_MOUSE;K1551_MOUSE	RIKEN cDNA 2810474O19 gene;2810474O19Rik protein;Uncharacterized protein KIAA1551	2810474O19Rik;2810474O19Rik;Kiaa1551	A0A087WP74;B2KFD2;Q5DTW7
12_3	8329.38	A0A087WP74;B2KFD2;Q5DTW7	A0A087WP74_MOUSE;B2KFD2_MOUSE;K1551_MOUSE	RIKEN cDNA 2810474O19 gene;2810474O19Rik protein;Uncharacterized protein KIAA1551	2810474O19Rik;2810474O19Rik;Kiaa1551	A0A087WP74;B2KFD2;Q5DTW7
16_1	8775.57	A0A087WP74;B2KFD2;Q5DTW7	A0A087WP74_MOUSE;B2KFD2_MOUSE;K1551_MOUSE	RIKEN cDNA 2810474O19 gene;2810474O19Rik protein;Uncharacterized protein KIAA1551	2810474O19Rik;2810474O19Rik;Kiaa1551	A0A087WP74;B2KFD2;Q5DTW7
16_2	7596.21	A0A087WP74;B2KFD2;Q5DTW7	A0A087WP74_MOUSE;B2KFD2_MOUSE;K1551_MOUSE	RIKEN cDNA 2810474O19 gene;2810474O19Rik protein;Uncharacterized protein KIAA1551	2810474O19Rik;2810474O19Rik;Kiaa1551	A0A087WP74;B2KFD2;Q5DTW7
16_3	8064.43	A0A087WP74;B2KFD2;Q5DTW7	A0A087WP74_MOUSE;B2KFD2_MOUSE;K1551_MOUSE	RIKEN cDNA 2810474O19 gene;2810474O19Rik protein;Uncharacterized protein KIAA1551	2810474O19Rik;2810474O19Rik;Kiaa1551	A0A087WP74;B2KFD2;Q5DTW7
20_1	10317.1	A0A087WP74;B2KFD2;Q5DTW7	A0A087WP74_MOUSE;B2KFD2_MOUSE;K1551_MOUSE	RIKEN cDNA 2810474O19 gene;2810474O19Rik protein;Uncharacterized protein KIAA1551	2810474O19Rik;2810474O19Rik;Kiaa1551	A0A087WP74;B2KFD2;Q5DTW7
20_2	9365.3	A0A087WP74;B2KFD2;Q5DTW7	A0A087WP74_MOUSE;B2KFD2_MOUSE;K1551_MOUSE	RIKEN cDNA 2810474O19 gene;2810474O19Rik protein;Uncharacterized protein KIAA1551	2810474O19Rik;2810474O19Rik;Kiaa1551	A0A087WP74;B2KFD2;Q5DTW7
20_3	9653.92	A0A087WP74;B2KFD2;Q5DTW7	A0A087WP74_MOUSE;B2KFD2_MOUSE;K1551_MOUSE	RIKEN cDNA 2810474O19 gene;2810474O19Rik protein;Uncharacterized protein KIAA1551	2810474O19Rik;2810474O19Rik;Kiaa1551	A0A087WP74;B2KFD2;Q5DTW7
24_1	12268.6	A0A087WP74;B2KFD2;Q5DTW7	A0A087WP74_MOUSE;B2KFD2_MOUSE;K1551_MOUSE	RIKEN cDNA 2810474O19 gene;2810474O19Rik protein;Uncharacterized protein KIAA1551	2810474O19Rik;2810474O19Rik;Kiaa1551	A0A087WP74;B2KFD2;Q5DTW7
24_2	12540.9	A0A087WP74;B2KFD2;Q5DTW7	A0A087WP74_MOUSE;B2KFD2_MOUSE;K1551_MOUSE	RIKEN cDNA 2810474O19 gene;2810474O19Rik protein;Uncharacterized protein KIAA1551	2810474O19Rik;2810474O19Rik;Kiaa1551	A0A087WP74;B2KFD2;Q5DTW7
24_3	13116.5	A0A087WP74;B2KFD2;Q5DTW7	A0A087WP74_MOUSE;B2KFD2_MOUSE;K1551_MOUSE	RIKEN cDNA 2810474O19 gene;2810474O19Rik protein;Uncharacterized protein KIAA1551	2810474O19Rik;2810474O19Rik;Kiaa1551	A0A087WP74;B2KFD2;Q5DTW7
28_1	10900.3	A0A087WP74;B2KFD2;Q5DTW7	A0A087WP74_MOUSE;B2KFD2_MOUSE;K1551_MOUSE	RIKEN cDNA 2810474O19 gene;2810474O19Rik protein;Uncharacterized protein KIAA1551	2810474O19Rik;2810474O19Rik;Kiaa1551	A0A087WP74;B2KFD2;Q5DTW7
28_2	10898	A0A087WP74;B2KFD2;Q5DTW7	A0A087WP74_MOUSE;B2KFD2_MOUSE;K1551_MOUSE	RIKEN cDNA 2810474O19 gene;2810474O19Rik protein;Uncharacterized protein KIAA1551	2810474O19Rik;2810474O19Rik;Kiaa1551	A0A087WP74;B2KFD2;Q5DTW7
28_3	9783.89	A0A087WP74;B2KFD2;Q5DTW7	A0A087WP74_MOUSE;B2KFD2_MOUSE;K1551_MOUSE	RIKEN cDNA 2810474O19 gene;2810474O19Rik protein;Uncharacterized protein KIAA1551	2810474O19Rik;2810474O19Rik;Kiaa1551	A0A087WP74;B2KFD2;Q5DTW7
32_1	9462.1	A0A087WP74;B2KFD2;Q5DTW7	A0A087WP74_MOUSE;B2KFD2_MOUSE;K1551_MOUSE	RIKEN cDNA 2810474O19 gene;2810474O19Rik protein;Uncharacterized protein KIAA1551	2810474O19Rik;2810474O19Rik;Kiaa1551	A0A087WP74;B2KFD2;Q5DTW7
32_2	10726.1	A0A087WP74;B2KFD2;Q5DTW7	A0A087WP74_MOUSE;B2KFD2_MOUSE;K1551_MOUSE	RIKEN cDNA 2810474O19 gene;2810474O19Rik protein;Uncharacterized protein KIAA1551	2810474O19Rik;2810474O19Rik;Kiaa1551	A0A087WP74;B2KFD2;Q5DTW7
32_3	10078.5	A0A087WP74;B2KFD2;Q5DTW7	A0A087WP74_MOUSE;B2KFD2_MOUSE;K1551_MOUSE	RIKEN cDNA 2810474O19 gene;2810474O19Rik protein;Uncharacterized protein KIAA1551	2810474O19Rik;2810474O19Rik;Kiaa1551	A0A087WP74;B2KFD2;Q5DTW7
36_1	12948.1	A0A087WP74;B2KFD2;Q5DTW7	A0A087WP74_MOUSE;B2KFD2_MOUSE;K1551_MOUSE	RIKEN cDNA 2810474O19 gene;2810474O19Rik protein;Uncharacterized protein KIAA1551	2810474O19Rik;2810474O19Rik;Kiaa1551	A0A087WP74;B2KFD2;Q5DTW7
36_2	11903.2	A0A087WP74;B2KFD2;Q5DTW7	A0A087WP74_MOUSE;B2KFD2_MOUSE;K1551_MOUSE	RIKEN cDNA 2810474O19 gene;2810474O19Rik protein;Uncharacterized protein KIAA1551	2810474O19Rik;2810474O19Rik;Kiaa1551	A0A087WP74;B2KFD2;Q5DTW7
36_3	12410.4	A0A087WP74;B2KFD2;Q5DTW7	A0A087WP74_MOUSE;B2KFD2_MOUSE;K1551_MOUSE	RIKEN cDNA 2810474O19 gene;2810474O19Rik protein;Uncharacterized protein KIAA1551	2810474O19Rik;2810474O19Rik;Kiaa1551	A0A087WP74;B2KFD2;Q5DTW7
0_1	4702.63	A0A087WPI2;A0A087WPS7;A0A087WR62;A0A0R4J2C1;A0A0R4J2C6;Q80Y77;Q9QXJ1	A0A087WPI2_MOUSE;A0A087WPS7_MOUSE;A0A087WR62_MOUSE;A0A0R4J2C1_MOUSE;A0A0R4J2C6_MOUSE;Q80Y77_MOUSE;APBB1_MOUSE	Amyloid-beta A4 precursor protein-binding family B member 1;Amyloid-beta A4 precursor protein-binding family B member 1;Amyloid-beta A4 precursor protein-binding family B member 1;Amyloid-beta A4 precursor protein-binding family B member 1;Amyloid beta (A4) protein-binding, family B, member 1, isoform CRA_e;Apbb1 protein;Amyloid-beta A4 precursor protein-binding family B member 1	Apbb1	A0A087WPI2;A0A087WPS7;A0A087WR62;A0A0R4J2C1;A0A0R4J2C6;Q80Y77;Q9QXJ1
0_2	6026.55	A0A087WPI2;A0A087WPS7;A0A087WR62;A0A0R4J2C1;A0A0R4J2C6;Q80Y77;Q9QXJ1	A0A087WPI2_MOUSE;A0A087WPS7_MOUSE;A0A087WR62_MOUSE;A0A0R4J2C1_MOUSE;A0A0R4J2C6_MOUSE;Q80Y77_MOUSE;APBB1_MOUSE	Amyloid-beta A4 precursor protein-binding family B member 1;Amyloid-beta A4 precursor protein-binding family B member 1;Amyloid-beta A4 precursor protein-binding family B member 1;Amyloid-beta A4 precursor protein-binding family B member 1;Amyloid beta (A4) protein-binding, family B, member 1, isoform CRA_e;Apbb1 protein;Amyloid-beta A4 precursor protein-binding family B member 1	Apbb1	A0A087WPI2;A0A087WPS7;A0A087WR62;A0A0R4J2C1;A0A0R4J2C6;Q80Y77;Q9QXJ1
0_3	6564.07	A0A087WPI2;A0A087WPS7;A0A087WR62;A0A0R4J2C1;A0A0R4J2C6;Q80Y77;Q9QXJ1	A0A087WPI2_MOUSE;A0A087WPS7_MOUSE;A0A087WR62_MOUSE;A0A0R4J2C1_MOUSE;A0A0R4J2C6_MOUSE;Q80Y77_MOUSE;APBB1_MOUSE	Amyloid-beta A4 precursor protein-binding family B member 1;Amyloid-beta A4 precursor protein-binding family B member 1;Amyloid-beta A4 precursor protein-binding family B member 1;Amyloid-beta A4 precursor protein-binding family B member 1;Amyloid beta (A4) protein-binding, family B, member 1, isoform CRA_e;Apbb1 protein;Amyloid-beta A4 precursor protein-binding family B member 1	Apbb1	A0A087WPI2;A0A087WPS7;A0A087WR62;A0A0R4J2C1;A0A0R4J2C6;Q80Y77;Q9QXJ1
12_1	4851.17	A0A087WPI2;A0A087WPS7;A0A087WR62;A0A0R4J2C1;A0A0R4J2C6;Q80Y77;Q9QXJ1	A0A087WPI2_MOUSE;A0A087WPS7_MOUSE;A0A087WR62_MOUSE;A0A0R4J2C1_MOUSE;A0A0R4J2C6_MOUSE;Q80Y77_MOUSE;APBB1_MOUSE	Amyloid-beta A4 precursor protein-binding family B member 1;Amyloid-beta A4 precursor protein-binding family B member 1;Amyloid-beta A4 precursor protein-binding family B member 1;Amyloid-beta A4 precursor protein-binding family B member 1;Amyloid beta (A4) protein-binding, family B, member 1, isoform CRA_e;Apbb1 protein;Amyloid-beta A4 precursor protein-binding family B member 1	Apbb1	A0A087WPI2;A0A087WPS7;A0A087WR62;A0A0R4J2C1;A0A0R4J2C6;Q80Y77;Q9QXJ1
12_2	6225.92	A0A087WPI2;A0A087WPS7;A0A087WR62;A0A0R4J2C1;A0A0R4J2C6;Q80Y77;Q9QXJ1	A0A087WPI2_MOUSE;A0A087WPS7_MOUSE;A0A087WR62_MOUSE;A0A0R4J2C1_MOUSE;A0A0R4J2C6_MOUSE;Q80Y77_MOUSE;APBB1_MOUSE	Amyloid-beta A4 precursor protein-binding family B member 1;Amyloid-beta A4 precursor protein-binding family B member 1;Amyloid-beta A4 precursor protein-binding family B member 1;Amyloid-beta A4 precursor protein-binding family B member 1;Amyloid beta (A4) protein-binding, family B, member 1, isoform CRA_e;Apbb1 protein;Amyloid-beta A4 precursor protein-binding family B member 1	Apbb1	A0A087WPI2;A0A087WPS7;A0A087WR62;A0A0R4J2C1;A0A0R4J2C6;Q80Y77;Q9QXJ1
12_3	5853.55	A0A087WPI2;A0A087WPS7;A0A087WR62;A0A0R4J2C1;A0A0R4J2C6;Q80Y77;Q9QXJ1	A0A087WPI2_MOUSE;A0A087WPS7_MOUSE;A0A087WR62_MOUSE;A0A0R4J2C1_MOUSE;A0A0R4J2C6_MOUSE;Q80Y77_MOUSE;APBB1_MOUSE	Amyloid-beta A4 precursor protein-binding family B member 1;Amyloid-beta A4 precursor protein-binding family B member 1;Amyloid-beta A4 precursor protein-binding family B member 1;Amyloid-beta A4 precursor protein-binding family B member 1;Amyloid beta (A4) protein-binding, family B, member 1, isoform CRA_e;Apbb1 protein;Amyloid-beta A4 precursor protein-binding family B member 1	Apbb1	A0A087WPI2;A0A087WPS7;A0A087WR62;A0A0R4J2C1;A0A0R4J2C6;Q80Y77;Q9QXJ1
16_1	3576.17	A0A087WPI2;A0A087WPS7;A0A087WR62;A0A0R4J2C1;A0A0R4J2C6;Q80Y77;Q9QXJ1	A0A087WPI2_MOUSE;A0A087WPS7_MOUSE;A0A087WR62_MOUSE;A0A0R4J2C1_MOUSE;A0A0R4J2C6_MOUSE;Q80Y77_MOUSE;APBB1_MOUSE	Amyloid-beta A4 precursor protein-binding family B member 1;Amyloid-beta A4 precursor protein-binding family B member 1;Amyloid-beta A4 precursor protein-binding family B member 1;Amyloid-beta A4 precursor protein-binding family B member 1;Amyloid beta (A4) protein-binding, family B, member 1, isoform CRA_e;Apbb1 protein;Amyloid-beta A4 precursor protein-binding family B member 1	Apbb1	A0A087WPI2;A0A087WPS7;A0A087WR62;A0A0R4J2C1;A0A0R4J2C6;Q80Y77;Q9QXJ1
16_2	5248.89	A0A087WPI2;A0A087WPS7;A0A087WR62;A0A0R4J2C1;A0A0R4J2C6;Q80Y77;Q9QXJ1	A0A087WPI2_MOUSE;A0A087WPS7_MOUSE;A0A087WR62_MOUSE;A0A0R4J2C1_MOUSE;A0A0R4J2C6_MOUSE;Q80Y77_MOUSE;APBB1_MOUSE	Amyloid-beta A4 precursor protein-binding family B member 1;Amyloid-beta A4 precursor protein-binding family B member 1;Amyloid-beta A4 precursor protein-binding family B member 1;Amyloid-beta A4 precursor protein-binding family B member 1;Amyloid beta (A4) protein-binding, family B, member 1, isoform CRA_e;Apbb1 protein;Amyloid-beta A4 precursor protein-binding family B member 1	Apbb1	A0A087WPI2;A0A087WPS7;A0A087WR62;A0A0R4J2C1;A0A0R4J2C6;Q80Y77;Q9QXJ1
16_3	5522.85	A0A087WPI2;A0A087WPS7;A0A087WR62;A0A0R4J2C1;A0A0R4J2C6;Q80Y77;Q9QXJ1	A0A087WPI2_MOUSE;A0A087WPS7_MOUSE;A0A087WR62_MOUSE;A0A0R4J2C1_MOUSE;A0A0R4J2C6_MOUSE;Q80Y77_MOUSE;APBB1_MOUSE	Amyloid-beta A4 precursor protein-binding family B member 1;Amyloid-beta A4 precursor protein-binding family B member 1;Amyloid-beta A4 precursor protein-binding family B member 1;Amyloid-beta A4 precursor protein-binding family B member 1;Amyloid beta (A4) protein-binding, family B, member 1, isoform CRA_e;Apbb1 protein;Amyloid-beta A4 precursor protein-binding family B member 1	Apbb1	A0A087WPI2;A0A087WPS7;A0A087WR62;A0A0R4J2C1;A0A0R4J2C6;Q80Y77;Q9QXJ1
20_1	4331.73	A0A087WPI2;A0A087WPS7;A0A087WR62;A0A0R4J2C1;A0A0R4J2C6;Q80Y77;Q9QXJ1	A0A087WPI2_MOUSE;A0A087WPS7_MOUSE;A0A087WR62_MOUSE;A0A0R4J2C1_MOUSE;A0A0R4J2C6_MOUSE;Q80Y77_MOUSE;APBB1_MOUSE	Amyloid-beta A4 precursor protein-binding family B member 1;Amyloid-beta A4 precursor protein-binding family B member 1;Amyloid-beta A4 precursor protein-binding family B member 1;Amyloid-beta A4 precursor protein-binding family B member 1;Amyloid beta (A4) protein-binding, family B, member 1, isoform CRA_e;Apbb1 protein;Amyloid-beta A4 precursor protein-binding family B member 1	Apbb1	A0A087WPI2;A0A087WPS7;A0A087WR62;A0A0R4J2C1;A0A0R4J2C6;Q80Y77;Q9QXJ1
20_2	4032.13	A0A087WPI2;A0A087WPS7;A0A087WR62;A0A0R4J2C1;A0A0R4J2C6;Q80Y77;Q9QXJ1	A0A087WPI2_MOUSE;A0A087WPS7_MOUSE;A0A087WR62_MOUSE;A0A0R4J2C1_MOUSE;A0A0R4J2C6_MOUSE;Q80Y77_MOUSE;APBB1_MOUSE	Amyloid-beta A4 precursor protein-binding family B member 1;Amyloid-beta A4 precursor protein-binding family B member 1;Amyloid-beta A4 precursor protein-binding family B member 1;Amyloid-beta A4 precursor protein-binding family B member 1;Amyloid beta (A4) protein-binding, family B, member 1, isoform CRA_e;Apbb1 protein;Amyloid-beta A4 precursor protein-binding family B member 1	Apbb1	A0A087WPI2;A0A087WPS7;A0A087WR62;A0A0R4J2C1;A0A0R4J2C6;Q80Y77;Q9QXJ1
20_3	4606.87	A0A087WPI2;A0A087WPS7;A0A087WR62;A0A0R4J2C1;A0A0R4J2C6;Q80Y77;Q9QXJ1	A0A087WPI2_MOUSE;A0A087WPS7_MOUSE;A0A087WR62_MOUSE;A0A0R4J2C1_MOUSE;A0A0R4J2C6_MOUSE;Q80Y77_MOUSE;APBB1_MOUSE	Amyloid-beta A4 precursor protein-binding family B member 1;Amyloid-beta A4 precursor protein-binding family B member 1;Amyloid-beta A4 precursor protein-binding family B member 1;Amyloid-beta A4 precursor protein-binding family B member 1;Amyloid beta (A4) protein-binding, family B, member 1, isoform CRA_e;Apbb1 protein;Amyloid-beta A4 precursor protein-binding family B member 1	Apbb1	A0A087WPI2;A0A087WPS7;A0A087WR62;A0A0R4J2C1;A0A0R4J2C6;Q80Y77;Q9QXJ1
24_1	3939.71	A0A087WPI2;A0A087WPS7;A0A087WR62;A0A0R4J2C1;A0A0R4J2C6;Q80Y77;Q9QXJ1	A0A087WPI2_MOUSE;A0A087WPS7_MOUSE;A0A087WR62_MOUSE;A0A0R4J2C1_MOUSE;A0A0R4J2C6_MOUSE;Q80Y77_MOUSE;APBB1_MOUSE	Amyloid-beta A4 precursor protein-binding family B member 1;Amyloid-beta A4 precursor protein-binding family B member 1;Amyloid-beta A4 precursor protein-binding family B member 1;Amyloid-beta A4 precursor protein-binding family B member 1;Amyloid beta (A4) protein-binding, family B, member 1, isoform CRA_e;Apbb1 protein;Amyloid-beta A4 precursor protein-binding family B member 1	Apbb1	A0A087WPI2;A0A087WPS7;A0A087WR62;A0A0R4J2C1;A0A0R4J2C6;Q80Y77;Q9QXJ1
24_2	4247.33	A0A087WPI2;A0A087WPS7;A0A087WR62;A0A0R4J2C1;A0A0R4J2C6;Q80Y77;Q9QXJ1	A0A087WPI2_MOUSE;A0A087WPS7_MOUSE;A0A087WR62_MOUSE;A0A0R4J2C1_MOUSE;A0A0R4J2C6_MOUSE;Q80Y77_MOUSE;APBB1_MOUSE	Amyloid-beta A4 precursor protein-binding family B member 1;Amyloid-beta A4 precursor protein-binding family B member 1;Amyloid-beta A4 precursor protein-binding family B member 1;Amyloid-beta A4 precursor protein-binding family B member 1;Amyloid beta (A4) protein-binding, family B, member 1, isoform CRA_e;Apbb1 protein;Amyloid-beta A4 precursor protein-binding family B member 1	Apbb1	A0A087WPI2;A0A087WPS7;A0A087WR62;A0A0R4J2C1;A0A0R4J2C6;Q80Y77;Q9QXJ1
24_3	1216.59	A0A087WPI2;A0A087WPS7;A0A087WR62;A0A0R4J2C1;A0A0R4J2C6;Q80Y77;Q9QXJ1	A0A087WPI2_MOUSE;A0A087WPS7_MOUSE;A0A087WR62_MOUSE;A0A0R4J2C1_MOUSE;A0A0R4J2C6_MOUSE;Q80Y77_MOUSE;APBB1_MOUSE	Amyloid-beta A4 precursor protein-binding family B member 1;Amyloid-beta A4 precursor protein-binding family B member 1;Amyloid-beta A4 precursor protein-binding family B member 1;Amyloid-beta A4 precursor protein-binding family B member 1;Amyloid beta (A4) protein-binding, family B, member 1, isoform CRA_e;Apbb1 protein;Amyloid-beta A4 precursor protein-binding family B member 1	Apbb1	A0A087WPI2;A0A087WPS7;A0A087WR62;A0A0R4J2C1;A0A0R4J2C6;Q80Y77;Q9QXJ1
28_1	5235.75	A0A087WPI2;A0A087WPS7;A0A087WR62;A0A0R4J2C1;A0A0R4J2C6;Q80Y77;Q9QXJ1	A0A087WPI2_MOUSE;A0A087WPS7_MOUSE;A0A087WR62_MOUSE;A0A0R4J2C1_MOUSE;A0A0R4J2C6_MOUSE;Q80Y77_MOUSE;APBB1_MOUSE	Amyloid-beta A4 precursor protein-binding family B member 1;Amyloid-beta A4 precursor protein-binding family B member 1;Amyloid-beta A4 precursor protein-binding family B member 1;Amyloid-beta A4 precursor protein-binding family B member 1;Amyloid beta (A4) protein-binding, family B, member 1, isoform CRA_e;Apbb1 protein;Amyloid-beta A4 precursor protein-binding family B member 1	Apbb1	A0A087WPI2;A0A087WPS7;A0A087WR62;A0A0R4J2C1;A0A0R4J2C6;Q80Y77;Q9QXJ1
28_2	5443.34	A0A087WPI2;A0A087WPS7;A0A087WR62;A0A0R4J2C1;A0A0R4J2C6;Q80Y77;Q9QXJ1	A0A087WPI2_MOUSE;A0A087WPS7_MOUSE;A0A087WR62_MOUSE;A0A0R4J2C1_MOUSE;A0A0R4J2C6_MOUSE;Q80Y77_MOUSE;APBB1_MOUSE	Amyloid-beta A4 precursor protein-binding family B member 1;Amyloid-beta A4 precursor protein-binding family B member 1;Amyloid-beta A4 precursor protein-binding family B member 1;Amyloid-beta A4 precursor protein-binding family B member 1;Amyloid beta (A4) protein-binding, family B, member 1, isoform CRA_e;Apbb1 protein;Amyloid-beta A4 precursor protein-binding family B member 1	Apbb1	A0A087WPI2;A0A087WPS7;A0A087WR62;A0A0R4J2C1;A0A0R4J2C6;Q80Y77;Q9QXJ1
28_3	5236.5	A0A087WPI2;A0A087WPS7;A0A087WR62;A0A0R4J2C1;A0A0R4J2C6;Q80Y77;Q9QXJ1	A0A087WPI2_MOUSE;A0A087WPS7_MOUSE;A0A087WR62_MOUSE;A0A0R4J2C1_MOUSE;A0A0R4J2C6_MOUSE;Q80Y77_MOUSE;APBB1_MOUSE	Amyloid-beta A4 precursor protein-binding family B member 1;Amyloid-beta A4 precursor protein-binding family B member 1;Amyloid-beta A4 precursor protein-binding family B member 1;Amyloid-beta A4 precursor protein-binding family B member 1;Amyloid beta (A4) protein-binding, family B, member 1, isoform CRA_e;Apbb1 protein;Amyloid-beta A4 precursor protein-binding family B member 1	Apbb1	A0A087WPI2;A0A087WPS7;A0A087WR62;A0A0R4J2C1;A0A0R4J2C6;Q80Y77;Q9QXJ1
32_1	3986.37	A0A087WPI2;A0A087WPS7;A0A087WR62;A0A0R4J2C1;A0A0R4J2C6;Q80Y77;Q9QXJ1	A0A087WPI2_MOUSE;A0A087WPS7_MOUSE;A0A087WR62_MOUSE;A0A0R4J2C1_MOUSE;A0A0R4J2C6_MOUSE;Q80Y77_MOUSE;APBB1_MOUSE	Amyloid-beta A4 precursor protein-binding family B member 1;Amyloid-beta A4 precursor protein-binding family B member 1;Amyloid-beta A4 precursor protein-binding family B member 1;Amyloid-beta A4 precursor protein-binding family B member 1;Amyloid beta (A4) protein-binding, family B, member 1, isoform CRA_e;Apbb1 protein;Amyloid-beta A4 precursor protein-binding family B member 1	Apbb1	A0A087WPI2;A0A087WPS7;A0A087WR62;A0A0R4J2C1;A0A0R4J2C6;Q80Y77;Q9QXJ1
32_2	2844.45	A0A087WPI2;A0A087WPS7;A0A087WR62;A0A0R4J2C1;A0A0R4J2C6;Q80Y77;Q9QXJ1	A0A087WPI2_MOUSE;A0A087WPS7_MOUSE;A0A087WR62_MOUSE;A0A0R4J2C1_MOUSE;A0A0R4J2C6_MOUSE;Q80Y77_MOUSE;APBB1_MOUSE	Amyloid-beta A4 precursor protein-binding family B member 1;Amyloid-beta A4 precursor protein-binding family B member 1;Amyloid-beta A4 precursor protein-binding family B member 1;Amyloid-beta A4 precursor protein-binding family B member 1;Amyloid beta (A4) protein-binding, family B, member 1, isoform CRA_e;Apbb1 protein;Amyloid-beta A4 precursor protein-binding family B member 1	Apbb1	A0A087WPI2;A0A087WPS7;A0A087WR62;A0A0R4J2C1;A0A0R4J2C6;Q80Y77;Q9QXJ1
32_3	2706.82	A0A087WPI2;A0A087WPS7;A0A087WR62;A0A0R4J2C1;A0A0R4J2C6;Q80Y77;Q9QXJ1	A0A087WPI2_MOUSE;A0A087WPS7_MOUSE;A0A087WR62_MOUSE;A0A0R4J2C1_MOUSE;A0A0R4J2C6_MOUSE;Q80Y77_MOUSE;APBB1_MOUSE	Amyloid-beta A4 precursor protein-binding family B member 1;Amyloid-beta A4 precursor protein-binding family B member 1;Amyloid-beta A4 precursor protein-binding family B member 1;Amyloid-beta A4 precursor protein-binding family B member 1;Amyloid beta (A4) protein-binding, family B, member 1, isoform CRA_e;Apbb1 protein;Amyloid-beta A4 precursor protein-binding family B member 1	Apbb1	A0A087WPI2;A0A087WPS7;A0A087WR62;A0A0R4J2C1;A0A0R4J2C6;Q80Y77;Q9QXJ1
36_1	2869.37	A0A087WPI2;A0A087WPS7;A0A087WR62;A0A0R4J2C1;A0A0R4J2C6;Q80Y77;Q9QXJ1	A0A087WPI2_MOUSE;A0A087WPS7_MOUSE;A0A087WR62_MOUSE;A0A0R4J2C1_MOUSE;A0A0R4J2C6_MOUSE;Q80Y77_MOUSE;APBB1_MOUSE	Amyloid-beta A4 precursor protein-binding family B member 1;Amyloid-beta A4 precursor protein-binding family B member 1;Amyloid-beta A4 precursor protein-binding family B member 1;Amyloid-beta A4 precursor protein-binding family B member 1;Amyloid beta (A4) protein-binding, family B, member 1, isoform CRA_e;Apbb1 protein;Amyloid-beta A4 precursor protein-binding family B member 1	Apbb1	A0A087WPI2;A0A087WPS7;A0A087WR62;A0A0R4J2C1;A0A0R4J2C6;Q80Y77;Q9QXJ1
36_2	3622.05	A0A087WPI2;A0A087WPS7;A0A087WR62;A0A0R4J2C1;A0A0R4J2C6;Q80Y77;Q9QXJ1	A0A087WPI2_MOUSE;A0A087WPS7_MOUSE;A0A087WR62_MOUSE;A0A0R4J2C1_MOUSE;A0A0R4J2C6_MOUSE;Q80Y77_MOUSE;APBB1_MOUSE	Amyloid-beta A4 precursor protein-binding family B member 1;Amyloid-beta A4 precursor protein-binding family B member 1;Amyloid-beta A4 precursor protein-binding family B member 1;Amyloid-beta A4 precursor protein-binding family B member 1;Amyloid beta (A4) protein-binding, family B, member 1, isoform CRA_e;Apbb1 protein;Amyloid-beta A4 precursor protein-binding family B member 1	Apbb1	A0A087WPI2;A0A087WPS7;A0A087WR62;A0A0R4J2C1;A0A0R4J2C6;Q80Y77;Q9QXJ1
36_3	3317.7	A0A087WPI2;A0A087WPS7;A0A087WR62;A0A0R4J2C1;A0A0R4J2C6;Q80Y77;Q9QXJ1	A0A087WPI2_MOUSE;A0A087WPS7_MOUSE;A0A087WR62_MOUSE;A0A0R4J2C1_MOUSE;A0A0R4J2C6_MOUSE;Q80Y77_MOUSE;APBB1_MOUSE	Amyloid-beta A4 precursor protein-binding family B member 1;Amyloid-beta A4 precursor protein-binding family B member 1;Amyloid-beta A4 precursor protein-binding family B member 1;Amyloid-beta A4 precursor protein-binding family B member 1;Amyloid beta (A4) protein-binding, family B, member 1, isoform CRA_e;Apbb1 protein;Amyloid-beta A4 precursor protein-binding family B member 1	Apbb1	A0A087WPI2;A0A087WPS7;A0A087WR62;A0A0R4J2C1;A0A0R4J2C6;Q80Y77;Q9QXJ1
0_1	406.832	A0A087WPI5;Q52L69;Q8K0G9;Q91VM8	A0A087WPI5_MOUSE;Q52L69_MOUSE;Q8K0G9_MOUSE;Q91VM8_MOUSE	Zinc finger protein 119b;BC031441 protein;MCG22973;MCG20929, isoform CRA_b	Zfp119b;Zfp119b;Zfp119b;Zfp959	A0A087WPI5;Q52L69;Q8K0G9;Q91VM8
0_2	828.292	A0A087WPI5;Q52L69;Q8K0G9;Q91VM8	A0A087WPI5_MOUSE;Q52L69_MOUSE;Q8K0G9_MOUSE;Q91VM8_MOUSE	Zinc finger protein 119b;BC031441 protein;MCG22973;MCG20929, isoform CRA_b	Zfp119b;Zfp119b;Zfp119b;Zfp959	A0A087WPI5;Q52L69;Q8K0G9;Q91VM8
0_3	631.641	A0A087WPI5;Q52L69;Q8K0G9;Q91VM8	A0A087WPI5_MOUSE;Q52L69_MOUSE;Q8K0G9_MOUSE;Q91VM8_MOUSE	Zinc finger protein 119b;BC031441 protein;MCG22973;MCG20929, isoform CRA_b	Zfp119b;Zfp119b;Zfp119b;Zfp959	A0A087WPI5;Q52L69;Q8K0G9;Q91VM8
12_1	1239.62	A0A087WPI5;Q52L69;Q8K0G9;Q91VM8	A0A087WPI5_MOUSE;Q52L69_MOUSE;Q8K0G9_MOUSE;Q91VM8_MOUSE	Zinc finger protein 119b;BC031441 protein;MCG22973;MCG20929, isoform CRA_b	Zfp119b;Zfp119b;Zfp119b;Zfp959	A0A087WPI5;Q52L69;Q8K0G9;Q91VM8
12_2	1476.37	A0A087WPI5;Q52L69;Q8K0G9;Q91VM8	A0A087WPI5_MOUSE;Q52L69_MOUSE;Q8K0G9_MOUSE;Q91VM8_MOUSE	Zinc finger protein 119b;BC031441 protein;MCG22973;MCG20929, isoform CRA_b	Zfp119b;Zfp119b;Zfp119b;Zfp959	A0A087WPI5;Q52L69;Q8K0G9;Q91VM8
12_3	1228.31	A0A087WPI5;Q52L69;Q8K0G9;Q91VM8	A0A087WPI5_MOUSE;Q52L69_MOUSE;Q8K0G9_MOUSE;Q91VM8_MOUSE	Zinc finger protein 119b;BC031441 protein;MCG22973;MCG20929, isoform CRA_b	Zfp119b;Zfp119b;Zfp119b;Zfp959	A0A087WPI5;Q52L69;Q8K0G9;Q91VM8
16_1	1459.4	A0A087WPI5;Q52L69;Q8K0G9;Q91VM8	A0A087WPI5_MOUSE;Q52L69_MOUSE;Q8K0G9_MOUSE;Q91VM8_MOUSE	Zinc finger protein 119b;BC031441 protein;MCG22973;MCG20929, isoform CRA_b	Zfp119b;Zfp119b;Zfp119b;Zfp959	A0A087WPI5;Q52L69;Q8K0G9;Q91VM8
16_2	1032.45	A0A087WPI5;Q52L69;Q8K0G9;Q91VM8	A0A087WPI5_MOUSE;Q52L69_MOUSE;Q8K0G9_MOUSE;Q91VM8_MOUSE	Zinc finger protein 119b;BC031441 protein;MCG22973;MCG20929, isoform CRA_b	Zfp119b;Zfp119b;Zfp119b;Zfp959	A0A087WPI5;Q52L69;Q8K0G9;Q91VM8
16_3	1376.83	A0A087WPI5;Q52L69;Q8K0G9;Q91VM8	A0A087WPI5_MOUSE;Q52L69_MOUSE;Q8K0G9_MOUSE;Q91VM8_MOUSE	Zinc finger protein 119b;BC031441 protein;MCG22973;MCG20929, isoform CRA_b	Zfp119b;Zfp119b;Zfp119b;Zfp959	A0A087WPI5;Q52L69;Q8K0G9;Q91VM8
20_1	805.918	A0A087WPI5;Q52L69;Q8K0G9;Q91VM8	A0A087WPI5_MOUSE;Q52L69_MOUSE;Q8K0G9_MOUSE;Q91VM8_MOUSE	Zinc finger protein 119b;BC031441 protein;MCG22973;MCG20929, isoform CRA_b	Zfp119b;Zfp119b;Zfp119b;Zfp959	A0A087WPI5;Q52L69;Q8K0G9;Q91VM8
20_2	1907.28	A0A087WPI5;Q52L69;Q8K0G9;Q91VM8	A0A087WPI5_MOUSE;Q52L69_MOUSE;Q8K0G9_MOUSE;Q91VM8_MOUSE	Zinc finger protein 119b;BC031441 protein;MCG22973;MCG20929, isoform CRA_b	Zfp119b;Zfp119b;Zfp119b;Zfp959	A0A087WPI5;Q52L69;Q8K0G9;Q91VM8
20_3	1534.27	A0A087WPI5;Q52L69;Q8K0G9;Q91VM8	A0A087WPI5_MOUSE;Q52L69_MOUSE;Q8K0G9_MOUSE;Q91VM8_MOUSE	Zinc finger protein 119b;BC031441 protein;MCG22973;MCG20929, isoform CRA_b	Zfp119b;Zfp119b;Zfp119b;Zfp959	A0A087WPI5;Q52L69;Q8K0G9;Q91VM8
24_1	617.279	A0A087WPI5;Q52L69;Q8K0G9;Q91VM8	A0A087WPI5_MOUSE;Q52L69_MOUSE;Q8K0G9_MOUSE;Q91VM8_MOUSE	Zinc finger protein 119b;BC031441 protein;MCG22973;MCG20929, isoform CRA_b	Zfp119b;Zfp119b;Zfp119b;Zfp959	A0A087WPI5;Q52L69;Q8K0G9;Q91VM8
24_2	1063.37	A0A087WPI5;Q52L69;Q8K0G9;Q91VM8	A0A087WPI5_MOUSE;Q52L69_MOUSE;Q8K0G9_MOUSE;Q91VM8_MOUSE	Zinc finger protein 119b;BC031441 protein;MCG22973;MCG20929, isoform CRA_b	Zfp119b;Zfp119b;Zfp119b;Zfp959	A0A087WPI5;Q52L69;Q8K0G9;Q91VM8
24_3	856.611	A0A087WPI5;Q52L69;Q8K0G9;Q91VM8	A0A087WPI5_MOUSE;Q52L69_MOUSE;Q8K0G9_MOUSE;Q91VM8_MOUSE	Zinc finger protein 119b;BC031441 protein;MCG22973;MCG20929, isoform CRA_b	Zfp119b;Zfp119b;Zfp119b;Zfp959	A0A087WPI5;Q52L69;Q8K0G9;Q91VM8
28_1	954.059	A0A087WPI5;Q52L69;Q8K0G9;Q91VM8	A0A087WPI5_MOUSE;Q52L69_MOUSE;Q8K0G9_MOUSE;Q91VM8_MOUSE	Zinc finger protein 119b;BC031441 protein;MCG22973;MCG20929, isoform CRA_b	Zfp119b;Zfp119b;Zfp119b;Zfp959	A0A087WPI5;Q52L69;Q8K0G9;Q91VM8
28_2	965.968	A0A087WPI5;Q52L69;Q8K0G9;Q91VM8	A0A087WPI5_MOUSE;Q52L69_MOUSE;Q8K0G9_MOUSE;Q91VM8_MOUSE	Zinc finger protein 119b;BC031441 protein;MCG22973;MCG20929, isoform CRA_b	Zfp119b;Zfp119b;Zfp119b;Zfp959	A0A087WPI5;Q52L69;Q8K0G9;Q91VM8
28_3	857.364	A0A087WPI5;Q52L69;Q8K0G9;Q91VM8	A0A087WPI5_MOUSE;Q52L69_MOUSE;Q8K0G9_MOUSE;Q91VM8_MOUSE	Zinc finger protein 119b;BC031441 protein;MCG22973;MCG20929, isoform CRA_b	Zfp119b;Zfp119b;Zfp119b;Zfp959	A0A087WPI5;Q52L69;Q8K0G9;Q91VM8
32_1	723.954	A0A087WPI5;Q52L69;Q8K0G9;Q91VM8	A0A087WPI5_MOUSE;Q52L69_MOUSE;Q8K0G9_MOUSE;Q91VM8_MOUSE	Zinc finger protein 119b;BC031441 protein;MCG22973;MCG20929, isoform CRA_b	Zfp119b;Zfp119b;Zfp119b;Zfp959	A0A087WPI5;Q52L69;Q8K0G9;Q91VM8
32_2	696.71	A0A087WPI5;Q52L69;Q8K0G9;Q91VM8	A0A087WPI5_MOUSE;Q52L69_MOUSE;Q8K0G9_MOUSE;Q91VM8_MOUSE	Zinc finger protein 119b;BC031441 protein;MCG22973;MCG20929, isoform CRA_b	Zfp119b;Zfp119b;Zfp119b;Zfp959	A0A087WPI5;Q52L69;Q8K0G9;Q91VM8
32_3	1026.25	A0A087WPI5;Q52L69;Q8K0G9;Q91VM8	A0A087WPI5_MOUSE;Q52L69_MOUSE;Q8K0G9_MOUSE;Q91VM8_MOUSE	Zinc finger protein 119b;BC031441 protein;MCG22973;MCG20929, isoform CRA_b	Zfp119b;Zfp119b;Zfp119b;Zfp959	A0A087WPI5;Q52L69;Q8K0G9;Q91VM8
36_1	1304.46	A0A087WPI5;Q52L69;Q8K0G9;Q91VM8	A0A087WPI5_MOUSE;Q52L69_MOUSE;Q8K0G9_MOUSE;Q91VM8_MOUSE	Zinc finger protein 119b;BC031441 protein;MCG22973;MCG20929, isoform CRA_b	Zfp119b;Zfp119b;Zfp119b;Zfp959	A0A087WPI5;Q52L69;Q8K0G9;Q91VM8
36_2	1729.96	A0A087WPI5;Q52L69;Q8K0G9;Q91VM8	A0A087WPI5_MOUSE;Q52L69_MOUSE;Q8K0G9_MOUSE;Q91VM8_MOUSE	Zinc finger protein 119b;BC031441 protein;MCG22973;MCG20929, isoform CRA_b	Zfp119b;Zfp119b;Zfp119b;Zfp959	A0A087WPI5;Q52L69;Q8K0G9;Q91VM8
36_3	1537.75	A0A087WPI5;Q52L69;Q8K0G9;Q91VM8	A0A087WPI5_MOUSE;Q52L69_MOUSE;Q8K0G9_MOUSE;Q91VM8_MOUSE	Zinc finger protein 119b;BC031441 protein;MCG22973;MCG20929, isoform CRA_b	Zfp119b;Zfp119b;Zfp119b;Zfp959	A0A087WPI5;Q52L69;Q8K0G9;Q91VM8
0_1	6125.89	A0A087WPK1;A0A087WSE1;A0A1X7SB71;E9QM14;Q9JIY2	A0A087WPK1_MOUSE;A0A087WSE1_MOUSE;A0A1X7SB71_MOUSE;E9QM14_MOUSE;HAKAI_MOUSE	E3 ubiquitin-protein ligase Hakai	Cbll1	A0A087WPK1;A0A087WSE1;A0A1X7SB71;E9QM14;Q9JIY2
0_2	7400.81	A0A087WPK1;A0A087WSE1;A0A1X7SB71;E9QM14;Q9JIY2	A0A087WPK1_MOUSE;A0A087WSE1_MOUSE;A0A1X7SB71_MOUSE;E9QM14_MOUSE;HAKAI_MOUSE	E3 ubiquitin-protein ligase Hakai	Cbll1	A0A087WPK1;A0A087WSE1;A0A1X7SB71;E9QM14;Q9JIY2
0_3	5781.02	A0A087WPK1;A0A087WSE1;A0A1X7SB71;E9QM14;Q9JIY2	A0A087WPK1_MOUSE;A0A087WSE1_MOUSE;A0A1X7SB71_MOUSE;E9QM14_MOUSE;HAKAI_MOUSE	E3 ubiquitin-protein ligase Hakai	Cbll1	A0A087WPK1;A0A087WSE1;A0A1X7SB71;E9QM14;Q9JIY2
12_1	5496.85	A0A087WPK1;A0A087WSE1;A0A1X7SB71;E9QM14;Q9JIY2	A0A087WPK1_MOUSE;A0A087WSE1_MOUSE;A0A1X7SB71_MOUSE;E9QM14_MOUSE;HAKAI_MOUSE	E3 ubiquitin-protein ligase Hakai	Cbll1	A0A087WPK1;A0A087WSE1;A0A1X7SB71;E9QM14;Q9JIY2
12_2	6357.77	A0A087WPK1;A0A087WSE1;A0A1X7SB71;E9QM14;Q9JIY2	A0A087WPK1_MOUSE;A0A087WSE1_MOUSE;A0A1X7SB71_MOUSE;E9QM14_MOUSE;HAKAI_MOUSE	E3 ubiquitin-protein ligase Hakai	Cbll1	A0A087WPK1;A0A087WSE1;A0A1X7SB71;E9QM14;Q9JIY2
12_3	6816.32	A0A087WPK1;A0A087WSE1;A0A1X7SB71;E9QM14;Q9JIY2	A0A087WPK1_MOUSE;A0A087WSE1_MOUSE;A0A1X7SB71_MOUSE;E9QM14_MOUSE;HAKAI_MOUSE	E3 ubiquitin-protein ligase Hakai	Cbll1	A0A087WPK1;A0A087WSE1;A0A1X7SB71;E9QM14;Q9JIY2
16_1	5875.5	A0A087WPK1;A0A087WSE1;A0A1X7SB71;E9QM14;Q9JIY2	A0A087WPK1_MOUSE;A0A087WSE1_MOUSE;A0A1X7SB71_MOUSE;E9QM14_MOUSE;HAKAI_MOUSE	E3 ubiquitin-protein ligase Hakai	Cbll1	A0A087WPK1;A0A087WSE1;A0A1X7SB71;E9QM14;Q9JIY2
16_2	6044.24	A0A087WPK1;A0A087WSE1;A0A1X7SB71;E9QM14;Q9JIY2	A0A087WPK1_MOUSE;A0A087WSE1_MOUSE;A0A1X7SB71_MOUSE;E9QM14_MOUSE;HAKAI_MOUSE	E3 ubiquitin-protein ligase Hakai	Cbll1	A0A087WPK1;A0A087WSE1;A0A1X7SB71;E9QM14;Q9JIY2
16_3	6317.12	A0A087WPK1;A0A087WSE1;A0A1X7SB71;E9QM14;Q9JIY2	A0A087WPK1_MOUSE;A0A087WSE1_MOUSE;A0A1X7SB71_MOUSE;E9QM14_MOUSE;HAKAI_MOUSE	E3 ubiquitin-protein ligase Hakai	Cbll1	A0A087WPK1;A0A087WSE1;A0A1X7SB71;E9QM14;Q9JIY2
20_1	4833.4	A0A087WPK1;A0A087WSE1;A0A1X7SB71;E9QM14;Q9JIY2	A0A087WPK1_MOUSE;A0A087WSE1_MOUSE;A0A1X7SB71_MOUSE;E9QM14_MOUSE;HAKAI_MOUSE	E3 ubiquitin-protein ligase Hakai	Cbll1	A0A087WPK1;A0A087WSE1;A0A1X7SB71;E9QM14;Q9JIY2
20_2	5089.2	A0A087WPK1;A0A087WSE1;A0A1X7SB71;E9QM14;Q9JIY2	A0A087WPK1_MOUSE;A0A087WSE1_MOUSE;A0A1X7SB71_MOUSE;E9QM14_MOUSE;HAKAI_MOUSE	E3 ubiquitin-protein ligase Hakai	Cbll1	A0A087WPK1;A0A087WSE1;A0A1X7SB71;E9QM14;Q9JIY2
20_3	5096.25	A0A087WPK1;A0A087WSE1;A0A1X7SB71;E9QM14;Q9JIY2	A0A087WPK1_MOUSE;A0A087WSE1_MOUSE;A0A1X7SB71_MOUSE;E9QM14_MOUSE;HAKAI_MOUSE	E3 ubiquitin-protein ligase Hakai	Cbll1	A0A087WPK1;A0A087WSE1;A0A1X7SB71;E9QM14;Q9JIY2
24_1	4285.72	A0A087WPK1;A0A087WSE1;A0A1X7SB71;E9QM14;Q9JIY2	A0A087WPK1_MOUSE;A0A087WSE1_MOUSE;A0A1X7SB71_MOUSE;E9QM14_MOUSE;HAKAI_MOUSE	E3 ubiquitin-protein ligase Hakai	Cbll1	A0A087WPK1;A0A087WSE1;A0A1X7SB71;E9QM14;Q9JIY2
24_2	5135.97	A0A087WPK1;A0A087WSE1;A0A1X7SB71;E9QM14;Q9JIY2	A0A087WPK1_MOUSE;A0A087WSE1_MOUSE;A0A1X7SB71_MOUSE;E9QM14_MOUSE;HAKAI_MOUSE	E3 ubiquitin-protein ligase Hakai	Cbll1	A0A087WPK1;A0A087WSE1;A0A1X7SB71;E9QM14;Q9JIY2
24_3	4211.49	A0A087WPK1;A0A087WSE1;A0A1X7SB71;E9QM14;Q9JIY2	A0A087WPK1_MOUSE;A0A087WSE1_MOUSE;A0A1X7SB71_MOUSE;E9QM14_MOUSE;HAKAI_MOUSE	E3 ubiquitin-protein ligase Hakai	Cbll1	A0A087WPK1;A0A087WSE1;A0A1X7SB71;E9QM14;Q9JIY2
28_1	5534.55	A0A087WPK1;A0A087WSE1;A0A1X7SB71;E9QM14;Q9JIY2	A0A087WPK1_MOUSE;A0A087WSE1_MOUSE;A0A1X7SB71_MOUSE;E9QM14_MOUSE;HAKAI_MOUSE	E3 ubiquitin-protein ligase Hakai	Cbll1	A0A087WPK1;A0A087WSE1;A0A1X7SB71;E9QM14;Q9JIY2
28_2	6241.74	A0A087WPK1;A0A087WSE1;A0A1X7SB71;E9QM14;Q9JIY2	A0A087WPK1_MOUSE;A0A087WSE1_MOUSE;A0A1X7SB71_MOUSE;E9QM14_MOUSE;HAKAI_MOUSE	E3 ubiquitin-protein ligase Hakai	Cbll1	A0A087WPK1;A0A087WSE1;A0A1X7SB71;E9QM14;Q9JIY2
28_3	5913.08	A0A087WPK1;A0A087WSE1;A0A1X7SB71;E9QM14;Q9JIY2	A0A087WPK1_MOUSE;A0A087WSE1_MOUSE;A0A1X7SB71_MOUSE;E9QM14_MOUSE;HAKAI_MOUSE	E3 ubiquitin-protein ligase Hakai	Cbll1	A0A087WPK1;A0A087WSE1;A0A1X7SB71;E9QM14;Q9JIY2
32_1	4799.64	A0A087WPK1;A0A087WSE1;A0A1X7SB71;E9QM14;Q9JIY2	A0A087WPK1_MOUSE;A0A087WSE1_MOUSE;A0A1X7SB71_MOUSE;E9QM14_MOUSE;HAKAI_MOUSE	E3 ubiquitin-protein ligase Hakai	Cbll1	A0A087WPK1;A0A087WSE1;A0A1X7SB71;E9QM14;Q9JIY2
32_2	4164.96	A0A087WPK1;A0A087WSE1;A0A1X7SB71;E9QM14;Q9JIY2	A0A087WPK1_MOUSE;A0A087WSE1_MOUSE;A0A1X7SB71_MOUSE;E9QM14_MOUSE;HAKAI_MOUSE	E3 ubiquitin-protein ligase Hakai	Cbll1	A0A087WPK1;A0A087WSE1;A0A1X7SB71;E9QM14;Q9JIY2
32_3	3895.18	A0A087WPK1;A0A087WSE1;A0A1X7SB71;E9QM14;Q9JIY2	A0A087WPK1_MOUSE;A0A087WSE1_MOUSE;A0A1X7SB71_MOUSE;E9QM14_MOUSE;HAKAI_MOUSE	E3 ubiquitin-protein ligase Hakai	Cbll1	A0A087WPK1;A0A087WSE1;A0A1X7SB71;E9QM14;Q9JIY2
36_1	4241.57	A0A087WPK1;A0A087WSE1;A0A1X7SB71;E9QM14;Q9JIY2	A0A087WPK1_MOUSE;A0A087WSE1_MOUSE;A0A1X7SB71_MOUSE;E9QM14_MOUSE;HAKAI_MOUSE	E3 ubiquitin-protein ligase Hakai	Cbll1	A0A087WPK1;A0A087WSE1;A0A1X7SB71;E9QM14;Q9JIY2
36_2	6565.73	A0A087WPK1;A0A087WSE1;A0A1X7SB71;E9QM14;Q9JIY2	A0A087WPK1_MOUSE;A0A087WSE1_MOUSE;A0A1X7SB71_MOUSE;E9QM14_MOUSE;HAKAI_MOUSE	E3 ubiquitin-protein ligase Hakai	Cbll1	A0A087WPK1;A0A087WSE1;A0A1X7SB71;E9QM14;Q9JIY2
36_3	6767.34	A0A087WPK1;A0A087WSE1;A0A1X7SB71;E9QM14;Q9JIY2	A0A087WPK1_MOUSE;A0A087WSE1_MOUSE;A0A1X7SB71_MOUSE;E9QM14_MOUSE;HAKAI_MOUSE	E3 ubiquitin-protein ligase Hakai	Cbll1	A0A087WPK1;A0A087WSE1;A0A1X7SB71;E9QM14;Q9JIY2
0_1	86143.6	A0A087WPK3;A6H5U5	A0A087WPK3_MOUSE;A6H5U5_MOUSE	Leucine-rich repeat flightless-interacting protein 1;Lrrfip1 protein	Lrrfip1	A0A087WPK3;A6H5U5
0_2	86537.2	A0A087WPK3;A6H5U5	A0A087WPK3_MOUSE;A6H5U5_MOUSE	Leucine-rich repeat flightless-interacting protein 1;Lrrfip1 protein	Lrrfip1	A0A087WPK3;A6H5U5
0_3	83410.4	A0A087WPK3;A6H5U5	A0A087WPK3_MOUSE;A6H5U5_MOUSE	Leucine-rich repeat flightless-interacting protein 1;Lrrfip1 protein	Lrrfip1	A0A087WPK3;A6H5U5
12_1	39812	A0A087WPK3;A6H5U5	A0A087WPK3_MOUSE;A6H5U5_MOUSE	Leucine-rich repeat flightless-interacting protein 1;Lrrfip1 protein	Lrrfip1	A0A087WPK3;A6H5U5
12_2	40365.1	A0A087WPK3;A6H5U5	A0A087WPK3_MOUSE;A6H5U5_MOUSE	Leucine-rich repeat flightless-interacting protein 1;Lrrfip1 protein	Lrrfip1	A0A087WPK3;A6H5U5
12_3	39081.2	A0A087WPK3;A6H5U5	A0A087WPK3_MOUSE;A6H5U5_MOUSE	Leucine-rich repeat flightless-interacting protein 1;Lrrfip1 protein	Lrrfip1	A0A087WPK3;A6H5U5
16_1	43423.6	A0A087WPK3;A6H5U5	A0A087WPK3_MOUSE;A6H5U5_MOUSE	Leucine-rich repeat flightless-interacting protein 1;Lrrfip1 protein	Lrrfip1	A0A087WPK3;A6H5U5
16_2	43983.7	A0A087WPK3;A6H5U5	A0A087WPK3_MOUSE;A6H5U5_MOUSE	Leucine-rich repeat flightless-interacting protein 1;Lrrfip1 protein	Lrrfip1	A0A087WPK3;A6H5U5
16_3	43885.9	A0A087WPK3;A6H5U5	A0A087WPK3_MOUSE;A6H5U5_MOUSE	Leucine-rich repeat flightless-interacting protein 1;Lrrfip1 protein	Lrrfip1	A0A087WPK3;A6H5U5
20_1	86453.8	A0A087WPK3;A6H5U5	A0A087WPK3_MOUSE;A6H5U5_MOUSE	Leucine-rich repeat flightless-interacting protein 1;Lrrfip1 protein	Lrrfip1	A0A087WPK3;A6H5U5
20_2	86954.4	A0A087WPK3;A6H5U5	A0A087WPK3_MOUSE;A6H5U5_MOUSE	Leucine-rich repeat flightless-interacting protein 1;Lrrfip1 protein	Lrrfip1	A0A087WPK3;A6H5U5
20_3	86576.7	A0A087WPK3;A6H5U5	A0A087WPK3_MOUSE;A6H5U5_MOUSE	Leucine-rich repeat flightless-interacting protein 1;Lrrfip1 protein	Lrrfip1	A0A087WPK3;A6H5U5
24_1	100658	A0A087WPK3;A6H5U5	A0A087WPK3_MOUSE;A6H5U5_MOUSE	Leucine-rich repeat flightless-interacting protein 1;Lrrfip1 protein	Lrrfip1	A0A087WPK3;A6H5U5
24_2	97470.1	A0A087WPK3;A6H5U5	A0A087WPK3_MOUSE;A6H5U5_MOUSE	Leucine-rich repeat flightless-interacting protein 1;Lrrfip1 protein	Lrrfip1	A0A087WPK3;A6H5U5
24_3	100141	A0A087WPK3;A6H5U5	A0A087WPK3_MOUSE;A6H5U5_MOUSE	Leucine-rich repeat flightless-interacting protein 1;Lrrfip1 protein	Lrrfip1	A0A087WPK3;A6H5U5
28_1	42299.8	A0A087WPK3;A6H5U5	A0A087WPK3_MOUSE;A6H5U5_MOUSE	Leucine-rich repeat flightless-interacting protein 1;Lrrfip1 protein	Lrrfip1	A0A087WPK3;A6H5U5
28_2	43536.5	A0A087WPK3;A6H5U5	A0A087WPK3_MOUSE;A6H5U5_MOUSE	Leucine-rich repeat flightless-interacting protein 1;Lrrfip1 protein	Lrrfip1	A0A087WPK3;A6H5U5
28_3	43158.5	A0A087WPK3;A6H5U5	A0A087WPK3_MOUSE;A6H5U5_MOUSE	Leucine-rich repeat flightless-interacting protein 1;Lrrfip1 protein	Lrrfip1	A0A087WPK3;A6H5U5
32_1	95516.6	A0A087WPK3;A6H5U5	A0A087WPK3_MOUSE;A6H5U5_MOUSE	Leucine-rich repeat flightless-interacting protein 1;Lrrfip1 protein	Lrrfip1	A0A087WPK3;A6H5U5
32_2	94695.5	A0A087WPK3;A6H5U5	A0A087WPK3_MOUSE;A6H5U5_MOUSE	Leucine-rich repeat flightless-interacting protein 1;Lrrfip1 protein	Lrrfip1	A0A087WPK3;A6H5U5
32_3	97386.6	A0A087WPK3;A6H5U5	A0A087WPK3_MOUSE;A6H5U5_MOUSE	Leucine-rich repeat flightless-interacting protein 1;Lrrfip1 protein	Lrrfip1	A0A087WPK3;A6H5U5
36_1	77421.2	A0A087WPK3;A6H5U5	A0A087WPK3_MOUSE;A6H5U5_MOUSE	Leucine-rich repeat flightless-interacting protein 1;Lrrfip1 protein	Lrrfip1	A0A087WPK3;A6H5U5
36_2	81477.5	A0A087WPK3;A6H5U5	A0A087WPK3_MOUSE;A6H5U5_MOUSE	Leucine-rich repeat flightless-interacting protein 1;Lrrfip1 protein	Lrrfip1	A0A087WPK3;A6H5U5
36_3	77705.6	A0A087WPK3;A6H5U5	A0A087WPK3_MOUSE;A6H5U5_MOUSE	Leucine-rich repeat flightless-interacting protein 1;Lrrfip1 protein	Lrrfip1	A0A087WPK3;A6H5U5
0_1	1930.72	A0A087WPM2;B8QI36;Q69ZW5	A0A087WPM2_MOUSE;B8QI36_MOUSE;Q69ZW5_MOUSE	MCG5343;Liprin-alpha 4;MKIAA0897 protein (Fragment)	Ppfia4	A0A087WPM2;B8QI36;Q69ZW5
0_2	1723.9	A0A087WPM2;B8QI36;Q69ZW5	A0A087WPM2_MOUSE;B8QI36_MOUSE;Q69ZW5_MOUSE	MCG5343;Liprin-alpha 4;MKIAA0897 protein (Fragment)	Ppfia4	A0A087WPM2;B8QI36;Q69ZW5
0_3	1862.77	A0A087WPM2;B8QI36;Q69ZW5	A0A087WPM2_MOUSE;B8QI36_MOUSE;Q69ZW5_MOUSE	MCG5343;Liprin-alpha 4;MKIAA0897 protein (Fragment)	Ppfia4	A0A087WPM2;B8QI36;Q69ZW5
12_1	1110.17	A0A087WPM2;B8QI36;Q69ZW5	A0A087WPM2_MOUSE;B8QI36_MOUSE;Q69ZW5_MOUSE	MCG5343;Liprin-alpha 4;MKIAA0897 protein (Fragment)	Ppfia4	A0A087WPM2;B8QI36;Q69ZW5
12_2	1465.65	A0A087WPM2;B8QI36;Q69ZW5	A0A087WPM2_MOUSE;B8QI36_MOUSE;Q69ZW5_MOUSE	MCG5343;Liprin-alpha 4;MKIAA0897 protein (Fragment)	Ppfia4	A0A087WPM2;B8QI36;Q69ZW5
12_3	1530.93	A0A087WPM2;B8QI36;Q69ZW5	A0A087WPM2_MOUSE;B8QI36_MOUSE;Q69ZW5_MOUSE	MCG5343;Liprin-alpha 4;MKIAA0897 protein (Fragment)	Ppfia4	A0A087WPM2;B8QI36;Q69ZW5
16_1	1685.36	A0A087WPM2;B8QI36;Q69ZW5	A0A087WPM2_MOUSE;B8QI36_MOUSE;Q69ZW5_MOUSE	MCG5343;Liprin-alpha 4;MKIAA0897 protein (Fragment)	Ppfia4	A0A087WPM2;B8QI36;Q69ZW5
16_2	1782.34	A0A087WPM2;B8QI36;Q69ZW5	A0A087WPM2_MOUSE;B8QI36_MOUSE;Q69ZW5_MOUSE	MCG5343;Liprin-alpha 4;MKIAA0897 protein (Fragment)	Ppfia4	A0A087WPM2;B8QI36;Q69ZW5
16_3	1748.29	A0A087WPM2;B8QI36;Q69ZW5	A0A087WPM2_MOUSE;B8QI36_MOUSE;Q69ZW5_MOUSE	MCG5343;Liprin-alpha 4;MKIAA0897 protein (Fragment)	Ppfia4	A0A087WPM2;B8QI36;Q69ZW5
20_1	1999.11	A0A087WPM2;B8QI36;Q69ZW5	A0A087WPM2_MOUSE;B8QI36_MOUSE;Q69ZW5_MOUSE	MCG5343;Liprin-alpha 4;MKIAA0897 protein (Fragment)	Ppfia4	A0A087WPM2;B8QI36;Q69ZW5
20_2	2509.81	A0A087WPM2;B8QI36;Q69ZW5	A0A087WPM2_MOUSE;B8QI36_MOUSE;Q69ZW5_MOUSE	MCG5343;Liprin-alpha 4;MKIAA0897 protein (Fragment)	Ppfia4	A0A087WPM2;B8QI36;Q69ZW5
20_3	2043.13	A0A087WPM2;B8QI36;Q69ZW5	A0A087WPM2_MOUSE;B8QI36_MOUSE;Q69ZW5_MOUSE	MCG5343;Liprin-alpha 4;MKIAA0897 protein (Fragment)	Ppfia4	A0A087WPM2;B8QI36;Q69ZW5
24_1	2037.82	A0A087WPM2;B8QI36;Q69ZW5	A0A087WPM2_MOUSE;B8QI36_MOUSE;Q69ZW5_MOUSE	MCG5343;Liprin-alpha 4;MKIAA0897 protein (Fragment)	Ppfia4	A0A087WPM2;B8QI36;Q69ZW5
24_2	1813.56	A0A087WPM2;B8QI36;Q69ZW5	A0A087WPM2_MOUSE;B8QI36_MOUSE;Q69ZW5_MOUSE	MCG5343;Liprin-alpha 4;MKIAA0897 protein (Fragment)	Ppfia4	A0A087WPM2;B8QI36;Q69ZW5
24_3	2377.65	A0A087WPM2;B8QI36;Q69ZW5	A0A087WPM2_MOUSE;B8QI36_MOUSE;Q69ZW5_MOUSE	MCG5343;Liprin-alpha 4;MKIAA0897 protein (Fragment)	Ppfia4	A0A087WPM2;B8QI36;Q69ZW5
28_1	1475.22	A0A087WPM2;B8QI36;Q69ZW5	A0A087WPM2_MOUSE;B8QI36_MOUSE;Q69ZW5_MOUSE	MCG5343;Liprin-alpha 4;MKIAA0897 protein (Fragment)	Ppfia4	A0A087WPM2;B8QI36;Q69ZW5
28_2	1079.3	A0A087WPM2;B8QI36;Q69ZW5	A0A087WPM2_MOUSE;B8QI36_MOUSE;Q69ZW5_MOUSE	MCG5343;Liprin-alpha 4;MKIAA0897 protein (Fragment)	Ppfia4	A0A087WPM2;B8QI36;Q69ZW5
28_3	1286.29	A0A087WPM2;B8QI36;Q69ZW5	A0A087WPM2_MOUSE;B8QI36_MOUSE;Q69ZW5_MOUSE	MCG5343;Liprin-alpha 4;MKIAA0897 protein (Fragment)	Ppfia4	A0A087WPM2;B8QI36;Q69ZW5
32_1	1349.39	A0A087WPM2;B8QI36;Q69ZW5	A0A087WPM2_MOUSE;B8QI36_MOUSE;Q69ZW5_MOUSE	MCG5343;Liprin-alpha 4;MKIAA0897 protein (Fragment)	Ppfia4	A0A087WPM2;B8QI36;Q69ZW5
32_2	834.676	A0A087WPM2;B8QI36;Q69ZW5	A0A087WPM2_MOUSE;B8QI36_MOUSE;Q69ZW5_MOUSE	MCG5343;Liprin-alpha 4;MKIAA0897 protein (Fragment)	Ppfia4	A0A087WPM2;B8QI36;Q69ZW5
32_3	1227.3	A0A087WPM2;B8QI36;Q69ZW5	A0A087WPM2_MOUSE;B8QI36_MOUSE;Q69ZW5_MOUSE	MCG5343;Liprin-alpha 4;MKIAA0897 protein (Fragment)	Ppfia4	A0A087WPM2;B8QI36;Q69ZW5
36_1	1798.47	A0A087WPM2;B8QI36;Q69ZW5	A0A087WPM2_MOUSE;B8QI36_MOUSE;Q69ZW5_MOUSE	MCG5343;Liprin-alpha 4;MKIAA0897 protein (Fragment)	Ppfia4	A0A087WPM2;B8QI36;Q69ZW5
36_2	1914.71	A0A087WPM2;B8QI36;Q69ZW5	A0A087WPM2_MOUSE;B8QI36_MOUSE;Q69ZW5_MOUSE	MCG5343;Liprin-alpha 4;MKIAA0897 protein (Fragment)	Ppfia4	A0A087WPM2;B8QI36;Q69ZW5
36_3	1546.42	A0A087WPM2;B8QI36;Q69ZW5	A0A087WPM2_MOUSE;B8QI36_MOUSE;Q69ZW5_MOUSE	MCG5343;Liprin-alpha 4;MKIAA0897 protein (Fragment)	Ppfia4	A0A087WPM2;B8QI36;Q69ZW5
0_1	2332.73	A0A087WPP8;A0A087WRS3;P62484;Q6AXD2;Q6AXH6	A0A087WPP8_MOUSE;A0A087WRS3_MOUSE;ABI2_MOUSE;Q6AXD2_MOUSE;Q6AXH6_MOUSE	Abl interactor 2;Abl interactor 2;Abl interactor 2;Abi2 protein;Abi2 protein	Abi2	A0A087WPP8;A0A087WRS3;P62484;Q6AXD2;Q6AXH6
0_2	2169.98	A0A087WPP8;A0A087WRS3;P62484;Q6AXD2;Q6AXH6	A0A087WPP8_MOUSE;A0A087WRS3_MOUSE;ABI2_MOUSE;Q6AXD2_MOUSE;Q6AXH6_MOUSE	Abl interactor 2;Abl interactor 2;Abl interactor 2;Abi2 protein;Abi2 protein	Abi2	A0A087WPP8;A0A087WRS3;P62484;Q6AXD2;Q6AXH6
0_3	3693.36	A0A087WPP8;A0A087WRS3;P62484;Q6AXD2;Q6AXH6	A0A087WPP8_MOUSE;A0A087WRS3_MOUSE;ABI2_MOUSE;Q6AXD2_MOUSE;Q6AXH6_MOUSE	Abl interactor 2;Abl interactor 2;Abl interactor 2;Abi2 protein;Abi2 protein	Abi2	A0A087WPP8;A0A087WRS3;P62484;Q6AXD2;Q6AXH6
12_1	1872.13	A0A087WPP8;A0A087WRS3;P62484;Q6AXD2;Q6AXH6	A0A087WPP8_MOUSE;A0A087WRS3_MOUSE;ABI2_MOUSE;Q6AXD2_MOUSE;Q6AXH6_MOUSE	Abl interactor 2;Abl interactor 2;Abl interactor 2;Abi2 protein;Abi2 protein	Abi2	A0A087WPP8;A0A087WRS3;P62484;Q6AXD2;Q6AXH6
12_2	2118.55	A0A087WPP8;A0A087WRS3;P62484;Q6AXD2;Q6AXH6	A0A087WPP8_MOUSE;A0A087WRS3_MOUSE;ABI2_MOUSE;Q6AXD2_MOUSE;Q6AXH6_MOUSE	Abl interactor 2;Abl interactor 2;Abl interactor 2;Abi2 protein;Abi2 protein	Abi2	A0A087WPP8;A0A087WRS3;P62484;Q6AXD2;Q6AXH6
12_3	2402.61	A0A087WPP8;A0A087WRS3;P62484;Q6AXD2;Q6AXH6	A0A087WPP8_MOUSE;A0A087WRS3_MOUSE;ABI2_MOUSE;Q6AXD2_MOUSE;Q6AXH6_MOUSE	Abl interactor 2;Abl interactor 2;Abl interactor 2;Abi2 protein;Abi2 protein	Abi2	A0A087WPP8;A0A087WRS3;P62484;Q6AXD2;Q6AXH6
16_1	734.306	A0A087WPP8;A0A087WRS3;P62484;Q6AXD2;Q6AXH6	A0A087WPP8_MOUSE;A0A087WRS3_MOUSE;ABI2_MOUSE;Q6AXD2_MOUSE;Q6AXH6_MOUSE	Abl interactor 2;Abl interactor 2;Abl interactor 2;Abi2 protein;Abi2 protein	Abi2	A0A087WPP8;A0A087WRS3;P62484;Q6AXD2;Q6AXH6
16_2	1140.63	A0A087WPP8;A0A087WRS3;P62484;Q6AXD2;Q6AXH6	A0A087WPP8_MOUSE;A0A087WRS3_MOUSE;ABI2_MOUSE;Q6AXD2_MOUSE;Q6AXH6_MOUSE	Abl interactor 2;Abl interactor 2;Abl interactor 2;Abi2 protein;Abi2 protein	Abi2	A0A087WPP8;A0A087WRS3;P62484;Q6AXD2;Q6AXH6
16_3	1407.15	A0A087WPP8;A0A087WRS3;P62484;Q6AXD2;Q6AXH6	A0A087WPP8_MOUSE;A0A087WRS3_MOUSE;ABI2_MOUSE;Q6AXD2_MOUSE;Q6AXH6_MOUSE	Abl interactor 2;Abl interactor 2;Abl interactor 2;Abi2 protein;Abi2 protein	Abi2	A0A087WPP8;A0A087WRS3;P62484;Q6AXD2;Q6AXH6
20_1	1779.7	A0A087WPP8;A0A087WRS3;P62484;Q6AXD2;Q6AXH6	A0A087WPP8_MOUSE;A0A087WRS3_MOUSE;ABI2_MOUSE;Q6AXD2_MOUSE;Q6AXH6_MOUSE	Abl interactor 2;Abl interactor 2;Abl interactor 2;Abi2 protein;Abi2 protein	Abi2	A0A087WPP8;A0A087WRS3;P62484;Q6AXD2;Q6AXH6
20_2	2416.62	A0A087WPP8;A0A087WRS3;P62484;Q6AXD2;Q6AXH6	A0A087WPP8_MOUSE;A0A087WRS3_MOUSE;ABI2_MOUSE;Q6AXD2_MOUSE;Q6AXH6_MOUSE	Abl interactor 2;Abl interactor 2;Abl interactor 2;Abi2 protein;Abi2 protein	Abi2	A0A087WPP8;A0A087WRS3;P62484;Q6AXD2;Q6AXH6
[truncated: 158,749 more rows]

## Sheet: B. JTK-cycle IP-MS
Gene	UniProtIds	BH.Q	ADJ.P	PER	LAG	AMP	ZT12_rep1	ZT12_rep2	ZT12_rep3	ZT16_rep1	ZT16_rep2	ZT16_rep3	ZT20_rep1	ZT20_rep2	ZT20_rep3	ZT24_rep1	ZT24_rep2	ZT24_rep3	ZT28_rep1	ZT28_rep2	ZT28_rep3	ZT32_rep1	ZT32_rep2	ZT32_rep3
[truncated: 1,804 more rows]

[truncated: 1 more sheets: Legend]
