# Supplementary material for: PRC2-EZH1 contributes to circadian gene expression by orchestrating chromatin states and RNA polymerase II complex stability
Source: EMBO J. 2024 Oct 21;43(23):6052–75. doi: 10.1038/s44318-024-00267-2 (PMC11612306; doi:10.1038/s44318-024-00267-2)
Supplement: Supplementary file 6 — Dataset EV4 [file 44318_2024_267_MOESM6_ESM.xlsx]

## Sheet: A.MOCK
R.Condition	R.Replicate	PG.ProteinAccessions	PG.ProteinDescriptions	PG.ProteinNames	PG.Coverage	PG.Qvalue	PG.Quantity
MOCK	1	A0A067XG53;O70589;O70589-3;O70589-4;O70589-5	Peripheral plasma membrane protein CASK (Fragment);Peripheral plasma membrane protein CASK;Isoform 3 of Peripheral plasma membrane protein CASK;Isoform 4 of Peripheral plasma membrane protein CASK;Isoform 5 of Peripheral plasma membrane protein CASK	A0A067XG53_MOUSE;CSKP_MOUSE;CSKP_MOUSE;CSKP_MOUSE;CSKP_MOUSE	0%;0%;0%-3;0%-4;0%-5	7.68848e-07	NaN
MOCK	1	A0A067XG53;O70589;O70589-3;O70589-4;O70589-5	Peripheral plasma membrane protein CASK (Fragment);Peripheral plasma membrane protein CASK;Isoform 3 of Peripheral plasma membrane protein CASK;Isoform 4 of Peripheral plasma membrane protein CASK;Isoform 5 of Peripheral plasma membrane protein CASK	A0A067XG53_MOUSE;CSKP_MOUSE;CSKP_MOUSE;CSKP_MOUSE;CSKP_MOUSE	0%;0%;0%-3;0%-4;0%-5_Decoy	NaN	NaN
MOCK	1	A0A075B5K8;A0A075B5N0;A0A0B4J1I0;A0A0G2JDE5;A0A140T8M0;A0A140T8M9;A0A140T8N1;F6XWB2;P01631	Immunoglobulin kappa variable 1-99;Immunoglobulin kappa variable 1-35;Immunoglobulin kappa variable 1-110 (Fragment);Immunoglobulin kappa variable 1-35 (Fragment);Immunoglobulin kappa variable 1-117 (Fragment);Immunoglobulin kappa chain variable 1-122 (Fragment);Immunoglobulin kappa chain variable 1-88 (Fragment);Immunoglobulin kappa variable 1-99 (Fragment);Ig kappa chain V-II region 26-10	A0A075B5K8_MOUSE;A0A075B5N0_MOUSE;A0A0B4J1I0_MOUSE;A0A0G2JDE5_MOUSE;A0A140T8M0_MOUSE;A0A140T8M9_MOUSE;A0A140T8N1_MOUSE;F6XWB2_MOUSE;KV2A7_MOUSE	0%;0%;0%;0%;0%;0%;0%;0%;0%	7.68848e-07	NaN
MOCK	1	A0A075B5P4;A0A0A6YWR2	Ig gamma-1 chain C region secreted form (Fragment)	A0A075B5P4_MOUSE;A0A0A6YWR2_MOUSE	0%;0%	7.68848e-07	NaN
MOCK	1	A0A075B5P4;A0A0A6YWR2	Ig gamma-1 chain C region secreted form (Fragment)	A0A075B5P4_MOUSE;A0A0A6YWR2_MOUSE	0%;0%	NaN	NaN
MOCK	1	A0A075B5U6;A0A075B5U7;A0A075B5V0;A0A075B5V1;A0A075B5V2;A0A075B5V6;A0A075B5V7;A0A0A6YWK5;A0A0A6YX66;A0A0A6YXN5;A0A0A6YY38;P06330	Immunoglobulin heavy variable V1-20;Immunoglobulin heavy variable 1-22 (Fragment);Immunoglobulin heavy variable 1-26 (Fragment);Immunoglobulin heavy variable 1-31;Immunoglobulin heavy variable 1-34 (Fragment);Immunoglobulin heavy variable V1-42;Immunoglobulin heavy variable V1-43;Immunoglobulin heavy variable 1-31 (Fragment);Immunoglobulin heavy variable V1-20 (Fragment);Immunoglobulin heavy vari…	A0A075B5U6_MOUSE;A0A075B5U7_MOUSE;A0A075B5V0_MOUSE;A0A075B5V1_MOUSE;A0A075B5V2_MOUSE;A0A075B5V6_MOUSE;A0A075B5V7_MOUSE;A0A0A6YWK5_MOUSE;A0A0A6YX66_MOUSE;A0A0A6YXN5_MOUSE;A0A0A6YY38_MOUSE;HVM51_MOUSE	0%;0%;0%;0%;0%;0%;0%;0%;0%;0%;0%;0%	7.68848e-07	NaN
MOCK	1	A0A087WNL7;A0A087WNX7;A0A087WP63;A0A087WQ44	Snf2-related CREBBP activator protein;Snf2-related CREBBP activator protein;Predicted gene 42715 (Fragment);Snf2-related CREBBP activator protein	A0A087WNL7_MOUSE;A0A087WNX7_MOUSE;A0A087WP63_MOUSE;A0A087WQ44_MOUSE	0%;0%;0%;0%	7.68848e-07	NaN
MOCK	1	A0A087WNM1;Q91Z67	SLIT-ROBO Rho GTPase-activating protein 2	A0A087WNM1_MOUSE;SRGP2_MOUSE	0%;0%	7.68848e-07	NaN
MOCK	1	A0A087WNP6;Q4VAA2;Q4VAA2-2	Protein CDV3;Protein CDV3;Isoform 2 of Protein CDV3	A0A087WNP6_MOUSE;CDV3_MOUSE;CDV3_MOUSE	0%;0%;0%-2	4.04131e-06	NaN
MOCK	1	A0A087WNR1;A0A087WSR1;E9Q917;G3UWF0;Q80XQ8	Myelin-associated neurite-outgrowth inhibitor (Fragment);Myelin-associated neurite-outgrowth inhibitor;Myelin-associated neurite-outgrowth inhibitor;Myelin-associated neurite-outgrowth inhibitor;Myelin-associated neurite-outgrowth inhibitor	A0A087WNR1_MOUSE;A0A087WSR1_MOUSE;E9Q917_MOUSE;G3UWF0_MOUSE;F168B_MOUSE	0%;0%;0%;0%;0%	8.25555e-07	NaN
MOCK	1	A0A087WNS0	60S ribosomal protein L3	A0A087WNS0_MOUSE	0	7.71224e-07	NaN
MOCK	1	A0A087WNS9;A0A087WNT2;A0A087WPY4;A0A087WQ65;A0A087WRZ2;Q64253;Q99JA5	Lymphocyte antigen 6E (Fragment);Lymphocyte antigen 6E (Fragment);Lymphocyte antigen 6E (Fragment);Lymphocyte antigen 6E (Fragment);Lymphocyte antigen 6E (Fragment);Lymphocyte antigen 6E;Ly6e protein	A0A087WNS9_MOUSE;A0A087WNT2_MOUSE;A0A087WPY4_MOUSE;A0A087WQ65_MOUSE;A0A087WRZ2_MOUSE;LY6E_MOUSE;Q99JA5_MOUSE	0%;0%;0%;0%;0%;0%;0%	6.98924e-06	NaN
MOCK	1	A0A087WNT1;A0A087WQE6;P83940	Elongin-C;Elongin-C (Fragment);Elongin-C	A0A087WNT1_MOUSE;A0A087WQE6_MOUSE;ELOC_MOUSE	0%;0%;0%	7.68848e-07	NaN
MOCK	1	A0A087WNT1;A0A087WQE6;P83940	Elongin-C;Elongin-C (Fragment);Elongin-C	A0A087WNT1_MOUSE;A0A087WQE6_MOUSE;ELOC_MOUSE	0%;0%;0%	NaN	NaN
MOCK	1	A0A087WNW8;A0A087WP42;A0A087WQ31;A0A087WQ95;A0A087WQF1;A0A087WRE8;A0A087WRK0;A0A087WS18;E9Q6L0;E9QKH0;E9QNY9;J3QP81	CLIP-associating protein 1	A0A087WNW8_MOUSE;A0A087WP42_MOUSE;A0A087WQ31_MOUSE;A0A087WQ95_MOUSE;A0A087WQF1_MOUSE;A0A087WRE8_MOUSE;A0A087WRK0_MOUSE;A0A087WS18_MOUSE;E9Q6L0_MOUSE;E9QKH0_MOUSE;E9QNY9_MOUSE;J3QP81_MOUSE	0%;0%;0%;0%;0%;0%;0%;0%;0%;0%;0%;0%	7.68848e-07	NaN
MOCK	1	A0A087WNW8;A0A087WP42;A0A087WQ31;A0A087WQ95;A0A087WQF1;A0A087WRE8;A0A087WRK0;A0A087WS18;E9Q6L0;E9QKH0;E9QNY9;J3QP81	CLIP-associating protein 1	A0A087WNW8_MOUSE;A0A087WP42_MOUSE;A0A087WQ31_MOUSE;A0A087WQ95_MOUSE;A0A087WQF1_MOUSE;A0A087WRE8_MOUSE;A0A087WRK0_MOUSE;A0A087WS18_MOUSE;E9Q6L0_MOUSE;E9QKH0_MOUSE;E9QNY9_MOUSE;J3QP81_MOUSE	0%;0%;0%;0%;0%;0%;0%;0%;0%;0%;0%;0%	NaN	NaN
MOCK	1	A0A087WNX8;P02716	Acetylcholine receptor subunit delta	A0A087WNX8_MOUSE;ACHD_MOUSE	0%;0%	7.68848e-07	NaN
MOCK	1	A0A087WP33;Q3ZAQ4	Autophagy-related protein 9 (Fragment);Autophagy-related protein 9	A0A087WP33_MOUSE;Q3ZAQ4_MOUSE	0%;0%	7.86169e-07	NaN
MOCK	1	A0A087WP74;Q5DTW7;Q5DTW7-3	Retroelement silencing factor 1;Retroelement silencing factor 1;Isoform 2 of Retroelement silencing factor 1	A0A087WP74_MOUSE;RESF1_MOUSE;RESF1_MOUSE	0%;0%;0%-3	7.68848e-07	NaN
MOCK	1	A0A087WP74;Q5DTW7;Q5DTW7-3	Retroelement silencing factor 1;Retroelement silencing factor 1;Isoform 2 of Retroelement silencing factor 1	A0A087WP74_MOUSE;RESF1_MOUSE;RESF1_MOUSE	0%;0%;0%-3_Decoy	NaN	NaN
MOCK	1	A0A087WP91;A0A087WPB6;A0A087WRK8;F8WJ74;Q8VEF1;Q8VEF1-2;Q8VEF1-3	Protein Aster-A;Protein Aster-A (Fragment);Protein Aster-A (Fragment);Protein Aster-A;Protein Aster-A;Isoform 2 of Protein Aster-A;Isoform 3 of Protein Aster-A	A0A087WP91_MOUSE;A0A087WPB6_MOUSE;A0A087WRK8_MOUSE;F8WJ74_MOUSE;ASTRA_MOUSE;ASTRA_MOUSE;ASTRA_MOUSE	0%;0%;0%;0%;0%;0%-2;0%-3	4.03116e-06	NaN
MOCK	1	A0A087WPI2;A0A087WPS7;A0A087WR62;A0A0R4J2C1;A0A0R4J2C6;Q9QXJ1;Q9QXJ1-2	Amyloid-beta A4 precursor protein-binding family B member 1;Amyloid-beta A4 precursor protein-binding family B member 1;Amyloid-beta A4 precursor protein-binding family B member 1;Amyloid-beta A4 precursor protein-binding family B member 1;Amyloid-beta A4 precursor protein-binding family B member 1;Amyloid-beta A4 precursor protein-binding family B member 1;Isoform 2 of Amyloid-beta A4 precursor …	A0A087WPI2_MOUSE;A0A087WPS7_MOUSE;A0A087WR62_MOUSE;A0A0R4J2C1_MOUSE;A0A0R4J2C6_MOUSE;APBB1_MOUSE;APBB1_MOUSE	0%;0%;0%;0%;0%;0%;0%-2	8.41237e-06	NaN
MOCK	1	A0A087WPK3	Leucine-rich repeat flightless-interacting protein 1	A0A087WPK3_MOUSE	0	7.68848e-07	NaN
MOCK	1	A0A087WPL2;Q9JJB9	Transmembrane protein 183A;Transmembrane protein 183	A0A087WPL2_MOUSE;TM183_MOUSE	0%;0%	2.56768e-05	NaN
MOCK	1	A0A087WPM2;B8QI36	Protein tyrosine phosphatase, receptor type, f polypeptide (PTPRF),-interacting protein (liprin), alpha 4;Liprin-alpha 4	A0A087WPM2_MOUSE;B8QI36_MOUSE	0%;0%	7.68848e-07	NaN
MOCK	1	A0A087WPP8;A0A087WRS3;P62484;Q6AXD2;Q6AXH6	Abl interactor 2;Abl interactor 2;Abl interactor 2;Abi2 protein;Abi2 protein	A0A087WPP8_MOUSE;A0A087WRS3_MOUSE;ABI2_MOUSE;Q6AXD2_MOUSE;Q6AXH6_MOUSE	0%;0%;0%;0%;0%	7.74931e-07	NaN
MOCK	1	A0A087WPR7	Dystonin (Fragment)	A0A087WPR7_MOUSE	0	5.60021e-05	NaN
MOCK	1	A0A087WPT0	Leucine-rich repeat flightless-interacting protein 1 (Fragment)	A0A087WPT0_MOUSE	0	3.88261e-06	NaN
MOCK	1	A0A087WPY0;A0A087WS54;Q8R0F6;Q8R0F6-2	Integrin-linked kinase-associated serine/threonine phosphatase 2C (Fragment);Integrin-linked kinase-associated serine/threonine phosphatase 2C (Fragment);Integrin-linked kinase-associated serine/threonine phosphatase 2C;Isoform 2 of Integrin-linked kinase-associated serine/threonine phosphatase 2C	A0A087WPY0_MOUSE;A0A087WS54_MOUSE;ILKAP_MOUSE;ILKAP_MOUSE	0%;0%;0%;0%-2	6.75367e-06	NaN
MOCK	1	A0A087WQ98;A2AQA0	Zinc finger protein 442	A0A087WQ98_MOUSE;A2AQA0_MOUSE	0%;0%	5.49487e-06	NaN
MOCK	1	A0A087WQB0;P60762;P60762-2	Mortality factor 4-like protein 1;Mortality factor 4-like protein 1;Isoform 2 of Mortality factor 4-like protein 1	A0A087WQB0_MOUSE;MO4L1_MOUSE;MO4L1_MOUSE	0%;0%;0%-2	9.83788e-06	NaN
MOCK	1	A0A087WQD1;A0A087WSB1;Q99M51	Cytoplasmic protein NCK1 (Fragment);Cytoplasmic protein NCK1 (Fragment);Cytoplasmic protein NCK1	A0A087WQD1_MOUSE;A0A087WSB1_MOUSE;NCK1_MOUSE	0%;0%;0%	1.13234e-06	NaN
MOCK	1	A0A087WQF3;Q3UR70	Transforming growth factor-beta receptor-associated protein 1 (Fragment);Transforming growth factor-beta receptor-associated protein 1	A0A087WQF3_MOUSE;TGFA1_MOUSE	0%;0%	9.02966e-06	NaN
MOCK	1	A0A087WQI8;Q8C5H8;Q8C5H8-2;Q8C5H8-3;Q8C5H8-4;Z4YK42	NAD kinase 2, mitochondrial (Fragment);NAD kinase 2, mitochondrial;Isoform 2 of NAD kinase 2, mitochondrial;Isoform 3 of NAD kinase 2, mitochondrial;Isoform 4 of NAD kinase 2, mitochondrial;NAD kinase 2, mitochondrial	A0A087WQI8_MOUSE;NAKD2_MOUSE;NAKD2_MOUSE;NAKD2_MOUSE;NAKD2_MOUSE;Z4YK42_MOUSE	0%;0%;0%-2;0%-3;0%-4;0%	1.36091e-05	NaN
MOCK	1	A0A087WQK5;A0A087WR24;B7ZNP0;Q2HXL6	alpha-1,2-Mannosidase;alpha-1,2-Mannosidase;alpha-1,2-Mannosidase;ER degradation-enhancing alpha-mannosidase-like protein 3	A0A087WQK5_MOUSE;A0A087WR24_MOUSE;B7ZNP0_MOUSE;EDEM3_MOUSE	0%;0%;0%;0%	7.68848e-07	NaN
MOCK	1	A0A087WQK5;A0A087WR24;B7ZNP0;Q2HXL6	alpha-1,2-Mannosidase;alpha-1,2-Mannosidase;alpha-1,2-Mannosidase;ER degradation-enhancing alpha-mannosidase-like protein 3	A0A087WQK5_MOUSE;A0A087WR24_MOUSE;B7ZNP0_MOUSE;EDEM3_MOUSE	0%;0%;0%;0%	NaN	NaN
MOCK	1	A0A087WQM0;A0A087WQS0;A0A1D5RM59;E9Q0S6	Tensin 1	A0A087WQM0_MOUSE;A0A087WQS0_MOUSE;A0A1D5RM59_MOUSE;E9Q0S6_MOUSE	0%;0%;0%;0%	7.68848e-07	NaN
MOCK	1	A0A087WQM0;A0A087WQS0;A0A1D5RM59;E9Q0S6	Tensin 1	A0A087WQM0_MOUSE;A0A087WQS0_MOUSE;A0A1D5RM59_MOUSE;E9Q0S6_MOUSE	0%;0%;0%;0%	NaN	NaN
MOCK	1	A0A087WQN7;F8VQ87;P97789;P97789-2	5'-3' exoribonuclease 1;5'-3' exoribonuclease 1;5'-3' exoribonuclease 1;Isoform 2 of 5'-3' exoribonuclease 1	A0A087WQN7_MOUSE;F8VQ87_MOUSE;XRN1_MOUSE;XRN1_MOUSE	0%;0%;0%;0%-2	7.68848e-07	NaN
MOCK	1	A0A087WQN7;F8VQ87;P97789;P97789-2	5'-3' exoribonuclease 1;5'-3' exoribonuclease 1;5'-3' exoribonuclease 1;Isoform 2 of 5'-3' exoribonuclease 1	A0A087WQN7_MOUSE;F8VQ87_MOUSE;XRN1_MOUSE;XRN1_MOUSE	0%;0%;0%;0%-2_Decoy	NaN	NaN
MOCK	1	A0A087WQQ5;F8VQC7	Kinectin	A0A087WQQ5_MOUSE;F8VQC7_MOUSE	0%;0%	7.68848e-07	NaN
MOCK	1	A0A087WQQ5;F8VQC7	Kinectin	A0A087WQQ5_MOUSE;F8VQC7_MOUSE	0%;0%	NaN	NaN
MOCK	1	A0A087WQS2;Q9CQC6	Basic leucine zipper and W2 domain-containing protein 1	A0A087WQS2_MOUSE;BZW1_MOUSE	0%;0%	1.20343e-05	NaN
MOCK	1	A0A087WQS5;P56383	ATP synthase, H+-transporting, mitochondrial F0 complex, subunit C2 (subunit 9) (Fragment);ATP synthase F(0) complex subunit C2, mitochondrial	A0A087WQS5_MOUSE;AT5G2_MOUSE	0%;0%	7.94707e-07	NaN
MOCK	1	A0A087WQT0;O88697	Serine/threonine-protein kinase 16 (Fragment);Serine/threonine-protein kinase 16	A0A087WQT0_MOUSE;STK16_MOUSE	0%;0%	3.50893e-05	NaN
MOCK	1	A0A087WQY7;A2AMZ4	NADH dehydrogenase [ubiquinone] 1 alpha subcomplex assembly factor 8	A0A087WQY7_MOUSE;NDUF8_MOUSE	0%;0%	2.37249e-05	NaN
MOCK	1	A0A087WQZ9;Q9JHF9	Lymphocyte antigen 96	A0A087WQZ9_MOUSE;LY96_MOUSE	0%;0%	1.17678e-05	NaN
MOCK	1	A0A087WQZ9;Q9JHF9	Lymphocyte antigen 96	A0A087WQZ9_MOUSE;LY96_MOUSE	0%;0%	NaN	NaN
MOCK	1	A0A087WR50	Fibronectin	A0A087WR50_MOUSE	0	7.68848e-07	NaN
MOCK	1	A0A087WR50	Fibronectin	A0A087WR50_MOUSE	0	NaN	NaN
MOCK	1	A0A087WRE9;Q9CQJ4	E3 ubiquitin-protein ligase RING2	A0A087WRE9_MOUSE;RING2_MOUSE	0%;0%	8.62931e-07	NaN
MOCK	1	A0A087WRF2;Q8BXK8	Arf-GAP with GTPase, ANK repeat and PH domain-containing protein 1;Arf-GAP with GTPase, ANK repeat and PH domain-containing protein 1	A0A087WRF2_MOUSE;AGAP1_MOUSE	0%;0%	7.68848e-07	NaN
MOCK	1	A0A087WRI8;A0A0R4J2B5;G5E8E3	RIKEN cDNA 2310022A10 gene	A0A087WRI8_MOUSE;A0A0R4J2B5_MOUSE;G5E8E3_MOUSE	0%;0%;0%	9.98237e-07	NaN
MOCK	1	A0A087WRM2;Q91VK4	Integral membrane protein 2C	A0A087WRM2_MOUSE;ITM2C_MOUSE	0%;0%	7.68848e-07	NaN
MOCK	1	A0A087WRT4;A0A1L1SQU7;F2Z4A3	FAT atypical cadherin 1	A0A087WRT4_MOUSE;A0A1L1SQU7_MOUSE;F2Z4A3_MOUSE	0%;0%;0%	1.17183e-06	NaN
MOCK	1	A0A087WRT4;A0A1L1SQU7;F2Z4A3	FAT atypical cadherin 1	A0A087WRT4_MOUSE;A0A1L1SQU7_MOUSE;F2Z4A3_MOUSE	0%;0%;0%	NaN	NaN
MOCK	1	A0A087WS76;A0A140LHL6;E9Q3S4	Mitogen-activated protein kinase kinase kinase 19 (Fragment);Mitogen-activated protein kinase kinase kinase 19;Mitogen-activated protein kinase kinase kinase 19	A0A087WS76_MOUSE;A0A140LHL6_MOUSE;M3K19_MOUSE	0%;0%;0%	7.68848e-07	NaN
MOCK	1	A0A087WSE3;E9QQ25;Q62407	Striated muscle-specific serine/threonine-protein kinase (Fragment);Striated muscle-specific serine/threonine-protein kinase;Striated muscle-specific serine/threonine-protein kinase	A0A087WSE3_MOUSE;E9QQ25_MOUSE;SPEG_MOUSE	0%;0%;0%	7.68848e-07	NaN
MOCK	1	A0A087WSE3;E9QQ25;Q62407	Striated muscle-specific serine/threonine-protein kinase (Fragment);Striated muscle-specific serine/threonine-protein kinase;Striated muscle-specific serine/threonine-protein kinase	A0A087WSE3_MOUSE;E9QQ25_MOUSE;SPEG_MOUSE	0%;0%;0%	NaN	NaN
MOCK	1	A0A087WSG5;P51949	CDK-activating kinase assembly factor MAT1	A0A087WSG5_MOUSE;MAT1_MOUSE	0%;0%	8.46651e-05	NaN
MOCK	1	A0A087WSN6	Fibronectin	A0A087WSN6_MOUSE	0	7.68848e-07	NaN
MOCK	1	A0A087WSP5;Q8C3V4;Q99K94	Signal transducer and activator of transcription	A0A087WSP5_MOUSE;Q8C3V4_MOUSE;Q99K94_MOUSE	0%;0%;0%	7.68848e-07	NaN
MOCK	1	A0A087WSP5;Q8C3V4;Q99K94	Signal transducer and activator of transcription	A0A087WSP5_MOUSE;Q8C3V4_MOUSE;Q99K94_MOUSE	0%;0%;0%	NaN	NaN
MOCK	1	A0A088MLT8;A0A088MLT8-2;A0A0A6YXQ5;P0DPB4;P0DPB4-2;P0DPB4-3;P0DPB4-4;S4R1J0	IQCJ-SCHIP1 readthrough transcript protein;Isoform Iqcj-schip1-2 of IQCJ-SCHIP1 readthrough transcript protein;Schwannomin-interacting protein 1 (Fragment);Schwannomin-interacting protein 1;Isoform Schip1-2 of Schwannomin-interacting protein 1;Isoform Schip1-3 of Schwannomin-interacting protein 1;Isoform Schip1-4 of Schwannomin-interacting protein 1;Schwannomin interacting protein 1 isoform d	IQIP1_MOUSE;IQIP1_MOUSE;A0A0A6YXQ5_MOUSE;SCHI1_MOUSE;SCHI1_MOUSE;SCHI1_MOUSE;SCHI1_MOUSE;S4R1J0_MOUSE	0%;0%-2;0%;0%;0%-2;0%-3;0%-4;0%	2.33017e-05	NaN
MOCK	1	A0A088MLT8;A0A088MLT8-2;A0A0A6YXQ5;P0DPB4;P0DPB4-2;P0DPB4-3;P0DPB4-4;S4R1J0	IQCJ-SCHIP1 readthrough transcript protein;Isoform Iqcj-schip1-2 of IQCJ-SCHIP1 readthrough transcript protein;Schwannomin-interacting protein 1 (Fragment);Schwannomin-interacting protein 1;Isoform Schip1-2 of Schwannomin-interacting protein 1;Isoform Schip1-3 of Schwannomin-interacting protein 1;Isoform Schip1-4 of Schwannomin-interacting protein 1;Schwannomin interacting protein 1 isoform d	IQIP1_MOUSE;IQIP1_MOUSE;A0A0A6YXQ5_MOUSE;SCHI1_MOUSE;SCHI1_MOUSE;SCHI1_MOUSE;SCHI1_MOUSE;S4R1J0_MOUSE	0%;0%-2;0%;0%;0%-2;0%-3;0%-4;0%	NaN	NaN
MOCK	1	A0A0A0MQ68;Q60759	Glutaryl-CoA dehydrogenase, mitochondrial;Glutaryl-CoA dehydrogenase, mitochondrial	A0A0A0MQ68_MOUSE;GCDH_MOUSE	0%;0%	7.68848e-07	NaN
MOCK	1	A0A0A0MQ68;Q60759	Glutaryl-CoA dehydrogenase, mitochondrial;Glutaryl-CoA dehydrogenase, mitochondrial	A0A0A0MQ68_MOUSE;GCDH_MOUSE	0%;0%	NaN	NaN
MOCK	1	A0A0A0MQ69;G3UX19;O35451	Cyclic AMP-dependent transcription factor ATF-6 beta	A0A0A0MQ69_MOUSE;G3UX19_MOUSE;ATF6B_MOUSE	0%;0%;0%	7.68848e-07	NaN
MOCK	1	A0A0A0MQ70;Q5SWT3	Solute carrier family 25 member 35	A0A0A0MQ70_MOUSE;S2535_MOUSE	0%;0%	6.27671e-05	NaN
MOCK	1	A0A0A0MQ73;Q6PDK2	Histone-lysine N-methyltransferase 2D	A0A0A0MQ73_MOUSE;KMT2D_MOUSE	0%;0%	9.90736e-07	NaN
MOCK	1	A0A0A0MQ79;Q3TLH4;Q3TLH4-5;S4R294;S4R2J9	Protein PRRC2C;Protein PRRC2C;Isoform 5 of Protein PRRC2C;Protein PRRC2C;Protein PRRC2C	A0A0A0MQ79_MOUSE;PRC2C_MOUSE;PRC2C_MOUSE;S4R294_MOUSE;S4R2J9_MOUSE	0%;0%;0%-5;0%;0%	7.68848e-07	NaN
MOCK	1	A0A0A0MQ79;Q3TLH4;Q3TLH4-5;S4R294;S4R2J9	Protein PRRC2C;Protein PRRC2C;Isoform 5 of Protein PRRC2C;Protein PRRC2C;Protein PRRC2C	A0A0A0MQ79_MOUSE;PRC2C_MOUSE;PRC2C_MOUSE;S4R294_MOUSE;S4R2J9_MOUSE	0%;0%;0%-5;0%;0%	NaN	NaN
MOCK	1	A0A0A0MQ80;Q3UMC0	ATPase family protein 2 homolog	A0A0A0MQ80_MOUSE;AFG2H_MOUSE	0%;0%	7.68848e-07	NaN
MOCK	1	A0A0A0MQ82;Q9WTR2	Mitogen-activated protein kinase kinase kinase 6	A0A0A0MQ82_MOUSE;M3K6_MOUSE	0%;0%	2.68325e-06	NaN
MOCK	1	A0A0A0MQ89;Q80US4;Q80US4-3;V9GXE4	Actin-related protein 5;Actin-related protein 5;Isoform 3 of Actin-related protein 5;Actin-related protein 5	A0A0A0MQ89_MOUSE;ARP5_MOUSE;ARP5_MOUSE;V9GXE4_MOUSE	0%;0%;0%-3;0%	4.37263e-06	NaN
MOCK	1	A0A0A0MQ90;P97352	Protein S100-A13	A0A0A0MQ90_MOUSE;S10AD_MOUSE	0%;0%	7.68848e-07	NaN
MOCK	1	A0A0A0MQ97;G3X9C2	F-box only protein 50	A0A0A0MQ97_MOUSE;FBX50_MOUSE	0%;0%	7.68848e-07	NaN
MOCK	1	A0A0A0MQ99;Q8K3D3;Q8K3D3-2;V9GXX7	DNA repair protein SWI5 homolog;DNA repair protein SWI5 homolog;Isoform 2 of DNA repair protein SWI5 homolog;DNA repair protein SWI5 homolog (Fragment)	A0A0A0MQ99_MOUSE;SWI5_MOUSE;SWI5_MOUSE;V9GXX7_MOUSE	0%;0%;0%-2;0%	7.68848e-07	NaN
MOCK	1	A0A0A0MQA2;A0A2R8VK23;Q6NS57;Q6NS57-2	Mitogen-activated protein kinase-binding protein 1;Mitogen-activated protein kinase-binding protein 1;Mitogen-activated protein kinase-binding protein 1;Isoform 2 of Mitogen-activated protein kinase-binding protein 1	A0A0A0MQA2_MOUSE;A0A2R8VK23_MOUSE;MABP1_MOUSE;MABP1_MOUSE	0%;0%;0%;0%-2	7.70612e-07	NaN
MOCK	1	A0A0A0MQA5;P68368	Tubulin alpha chain (Fragment);Tubulin alpha-4A chain	A0A0A0MQA5_MOUSE;TBA4A_MOUSE	0%;0%	7.68848e-07	NaN
MOCK	1	A0A0A0MQA5;P68368	Tubulin alpha chain (Fragment);Tubulin alpha-4A chain	A0A0A0MQA5_MOUSE;TBA4A_MOUSE	0%;0%	NaN	NaN
MOCK	1	A0A0A0MQD1;Q8K1H1	Tudor domain-containing protein 7	A0A0A0MQD1_MOUSE;TDRD7_MOUSE	0%;0%	3.52977e-06	NaN
MOCK	1	A0A0A0MQD4;Q8K201	RIKEN cDNA 9530068E07 gene;Keratinocyte-associated transmembrane protein 2	A0A0A0MQD4_MOUSE;KCT2_MOUSE	0%;0%	7.68848e-07	NaN
MOCK	1	A0A0A0MQE5;A2AHC3	Calmodulin-regulated spectrin-associated protein 1	A0A0A0MQE5_MOUSE;CAMP1_MOUSE	0%;0%	3.69469e-05	NaN
MOCK	1	A0A0A0MQE5;A2AHC3	Calmodulin-regulated spectrin-associated protein 1	A0A0A0MQE5_MOUSE;CAMP1_MOUSE	0%;0%	NaN	NaN
MOCK	1	A0A0A0MQF5;Q8K2H2	Deubiquitinase OTUD6B	A0A0A0MQF5_MOUSE;OTU6B_MOUSE	0%;0%	7.68848e-07	NaN
MOCK	1	A0A0A0MQF6;P16858	Glyceraldehyde-3-phosphate dehydrogenase	A0A0A0MQF6_MOUSE;G3P_MOUSE	0%;0%	7.68848e-07	NaN
MOCK	1	A0A0A0MQF6;P16858	Glyceraldehyde-3-phosphate dehydrogenase	A0A0A0MQF6_MOUSE;G3P_MOUSE	0%;0%	NaN	NaN
MOCK	1	A0A0A0MQK8;Q9D0Z3;Q9D0Z3-2;Q9D0Z3-3	Transmembrane protein 53 (Fragment);Transmembrane protein 53;Isoform 2 of Transmembrane protein 53;Isoform 3 of Transmembrane protein 53	A0A0A0MQK8_MOUSE;TMM53_MOUSE;TMM53_MOUSE;TMM53_MOUSE	0%;0%;0%-2;0%-3	7.68848e-07	NaN
MOCK	1	A0A0A0MQM0;P63242	Eukaryotic translation initiation factor 5A (Fragment);Eukaryotic translation initiation factor 5A-1	A0A0A0MQM0_MOUSE;IF5A1_MOUSE	0%;0%	7.68848e-07	NaN
MOCK	1	A0A0A0MQM0;P63242	Eukaryotic translation initiation factor 5A (Fragment);Eukaryotic translation initiation factor 5A-1	A0A0A0MQM0_MOUSE;IF5A1_MOUSE	0%;0%	NaN	NaN
MOCK	1	A0A0A0MQM7;O08746	Matrilin-2	A0A0A0MQM7_MOUSE;MATN2_MOUSE	0%;0%	7.78374e-07	NaN
MOCK	1	A0A0A0MQN1;Q5RL79	Keratinocyte-associated protein 2	A0A0A0MQN1_MOUSE;KTAP2_MOUSE	0%;0%	7.68848e-07	NaN
MOCK	1	A0A0A0MQN4;Q9D906;S4R2D5	Ubiquitin-like modifier-activating enzyme ATG7	A0A0A0MQN4_MOUSE;ATG7_MOUSE;S4R2D5_MOUSE	0%;0%;0%	2.73788e-06	NaN
MOCK	1	A0A0A0MQN9;Q80XJ3	Tetratricopeptide repeat protein 28	A0A0A0MQN9_MOUSE;TTC28_MOUSE	0%;0%	7.68848e-07	NaN
MOCK	1	A0A0A6YVS2;Q921L3	Calcium load-activated calcium channel (Fragment);Calcium load-activated calcium channel	A0A0A6YVS2_MOUSE;TMCO1_MOUSE	0%;0%	7.68848e-07	NaN
MOCK	1	A0A0A6YVS2;Q921L3	Calcium load-activated calcium channel (Fragment);Calcium load-activated calcium channel	A0A0A6YVS2_MOUSE;TMCO1_MOUSE	0%;0%	NaN	NaN
MOCK	1	A0A0A6YVU8;Q9JKV1	Predicted pseudogene 9774;Proteasomal ubiquitin receptor ADRM1	A0A0A6YVU8_MOUSE;ADRM1_MOUSE	0%;0%	7.68848e-07	NaN
MOCK	1	A0A0A6YVU8;Q9JKV1	Predicted pseudogene 9774;Proteasomal ubiquitin receptor ADRM1	A0A0A6YVU8_MOUSE;ADRM1_MOUSE	0%;0%	NaN	NaN
MOCK	1	A0A0A6YVV8;A0A0A6YWB0;A0A0A6YXE3;G3X9Q0;Q9JKP5	Muscleblind-like protein 1	A0A0A6YVV8_MOUSE;A0A0A6YWB0_MOUSE;A0A0A6YXE3_MOUSE;G3X9Q0_MOUSE;MBNL1_MOUSE	0%;0%;0%;0%;0%	7.68848e-07	NaN
MOCK	1	A0A0A6YW06;A0A0A6YXC8;E9QKQ9;E9QKR1;E9QLZ9;J3QNM3;Q03173;Q03173-2;Q03173-3;Q03173-4;Q03173-5;Q03173-6	Protein enabled homolog;Protein enabled homolog;Protein enabled homolog;Protein enabled homolog;Protein enabled homolog;Protein enabled homolog;Protein enabled homolog;Isoform 1 of Protein enabled homolog;Isoform 2 of Protein enabled homolog;Isoform 3 of Protein enabled homolog;Isoform 4 of Protein enabled homolog;Isoform 6 of Protein enabled homolog	A0A0A6YW06_MOUSE;A0A0A6YXC8_MOUSE;E9QKQ9_MOUSE;E9QKR1_MOUSE;E9QLZ9_MOUSE;J3QNM3_MOUSE;ENAH_MOUSE;ENAH_MOUSE;ENAH_MOUSE;ENAH_MOUSE;ENAH_MOUSE;ENAH_MOUSE	0%;0%;0%;0%;0%;0%;0%;0%-2;0%-3;0%-4;0%-5;0%-6	1.05182e-06	NaN
MOCK	1	A0A0A6YW28;P35123	Ubiquitin carboxyl-terminal hydrolase;Ubiquitin carboxyl-terminal hydrolase 4	A0A0A6YW28_MOUSE;UBP4_MOUSE	0%;0%	7.68848e-07	NaN
MOCK	1	A0A0A6YW28;P35123	Ubiquitin carboxyl-terminal hydrolase;Ubiquitin carboxyl-terminal hydrolase 4	A0A0A6YW28_MOUSE;UBP4_MOUSE	0%;0%	NaN	NaN
MOCK	1	A0A0A6YW80;G3X8Y3;Q80UM3	N-alpha-acetyltransferase 15, NatA auxiliary subunit;N-alpha-acetyltransferase 15, NatA auxiliary subunit;N-alpha-acetyltransferase 15, NatA auxiliary subunit	A0A0A6YW80_MOUSE;G3X8Y3_MOUSE;NAA15_MOUSE	0%;0%;0%	7.68848e-07	NaN
MOCK	1	A0A0A6YW87;Q9CX13	Protein cornichon homolog 4	A0A0A6YW87_MOUSE;CNIH4_MOUSE	0%;0%	7.68848e-07	NaN
MOCK	1	A0A0A6YWH2;Q9EQX4	Allograft inflammatory factor 1-like	A0A0A6YWH2_MOUSE;AIF1L_MOUSE	0%;0%	7.68848e-07	NaN
MOCK	1	A0A0A6YWH2;Q9EQX4	Allograft inflammatory factor 1-like	A0A0A6YWH2_MOUSE;AIF1L_MOUSE	0%;0%	NaN	NaN
MOCK	1	A0A0A6YWK1	CLIP-associating protein 1 (Fragment)	A0A0A6YWK1_MOUSE	0	1.20616e-05	NaN
MOCK	1	A0A0A6YWM5;E9QKE4;Q8BMG7	Rab3 GTPase-activating protein non-catalytic subunit	A0A0A6YWM5_MOUSE;E9QKE4_MOUSE;RBGPR_MOUSE	0%;0%;0%	7.68848e-07	NaN
MOCK	1	A0A0A6YWM5;E9QKE4;Q8BMG7	Rab3 GTPase-activating protein non-catalytic subunit	A0A0A6YWM5_MOUSE;E9QKE4_MOUSE;RBGPR_MOUSE	0%;0%;0%	NaN	NaN
MOCK	1	A0A0A6YWM8;B2RUE8	Mitogen-activated protein kinase kinase kinase kinase 4;Map4k4 protein	A0A0A6YWM8_MOUSE;B2RUE8_MOUSE	0%;0%	7.68848e-07	NaN
MOCK	1	A0A0A6YWM8;B2RUE8	Mitogen-activated protein kinase kinase kinase kinase 4;Map4k4 protein	A0A0A6YWM8_MOUSE;B2RUE8_MOUSE	0%;0%	NaN	NaN
MOCK	1	A0A0A6YWP9;A0A0A6YXY0;Q9CQ79	Thioredoxin domain-containing protein 9 (Fragment);Thioredoxin domain-containing protein 9;Thioredoxin domain-containing protein 9	A0A0A6YWP9_MOUSE;A0A0A6YXY0_MOUSE;TXND9_MOUSE	0%;0%;0%	7.65757e-06	NaN
MOCK	1	A0A0A6YWS6;A0A0R4J114;Q8BTT6	UTP25 small subunit processome component;UTP25 small subunit processome component;Digestive organ expansion factor homolog	A0A0A6YWS6_MOUSE;A0A0R4J114_MOUSE;DIEXF_MOUSE	0%;0%;0%	5.9744e-06	NaN
MOCK	1	A0A0A6YWX1;E9Q9M5;J3KMM1;Q3UJD6;Q3UJD6-2	Ubiquitin carboxyl-terminal hydrolase 19;Ubiquitin carboxyl-terminal hydrolase 19;Ubiquitin carboxyl-terminal hydrolase 19;Ubiquitin carboxyl-terminal hydrolase 19;Isoform 2 of Ubiquitin carboxyl-terminal hydrolase 19	A0A0A6YWX1_MOUSE;E9Q9M5_MOUSE;J3KMM1_MOUSE;UBP19_MOUSE;UBP19_MOUSE	0%;0%;0%;0%;0%-2	7.68848e-07	NaN
MOCK	1	A0A0A6YWX1;E9Q9M5;J3KMM1;Q3UJD6;Q3UJD6-2	Ubiquitin carboxyl-terminal hydrolase 19;Ubiquitin carboxyl-terminal hydrolase 19;Ubiquitin carboxyl-terminal hydrolase 19;Ubiquitin carboxyl-terminal hydrolase 19;Isoform 2 of Ubiquitin carboxyl-terminal hydrolase 19	A0A0A6YWX1_MOUSE;E9Q9M5_MOUSE;J3KMM1_MOUSE;UBP19_MOUSE;UBP19_MOUSE	0%;0%;0%;0%;0%-2_Decoy	NaN	NaN
MOCK	1	A0A0A6YWY1;Q9Z1A9	TBC1 domain family member 8	A0A0A6YWY1_MOUSE;TBCD8_MOUSE	0%;0%	1.56451e-05	NaN
MOCK	1	A0A0A6YWZ1;Q9D061	Acyl-CoA-binding domain-containing protein 6 (Fragment);Acyl-CoA-binding domain-containing protein 6	A0A0A6YWZ1_MOUSE;ACBD6_MOUSE	0%;0%	2.17831e-05	NaN
MOCK	1	A0A0A6YX18;Q8BVE3	V-type proton ATPase subunit H	A0A0A6YX18_MOUSE;VATH_MOUSE	0%;0%	7.68848e-07	NaN
MOCK	1	A0A0A6YX25;D3Z4P2;P59481	VIP36-like protein (Fragment);VIP36-like protein;VIP36-like protein	A0A0A6YX25_MOUSE;D3Z4P2_MOUSE;LMA2L_MOUSE	0%;0%;0%	7.68848e-07	NaN
MOCK	1	A0A0A6YX73;Q8K1M3	cAMP-dependent protein kinase type II-alpha regulatory subunit;Protein kinase, cAMP dependent regulatory, type II alpha	A0A0A6YX73_MOUSE;Q8K1M3_MOUSE	0%;0%	7.68848e-07	NaN
MOCK	1	A0A0A6YX73;Q8K1M3	cAMP-dependent protein kinase type II-alpha regulatory subunit;Protein kinase, cAMP dependent regulatory, type II alpha	A0A0A6YX73_MOUSE;Q8K1M3_MOUSE	0%;0%	NaN	NaN
MOCK	1	A0A0A6YXG1;A0A668KMA1;E9PWX8;E9QPR4;Q811L6	Microtubule-associated serine/threonine-protein kinase 4	A0A0A6YXG1_MOUSE;A0A668KMA1_MOUSE;E9PWX8_MOUSE;E9QPR4_MOUSE;MAST4_MOUSE	0%;0%;0%;0%;0%	2.50452e-06	NaN
MOCK	1	A0A0A6YXG1;A0A668KMA1;E9PWX8;E9QPR4;Q811L6	Microtubule-associated serine/threonine-protein kinase 4	A0A0A6YXG1_MOUSE;A0A668KMA1_MOUSE;E9PWX8_MOUSE;E9QPR4_MOUSE;MAST4_MOUSE	0%;0%;0%;0%;0%	NaN	NaN
MOCK	1	A0A0A6YXH3;A2A8Z1;A2A8Z1-2;E9PXZ2;E9Q6C1;F6UHR6;Q5FWX7	Oxysterol-binding protein;Oxysterol-binding protein-related protein 9;Isoform 2 of Oxysterol-binding protein-related protein 9;Oxysterol-binding protein;Oxysterol-binding protein;Oxysterol-binding protein;Oxysterol-binding protein	A0A0A6YXH3_MOUSE;OSBL9_MOUSE;OSBL9_MOUSE;E9PXZ2_MOUSE;E9Q6C1_MOUSE;F6UHR6_MOUSE;Q5FWX7_MOUSE	0%;0%;0%-2;0%;0%;0%;0%	3.61532e-06	NaN
MOCK	1	A0A0A6YXM5	REST corepressor 3	A0A0A6YXM5_MOUSE	0	7.68848e-07	NaN
MOCK	1	A0A0A6YXM5	REST corepressor 3	A0A0A6YXM5_MOUSE	0	NaN	NaN
MOCK	1	A0A0A6YXR0;Q8BGS7;Q8BGS7-2	Choline/ethanolaminephosphotransferase 1 (Fragment);Choline/ethanolaminephosphotransferase 1;Isoform 2 of Choline/ethanolaminephosphotransferase 1	A0A0A6YXR0_MOUSE;CEPT1_MOUSE;CEPT1_MOUSE	0%;0%;0%-2	7.68848e-07	NaN
MOCK	1	A0A0A6YXS5;A0A0R4J0Q2;D3YUD3;D3YUL8;D3Z230;E9Q9A0;E9QAD0;F6R4N2;F6V2U0;Q3UEQ1	Inositol polyphosphate-4-phosphatase type I A	A0A0A6YXS5_MOUSE;A0A0R4J0Q2_MOUSE;D3YUD3_MOUSE;D3YUL8_MOUSE;D3Z230_MOUSE;E9Q9A0_MOUSE;E9QAD0_MOUSE;F6R4N2_MOUSE;F6V2U0_MOUSE;Q3UEQ1_MOUSE	0%;0%;0%;0%;0%;0%;0%;0%;0%;0%	1.35717e-06	NaN
MOCK	1	A0A0A6YXU9;P27090	Transforming growth factor beta;Transforming growth factor beta-2 proprotein	A0A0A6YXU9_MOUSE;TGFB2_MOUSE	0%;0%	7.68848e-07	NaN
MOCK	1	A0A0A6YXV8;A0A0A6YY67;H7BX08;Q8C1B1;Q8C1B1-2	Calmodulin-regulated spectrin-associated protein 2 (Fragment);Calmodulin-regulated spectrin-associated protein 2;Calmodulin-regulated spectrin-associated protein 2;Calmodulin-regulated spectrin-associated protein 2;Isoform 2 of Calmodulin-regulated spectrin-associated protein 2	A0A0A6YXV8_MOUSE;A0A0A6YY67_MOUSE;H7BX08_MOUSE;CAMP2_MOUSE;CAMP2_MOUSE	0%;0%;0%;0%;0%-2	3.64168e-05	NaN
MOCK	1	A0A0A6YY29;Q9CXW3	Calcyclin-binding protein (Fragment);Calcyclin-binding protein	A0A0A6YY29_MOUSE;CYBP_MOUSE	0%;0%	8.76689e-07	NaN
MOCK	1	A0A0A6YY29;Q9CXW3	Calcyclin-binding protein (Fragment);Calcyclin-binding protein	A0A0A6YY29_MOUSE;CYBP_MOUSE	0%;0%	NaN	NaN
MOCK	1	A0A0A6YY47;E9Q589;E9QB01;P13595;P13595-2;P13595-3	Neural cell adhesion molecule 1;Neural cell adhesion molecule 1;Neural cell adhesion molecule 1;Neural cell adhesion molecule 1;Isoform 2 of Neural cell adhesion molecule 1;Isoform 3 of Neural cell adhesion molecule 1	A0A0A6YY47_MOUSE;E9Q589_MOUSE;E9QB01_MOUSE;NCAM1_MOUSE;NCAM1_MOUSE;NCAM1_MOUSE	0%;0%;0%;0%;0%-2;0%-3	7.68848e-07	NaN
MOCK	1	A0A0A6YY47;E9Q589;E9QB01;P13595;P13595-2;P13595-3	Neural cell adhesion molecule 1;Neural cell adhesion molecule 1;Neural cell adhesion molecule 1;Neural cell adhesion molecule 1;Isoform 2 of Neural cell adhesion molecule 1;Isoform 3 of Neural cell adhesion molecule 1	A0A0A6YY47_MOUSE;E9Q589_MOUSE;E9QB01_MOUSE;NCAM1_MOUSE;NCAM1_MOUSE;NCAM1_MOUSE	0%;0%;0%;0%;0%-2;0%-3_Decoy	NaN	NaN
MOCK	1	A0A0A6YY83;A2RS43;E9Q2S0	Protocadherin 7	A0A0A6YY83_MOUSE;A2RS43_MOUSE;E9Q2S0_MOUSE	0%;0%;0%	7.68848e-07	NaN
MOCK	1	A0A0B4J1E2;Q9CSN1	SNW domain-containing protein 1	A0A0B4J1E2_MOUSE;SNW1_MOUSE	0%;0%	7.68848e-07	NaN
MOCK	1	A0A0B4J1E2;Q9CSN1	SNW domain-containing protein 1	A0A0B4J1E2_MOUSE;SNW1_MOUSE	0%;0%	NaN	NaN
MOCK	1	A0A0B4J1E5;Q99PM9	Uridine-cytidine kinase 2 (Fragment);Uridine-cytidine kinase 2	A0A0B4J1E5_MOUSE;UCK2_MOUSE	0%;0%	1.17183e-06	NaN
MOCK	1	A0A0B4J1E7	Importin subunit alpha-3	A0A0B4J1E7_MOUSE	0	1.00242e-06	NaN
MOCK	1	A0A0B4J1F1;A0A1L1STX8;Q8CI66	Stomatin-like protein 1	A0A0B4J1F1_MOUSE;A0A1L1STX8_MOUSE;STML1_MOUSE	0%;0%;0%	2.36707e-05	NaN
MOCK	1	A0A0B4J1F5;Q3U3D7;Q3U3D7-2;Q3U3D7-3	Transmembrane protein 131-like;Transmembrane protein 131-like;Isoform 2 of Transmembrane protein 131-like;Isoform 3 of Transmembrane protein 131-like	A0A0B4J1F5_MOUSE;T131L_MOUSE;T131L_MOUSE;T131L_MOUSE	0%;0%;0%-2;0%-3	1.03148e-06	NaN
MOCK	1	A0A0B4J1F5;Q3U3D7;Q3U3D7-2;Q3U3D7-3	Transmembrane protein 131-like;Transmembrane protein 131-like;Isoform 2 of Transmembrane protein 131-like;Isoform 3 of Transmembrane protein 131-like	A0A0B4J1F5_MOUSE;T131L_MOUSE;T131L_MOUSE;T131L_MOUSE	0%;0%;0%-2;0%-3_Decoy	NaN	NaN
MOCK	1	A0A0B4J1G5;Q9JHC9;Q9JHC9-2;Q9JHC9-3;Q9JHC9-4	ETS-related transcription factor Elf-2;ETS-related transcription factor Elf-2;Isoform 1 of ETS-related transcription factor Elf-2;Isoform 2 of ETS-related transcription factor Elf-2;Isoform 3 of ETS-related transcription factor Elf-2	A0A0B4J1G5_MOUSE;ELF2_MOUSE;ELF2_MOUSE;ELF2_MOUSE;ELF2_MOUSE	0%;0%;0%-2;0%-3;0%-4	1.85084e-05	NaN
MOCK	1	A0A0B4J1H7;A0A0B4J1H8	Immunoglobulin kappa variable 1-135 (Fragment);Immunoglobulin kappa variable 1-133 (Fragment)	A0A0B4J1H7_MOUSE;A0A0B4J1H8_MOUSE	0%;0%	7.68848e-07	NaN
MOCK	1	A0A0F6AIX5;A0A0F6AIX6;A0A1W2P6L7;A0A1W2P7C8;A0A1W2P7T7;Q8BVA5;Q8BVA5-2	Lipid droplet-associated hydrolase;Lipid droplet-associated hydrolase;Lipid droplet-associated hydrolase (Fragment);Lipid droplet-associated hydrolase;Lipid droplet-associated hydrolase (Fragment);Lipid droplet-associated hydrolase;Isoform 2 of Lipid droplet-associated hydrolase	A0A0F6AIX5_MOUSE;A0A0F6AIX6_MOUSE;A0A1W2P6L7_MOUSE;A0A1W2P7C8_MOUSE;A0A1W2P7T7_MOUSE;LDAH_MOUSE;LDAH_MOUSE	0%;0%;0%;0%;0%;0%;0%-2	7.68848e-07	NaN
MOCK	1	A0A0G2JDC3;E9Q2V5;Q3UTZ3	Microtubule-associated protein 11	A0A0G2JDC3_MOUSE;E9Q2V5_MOUSE;MA11_MOUSE	0%;0%;0%	1.66727e-05	NaN
MOCK	1	A0A0G2JDK3;A0A0G2JF29;A0A0G2JG79;A0A0G2JGU4;P53612;Q3TVF4;Q6PFA1;Q9JIF6	Geranylgeranyl transferase type-2 subunit beta (Fragment);Geranylgeranyl transferase type-2 subunit beta;Geranylgeranyl transferase type-2 subunit beta;Geranylgeranyl transferase type-2 subunit beta (Fragment);Geranylgeranyl transferase type-2 subunit beta;Geranylgeranyl transferase type-2 subunit beta;Geranylgeranyl transferase type-2 subunit beta;Geranylgeranyl transferase type-2 subunit beta	A0A0G2JDK3_MOUSE;A0A0G2JF29_MOUSE;A0A0G2JG79_MOUSE;A0A0G2JGU4_MOUSE;PGTB2_MOUSE;Q3TVF4_MOUSE;Q6PFA1_MOUSE;Q9JIF6_MOUSE	0%;0%;0%;0%;0%;0%;0%;0%	8.18433e-07	NaN
MOCK	1	A0A0G2JDM7;A0A0G2JE03;Q3TWF7;Q8BTZ4;Q8BTZ4-2	Anaphase-promoting complex subunit 5;Anaphase-promoting complex subunit 5;Anaphase-promoting complex subunit 5;Anaphase-promoting complex subunit 5;Isoform 2 of Anaphase-promoting complex subunit 5	A0A0G2JDM7_MOUSE;A0A0G2JE03_MOUSE;Q3TWF7_MOUSE;APC5_MOUSE;APC5_MOUSE	0%;0%;0%;0%;0%-2	7.68848e-07	NaN
MOCK	1	A0A0G2JDM7;A0A0G2JE03;Q3TWF7;Q8BTZ4;Q8BTZ4-2	Anaphase-promoting complex subunit 5;Anaphase-promoting complex subunit 5;Anaphase-promoting complex subunit 5;Anaphase-promoting complex subunit 5;Isoform 2 of Anaphase-promoting complex subunit 5	A0A0G2JDM7_MOUSE;A0A0G2JE03_MOUSE;Q3TWF7_MOUSE;APC5_MOUSE;APC5_MOUSE	0%;0%;0%;0%;0%-2_Decoy	NaN	NaN
MOCK	1	A0A0G2JDP0;O35387	HCLS1-associated protein X-1	A0A0G2JDP0_MOUSE;HAX1_MOUSE	0%;0%	7.68848e-07	NaN
MOCK	1	A0A0G2JDP0;O35387	HCLS1-associated protein X-1	A0A0G2JDP0_MOUSE;HAX1_MOUSE	0%;0%	NaN	NaN
MOCK	1	A0A0G2JDW7;Q6ZWU9	40S ribosomal protein S27 (Fragment);40S ribosomal protein S27	A0A0G2JDW7_MOUSE;RS27_MOUSE	0%;0%	7.68848e-07	NaN
MOCK	1	A0A0G2JDX9;A0A0G2JF61;P61969	LIM domain transcription factor LMO4 (Fragment);LIM domain transcription factor LMO4;LIM domain transcription factor LMO4	A0A0G2JDX9_MOUSE;A0A0G2JF61_MOUSE;LMO4_MOUSE	0%;0%;0%	2.1151e-05	NaN
MOCK	1	A0A0G2JDX9;A0A0G2JF61;P61969	LIM domain transcription factor LMO4 (Fragment);LIM domain transcription factor LMO4;LIM domain transcription factor LMO4	A0A0G2JDX9_MOUSE;A0A0G2JF61_MOUSE;LMO4_MOUSE	0%;0%;0%	NaN	NaN
MOCK	1	A0A0G2JDZ4;E9QNY3	Myosin regulatory light chain 10	A0A0G2JDZ4_MOUSE;E9QNY3_MOUSE	0%;0%	7.68848e-07	NaN
MOCK	1	A0A0G2JDZ9;E9Q804;E9QKG6;Q99NH0	Ankyrin repeat domain-containing protein 17	A0A0G2JDZ9_MOUSE;E9Q804_MOUSE;E9QKG6_MOUSE;ANR17_MOUSE	0%;0%;0%;0%	7.68848e-07	NaN
MOCK	1	A0A0G2JE08;A0A0G2JFB2;A0A0G2JFE0;A0A0G2JFP5;Q80VL1	Tudor and KH domain-containing protein	A0A0G2JE08_MOUSE;A0A0G2JFB2_MOUSE;A0A0G2JFE0_MOUSE;A0A0G2JFP5_MOUSE;TDRKH_MOUSE	0%;0%;0%;0%;0%	4.74065e-05	NaN
MOCK	1	A0A0G2JE25;A0A0G2JGP4;P08556;Q9D091	GTPase NRas (Fragment);GTPase NRas (Fragment);GTPase NRas;GTPase NRas	A0A0G2JE25_MOUSE;A0A0G2JGP4_MOUSE;RASN_MOUSE;Q9D091_MOUSE	0%;0%;0%;0%	7.68848e-07	NaN
MOCK	1	A0A0G2JE26;Q6DFX2	Anthrax toxin receptor;Anthrax toxin receptor 2	A0A0G2JE26_MOUSE;ANTR2_MOUSE	0%;0%	9.18555e-06	NaN
MOCK	1	A0A0G2JE52;P62835	Ras-related protein Rap-1A	A0A0G2JE52_MOUSE;RAP1A_MOUSE	0%;0%	7.68848e-07	NaN
MOCK	1	A0A0G2JE52;P62835	Ras-related protein Rap-1A	A0A0G2JE52_MOUSE;RAP1A_MOUSE	0%;0%	NaN	NaN
MOCK	1	A0A0G2JEC4;Q9JK48;Q9JK48-2	Endophilin-B1;Endophilin-B1;Isoform 2 of Endophilin-B1	A0A0G2JEC4_MOUSE;SHLB1_MOUSE;SHLB1_MOUSE	0%;0%;0%-2	7.68848e-07	NaN
MOCK	1	A0A0G2JEC4;Q9JK48;Q9JK48-2	Endophilin-B1;Endophilin-B1;Isoform 2 of Endophilin-B1	A0A0G2JEC4_MOUSE;SHLB1_MOUSE;SHLB1_MOUSE	0%;0%;0%-2_Decoy	NaN	NaN
MOCK	1	A0A0G2JEI5;A0A0G2JEQ3;A2AEC9;Q60770;Q60770-2	Syntaxin-binding protein 3 (Fragment);Syntaxin-binding protein 3;Syntaxin-binding protein 3;Syntaxin-binding protein 3;Isoform 2 of Syntaxin-binding protein 3	A0A0G2JEI5_MOUSE;A0A0G2JEQ3_MOUSE;A2AEC9_MOUSE;STXB3_MOUSE;STXB3_MOUSE	0%;0%;0%;0%;0%-2	5.88243e-06	NaN
MOCK	1	A0A0G2JEK2;P63254	Cysteine-rich protein 1	A0A0G2JEK2_MOUSE;CRIP1_MOUSE	0%;0%	7.68848e-07	NaN
MOCK	1	A0A0G2JEX1	Nexilin	A0A0G2JEX1_MOUSE	0	7.68848e-07	NaN
MOCK	1	A0A0G2JEX1	Nexilin	A0A0G2JEX1_MOUSE	0	NaN	NaN
MOCK	1	A0A0G2JEY3;A0A0G2JGY6;Q7TT00;Q7TT00-2	SPT20 SAGA complex component;SPT20 SAGA complex component;Transcription factor SPT20 homolog;Isoform 2 of Transcription factor SPT20 homolog	A0A0G2JEY3_MOUSE;A0A0G2JGY6_MOUSE;SP20H_MOUSE;SP20H_MOUSE	0%;0%;0%;0%-2	7.89097e-07	NaN
MOCK	1	A0A0G2JF30;G3UW75;Q8BUL5	Kelch-like protein 7	A0A0G2JF30_MOUSE;G3UW75_MOUSE;KLHL7_MOUSE	0%;0%;0%	7.68848e-07	NaN
MOCK	1	A0A0G2JF52;Q9R0Q6	Actin-related protein 2/3 complex subunit 1A	A0A0G2JF52_MOUSE;ARC1A_MOUSE	0%;0%	8.94662e-06	NaN
MOCK	1	A0A0G2JF55;Q4JK59	Methylcytosine dioxygenase TET2	A0A0G2JF55_MOUSE;TET2_MOUSE	0%;0%	7.35514e-06	NaN
MOCK	1	A0A0G2JF67;Q8CG03	Phosphodiesterase;cGMP-specific 3',5'-cyclic phosphodiesterase	A0A0G2JF67_MOUSE;PDE5A_MOUSE	0%;0%	7.68848e-07	NaN
MOCK	1	A0A0G2JFD4;Q3V1D3	AMP deaminase;AMP deaminase 1	A0A0G2JFD4_MOUSE;AMPD1_MOUSE	0%;0%	1.06488e-05	NaN
MOCK	1	A0A0G2JFH2	Microtubule-associated protein (Fragment)	A0A0G2JFH2_MOUSE	0	7.68848e-07	NaN
MOCK	1	A0A0G2JFH2	Microtubule-associated protein (Fragment)	A0A0G2JFH2_MOUSE	0	NaN	NaN
MOCK	1	A0A0G2JFH9;Q3U829	AP-5 complex subunit zeta-1	A0A0G2JFH9_MOUSE;AP5Z1_MOUSE	0%;0%	1.87739e-06	NaN
MOCK	1	A0A0G2JFI7;A0A0H2UKB6;Q8CFN5-4;Q8CFN5-5	Myocyte-specific enhancer factor 2C (Fragment);Myocyte-specific enhancer factor 2C;Isoform 4 of Myocyte-specific enhancer factor 2C;Isoform 5 of Myocyte-specific enhancer factor 2C	A0A0G2JFI7_MOUSE;A0A0H2UKB6_MOUSE;MEF2C_MOUSE;MEF2C_MOUSE	0%;0%;0%;0%	7.68848e-07	NaN
MOCK	1	A0A0G2JFI7;A0A0H2UKB6;Q8CFN5-4;Q8CFN5-5	Myocyte-specific enhancer factor 2C (Fragment);Myocyte-specific enhancer factor 2C;Isoform 4 of Myocyte-specific enhancer factor 2C;Isoform 5 of Myocyte-specific enhancer factor 2C	A0A0G2JFI7_MOUSE;A0A0H2UKB6_MOUSE;MEF2C_MOUSE;MEF2C_MOUSE	0%;0%;0%;0%	NaN	NaN
MOCK	1	A0A0G2JFJ6;Q7TPD0	Integrator complex subunit 3	A0A0G2JFJ6_MOUSE;INT3_MOUSE	0%;0%	7.68848e-07	NaN
MOCK	1	A0A0G2JFR7;Q7TND5	Ribosome production factor 1	A0A0G2JFR7_MOUSE;RPF1_MOUSE	0%;0%	9.22398e-06	NaN
MOCK	1	A0A0G2JFV4;Q9D0C1	E3 ubiquitin-protein ligase RNF115	A0A0G2JFV4_MOUSE;RN115_MOUSE	0%;0%	7.68848e-07	NaN
MOCK	1	A0A0G2JFY5;A0A0G2JGW9;Q3TUE1;Q3UUU2;Q91WJ8	Far upstream element-binding protein 1	A0A0G2JFY5_MOUSE;A0A0G2JGW9_MOUSE;Q3TUE1_MOUSE;Q3UUU2_MOUSE;FUBP1_MOUSE	0%;0%;0%;0%;0%	1.3348e-05	NaN
MOCK	1	A0A0G2JFZ4;E9Q7M2	TSC22 domain family, member 2;TSC22 domain family, member 2	A0A0G2JFZ4_MOUSE;E9Q7M2_MOUSE	0%;0%	2.75611e-06	NaN
MOCK	1	A0A0G2JG13;A0A0G2JGN5;E9Q4F2	Kelch-like protein 18	A0A0G2JG13_MOUSE;A0A0G2JGN5_MOUSE;KLH18_MOUSE	0%;0%;0%	7.68848e-07	NaN
MOCK	1	A0A0G2JG52;E9PVP1	Crystallin beta-gamma domain-containing 1	A0A0G2JG52_MOUSE;E9PVP1_MOUSE	0%;0%	1.20894e-05	NaN
MOCK	1	A0A0G2JGD2;P07091	Protein S100-A4 (Fragment);Protein S100-A4	A0A0G2JGD2_MOUSE;S10A4_MOUSE	0%;0%	7.68848e-07	NaN
MOCK	1	A0A0G2JGG7;Q6S5J6;Q6S5J6-2;Q6S5J6-3;Q6S5J6-4	Krev interaction trapped protein 1;Krev interaction trapped protein 1;Isoform 2 of Krev interaction trapped protein 1;Isoform 3 of Krev interaction trapped protein 1;Isoform 4 of Krev interaction trapped protein 1	A0A0G2JGG7_MOUSE;KRIT1_MOUSE;KRIT1_MOUSE;KRIT1_MOUSE;KRIT1_MOUSE	0%;0%;0%-2;0%-3;0%-4	7.82461e-07	NaN
MOCK	1	A0A0G2JGG7;Q6S5J6;Q6S5J6-2;Q6S5J6-3;Q6S5J6-4	Krev interaction trapped protein 1;Krev interaction trapped protein 1;Isoform 2 of Krev interaction trapped protein 1;Isoform 3 of Krev interaction trapped protein 1;Isoform 4 of Krev interaction trapped protein 1	A0A0G2JGG7_MOUSE;KRIT1_MOUSE;KRIT1_MOUSE;KRIT1_MOUSE;KRIT1_MOUSE	0%;0%;0%-2;0%-3;0%-4_Decoy	NaN	NaN
MOCK	1	A0A0G2JGI1	Nexilin	A0A0G2JGI1_MOUSE	0	7.68848e-07	NaN
MOCK	1	A0A0G2JGI9;F8VPN4	Amylo-1,6-glucosidase, 4-alpha-glucanotransferase;Amylo-1,6-glucosidase, 4-alpha-glucanotransferase	A0A0G2JGI9_MOUSE;F8VPN4_MOUSE	0%;0%	7.68848e-07	NaN
MOCK	1	A0A0G2JGI9;F8VPN4	Amylo-1,6-glucosidase, 4-alpha-glucanotransferase;Amylo-1,6-glucosidase, 4-alpha-glucanotransferase	A0A0G2JGI9_MOUSE;F8VPN4_MOUSE	0%;0%	NaN	NaN
MOCK	1	A0A0G2JGQ4;P54729	NEDD8 ultimate buster 1	A0A0G2JGQ4_MOUSE;NUB1_MOUSE	0%;0%	7.68848e-07	NaN
MOCK	1	A0A0G2JGQ4;P54729	NEDD8 ultimate buster 1	A0A0G2JGQ4_MOUSE;NUB1_MOUSE	0%;0%	NaN	NaN
MOCK	1	A0A0G2JGQ6;Q9JLM8	Serine/threonine-protein kinase DCLK1	A0A0G2JGQ6_MOUSE;DCLK1_MOUSE	0%;0%	7.68848e-07	NaN
MOCK	1	A0A0G2JGQ6;Q9JLM8	Serine/threonine-protein kinase DCLK1	A0A0G2JGQ6_MOUSE;DCLK1_MOUSE	0%;0%	NaN	NaN
MOCK	1	A0A0G2JGS4;E9Q1T1;E9Q1W0;Q6PHZ2-5	Calcium/calmodulin-dependent protein kinase type II subunit delta;Calcium/calmodulin-dependent protein kinase type II subunit delta;Calcium/calmodulin-dependent protein kinase type II subunit delta;Isoform 4 of Calcium/calmodulin-dependent protein kinase type II subunit delta	A0A0G2JGS4_MOUSE;E9Q1T1_MOUSE;E9Q1W0_MOUSE;KCC2D_MOUSE	0%;0%;0%;0%	7.68848e-07	NaN
MOCK	1	A0A0G2JGS4;E9Q1T1;E9Q1W0;Q6PHZ2-5	Calcium/calmodulin-dependent protein kinase type II subunit delta;Calcium/calmodulin-dependent protein kinase type II subunit delta;Calcium/calmodulin-dependent protein kinase type II subunit delta;Isoform 4 of Calcium/calmodulin-dependent protein kinase type II subunit delta	A0A0G2JGS4_MOUSE;E9Q1T1_MOUSE;E9Q1W0_MOUSE;KCC2D_MOUSE	0%;0%;0%;0%	NaN	NaN
MOCK	1	A0A0G2JGV7;A0A140T8R8;A0A1Y7VP24;Q3UT23;Q9QZ73	DCN1-like protein (Fragment);DCN1-like protein (Fragment);DCN1-like protein;DCN1-like protein;DCN1-like protein 1	A0A0G2JGV7_MOUSE;A0A140T8R8_MOUSE;A0A1Y7VP24_MOUSE;Q3UT23_MOUSE;DCNL1_MOUSE	0%;0%;0%;0%;0%	1.002e-05	NaN
MOCK	1	A0A0G2JGV7;A0A140T8R8;A0A1Y7VP24;Q3UT23;Q9QZ73	DCN1-like protein (Fragment);DCN1-like protein (Fragment);DCN1-like protein;DCN1-like protein;DCN1-like protein 1	A0A0G2JGV7_MOUSE;A0A140T8R8_MOUSE;A0A1Y7VP24_MOUSE;Q3UT23_MOUSE;DCNL1_MOUSE	0%;0%;0%;0%;0%	NaN	NaN
MOCK	1	A0A0G2JGW0;Q91Z31;Q91Z31-2	Polypyrimidine tract-binding protein 2;Polypyrimidine tract-binding protein 2;Isoform 2 of Polypyrimidine tract-binding protein 2	A0A0G2JGW0_MOUSE;PTBP2_MOUSE;PTBP2_MOUSE	0%;0%;0%-2	7.50783e-06	NaN
MOCK	1	A0A0G2JH04;P63073	Eukaryotic translation initiation factor 4E	A0A0G2JH04_MOUSE;IF4E_MOUSE	0%;0%	7.68848e-07	NaN
MOCK	1	A0A0G2JH04;P63073	Eukaryotic translation initiation factor 4E	A0A0G2JH04_MOUSE;IF4E_MOUSE	0%;0%	NaN	NaN
MOCK	1	A0A0G2JH14;Q9JK91	DNA mismatch repair protein Mlh1	A0A0G2JH14_MOUSE;MLH1_MOUSE	0%;0%	1.12767e-05	NaN
MOCK	1	A0A0G2JH17;K3W4P2;Q6P4S8	Integrator complex subunit 1	A0A0G2JH17_MOUSE;K3W4P2_MOUSE;INT1_MOUSE	0%;0%;0%	7.68848e-07	NaN
MOCK	1	A0A0G2JH17;K3W4P2;Q6P4S8	Integrator complex subunit 1	A0A0G2JH17_MOUSE;K3W4P2_MOUSE;INT1_MOUSE	0%;0%;0%	NaN	NaN
MOCK	1	A0A0H2UH19;Q5DW34	Histone-lysine N-methyltransferase EHMT1	A0A0H2UH19_MOUSE;EHMT1_MOUSE	0%;0%	7.68848e-07	NaN
MOCK	1	A0A0H2UH20;D3Z4U0;E9PUD0;Q9R020;Q9R020-2	Zinc finger Ran-binding domain-containing protein 2 (Fragment);Zinc finger Ran-binding domain-containing protein 2;Zinc finger Ran-binding domain-containing protein 2;Zinc finger Ran-binding domain-containing protein 2;Isoform 2 of Zinc finger Ran-binding domain-containing protein 2	A0A0H2UH20_MOUSE;D3Z4U0_MOUSE;E9PUD0_MOUSE;ZRAB2_MOUSE;ZRAB2_MOUSE	0%;0%;0%;0%;0%-2	1.75077e-05	NaN
MOCK	1	A0A0H2UH20;D3Z4U0;E9PUD0;Q9R020;Q9R020-2	Zinc finger Ran-binding domain-containing protein 2 (Fragment);Zinc finger Ran-binding domain-containing protein 2;Zinc finger Ran-binding domain-containing protein 2;Zinc finger Ran-binding domain-containing protein 2;Isoform 2 of Zinc finger Ran-binding domain-containing protein 2	A0A0H2UH20_MOUSE;D3Z4U0_MOUSE;E9PUD0_MOUSE;ZRAB2_MOUSE;ZRAB2_MOUSE	0%;0%;0%;0%;0%-2_Decoy	NaN	NaN
MOCK	1	A0A0H2UH22;E9Q969;Q812E0	Cytoplasmic polyadenylation element-binding protein 2	A0A0H2UH22_MOUSE;E9Q969_MOUSE;CPEB2_MOUSE	0%;0%;0%	7.82631e-07	NaN
MOCK	1	A0A0J9YSF5;A0A286YD24;A0A286YDM2;A0A286YE34;B8JJX8;B8JJX9;B8JJY0;H3BJN0;Q4QQP3;Q80VN4;Q91W94	Zinc finger protein 729b (Fragment);Zinc finger protein 65 (Fragment);Predicted gene, 49345 (Fragment);Predicted gene, 49345 (Fragment);Zinc finger protein 738;Zinc finger protein 65 (Fragment);Zinc finger protein 65 (Fragment);Zinc finger protein 738 (Fragment);Zinc finger protein 729a;AA987161 protein;Zfp71-rs1 protein	A0A0J9YSF5_MOUSE;A0A286YD24_MOUSE;A0A286YDM2_MOUSE;A0A286YE34_MOUSE;B8JJX8_MOUSE;B8JJX9_MOUSE;B8JJY0_MOUSE;H3BJN0_MOUSE;Q4QQP3_MOUSE;Q80VN4_MOUSE;Q91W94_MOUSE	0%;0%;0%;0%;0%;0%;0%;0%;0%;0%;0%	5.30061e-06	NaN
MOCK	1	A0A0J9YTR9;A0A0J9YTU7;A0A0J9YTW1;A0A0J9YU37;A0A0J9YU89;A0A0J9YU91;A0A0J9YUG4;A0A0J9YUK1;A0A0J9YUP9;A0A0J9YUR0;A0A0J9YUT3;A0A0J9YUT7;A0A0J9YUX6;A0A0J9YUZ0;A0A0J9YV50;A0A0J9YVB3;A0A0J9YVG2;A0A0J9YVI1;E9Q8G4;Q60722;Q60722-2;Q60722-3;Q91YV0	Transcription factor 4;Transcription factor 4;Transcription factor 4;Transcription factor 4;Transcription factor 4;Transcription factor 4 (Fragment);Transcription factor 4;Transcription factor 4;Transcription factor 4;Transcription factor 4 (Fragment);Transcription factor 4 (Fragment);Transcription factor 4 (Fragment);Transcription factor 4 (Fragment);Transcription factor 4;Transcription factor 4…	A0A0J9YTR9_MOUSE;A0A0J9YTU7_MOUSE;A0A0J9YTW1_MOUSE;A0A0J9YU37_MOUSE;A0A0J9YU89_MOUSE;A0A0J9YU91_MOUSE;A0A0J9YUG4_MOUSE;A0A0J9YUK1_MOUSE;A0A0J9YUP9_MOUSE;A0A0J9YUR0_MOUSE;A0A0J9YUT3_MOUSE;A0A0J9YUT7_MOUSE;A0A0J9YUX6_MOUSE;A0A0J9YUZ0_MOUSE;A0A0J9YV50_MOUSE;A0A0J9YVB3_MOUSE;A0A0J9YVG2_MOUSE;A0A0J9YVI1_MOUSE;E9Q8G4_MOUSE;ITF2_MOUSE;ITF2_MOUSE;ITF2_MOUSE;Q91YV0_MOUSE	0%;0%;0%;0%;0%;0%;0%;0%;0%;0%;0%;0%;0%;0%;0%;0%;0%;0%;0%;0%;0%-2;0%-3;0%	8.24598e-06	NaN
MOCK	1	A0A0J9YTU3;A0A0J9YUR2;Q5SXY1;Q5SXY1-3	Cytospin-B;Cytospin-B;Cytospin-B;Isoform 4 of Cytospin-B	A0A0J9YTU3_MOUSE;A0A0J9YUR2_MOUSE;CYTSB_MOUSE;CYTSB_MOUSE	0%;0%;0%;0%-3	7.68848e-07	NaN
MOCK	1	A0A0J9YTV1;A0A0J9YVJ6;E9Q9A5;G5E8N7;Q9JLV6;Q9JLV6-2	Bifunctional polynucleotide phosphatase/kinase;Bifunctional polynucleotide phosphatase/kinase;Bifunctional polynucleotide phosphatase/kinase;Bifunctional polynucleotide phosphatase/kinase;Bifunctional polynucleotide phosphatase/kinase;Isoform 2 of Bifunctional polynucleotide phosphatase/kinase	A0A0J9YTV1_MOUSE;A0A0J9YVJ6_MOUSE;E9Q9A5_MOUSE;G5E8N7_MOUSE;PNKP_MOUSE;PNKP_MOUSE	0%;0%;0%;0%;0%;0%-2	1.10495e-05	NaN
MOCK	1	A0A0J9YTV1;A0A0J9YVJ6;E9Q9A5;G5E8N7;Q9JLV6;Q9JLV6-2	Bifunctional polynucleotide phosphatase/kinase;Bifunctional polynucleotide phosphatase/kinase;Bifunctional polynucleotide phosphatase/kinase;Bifunctional polynucleotide phosphatase/kinase;Bifunctional polynucleotide phosphatase/kinase;Isoform 2 of Bifunctional polynucleotide phosphatase/kinase	A0A0J9YTV1_MOUSE;A0A0J9YVJ6_MOUSE;E9Q9A5_MOUSE;G5E8N7_MOUSE;PNKP_MOUSE;PNKP_MOUSE	0%;0%;0%;0%;0%;0%-2_Decoy	NaN	NaN
MOCK	1	A0A0J9YTV5;E9Q7W0;P31266;P31266-2;Q3U6F1	Recombining-binding protein suppressor of hairless;Recombining-binding protein suppressor of hairless;Recombining binding protein suppressor of hairless;Isoform 2 of Recombining binding protein suppressor of hairless;Recombining-binding protein suppressor of hairless	A0A0J9YTV5_MOUSE;E9Q7W0_MOUSE;SUH_MOUSE;SUH_MOUSE;Q3U6F1_MOUSE	0%;0%;0%;0%-2;0%	7.68848e-07	NaN
MOCK	1	A0A0J9YTY0;A0A0J9YUL3;Q8C1B7;Q8C1B7-2;Q8C1B7-3	Septin-11;Septin-11;Septin-11;Isoform 2 of Septin-11;Isoform 3 of Septin-11	A0A0J9YTY0_MOUSE;A0A0J9YUL3_MOUSE;SEP11_MOUSE;SEP11_MOUSE;SEP11_MOUSE	0%;0%;0%;0%-2;0%-3	7.68848e-07	NaN
MOCK	1	A0A0J9YU61;O08785;O08785-2	Circadian locomoter output cycles protein kaput;Circadian locomoter output cycles protein kaput;Isoform Short of Circadian locomoter output cycles protein kaput	A0A0J9YU61_MOUSE;CLOCK_MOUSE;CLOCK_MOUSE	0%;0%;0%-2	8.39364e-07	NaN
MOCK	1	A0A0J9YU62;O88712;O88712-2	C-terminal-binding protein 1;C-terminal-binding protein 1;Isoform 2 of C-terminal-binding protein 1	A0A0J9YU62_MOUSE;CTBP1_MOUSE;CTBP1_MOUSE	0%;0%;0%-2	7.68848e-07	NaN
MOCK	1	A0A0J9YU62;O88712;O88712-2	C-terminal-binding protein 1;C-terminal-binding protein 1;Isoform 2 of C-terminal-binding protein 1	A0A0J9YU62_MOUSE;CTBP1_MOUSE;CTBP1_MOUSE	0%;0%;0%-2_Decoy	NaN	NaN
MOCK	1	A0A0J9YUD5;B9EJ54	Nucleoporin 205	A0A0J9YUD5_MOUSE;B9EJ54_MOUSE	0%;0%	7.68848e-07	NaN
MOCK	1	A0A0J9YUD5;B9EJ54	Nucleoporin 205	A0A0J9YUD5_MOUSE;B9EJ54_MOUSE	0%;0%	NaN	NaN
MOCK	1	A0A0J9YUI1;D3Z4U3;P61087	Ubiquitin-conjugating enzyme E2 K	A0A0J9YUI1_MOUSE;D3Z4U3_MOUSE;UBE2K_MOUSE	0%;0%;0%	6.75498e-06	NaN
MOCK	1	A0A0J9YUI3;A0A0J9YVJ2;Q9CQT5	Proteasome maturation protein	A0A0J9YUI3_MOUSE;A0A0J9YVJ2_MOUSE;POMP_MOUSE	0%;0%;0%	7.68848e-07	NaN
MOCK	1	A0A0J9YUP5;F8VQG7	NEDD4-binding protein 2 (Fragment);NEDD4-binding protein 2	A0A0J9YUP5_MOUSE;F8VQG7_MOUSE	0%;0%	6.08193e-06	NaN
MOCK	1	A0A0J9YUP5;F8VQG7	NEDD4-binding protein 2 (Fragment);NEDD4-binding protein 2	A0A0J9YUP5_MOUSE;F8VQG7_MOUSE	0%;0%	NaN	NaN
MOCK	1	A0A0J9YUQ8	Gelsolin (Fragment)	A0A0J9YUQ8_MOUSE	0	4.54578e-05	NaN
MOCK	1	A0A0J9YUQ8	Gelsolin (Fragment)	A0A0J9YUQ8_MOUSE	0	NaN	NaN
MOCK	1	A0A0J9YV01;A0A0J9YVF6;A0A0M3HEP2;H9H9S3;Q9R0G7	Zinc finger E-box-binding homeobox 2;Zinc finger E-box-binding homeobox 2 (Fragment);Zinc finger E-box-binding homeobox 2;Zinc finger E-box-binding homeobox 2;Zinc finger E-box-binding homeobox 2	A0A0J9YV01_MOUSE;A0A0J9YVF6_MOUSE;A0A0M3HEP2_MOUSE;H9H9S3_MOUSE;ZEB2_MOUSE	0%;0%;0%;0%;0%	8.09371e-06	NaN
MOCK	1	A0A0J9YVH9;Q99LS3	Phosphoserine phosphatase (Fragment);Phosphoserine phosphatase	A0A0J9YVH9_MOUSE;SERB_MOUSE	0%;0%	7.68848e-07	NaN
MOCK	1	A0A0M3HEP3;Q99M04	Lipoyl synthase, mitochondrial;Lipoyl synthase, mitochondrial	A0A0M3HEP3_MOUSE;LIAS_MOUSE	0%;0%	7.64528e-06	NaN
MOCK	1	A0A0N4SUH4;Q8BKS9	Pumilio homolog 3	A0A0N4SUH4_MOUSE;PUM3_MOUSE	0%;0%	7.68848e-07	NaN
MOCK	1	A0A0N4SUH4;Q8BKS9	Pumilio homolog 3	A0A0N4SUH4_MOUSE;PUM3_MOUSE	0%;0%	NaN	NaN
MOCK	1	A0A0N4SUH8;D3Z285;Q9QZ23	NFU1 iron-sulfur cluster scaffold homolog, mitochondrial;NFU1 iron-sulfur cluster scaffold homolog, mitochondrial (Fragment);NFU1 iron-sulfur cluster scaffold homolog, mitochondrial	A0A0N4SUH8_MOUSE;D3Z285_MOUSE;NFU1_MOUSE	0%;0%;0%	2.05009e-05	NaN
MOCK	1	A0A0N4SUJ0;A0A0N4SV74;Q6PGL7;Q6PGL7-2	WASH complex subunit 2 (Fragment);WASH complex subunit 2 (Fragment);WASH complex subunit 2;Isoform 2 of WASH complex subunit 2	A0A0N4SUJ0_MOUSE;A0A0N4SV74_MOUSE;WASC2_MOUSE;WASC2_MOUSE	0%;0%;0%;0%-2	3.19326e-05	NaN
MOCK	1	A0A0N4SUN3;A0A0N4SVX9;E9PXU9	Dysferlin	A0A0N4SUN3_MOUSE;A0A0N4SVX9_MOUSE;E9PXU9_MOUSE	0%;0%;0%	7.68848e-07	NaN
MOCK	1	A0A0N4SUN3;A0A0N4SVX9;E9PXU9	Dysferlin	A0A0N4SUN3_MOUSE;A0A0N4SVX9_MOUSE;E9PXU9_MOUSE	0%;0%;0%	NaN	NaN
MOCK	1	A0A0N4SUU0;A0A0N4SUY3;A0A0N4SV65;A0A0N4SWD7;A0A0N4SWF5;A0A1L1SQF5;E9Q6H8	Pleckstrin homology domain-containing, family A member 5 (Fragment);Pleckstrin homology domain-containing, family A member 5 (Fragment);Pleckstrin homology domain-containing, family A member 5 (Fragment);Pleckstrin homology domain-containing, family A member 5 (Fragment);Pleckstrin homology domain-containing, family A member 5 (Fragment);Pleckstrin homology domain-containing, family A member 5 (F…	A0A0N4SUU0_MOUSE;A0A0N4SUY3_MOUSE;A0A0N4SV65_MOUSE;A0A0N4SWD7_MOUSE;A0A0N4SWF5_MOUSE;A0A1L1SQF5_MOUSE;E9Q6H8_MOUSE	0%;0%;0%;0%;0%;0%;0%	1.77626e-06	NaN
MOCK	1	A0A0N4SUV6;Q9JHW4	Selenocysteine-specific elongation factor	A0A0N4SUV6_MOUSE;SELB_MOUSE	0%;0%	1.16287e-05	NaN
MOCK	1	A0A0N4SV10;A0A0N4SVC4;Q9D4V0	Ethanolamine kinase 1	A0A0N4SV10_MOUSE;A0A0N4SVC4_MOUSE;EKI1_MOUSE	0%;0%;0%	7.68848e-07	NaN
MOCK	1	A0A0N4SV66;C0HKE1;C0HKE2;C0HKE3;C0HKE4;C0HKE5;C0HKE6;C0HKE7;C0HKE8;C0HKE9;Q64523;Q6GSS7;Q8BFU2;Q8CGP4;Q8CGP5;Q8CGP6;Q8CGP7;Q8R1M2	Histone H2A;Histone H2A type 1-B;Histone H2A type 1-C;Histone H2A type 1-D;Histone H2A type 1-E;Histone H2A type 1-G;Histone H2A type 1-I;Histone H2A type 1-N;Histone H2A type 1-O;Histone H2A type 1-P;Histone H2A type 2-C;Histone H2A type 2-A;Histone H2A type 3;Histone H2A;Histone H2A type 1-F;Histone H2A type 1-H;Histone H2A type 1-K;Histone H2A.J	A0A0N4SV66_MOUSE;H2A1B_MOUSE;H2A1C_MOUSE;H2A1D_MOUSE;H2A1E_MOUSE;H2A1G_MOUSE;H2A1I_MOUSE;H2A1N_MOUSE;H2A1O_MOUSE;H2A1P_MOUSE;H2A2C_MOUSE;H2A2A_MOUSE;H2A3_MOUSE;Q8CGP4_MOUSE;H2A1F_MOUSE;H2A1H_MOUSE;H2A1K_MOUSE;H2AJ_MOUSE	0%;0%;0%;0%;0%;0%;0%;0%;0%;0%;0%;0%;0%;0%;0%;0%;0%;0%	7.68848e-07	NaN
MOCK	1	A0A0N4SV66;C0HKE1;C0HKE2;C0HKE3;C0HKE4;C0HKE5;C0HKE6;C0HKE7;C0HKE8;C0HKE9;Q64523;Q6GSS7;Q8BFU2;Q8CGP4;Q8CGP5;Q8CGP6;Q8CGP7;Q8R1M2	Histone H2A;Histone H2A type 1-B;Histone H2A type 1-C;Histone H2A type 1-D;Histone H2A type 1-E;Histone H2A type 1-G;Histone H2A type 1-I;Histone H2A type 1-N;Histone H2A type 1-O;Histone H2A type 1-P;Histone H2A type 2-C;Histone H2A type 2-A;Histone H2A type 3;Histone H2A;Histone H2A type 1-F;Histone H2A type 1-H;Histone H2A type 1-K;Histone H2A.J	A0A0N4SV66_MOUSE;H2A1B_MOUSE;H2A1C_MOUSE;H2A1D_MOUSE;H2A1E_MOUSE;H2A1G_MOUSE;H2A1I_MOUSE;H2A1N_MOUSE;H2A1O_MOUSE;H2A1P_MOUSE;H2A2C_MOUSE;H2A2A_MOUSE;H2A3_MOUSE;Q8CGP4_MOUSE;H2A1F_MOUSE;H2A1H_MOUSE;H2A1K_MOUSE;H2AJ_MOUSE	0%;0%;0%;0%;0%;0%;0%;0%;0%;0%;0%;0%;0%;0%;0%;0%;0%;0%	NaN	NaN
MOCK	1	A0A0N4SV80;E9QML5;Q61464;Q61464-4	Zinc finger protein 638;Zinc finger protein 638;Zinc finger protein 638;Isoform 4 of Zinc finger protein 638	A0A0N4SV80_MOUSE;E9QML5_MOUSE;ZN638_MOUSE;ZN638_MOUSE	0%;0%;0%;0%-4	7.68848e-07	NaN
MOCK	1	A0A0N4SV80;E9QML5;Q61464;Q61464-4	Zinc finger protein 638;Zinc finger protein 638;Zinc finger protein 638;Isoform 4 of Zinc finger protein 638	A0A0N4SV80_MOUSE;E9QML5_MOUSE;ZN638_MOUSE;ZN638_MOUSE	0%;0%;0%;0%-4_Decoy	NaN	NaN
MOCK	1	A0A0N4SVB8;Q9CQW2	ADP-ribosylation factor-like protein 8B	A0A0N4SVB8_MOUSE;ARL8B_MOUSE	0%;0%	7.68848e-07	NaN
MOCK	1	A0A0N4SVB8;Q9CQW2	ADP-ribosylation factor-like protein 8B	A0A0N4SVB8_MOUSE;ARL8B_MOUSE	0%;0%	NaN	NaN
MOCK	1	A0A0N4SVC2;E9QP00;Q6PFR5	Transformer-2 protein homolog alpha	A0A0N4SVC2_MOUSE;E9QP00_MOUSE;TRA2A_MOUSE	0%;0%;0%	7.68848e-07	NaN
MOCK	1	A0A0N4SVF0;Q6ZWY8	Thymosin beta-10	A0A0N4SVF0_MOUSE;TYB10_MOUSE	0%;0%	7.68848e-07	NaN
MOCK	1	A0A0N4SVH3;A0A0R4J0U2;Q0VGB7	Serine/threonine-protein phosphatase 4 regulatory subunit 2 (Fragment);Serine/threonine-protein phosphatase 4 regulatory subunit 2;Serine/threonine-protein phosphatase 4 regulatory subunit 2	A0A0N4SVH3_MOUSE;A0A0R4J0U2_MOUSE;PP4R2_MOUSE	0%;0%;0%	7.95489e-07	NaN
MOCK	1	A0A0N4SVL0;A0A0R4J112;A2AMI2;Q80XI3;Q80XI3-2;Q80XI3-3;Q80XI3-4;Z4YKC4	Eukaryotic translation initiation factor 4 gamma 3;Eukaryotic translation initiation factor 4 gamma 3;Eukaryotic translation initiation factor 4 gamma 3;Eukaryotic translation initiation factor 4 gamma 3;Isoform 2 of Eukaryotic translation initiation factor 4 gamma 3;Isoform 3 of Eukaryotic translation initiation factor 4 gamma 3;Isoform 4 of Eukaryotic translation initiation factor 4 gamma 3;Euk…	A0A0N4SVL0_MOUSE;A0A0R4J112_MOUSE;A2AMI2_MOUSE;IF4G3_MOUSE;IF4G3_MOUSE;IF4G3_MOUSE;IF4G3_MOUSE;Z4YKC4_MOUSE	0%;0%;0%;0%;0%-2;0%-3;0%-4;0%	7.68848e-07	NaN
MOCK	1	A0A0N4SVL0;A0A0R4J112;A2AMI2;Q80XI3;Q80XI3-2;Q80XI3-3;Q80XI3-4;Z4YKC4	Eukaryotic translation initiation factor 4 gamma 3;Eukaryotic translation initiation factor 4 gamma 3;Eukaryotic translation initiation factor 4 gamma 3;Eukaryotic translation initiation factor 4 gamma 3;Isoform 2 of Eukaryotic translation initiation factor 4 gamma 3;Isoform 3 of Eukaryotic translation initiation factor 4 gamma 3;Isoform 4 of Eukaryotic translation initiation factor 4 gamma 3;Euk…	A0A0N4SVL0_MOUSE;A0A0R4J112_MOUSE;A2AMI2_MOUSE;IF4G3_MOUSE;IF4G3_MOUSE;IF4G3_MOUSE;IF4G3_MOUSE;Z4YKC4_MOUSE	0%;0%;0%;0%;0%-2;0%-3;0%-4;0%	NaN	NaN
MOCK	1	A0A0N4SVT8	DnaJ homolog subfamily B member 8 (Fragment)	A0A0N4SVT8_MOUSE	0	7.68848e-07	NaN
MOCK	1	A0A0N4SW06;Q91WI7;Q91WI7-2	KICSTOR complex protein ITFG2;KICSTOR complex protein ITFG2;Isoform 2 of KICSTOR complex protein ITFG2	A0A0N4SW06_MOUSE;ITFG2_MOUSE;ITFG2_MOUSE	0%;0%;0%-2	8.30633e-07	NaN
MOCK	1	A0A0N4SW28;Q9DAS9	Guanine nucleotide-binding protein subunit gamma;Guanine nucleotide-binding protein G(I)/G(S)/G(O) subunit gamma-12	A0A0N4SW28_MOUSE;GBG12_MOUSE	0%;0%	7.68848e-07	NaN
MOCK	1	A0A0N4SW73	Rab11 family-interacting protein 5	A0A0N4SW73_MOUSE	0	7.68848e-07	NaN
MOCK	1	A0A0N4SW73	Rab11 family-interacting protein 5	A0A0N4SW73_MOUSE	0	NaN	NaN
MOCK	1	A0A0N4SWA2;A0A0R4J0B6;D3YZX5;D3Z150;Q7TMS5;S4R2E1	Broad substrate-specificity ATP-binding cassette transporter ABCG2 (Fragment);Broad substrate-specificity ATP-binding cassette transporter ABCG2;Broad substrate-specificity ATP-binding cassette transporter ABCG2 (Fragment);Broad substrate-specificity ATP-binding cassette transporter ABCG2 (Fragment);Broad substrate specificity ATP-binding cassette transporter ABCG2;Broad substrate-specificity ATP…	A0A0N4SWA2_MOUSE;A0A0R4J0B6_MOUSE;D3YZX5_MOUSE;D3Z150_MOUSE;ABCG2_MOUSE;S4R2E1_MOUSE	0%;0%;0%;0%;0%;0%	7.68848e-07	NaN
MOCK	1	A0A0N4SWD3;Q9CQF9	Prenylcysteine oxidase	A0A0N4SWD3_MOUSE;PCYOX_MOUSE	0%;0%	1.22501e-05	NaN
MOCK	1	A0A0N4SWD3;Q9CQF9	Prenylcysteine oxidase	A0A0N4SWD3_MOUSE;PCYOX_MOUSE	0%;0%	NaN	NaN
MOCK	1	A0A0R3P9C8;Q9DC69	NADH dehydrogenase [ubiquinone] 1 alpha subcomplex subunit 9, mitochondrial;NADH dehydrogenase [ubiquinone] 1 alpha subcomplex subunit 9, mitochondrial	A0A0R3P9C8_MOUSE;NDUA9_MOUSE	0%;0%	7.68848e-07	NaN
MOCK	1	A0A0R3P9C8;Q9DC69	NADH dehydrogenase [ubiquinone] 1 alpha subcomplex subunit 9, mitochondrial;NADH dehydrogenase [ubiquinone] 1 alpha subcomplex subunit 9, mitochondrial	A0A0R3P9C8_MOUSE;NDUA9_MOUSE	0%;0%	NaN	NaN
MOCK	1	A0A0R4IZW7;D3Z413;E9PWD4;H3BK68;H3BKB8;H3BKS8;H3BL70;Q3TX08	tRNA (guanine(26)-N(2))-dimethyltransferase;tRNA (guanine(26)-N(2))-dimethyltransferase (Fragment);tRNA (guanine(26)-N(2))-dimethyltransferase;tRNA (guanine(26)-N(2))-dimethyltransferase (Fragment);tRNA (guanine(26)-N(2))-dimethyltransferase (Fragment);tRNA (guanine(26)-N(2))-dimethyltransferase;tRNA (guanine(26)-N(2))-dimethyltransferase (Fragment);tRNA (guanine(26)-N(2))-dimethyltransferase	A0A0R4IZW7_MOUSE;D3Z413_MOUSE;E9PWD4_MOUSE;H3BK68_MOUSE;H3BKB8_MOUSE;H3BKS8_MOUSE;H3BL70_MOUSE;TRM1_MOUSE	0%;0%;0%;0%;0%;0%;0%;0%	7.68848e-07	NaN
MOCK	1	A0A0R4IZW8;O88456	Calpain small subunit 1	A0A0R4IZW8_MOUSE;CPNS1_MOUSE	0%;0%	7.68848e-07	NaN
MOCK	1	A0A0R4IZW8;O88456	Calpain small subunit 1	A0A0R4IZW8_MOUSE;CPNS1_MOUSE	0%;0%	NaN	NaN
MOCK	1	A0A0R4IZW9;Q9DCT5	Stromal cell-derived factor 2	A0A0R4IZW9_MOUSE;SDF2_MOUSE	0%;0%	7.68848e-07	NaN
MOCK	1	A0A0R4IZW9;Q9DCT5	Stromal cell-derived factor 2	A0A0R4IZW9_MOUSE;SDF2_MOUSE	0%;0%	NaN	NaN
MOCK	1	A0A0R4IZX3;Q921D4	Mediator of RNA polymerase II transcription subunit 6	A0A0R4IZX3_MOUSE;MED6_MOUSE	0%;0%	1.61814e-05	NaN
MOCK	1	A0A0R4IZX7;Q8CDB0	MAP kinase-interacting serine/threonine-protein kinase 2	A0A0R4IZX7_MOUSE;MKNK2_MOUSE	0%;0%	7.68848e-07	NaN
MOCK	1	A0A0R4IZY0;Q8C1A5	Thimet oligopeptidase	A0A0R4IZY0_MOUSE;THOP1_MOUSE	0%;0%	7.68848e-07	NaN
MOCK	1	A0A0R4IZY1;Q8R3P2;Q8R3P2-2	Probable E3 ubiquitin-protein ligase DTX2;Probable E3 ubiquitin-protein ligase DTX2;Isoform 2 of Probable E3 ubiquitin-protein ligase DTX2	A0A0R4IZY1_MOUSE;DTX2_MOUSE;DTX2_MOUSE	0%;0%;0%-2	7.68848e-07	NaN
MOCK	1	A0A0R4IZY1;Q8R3P2;Q8R3P2-2	Probable E3 ubiquitin-protein ligase DTX2;Probable E3 ubiquitin-protein ligase DTX2;Isoform 2 of Probable E3 ubiquitin-protein ligase DTX2	A0A0R4IZY1_MOUSE;DTX2_MOUSE;DTX2_MOUSE	0%;0%;0%-2_Decoy	NaN	NaN
MOCK	1	A0A0R4IZY9	tRNA-dihydrouridine(47) synthase [NAD(P)(+)]	A0A0R4IZY9_MOUSE	0	7.68848e-07	NaN
MOCK	1	A0A0R4IZY9	tRNA-dihydrouridine(47) synthase [NAD(P)(+)]	A0A0R4IZY9_MOUSE	0	NaN	NaN
MOCK	1	A0A0R4IZZ6;A0A5F8MPU2;Q6ZQ03	Formin-binding protein 4	A0A0R4IZZ6_MOUSE;A0A5F8MPU2_MOUSE;FNBP4_MOUSE	0%;0%;0%	1.45371e-05	NaN
MOCK	1	A0A0R4J000;Q8VC57	BTB/POZ domain-containing protein KCTD5	A0A0R4J000_MOUSE;KCTD5_MOUSE	0%;0%	7.68848e-07	NaN
MOCK	1	A0A0R4J000;Q8VC57	BTB/POZ domain-containing protein KCTD5	A0A0R4J000_MOUSE;KCTD5_MOUSE	0%;0%	NaN	NaN
MOCK	1	A0A0R4J004;Q5U419	Major facilitator superfamily domain-containing protein 3	A0A0R4J004_MOUSE;MFSD3_MOUSE	0%;0%	7.70685e-07	NaN
MOCK	1	A0A0R4J004;Q5U419	Major facilitator superfamily domain-containing protein 3	A0A0R4J004_MOUSE;MFSD3_MOUSE	0%;0%	NaN	NaN
MOCK	1	A0A0R4J005;A0A5F8MPJ3;E9QP62;Q99JW4	LIM and senescent cell antigen-like-containing domain protein;LIM and senescent cell antigen-like-containing domain protein;LIM and senescent cell antigen-like-containing domain protein;LIM and senescent cell antigen-like-containing domain protein 1	A0A0R4J005_MOUSE;A0A5F8MPJ3_MOUSE;E9QP62_MOUSE;LIMS1_MOUSE	0%;0%;0%;0%	7.68848e-07	NaN
MOCK	1	A0A0R4J007;P70261	Paladin	A0A0R4J007_MOUSE;PALD_MOUSE	0%;0%	7.72769e-07	NaN
MOCK	1	A0A0R4J008;P70288	Histone deacetylase 2	A0A0R4J008_MOUSE;HDAC2_MOUSE	0%;0%	7.68848e-07	NaN
MOCK	1	A0A0R4J008;P70288	Histone deacetylase 2	A0A0R4J008_MOUSE;HDAC2_MOUSE	0%;0%	NaN	NaN
MOCK	1	A0A0R4J017;Q8CGV9	Teashirt homolog 3	A0A0R4J017_MOUSE;TSH3_MOUSE	0%;0%	9.07831e-07	NaN
MOCK	1	A0A0R4J022;A0A1Y7VLJ5;Q8BNQ3	Integral membrane protein GPR137B	A0A0R4J022_MOUSE;A0A1Y7VLJ5_MOUSE;G137B_MOUSE	0%;0%;0%	7.68848e-07	NaN
MOCK	1	A0A0R4J034;Q99K01;Q99K01-2;Q99K01-3;Q99K01-4	Pyridoxal-dependent decarboxylase domain-containing protein 1;Pyridoxal-dependent decarboxylase domain-containing protein 1;Isoform 2 of Pyridoxal-dependent decarboxylase domain-containing protein 1;Isoform 3 of Pyridoxal-dependent decarboxylase domain-containing protein 1;Isoform 4 of Pyridoxal-dependent decarboxylase domain-containing protein 1	A0A0R4J034_MOUSE;PDXD1_MOUSE;PDXD1_MOUSE;PDXD1_MOUSE;PDXD1_MOUSE	0%;0%;0%-2;0%-3;0%-4	7.68848e-07	NaN
MOCK	1	A0A0R4J041;G5E922;Q8C3P7	N6-adenosine-methyltransferase subunit METTL3;N6-adenosine-methyltransferase subunit METTL3 (Fragment);N6-adenosine-methyltransferase subunit METTL3	A0A0R4J041_MOUSE;G5E922_MOUSE;MTA70_MOUSE	0%;0%;0%	2.08551e-05	NaN
MOCK	1	A0A0R4J041;G5E922;Q8C3P7	N6-adenosine-methyltransferase subunit METTL3;N6-adenosine-methyltransferase subunit METTL3 (Fragment);N6-adenosine-methyltransferase subunit METTL3	A0A0R4J041_MOUSE;G5E922_MOUSE;MTA70_MOUSE	0%;0%;0%	NaN	NaN
MOCK	1	A0A0R4J044;P57724	Poly(rC)-binding protein 4	A0A0R4J044_MOUSE;PCBP4_MOUSE	0%;0%	7.68848e-07	NaN
MOCK	1	A0A0R4J045;A0A3B2WB30;Q3UFY0	Ribosomal RNA-processing protein 36 homolog;Ribosomal RNA-processing protein 36 homolog;Ribosomal RNA processing protein 36 homolog	A0A0R4J045_MOUSE;A0A3B2WB30_MOUSE;RRP36_MOUSE	0%;0%;0%	8.70841e-06	NaN
MOCK	1	A0A0R4J046;P53569	CCAAT/enhancer-binding protein zeta	A0A0R4J046_MOUSE;CEBPZ_MOUSE	0%;0%	7.72429e-07	NaN
MOCK	1	A0A0R4J046;P53569	CCAAT/enhancer-binding protein zeta	A0A0R4J046_MOUSE;CEBPZ_MOUSE	0%;0%	NaN	NaN
MOCK	1	A0A0R4J047;Q9CYI4	Putative RNA-binding protein Luc7-like 1	A0A0R4J047_MOUSE;LUC7L_MOUSE	0%;0%	7.68848e-07	NaN
MOCK	1	A0A0R4J047;Q9CYI4	Putative RNA-binding protein Luc7-like 1	A0A0R4J047_MOUSE;LUC7L_MOUSE	0%;0%	NaN	NaN
MOCK	1	A0A0R4J052;E9PYA3;G5E8T9;Q99KB8;Q99KB8-2	Hydroxyacylglutathione hydrolase, mitochondrial;Hydroxyacylglutathione hydrolase, mitochondrial (Fragment);Hydroxyacylglutathione hydrolase, mitochondrial;Hydroxyacylglutathione hydrolase, mitochondrial;Isoform 2 of Hydroxyacylglutathione hydrolase, mitochondrial	A0A0R4J052_MOUSE;E9PYA3_MOUSE;G5E8T9_MOUSE;GLO2_MOUSE;GLO2_MOUSE	0%;0%;0%;0%;0%-2	7.6198e-06	NaN
MOCK	1	A0A0R4J052;E9PYA3;G5E8T9;Q99KB8;Q99KB8-2	Hydroxyacylglutathione hydrolase, mitochondrial;Hydroxyacylglutathione hydrolase, mitochondrial (Fragment);Hydroxyacylglutathione hydrolase, mitochondrial;Hydroxyacylglutathione hydrolase, mitochondrial;Isoform 2 of Hydroxyacylglutathione hydrolase, mitochondrial	A0A0R4J052_MOUSE;E9PYA3_MOUSE;G5E8T9_MOUSE;GLO2_MOUSE;GLO2_MOUSE	0%;0%;0%;0%;0%-2_Decoy	NaN	NaN
MOCK	1	A0A0R4J055;A0A1D5RMB5;Q6TXD4	Dynamin-binding protein	A0A0R4J055_MOUSE;A0A1D5RMB5_MOUSE;DNMBP_MOUSE	0%;0%;0%	7.8405e-07	NaN
MOCK	1	A0A0R4J055;A0A1D5RMB5;Q6TXD4	Dynamin-binding protein	A0A0R4J055_MOUSE;A0A1D5RMB5_MOUSE;DNMBP_MOUSE	0%;0%;0%	NaN	NaN
MOCK	1	A0A0R4J060;J3QNK5;Q8BIH0;Q8BIH0-2	Histone deacetylase complex subunit SAP130;Histone deacetylase complex subunit SAP130;Histone deacetylase complex subunit SAP130;Isoform 2 of Histone deacetylase complex subunit SAP130	A0A0R4J060_MOUSE;J3QNK5_MOUSE;SP130_MOUSE;SP130_MOUSE	0%;0%;0%;0%-2	7.70685e-07	NaN
MOCK	1	A0A0R4J066;G5E8J7	Coenzyme Q-binding protein COQ10 homolog B, mitochondrial;Coenzyme Q-binding protein COQ10 homolog B, mitochondrial	A0A0R4J066_MOUSE;G5E8J7_MOUSE	0%;0%	4.66295e-06	NaN
MOCK	1	A0A0R4J073;E9Q577;Q5U5Q9	BRCA1-A complex subunit RAP80	A0A0R4J073_MOUSE;E9Q577_MOUSE;UIMC1_MOUSE	0%;0%;0%	7.68848e-07	NaN
MOCK	1	A0A0R4J078	UBX domain-containing protein 4	A0A0R4J078_MOUSE	0	7.68848e-07	NaN
MOCK	1	A0A0R4J078	UBX domain-containing protein 4	A0A0R4J078_MOUSE	0	NaN	NaN
MOCK	1	A0A0R4J079;Q8BMP6	Golgi resident protein GCP60	A0A0R4J079_MOUSE;GCP60_MOUSE	0%;0%	7.68848e-07	NaN
MOCK	1	A0A0R4J079;Q8BMP6	Golgi resident protein GCP60	A0A0R4J079_MOUSE;GCP60_MOUSE	0%;0%	NaN	NaN
MOCK	1	A0A0R4J081;A2AQ17;Q9CWX2	Complex I intermediate-associated protein 30, mitochondrial;Complex I intermediate-associated protein 30, mitochondrial;Complex I intermediate-associated protein 30, mitochondrial	A0A0R4J081_MOUSE;A2AQ17_MOUSE;CIA30_MOUSE	0%;0%;0%	7.74121e-07	NaN
MOCK	1	A0A0R4J083;P51174	Long-chain-specific acyl-CoA dehydrogenase, mitochondrial;Long-chain specific acyl-CoA dehydrogenase, mitochondrial	A0A0R4J083_MOUSE;ACADL_MOUSE	0%;0%	7.68848e-07	NaN
MOCK	1	A0A0R4J083;P51174	Long-chain-specific acyl-CoA dehydrogenase, mitochondrial;Long-chain specific acyl-CoA dehydrogenase, mitochondrial	A0A0R4J083_MOUSE;ACADL_MOUSE	0%;0%	NaN	NaN
MOCK	1	A0A0R4J086;Q8BK62	Olfactomedin-like protein 3	A0A0R4J086_MOUSE;OLFL3_MOUSE	0%;0%	2.66647e-05	NaN
MOCK	1	A0A0R4J098;O88291	Zinc finger protein 326;DBIRD complex subunit ZNF326	A0A0R4J098_MOUSE;ZN326_MOUSE	0%;0%	7.68848e-07	NaN
MOCK	1	A0A0R4J098;O88291	Zinc finger protein 326;DBIRD complex subunit ZNF326	A0A0R4J098_MOUSE;ZN326_MOUSE	0%;0%	NaN	NaN
MOCK	1	A0A0R4J099;Q3UY34	RIKEN cDNA 2210016L21 gene;Protein CUSTOS	A0A0R4J099_MOUSE;CSTOS_MOUSE	0%;0%	1.23221e-05	NaN
MOCK	1	A0A0R4J0A9;O88572	Low-density lipoprotein receptor-related protein;Low-density lipoprotein receptor-related protein 6	A0A0R4J0A9_MOUSE;LRP6_MOUSE	0%;0%	8.12305e-07	NaN
MOCK	1	A0A0R4J0B1;A0A0R4J227;E9PYX3;E9Q9N6;E9QMP6;F6ZS70;Q05512;Q05512-3;Q05512-4;Q3T9A3	Non-specific serine/threonine protein kinase;Non-specific serine/threonine protein kinase;Non-specific serine/threonine protein kinase;Non-specific serine/threonine protein kinase;Non-specific serine/threonine protein kinase;Non-specific serine/threonine protein kinase (Fragment);Serine/threonine-protein kinase MARK2;Isoform 3 of Serine/threonine-protein kinase MARK2;Isoform 4 of Serine/threonine…	A0A0R4J0B1_MOUSE;A0A0R4J227_MOUSE;E9PYX3_MOUSE;E9Q9N6_MOUSE;E9QMP6_MOUSE;F6ZS70_MOUSE;MARK2_MOUSE;MARK2_MOUSE;MARK2_MOUSE;Q3T9A3_MOUSE	0%;0%;0%;0%;0%;0%;0%;0%-3;0%-4;0%	7.68848e-07	NaN
MOCK	1	A0A0R4J0B3;O70405;Q6PB82	Serine/threonine-protein kinase;Serine/threonine-protein kinase ULK1;Serine/threonine-protein kinase	A0A0R4J0B3_MOUSE;ULK1_MOUSE;Q6PB82_MOUSE	0%;0%;0%	7.68848e-07	NaN
MOCK	1	A0A0R4J0B3;O70405;Q6PB82	Serine/threonine-protein kinase;Serine/threonine-protein kinase ULK1;Serine/threonine-protein kinase	A0A0R4J0B3_MOUSE;ULK1_MOUSE;Q6PB82_MOUSE	0%;0%;0%	NaN	NaN
MOCK	1	A0A0R4J0B4;Q99KK2	N-acylneuraminate cytidylyltransferase	A0A0R4J0B4_MOUSE;NEUA_MOUSE	0%;0%	7.68848e-07	NaN
MOCK	1	A0A0R4J0B4;Q99KK2	N-acylneuraminate cytidylyltransferase	A0A0R4J0B4_MOUSE;NEUA_MOUSE	0%;0%	NaN	NaN
MOCK	1	A0A0R4J0C0;F6VZ99;Q9D720	Non-structural maintenance of chromosomes element 1 homolog;Non-structural maintenance of chromosomes element 1 homolog (Fragment);Non-structural maintenance of chromosomes element 1 homolog	A0A0R4J0C0_MOUSE;F6VZ99_MOUSE;NSE1_MOUSE	0%;0%;0%	9.91015e-06	NaN
MOCK	1	A0A0R4J0C7;Q99PT3	INO80 complex subunit B	A0A0R4J0C7_MOUSE;IN80B_MOUSE	0%;0%	0.000267514	NaN
MOCK	1	A0A0R4J0C8;Q7TMF2	3'-5' exoribonuclease 1	A0A0R4J0C8_MOUSE;ERI1_MOUSE	0%;0%	1.3899e-06	NaN
MOCK	1	A0A0R4J0D1;Q8R3Q0	Store-operated calcium entry-associated regulatory factor	A0A0R4J0D1_MOUSE;SARAF_MOUSE	0%;0%	7.68848e-07	NaN
MOCK	1	A0A0R4J0D3;Q3TDQ1	Dolichyl-diphosphooligosaccharide--protein glycosyltransferase subunit STT3B	A0A0R4J0D3_MOUSE;STT3B_MOUSE	0%;0%	7.68848e-07	NaN
MOCK	1	A0A0R4J0D3;Q3TDQ1	Dolichyl-diphosphooligosaccharide--protein glycosyltransferase subunit STT3B	A0A0R4J0D3_MOUSE;STT3B_MOUSE	0%;0%	NaN	NaN
MOCK	1	A0A0R4J0E4;Q7TQK1	Integrator complex subunit 7	A0A0R4J0E4_MOUSE;INT7_MOUSE	0%;0%	7.68848e-07	NaN
MOCK	1	A0A0R4J0F6;Q99KY4;Q99KY4-2	Cyclin-G-associated kinase;Cyclin-G-associated kinase;Isoform 2 of Cyclin-G-associated kinase	A0A0R4J0F6_MOUSE;GAK_MOUSE;GAK_MOUSE	0%;0%;0%-2	7.68848e-07	NaN
MOCK	1	A0A0R4J0H0;A0A0R4J1G7;A0A3Q4EHV9;A7ISP9;F8WJ93;Q3UMY5;Q3UMY5-2;Q3UMY5-3;Q3UMY5-4	Echinoderm microtubule-associated protein-like 4;Echinoderm microtubule-associated protein-like 4;Echinoderm microtubule-associated protein-like 4;EMAP-like protein 4;Echinoderm microtubule-associated protein-like 4;Echinoderm microtubule-associated protein-like 4;Isoform 2 of Echinoderm microtubule-associated protein-like 4;Isoform 3 of Echinoderm microtubule-associated protein-like 4;Isoform 4 …	A0A0R4J0H0_MOUSE;A0A0R4J1G7_MOUSE;A0A3Q4EHV9_MOUSE;A7ISP9_MOUSE;F8WJ93_MOUSE;EMAL4_MOUSE;EMAL4_MOUSE;EMAL4_MOUSE;EMAL4_MOUSE	0%;0%;0%;0%;0%;0%;0%-2;0%-3;0%-4	1.38487e-05	NaN
MOCK	1	A0A0R4J0H0;A0A0R4J1G7;A0A3Q4EHV9;A7ISP9;F8WJ93;Q3UMY5;Q3UMY5-2;Q3UMY5-3;Q3UMY5-4	Echinoderm microtubule-associated protein-like 4;Echinoderm microtubule-associated protein-like 4;Echinoderm microtubule-associated protein-like 4;EMAP-like protein 4;Echinoderm microtubule-associated protein-like 4;Echinoderm microtubule-associated protein-like 4;Isoform 2 of Echinoderm microtubule-associated protein-like 4;Isoform 3 of Echinoderm microtubule-associated protein-like 4;Isoform 4 …	A0A0R4J0H0_MOUSE;A0A0R4J1G7_MOUSE;A0A3Q4EHV9_MOUSE;A7ISP9_MOUSE;F8WJ93_MOUSE;EMAL4_MOUSE;EMAL4_MOUSE;EMAL4_MOUSE;EMAL4_MOUSE	0%;0%;0%;0%;0%;0%;0%-2;0%-3;0%-4_Decoy	NaN	NaN
MOCK	1	A0A0R4J0H5;A0A140T8R4;Q6S5C2;Q6S5C2-2	N-acetylglucosamine-1-phosphotransferase subunit gamma;N-acetylglucosamine-1-phosphotransferase subunit gamma;N-acetylglucosamine-1-phosphotransferase subunit gamma;Isoform 2 of N-acetylglucosamine-1-phosphotransferase subunit gamma	A0A0R4J0H5_MOUSE;A0A140T8R4_MOUSE;GNPTG_MOUSE;GNPTG_MOUSE	0%;0%;0%;0%-2	7.82366e-07	NaN
MOCK	1	A0A0R4J0H8;Q6NWW9	Fibronectin type III domain-containing protein 3B	A0A0R4J0H8_MOUSE;FND3B_MOUSE	0%;0%	7.68848e-07	NaN
MOCK	1	A0A0R4J0H8;Q6NWW9	Fibronectin type III domain-containing protein 3B	A0A0R4J0H8_MOUSE;FND3B_MOUSE	0%;0%	NaN	NaN
MOCK	1	A0A0R4J0H9;Q91UZ4	Egl nine homolog 3;Prolyl hydroxylase EGLN3	A0A0R4J0H9_MOUSE;EGLN3_MOUSE	0%;0%	7.83219e-07	NaN
MOCK	1	A0A0R4J0I4;E9PVJ3;Q8BIW9	Chromosome transmission fidelity protein 18 homolog	A0A0R4J0I4_MOUSE;E9PVJ3_MOUSE;CTF18_MOUSE	0%;0%;0%	1.02919e-05	NaN
MOCK	1	A0A0R4J0I9;Q91ZX7	Prolow-density lipoprotein receptor-related protein 1	A0A0R4J0I9_MOUSE;LRP1_MOUSE	0%;0%	7.68848e-07	NaN
MOCK	1	A0A0R4J0I9;Q91ZX7	Prolow-density lipoprotein receptor-related protein 1	A0A0R4J0I9_MOUSE;LRP1_MOUSE	0%;0%	NaN	NaN
MOCK	1	A0A0R4J0J1;Q1RLL3;Q8JZW4;Q9DC53	Copine-9;Copine-9;Copine-5;Copine-8	A0A0R4J0J1_MOUSE;CPNE9_MOUSE;CPNE5_MOUSE;CPNE8_MOUSE	0%;0%;0%;0%	1.15985e-05	NaN
MOCK	1	A0A0R4J0J6;Q5SVF9;Q8BKT7	THO complex subunit 5 homolog	A0A0R4J0J6_MOUSE;Q5SVF9_MOUSE;THOC5_MOUSE	0%;0%;0%	7.68848e-07	NaN
MOCK	1	A0A0R4J0J7	MAM domain-containing protein 2	A0A0R4J0J7_MOUSE	0	1.37178e-05	NaN
MOCK	1	A0A0R4J0J8;Q2KN98	Cytospin-A	A0A0R4J0J8_MOUSE;CYTSA_MOUSE	0%;0%	2.25134e-05	NaN
MOCK	1	A0A0R4J0K1;Q9ERR7	Selenoprotein F	A0A0R4J0K1_MOUSE;SEP15_MOUSE	0%;0%	7.68848e-07	NaN
MOCK	1	A0A0R4J0K2;A2AGT5;A2AGT5-2;A2AGT5-3;K3W4R5;Z4YL78	Cytoskeleton-associated protein 5;Cytoskeleton-associated protein 5;Isoform 2 of Cytoskeleton-associated protein 5;Isoform 3 of Cytoskeleton-associated protein 5;Cytoskeleton-associated protein 5;Cytoskeleton-associated protein 5	A0A0R4J0K2_MOUSE;CKAP5_MOUSE;CKAP5_MOUSE;CKAP5_MOUSE;K3W4R5_MOUSE;Z4YL78_MOUSE	0%;0%;0%-2;0%-3;0%;0%	7.68848e-07	NaN
MOCK	1	A0A0R4J0K2;A2AGT5;A2AGT5-2;A2AGT5-3;K3W4R5;Z4YL78	Cytoskeleton-associated protein 5;Cytoskeleton-associated protein 5;Isoform 2 of Cytoskeleton-associated protein 5;Isoform 3 of Cytoskeleton-associated protein 5;Cytoskeleton-associated protein 5;Cytoskeleton-associated protein 5	A0A0R4J0K2_MOUSE;CKAP5_MOUSE;CKAP5_MOUSE;CKAP5_MOUSE;K3W4R5_MOUSE;Z4YL78_MOUSE	0%;0%;0%-2;0%-3;0%;0%	NaN	NaN
MOCK	1	A0A0R4J0K9;A0A2I3BPF2;A0A2I3BQK6;Q8BJ63;Q8BJ63-2	AP-5 complex subunit mu-1;AP-5 complex subunit mu-1;AP-5 complex subunit mu-1 (Fragment);AP-5 complex subunit mu-1;Isoform 2 of AP-5 complex subunit mu-1	A0A0R4J0K9_MOUSE;A0A2I3BPF2_MOUSE;A0A2I3BQK6_MOUSE;AP5M1_MOUSE;AP5M1_MOUSE	0%;0%;0%;0%;0%-2	1.10238e-06	NaN
MOCK	1	A0A0R4J0L6;Q8BJZ4	28S ribosomal protein S35, mitochondrial;28S ribosomal protein S35, mitochondrial	A0A0R4J0L6_MOUSE;RT35_MOUSE	0%;0%	7.68848e-07	NaN
MOCK	1	A0A0R4J0L6;Q8BJZ4	28S ribosomal protein S35, mitochondrial;28S ribosomal protein S35, mitochondrial	A0A0R4J0L6_MOUSE;RT35_MOUSE	0%;0%	NaN	NaN
MOCK	1	A0A0R4J0M3;Q8BGW8	Transcription cofactor vestigial-like protein 2	A0A0R4J0M3_MOUSE;VGLL2_MOUSE	0%;0%	7.68848e-07	NaN
MOCK	1	A0A0R4J0M9;Q8CDG3	Deubiquitinating protein VCIP135	A0A0R4J0M9_MOUSE;VCIP1_MOUSE	0%;0%	7.68848e-07	NaN
MOCK	1	A0A0R4J0M9;Q8CDG3	Deubiquitinating protein VCIP135	A0A0R4J0M9_MOUSE;VCIP1_MOUSE	0%;0%	NaN	NaN
MOCK	1	A0A0R4J0N3	Solute carrier family 35 member E4	A0A0R4J0N3_MOUSE	0	1.26421e-05	NaN
MOCK	1	A0A0R4J0N5;P46718	Programmed cell death protein 2	A0A0R4J0N5_MOUSE;PDCD2_MOUSE	0%;0%	7.68848e-07	NaN
MOCK	1	A0A0R4J0P1;Q9D7B6	Isobutyryl-CoA dehydrogenase, mitochondrial;Isobutyryl-CoA dehydrogenase, mitochondrial	A0A0R4J0P1_MOUSE;ACAD8_MOUSE	0%;0%	7.68848e-07	NaN
MOCK	1	A0A0R4J0P1;Q9D7B6	Isobutyryl-CoA dehydrogenase, mitochondrial;Isobutyryl-CoA dehydrogenase, mitochondrial	A0A0R4J0P1_MOUSE;ACAD8_MOUSE	0%;0%	NaN	NaN
MOCK	1	A0A0R4J0P6;Q8VDG3	Poly(A)-specific ribonuclease PARN	A0A0R4J0P6_MOUSE;PARN_MOUSE	0%;0%	7.68848e-07	NaN
MOCK	1	A0A0R4J0Q4;P97873	Lysyl oxidase homolog;Lysyl oxidase homolog 1	A0A0R4J0Q4_MOUSE;LOXL1_MOUSE	0%;0%	7.68848e-07	NaN
MOCK	1	A0A0R4J0Q4;P97873	Lysyl oxidase homolog;Lysyl oxidase homolog 1	A0A0R4J0Q4_MOUSE;LOXL1_MOUSE	0%;0%	NaN	NaN
MOCK	1	A0A0R4J0Q6;Q80VI1	E3 ubiquitin-protein ligase TRIM56	A0A0R4J0Q6_MOUSE;TRI56_MOUSE	0%;0%	7.68848e-07	NaN
MOCK	1	A0A0R4J0Q6;Q80VI1	E3 ubiquitin-protein ligase TRIM56	A0A0R4J0Q6_MOUSE;TRI56_MOUSE	0%;0%	NaN	NaN
MOCK	1	A0A0R4J0Q9;Q3TR20;Q3UM29	Conserved oligomeric Golgi complex subunit 7	A0A0R4J0Q9_MOUSE;Q3TR20_MOUSE;COG7_MOUSE	0%;0%;0%	9.38533e-07	NaN
MOCK	1	A0A0R4J0Q9;Q3TR20;Q3UM29	Conserved oligomeric Golgi complex subunit 7	A0A0R4J0Q9_MOUSE;Q3TR20_MOUSE;COG7_MOUSE	0%;0%;0%	NaN	NaN
MOCK	1	A0A0R4J0R2;Q18PE0;Q18PE0-2;Q18PE0-3	Protein Dok-7;Protein Dok-7;Isoform 2 of Protein Dok-7;Isoform 3 of Protein Dok-7	A0A0R4J0R2_MOUSE;DOK7_MOUSE;DOK7_MOUSE;DOK7_MOUSE	0%;0%;0%-2;0%-3	7.68848e-07	NaN
MOCK	1	A0A0R4J0R3;Q3U1G5	Interferon-stimulated 20 kDa exonuclease-like 2	A0A0R4J0R3_MOUSE;I20L2_MOUSE	0%;0%	1.2015e-06	NaN
MOCK	1	A0A0R4J0R3;Q3U1G5	Interferon-stimulated 20 kDa exonuclease-like 2	A0A0R4J0R3_MOUSE;I20L2_MOUSE	0%;0%	NaN	NaN
MOCK	1	A0A0R4J0S4;Q80Y17	Lethal(2) giant larvae protein homolog 1	A0A0R4J0S4_MOUSE;L2GL1_MOUSE	0%;0%	7.68848e-07	NaN
MOCK	1	A0A0R4J0S4;Q80Y17	Lethal(2) giant larvae protein homolog 1	A0A0R4J0S4_MOUSE;L2GL1_MOUSE	0%;0%	NaN	NaN
MOCK	1	A0A0R4J0T4;O88351;Q5D0E0	Inhibitor of nuclear factor kappa-B kinase subunit beta;Inhibitor of nuclear factor kappa-B kinase subunit beta;Ikbkb protein	A0A0R4J0T4_MOUSE;IKKB_MOUSE;Q5D0E0_MOUSE	0%;0%;0%	7.68848e-07	NaN
MOCK	1	A0A0R4J0T4;Q5D0E0	Inhibitor of nuclear factor kappa-B kinase subunit beta;Ikbkb protein	A0A0R4J0T4_MOUSE;Q5D0E0_MOUSE	0%;0%	NaN	NaN
MOCK	1	A0A0R4J0T5;P28659;P28659-2;P28659-3;P28659-4	CUGBP Elav-like family member 1;CUGBP Elav-like family member 1;Isoform 2 of CUGBP Elav-like family member 1;Isoform 3 of CUGBP Elav-like family member 1;Isoform 4 of CUGBP Elav-like family member 1	A0A0R4J0T5_MOUSE;CELF1_MOUSE;CELF1_MOUSE;CELF1_MOUSE;CELF1_MOUSE	0%;0%;0%-2;0%-3;0%-4	7.68848e-07	NaN
MOCK	1	A0A0R4J0T8;Q9D8S3	ADP-ribosylation factor GTPase-activating protein 3	A0A0R4J0T8_MOUSE;ARFG3_MOUSE	0%;0%	7.68848e-07	NaN
MOCK	1	A0A0R4J0T8;Q9D8S3	ADP-ribosylation factor GTPase-activating protein 3	A0A0R4J0T8_MOUSE;ARFG3_MOUSE	0%;0%	NaN	NaN
MOCK	1	A0A0R4J0U7;Q8R395	COMM domain-containing protein 5	A0A0R4J0U7_MOUSE;COMD5_MOUSE	0%;0%	2.75333e-06	NaN
MOCK	1	A0A0R4J0U8;A2RSY6	TRMT1-like protein	A0A0R4J0U8_MOUSE;TRM1L_MOUSE	0%;0%	7.68848e-07	NaN
MOCK	1	A0A0R4J0U8;A2RSY6	TRMT1-like protein	A0A0R4J0U8_MOUSE;TRM1L_MOUSE	0%;0%	NaN	NaN
MOCK	1	A0A0R4J0V1;E9Q360;E9Q361;Q8K2A7	Integrator complex subunit 10	A0A0R4J0V1_MOUSE;E9Q360_MOUSE;E9Q361_MOUSE;INT10_MOUSE	0%;0%;0%;0%	7.68848e-07	NaN
MOCK	1	A0A0R4J0V1;E9Q360;E9Q361;Q8K2A7	Integrator complex subunit 10	A0A0R4J0V1_MOUSE;E9Q360_MOUSE;E9Q361_MOUSE;INT10_MOUSE	0%;0%;0%;0%	NaN	NaN
MOCK	1	A0A0R4J0V4;Q9QXM1;Q9QXM1-3	Junction-mediating and -regulatory protein;Junction-mediating and -regulatory protein;Isoform 3 of Junction-mediating and -regulatory protein	A0A0R4J0V4_MOUSE;JMY_MOUSE;JMY_MOUSE	0%;0%;0%-3	8.80796e-07	NaN
MOCK	1	A0A0R4J0V5;P08775	DNA-directed RNA polymerase subunit;DNA-directed RNA polymerase II subunit RPB1	A0A0R4J0V5_MOUSE;RPB1_MOUSE	0%;0%	7.68848e-07	NaN
MOCK	1	A0A0R4J0V5;P08775	DNA-directed RNA polymerase subunit;DNA-directed RNA polymerase II subunit RPB1	A0A0R4J0V5_MOUSE;RPB1_MOUSE	0%;0%	NaN	NaN
MOCK	1	A0A0R4J0W6;Q9CRC8	Leucine-rich repeat-containing protein 40	A0A0R4J0W6_MOUSE;LRC40_MOUSE	0%;0%	1.07249e-05	NaN
MOCK	1	A0A0R4J0X8;D3Z0V2;Q9ES28;Q9ES28-2;Q9ES28-3;Q9ES28-4;Q9ES28-7;Q9ES28-8	Rho guanine nucleotide exchange factor 7;Rho guanine nucleotide exchange factor 7 (Fragment);Rho guanine nucleotide exchange factor 7;Isoform A of Rho guanine nucleotide exchange factor 7;Isoform C of Rho guanine nucleotide exchange factor 7;Isoform D of Rho guanine nucleotide exchange factor 7;Isoform G of Rho guanine nucleotide exchange factor 7;Isoform H of Rho guanine nucleotide exchange fact…	A0A0R4J0X8_MOUSE;D3Z0V2_MOUSE;ARHG7_MOUSE;ARHG7_MOUSE;ARHG7_MOUSE;ARHG7_MOUSE;ARHG7_MOUSE;ARHG7_MOUSE	0%;0%;0%;0%-2;0%-3;0%-4;0%-7;0%-8	7.86102e-07	NaN
MOCK	1	A0A0R4J0Z0;Q3U6U5	Putative GTP-binding protein 6	A0A0R4J0Z0_MOUSE;GTPB6_MOUSE	0%;0%	7.68848e-07	NaN
MOCK	1	A0A0R4J0Z0;Q3U6U5	Putative GTP-binding protein 6	A0A0R4J0Z0_MOUSE;GTPB6_MOUSE	0%;0%	NaN	NaN
MOCK	1	A0A0R4J0Z1;P08003	Protein disulfide-isomerase A4	A0A0R4J0Z1_MOUSE;PDIA4_MOUSE	0%;0%	7.68848e-07	NaN
MOCK	1	A0A0R4J0Z1;P08003	Protein disulfide-isomerase A4	A0A0R4J0Z1_MOUSE;PDIA4_MOUSE	0%;0%	NaN	NaN
MOCK	1	A0A0R4J101;A0A0R4J1K4;A0A0R4J1K9;D3Z5A2;F6Q7T0;F8WHM3;P13808;P13808-2;P13808-3;P13808-4;P13808-5;P16283;P16283-2;P16283-3	Anion exchange protein;Anion exchange protein;Anion exchange protein;Anion exchange protein 3 (Fragment);Anion exchange protein 3 (Fragment);Anion exchange protein 3;Anion exchange protein 2;Isoform B1 of Anion exchange protein 2;Isoform B2 of Anion exchange protein 2;Isoform C1 of Anion exchange protein 2;Isoform C2 of Anion exchange protein 2;Anion exchange protein 3;Isoform 311-AE3 of Anion ex…	A0A0R4J101_MOUSE;A0A0R4J1K4_MOUSE;A0A0R4J1K9_MOUSE;D3Z5A2_MOUSE;F6Q7T0_MOUSE;F8WHM3_MOUSE;B3A2_MOUSE;B3A2_MOUSE;B3A2_MOUSE;B3A2_MOUSE;B3A2_MOUSE;B3A3_MOUSE;B3A3_MOUSE;B3A3_MOUSE	0%;0%;0%;0%;0%;0%;0%;0%-2;0%-3;0%-4;0%-5;0%;0%-2;0%-3	8.11916e-06	NaN
MOCK	1	A0A0R4J101;A0A0R4J1K4;A0A0R4J1K9;D3Z5A2;F6Q7T0;F8WHM3;P13808;P13808-2;P13808-3;P13808-4;P13808-5;P16283;P16283-2;P16283-3	Anion exchange protein;Anion exchange protein;Anion exchange protein;Anion exchange protein 3 (Fragment);Anion exchange protein 3 (Fragment);Anion exchange protein 3;Anion exchange protein 2;Isoform B1 of Anion exchange protein 2;Isoform B2 of Anion exchange protein 2;Isoform C1 of Anion exchange protein 2;Isoform C2 of Anion exchange protein 2;Anion exchange protein 3;Isoform 311-AE3 of Anion ex…	A0A0R4J101_MOUSE;A0A0R4J1K4_MOUSE;A0A0R4J1K9_MOUSE;D3Z5A2_MOUSE;F6Q7T0_MOUSE;F8WHM3_MOUSE;B3A2_MOUSE;B3A2_MOUSE;B3A2_MOUSE;B3A2_MOUSE;B3A2_MOUSE;B3A3_MOUSE;B3A3_MOUSE;B3A3_MOUSE	0%;0%;0%;0%;0%;0%;0%;0%-2;0%-3;0%-4;0%-5;0%;0%-2;0%-3_Decoy	NaN	NaN
MOCK	1	A0A0R4J107;Q8R146;Q8R146-2	Acylamino-acid-releasing enzyme (Fragment);Acylamino-acid-releasing enzyme;Isoform 2 of Acylamino-acid-releasing enzyme	A0A0R4J107_MOUSE;APEH_MOUSE;APEH_MOUSE	0%;0%;0%-2	4.06686e-05	NaN
MOCK	1	A0A0R4J107;Q8R146;Q8R146-2	Acylamino-acid-releasing enzyme (Fragment);Acylamino-acid-releasing enzyme;Isoform 2 of Acylamino-acid-releasing enzyme	A0A0R4J107_MOUSE;APEH_MOUSE;APEH_MOUSE	0%;0%;0%-2_Decoy	NaN	NaN
MOCK	1	A0A0R4J124	SRSF protein kinase 2	A0A0R4J124_MOUSE	0	7.68848e-07	NaN
MOCK	1	A0A0R4J124	SRSF protein kinase 2	A0A0R4J124_MOUSE	0	NaN	NaN
MOCK	1	A0A0R4J126;Q8BS03	Peptidase inhibitor 15	A0A0R4J126_MOUSE;PI15_MOUSE	0%;0%	7.68848e-07	NaN
MOCK	1	A0A0R4J139	Peptide-methionine (R)-S-oxide reductase	A0A0R4J139_MOUSE	0	3.86362e-06	NaN
MOCK	1	A0A0R4J140;Q5SW19;Q5SW19-3;Z4YLI8	Clustered mitochondria protein homolog;Clustered mitochondria protein homolog;Isoform 3 of Clustered mitochondria protein homolog;Clustered mitochondria protein homolog	A0A0R4J140_MOUSE;CLU_MOUSE;CLU_MOUSE;Z4YLI8_MOUSE	0%;0%;0%-3;0%	7.68848e-07	NaN
MOCK	1	A0A0R4J140;Q5SW19;Q5SW19-3;Z4YLI8	Clustered mitochondria protein homolog;Clustered mitochondria protein homolog;Isoform 3 of Clustered mitochondria protein homolog;Clustered mitochondria protein homolog	A0A0R4J140_MOUSE;CLU_MOUSE;CLU_MOUSE;Z4YLI8_MOUSE	0%;0%;0%-3;0%	NaN	NaN
MOCK	1	A0A0R4J150;B9EJ86	Oxysterol-binding protein;Oxysterol-binding protein-related protein 8	A0A0R4J150_MOUSE;OSBL8_MOUSE	0%;0%	7.68848e-07	NaN
MOCK	1	A0A0R4J161;A0A0R4J1I5;D3Z726;Q9DBY0;Q9DBY0-2;Q9DBY0-3	Forkhead box protein P4;Forkhead box protein P4;Forkhead box protein P4;Forkhead box protein P4;Isoform 2 of Forkhead box protein P4;Isoform 3 of Forkhead box protein P4	A0A0R4J161_MOUSE;A0A0R4J1I5_MOUSE;D3Z726_MOUSE;FOXP4_MOUSE;FOXP4_MOUSE;FOXP4_MOUSE	0%;0%;0%;0%;0%-2;0%-3	1.19982e-06	NaN
MOCK	1	A0A0R4J166;Q9D783	Kelch-like protein 40	A0A0R4J166_MOUSE;KLH40_MOUSE	0%;0%	7.68848e-07	NaN
MOCK	1	A0A0R4J166;Q9D783	Kelch-like protein 40	A0A0R4J166_MOUSE;KLH40_MOUSE	0%;0%	NaN	NaN
MOCK	1	A0A0R4J170;Q3TKT4;Q3TKT4-2	Transcription activator BRG1;Transcription activator BRG1;Isoform 2 of Transcription activator BRG1	A0A0R4J170_MOUSE;SMCA4_MOUSE;SMCA4_MOUSE	0%;0%;0%-2	7.68848e-07	NaN
MOCK	1	A0A0R4J170;Q3TKT4;Q3TKT4-2	Transcription activator BRG1;Transcription activator BRG1;Isoform 2 of Transcription activator BRG1	A0A0R4J170_MOUSE;SMCA4_MOUSE;SMCA4_MOUSE	0%;0%;0%-2_Decoy	NaN	NaN
MOCK	1	A0A0R4J173;G5E8C4;Q8BRH0;Q8BRH0-2	Protein O-mannosyl-transferase TMTC3;Protein O-mannosyl-transferase TMTC3;Protein O-mannosyl-transferase TMTC3;Isoform 2 of Protein O-mannosyl-transferase TMTC3	A0A0R4J173_MOUSE;G5E8C4_MOUSE;TMTC3_MOUSE;TMTC3_MOUSE	0%;0%;0%;0%-2	8.21798e-07	NaN
MOCK	1	A0A0R4J174;Q9QZH6	Evolutionarily conserved-signaling intermediate in Toll pathway, mitochondrial;Evolutionarily conserved signaling intermediate in Toll pathway, mitochondrial	A0A0R4J174_MOUSE;ECSIT_MOUSE	0%;0%	7.68848e-07	NaN
MOCK	1	A0A0R4J175;A0A1Y7VJ63;A0A1Y7VN62;Q3UQU0	Bromodomain-containing protein 9;Bromodomain-containing protein 9 (Fragment);Bromodomain-containing protein 9 (Fragment);Bromodomain-containing protein 9	A0A0R4J175_MOUSE;A0A1Y7VJ63_MOUSE;A0A1Y7VN62_MOUSE;BRD9_MOUSE	0%;0%;0%;0%	7.68848e-07	NaN
MOCK	1	A0A0R4J177;Q3TVC7;Q3TVC7-3	Cyclin-D1-binding protein 1;Cyclin-D1-binding protein 1;Isoform 3 of Cyclin-D1-binding protein 1	A0A0R4J177_MOUSE;CCDB1_MOUSE;CCDB1_MOUSE	0%;0%;0%-3	7.68848e-07	NaN
MOCK	1	A0A0R4J177;Q3TVC7;Q3TVC7-3	Cyclin-D1-binding protein 1;Cyclin-D1-binding protein 1;Isoform 3 of Cyclin-D1-binding protein 1	A0A0R4J177_MOUSE;CCDB1_MOUSE;CCDB1_MOUSE	0%;0%;0%-3_Decoy	NaN	NaN
MOCK	1	A0A0R4J187;P23475	X-ray repair cross-complementing protein 6	A0A0R4J187_MOUSE;XRCC6_MOUSE	0%;0%	7.04475e-06	NaN
MOCK	1	A0A0R4J194;A2A542;A2A543;A2A545;Q8R3Z5;Q8R3Z5-2;Q8R3Z5-3;Q8R3Z5-4	Voltage-dependent L-type calcium channel subunit beta-1;Voltage-dependent L-type calcium channel subunit beta-1;Voltage-dependent L-type calcium channel subunit beta-1;Voltage-dependent L-type calcium channel subunit beta-1;Voltage-dependent L-type calcium channel subunit beta-1;Isoform 2 of Voltage-dependent L-type calcium channel subunit beta-1;Isoform 3 of Voltage-dependent L-type calcium chan…	A0A0R4J194_MOUSE;A2A542_MOUSE;A2A543_MOUSE;A2A545_MOUSE;CACB1_MOUSE;CACB1_MOUSE;CACB1_MOUSE;CACB1_MOUSE	0%;0%;0%;0%;0%;0%-2;0%-3;0%-4	1.67489e-06	NaN
MOCK	1	A0A0R4J194;A2A542;A2A543;A2A545;Q8R3Z5;Q8R3Z5-2;Q8R3Z5-3;Q8R3Z5-4	Voltage-dependent L-type calcium channel subunit beta-1;Voltage-dependent L-type calcium channel subunit beta-1;Voltage-dependent L-type calcium channel subunit beta-1;Voltage-dependent L-type calcium channel subunit beta-1;Voltage-dependent L-type calcium channel subunit beta-1;Isoform 2 of Voltage-dependent L-type calcium channel subunit beta-1;Isoform 3 of Voltage-dependent L-type calcium chan…	A0A0R4J194_MOUSE;A2A542_MOUSE;A2A543_MOUSE;A2A545_MOUSE;CACB1_MOUSE;CACB1_MOUSE;CACB1_MOUSE;CACB1_MOUSE	0%;0%;0%;0%;0%;0%-2;0%-3;0%-4_Decoy	NaN	NaN
MOCK	1	A0A0R4J195;F6YB25;Q9CSU0;Q9CSU0-2;Q9CSU0-3	Regulation of nuclear pre-mRNA domain-containing protein 1B;Regulation of nuclear pre-mRNA domain-containing protein 1B (Fragment);Regulation of nuclear pre-mRNA domain-containing protein 1B;Isoform 2 of Regulation of nuclear pre-mRNA domain-containing protein 1B;Isoform 3 of Regulation of nuclear pre-mRNA domain-containing protein 1B	A0A0R4J195_MOUSE;F6YB25_MOUSE;RPR1B_MOUSE;RPR1B_MOUSE;RPR1B_MOUSE	0%;0%;0%;0%-2;0%-3	1.3766e-06	NaN
MOCK	1	A0A0R4J1B1;A2A6H6;A2A6I8;A2A6J0;A2A6J1;J3QP61;Q9QZ47;Q9QZ47-10;Q9QZ47-12;Q9QZ47-2;Q9QZ47-3;Q9QZ47-4;Q9QZ47-5;Q9QZ47-6;Q9QZ47-8;Z4YJU0;Z4YKE7;Z4YKF8;Z4YKG3;Z4YKG8;Z4YKH8;Z4YNB2	Troponin T, fast skeletal muscle;Troponin T, fast skeletal muscle;Troponin T, fast skeletal muscle;Troponin T, fast skeletal muscle;Troponin T, fast skeletal muscle;Troponin T, fast skeletal muscle;Troponin T, fast skeletal muscle;Isoform B3e17 of Troponin T, fast skeletal muscle;Isoform B4e17 of Troponin T, fast skeletal muscle;Isoform A2e17 of Troponin T, fast skeletal muscle;Isoform A3e17 of T…	A0A0R4J1B1_MOUSE;A2A6H6_MOUSE;A2A6I8_MOUSE;A2A6J0_MOUSE;A2A6J1_MOUSE;J3QP61_MOUSE;TNNT3_MOUSE;TNNT3_MOUSE;TNNT3_MOUSE;TNNT3_MOUSE;TNNT3_MOUSE;TNNT3_MOUSE;TNNT3_MOUSE;TNNT3_MOUSE;TNNT3_MOUSE;Z4YJU0_MOUSE;Z4YKE7_MOUSE;Z4YKF8_MOUSE;Z4YKG3_MOUSE;Z4YKG8_MOUSE;Z4YKH8_MOUSE;Z4YNB2_MOUSE	0%;0%;0%;0%;0%;0%;0%;0%-10;0%-12;0%-2;0%-3;0%-4;0%-5;0%-6;0%-8;0%;0%;0%;0%;0%;0%;0%	7.68848e-07	NaN
MOCK	1	A0A0R4J1B1;A2A6H6;A2A6I8;A2A6J0;A2A6J1;J3QP61;Q9QZ47;Q9QZ47-10;Q9QZ47-12;Q9QZ47-2;Q9QZ47-3;Q9QZ47-4;Q9QZ47-5;Q9QZ47-6;Q9QZ47-8;Z4YJU0;Z4YKE7;Z4YKF8;Z4YKG3;Z4YKG8;Z4YKH8;Z4YNB2	Troponin T, fast skeletal muscle;Troponin T, fast skeletal muscle;Troponin T, fast skeletal muscle;Troponin T, fast skeletal muscle;Troponin T, fast skeletal muscle;Troponin T, fast skeletal muscle;Troponin T, fast skeletal muscle;Isoform B3e17 of Troponin T, fast skeletal muscle;Isoform B4e17 of Troponin T, fast skeletal muscle;Isoform A2e17 of Troponin T, fast skeletal muscle;Isoform A3e17 of T…	A0A0R4J1B1_MOUSE;A2A6H6_MOUSE;A2A6I8_MOUSE;A2A6J0_MOUSE;A2A6J1_MOUSE;J3QP61_MOUSE;TNNT3_MOUSE;TNNT3_MOUSE;TNNT3_MOUSE;TNNT3_MOUSE;TNNT3_MOUSE;TNNT3_MOUSE;TNNT3_MOUSE;TNNT3_MOUSE;TNNT3_MOUSE;Z4YJU0_MOUSE;Z4YKE7_MOUSE;Z4YKF8_MOUSE;Z4YKG3_MOUSE;Z4YKG8_MOUSE;Z4YKH8_MOUSE;Z4YNB2_MOUSE	0%;0%;0%;0%;0%;0%;0%;0%-10;0%-12;0%-2;0%-3;0%-4;0%-5;0%-6;0%-8;0%;0%;0%;0%;0%;0%;0%	NaN	NaN
MOCK	1	A0A0R4J1B6;Q6PAL8	DENN domain-containing protein 5A	A0A0R4J1B6_MOUSE;DEN5A_MOUSE	0%;0%	7.68848e-07	NaN
MOCK	1	A0A0R4J1C0	Histone-lysine N-methyltransferase EZH1	A0A0R4J1C0_MOUSE	0	7.68848e-07	NaN
MOCK	1	A0A0R4J1D0;P59108	Copine-2	A0A0R4J1D0_MOUSE;CPNE2_MOUSE	0%;0%	7.68848e-07	NaN
MOCK	1	A0A0R4J1D0;P59108	Copine-2	A0A0R4J1D0_MOUSE;CPNE2_MOUSE	0%;0%	NaN	NaN
MOCK	1	A0A0R4J1E3	Drebrin	A0A0R4J1E3_MOUSE	0	7.68848e-07	NaN
MOCK	1	A0A0R4J1E9;Q61221;Q61221-2	Hypoxia-inducible factor 1-alpha;Hypoxia-inducible factor 1-alpha;Isoform 2 of Hypoxia-inducible factor 1-alpha	A0A0R4J1E9_MOUSE;HIF1A_MOUSE;HIF1A_MOUSE	0%;0%;0%-2	7.68848e-07	NaN
MOCK	1	A0A0R4J1E9;Q61221;Q61221-2	Hypoxia-inducible factor 1-alpha;Hypoxia-inducible factor 1-alpha;Isoform 2 of Hypoxia-inducible factor 1-alpha	A0A0R4J1E9_MOUSE;HIF1A_MOUSE;HIF1A_MOUSE	0%;0%;0%-2_Decoy	NaN	NaN
MOCK	1	A0A0R4J1F2;Q3U4P5;Q61144;Q61144-2	Presenilin;Presenilin;Presenilin-2;Isoform 2 of Presenilin-2	A0A0R4J1F2_MOUSE;Q3U4P5_MOUSE;PSN2_MOUSE;PSN2_MOUSE	0%;0%;0%;0%-2	7.78374e-07	NaN
MOCK	1	A0A0R4J1F4;A2AGQ2;A2AGQ4;A2AGQ5;A2AGQ6;A2AGQ7;A2AGQ9;A2AGR0;A6PWP8;E9QN47;Q80U28;Q80U28-10;Q80U28-11;Q80U28-12;Q80U28-13;Q80U28-14;Q80U28-15;Q80U28-2;Q80U28-3;Q80U28-4;Q80U28-5;Q80U28-6;Q80U28-7;Q80U28-8;Q80U28-9	MAP kinase-activating death domain protein;MAP kinase-activating death domain protein;MAP kinase-activating death domain protein;MAP kinase-activating death domain protein;MAP kinase-activating death domain protein;MAP kinase-activating death domain protein;MAP kinase-activating death domain protein;MAP kinase-activating death domain protein;MAP kinase-activating death domain protein;MAP kinase-a…	A0A0R4J1F4_MOUSE;A2AGQ2_MOUSE;A2AGQ4_MOUSE;A2AGQ5_MOUSE;A2AGQ6_MOUSE;A2AGQ7_MOUSE;A2AGQ9_MOUSE;A2AGR0_MOUSE;A6PWP8_MOUSE;E9QN47_MOUSE;MADD_MOUSE;MADD_MOUSE;MADD_MOUSE;MADD_MOUSE;MADD_MOUSE;MADD_MOUSE;MADD_MOUSE;MADD_MOUSE;MADD_MOUSE;MADD_MOUSE;MADD_MOUSE;MADD_MOUSE;MADD_MOUSE;MADD_MOUSE;MADD_MOUSE	0%;0%;0%;0%;0%;0%;0%;0%;0%;0%;0%;0%-10;0%-11;0%-12;0%-13;0%-14;0%-15;0%-2;0%-3;0%-4;0%-5;0%-6;0%-7;0%-8;0%-9	2.04566e-05	NaN
MOCK	1	A0A0R4J1F4;A2AGQ2;A2AGQ4;A2AGQ5;A2AGQ6;A2AGQ7;A2AGQ9;A2AGR0;A6PWP8;E9QN47;Q80U28;Q80U28-10;Q80U28-11;Q80U28-12;Q80U28-13;Q80U28-14;Q80U28-15;Q80U28-2;Q80U28-3;Q80U28-4;Q80U28-5;Q80U28-6;Q80U28-7;Q80U28-8;Q80U28-9	MAP kinase-activating death domain protein;MAP kinase-activating death domain protein;MAP kinase-activating death domain protein;MAP kinase-activating death domain protein;MAP kinase-activating death domain protein;MAP kinase-activating death domain protein;MAP kinase-activating death domain protein;MAP kinase-activating death domain protein;MAP kinase-activating death domain protein;MAP kinase-a…	A0A0R4J1F4_MOUSE;A2AGQ2_MOUSE;A2AGQ4_MOUSE;A2AGQ5_MOUSE;A2AGQ6_MOUSE;A2AGQ7_MOUSE;A2AGQ9_MOUSE;A2AGR0_MOUSE;A6PWP8_MOUSE;E9QN47_MOUSE;MADD_MOUSE;MADD_MOUSE;MADD_MOUSE;MADD_MOUSE;MADD_MOUSE;MADD_MOUSE;MADD_MOUSE;MADD_MOUSE;MADD_MOUSE;MADD_MOUSE;MADD_MOUSE;MADD_MOUSE;MADD_MOUSE;MADD_MOUSE;MADD_MOUSE	0%;0%;0%;0%;0%;0%;0%;0%;0%;0%;0%;0%-10;0%-11;0%-12;0%-13;0%-14;0%-15;0%-2;0%-3;0%-4;0%-5;0%-6;0%-7;0%-8;0%-9_Decoy	NaN	NaN
MOCK	1	A0A0R4J1I0;Q8C796	REST corepressor 2	A0A0R4J1I0_MOUSE;RCOR2_MOUSE	0%;0%	7.70685e-07	NaN
MOCK	1	A0A0R4J1I3;D3YZC2;F8WHD9;O88559;O88559-2	Menin;Menin;Menin;Menin;Isoform 2 of Menin	A0A0R4J1I3_MOUSE;D3YZC2_MOUSE;F8WHD9_MOUSE;MEN1_MOUSE;MEN1_MOUSE	0%;0%;0%;0%;0%-2	1.40901e-05	NaN
MOCK	1	A0A0R4J1I6;F6XGN0;Q9QY81	Nuclear pore membrane glycoprotein 210;Nuclear pore membrane glycoprotein 210 (Fragment);Nuclear pore membrane glycoprotein 210	A0A0R4J1I6_MOUSE;F6XGN0_MOUSE;PO210_MOUSE	0%;0%;0%	1.23021e-06	NaN
MOCK	1	A0A0R4J1J1;Q69ZP3-2	Probable hydrolase PNKD;Isoform 2 of Probable hydrolase PNKD	A0A0R4J1J1_MOUSE;PNKD_MOUSE	0%;0%	7.68848e-07	NaN
MOCK	1	A0A0R4J1M0;D3Z7B6;Q9Z0P7;Q9Z0P7-2;Q9Z0P7-3;Q9Z0P7-4	Suppressor of fused homolog;Suppressor of fused homolog;Suppressor of fused homolog;Isoform 2 of Suppressor of fused homolog;Isoform 3 of Suppressor of fused homolog;Isoform 4 of Suppressor of fused homolog	A0A0R4J1M0_MOUSE;D3Z7B6_MOUSE;SUFU_MOUSE;SUFU_MOUSE;SUFU_MOUSE;SUFU_MOUSE	0%;0%;0%;0%-2;0%-3;0%-4	2.34448e-06	NaN
MOCK	1	A0A0R4J1N7;B7ZW98;D3YTV8;E9QNT8;G5E8J2;Q02357;Q02357-2;Q02357-5;Q02357-6;Q02357-7	Ankyrin-1;Ank1 protein;Ankyrin-1;Ankyrin-1;Ankyrin-1;Ankyrin-1;Isoform Br2 of Ankyrin-1;Isoform 5 of Ankyrin-1;Isoform 6 of Ankyrin-1;Isoform Mu7 of Ankyrin-1	A0A0R4J1N7_MOUSE;B7ZW98_MOUSE;D3YTV8_MOUSE;E9QNT8_MOUSE;G5E8J2_MOUSE;ANK1_MOUSE;ANK1_MOUSE;ANK1_MOUSE;ANK1_MOUSE;ANK1_MOUSE	0%;0%;0%;0%;0%;0%;0%-2;0%-5;0%-6;0%-7	7.68848e-07	NaN
MOCK	1	A0A0R4J1N8;Q8CEE7	Retinol dehydrogenase 13	A0A0R4J1N8_MOUSE;RDH13_MOUSE	0%;0%	7.68848e-07	NaN
MOCK	1	A0A0R4J1N8;Q8CEE7	Retinol dehydrogenase 13	A0A0R4J1N8_MOUSE;RDH13_MOUSE	0%;0%	NaN	NaN
MOCK	1	A0A0R4J1Q7;G3X9S2;P06802;P06802-2	Ectonucleotide pyrophosphatase/phosphodiesterase family member 1;Ectonucleotide pyrophosphatase/phosphodiesterase family member 1;Ectonucleotide pyrophosphatase/phosphodiesterase family member 1;Isoform 1 of Ectonucleotide pyrophosphatase/phosphodiesterase family member 1	A0A0R4J1Q7_MOUSE;G3X9S2_MOUSE;ENPP1_MOUSE;ENPP1_MOUSE	0%;0%;0%;0%-2	7.68848e-07	NaN
MOCK	1	A0A0R4J1Q7;G3X9S2;P06802;P06802-2	Ectonucleotide pyrophosphatase/phosphodiesterase family member 1;Ectonucleotide pyrophosphatase/phosphodiesterase family member 1;Ectonucleotide pyrophosphatase/phosphodiesterase family member 1;Isoform 1 of Ectonucleotide pyrophosphatase/phosphodiesterase family member 1	A0A0R4J1Q7_MOUSE;G3X9S2_MOUSE;ENPP1_MOUSE;ENPP1_MOUSE	0%;0%;0%;0%-2_Decoy	NaN	NaN
MOCK	1	A0A0R4J1S2;D3Z4N6;E9QMI6;E9QP07;Q80W14;Q80W14-2;Q80W14-3	Pre-mRNA-processing factor 40 homolog B;Pre-mRNA-processing factor 40 homolog B;Pre-mRNA-processing factor 40 homolog B (Fragment);Pre-mRNA-processing factor 40 homolog B;Pre-mRNA-processing factor 40 homolog B;Isoform 2 of Pre-mRNA-processing factor 40 homolog B;Isoform 3 of Pre-mRNA-processing factor 40 homolog B	A0A0R4J1S2_MOUSE;D3Z4N6_MOUSE;E9QMI6_MOUSE;E9QP07_MOUSE;PR40B_MOUSE;PR40B_MOUSE;PR40B_MOUSE	0%;0%;0%;0%;0%;0%-2;0%-3	2.05096e-06	NaN
MOCK	1	A0A0R4J1S2;D3Z4N6;E9QMI6;E9QP07;Q80W14;Q80W14-2;Q80W14-3	Pre-mRNA-processing factor 40 homolog B;Pre-mRNA-processing factor 40 homolog B;Pre-mRNA-processing factor 40 homolog B (Fragment);Pre-mRNA-processing factor 40 homolog B;Pre-mRNA-processing factor 40 homolog B;Isoform 2 of Pre-mRNA-processing factor 40 homolog B;Isoform 3 of Pre-mRNA-processing factor 40 homolog B	A0A0R4J1S2_MOUSE;D3Z4N6_MOUSE;E9QMI6_MOUSE;E9QP07_MOUSE;PR40B_MOUSE;PR40B_MOUSE;PR40B_MOUSE	0%;0%;0%;0%;0%;0%-2;0%-3_Decoy	NaN	NaN
MOCK	1	A0A0R4J1W1;Q91ZT9	Ankyrin repeat and SOCS box protein 8	A0A0R4J1W1_MOUSE;ASB8_MOUSE	0%;0%	4.86695e-06	NaN
MOCK	1	A0A0R4J1W7;Q8BGZ4	Cell division cycle protein 23 homolog	A0A0R4J1W7_MOUSE;CDC23_MOUSE	0%;0%	7.68848e-07	NaN
MOCK	1	A0A0R4J1W7;Q8BGZ4	Cell division cycle protein 23 homolog	A0A0R4J1W7_MOUSE;CDC23_MOUSE	0%;0%	NaN	NaN
MOCK	1	A0A0R4J1Y3;Q8BWU5	Probable tRNA N6-adenosine threonylcarbamoyltransferase	A0A0R4J1Y3_MOUSE;OSGEP_MOUSE	0%;0%	7.68848e-07	NaN
MOCK	1	A0A0R4J1Y4;A5D6P2;B7ZNY3;E0CXR8;E0CZ83;E0CZE2;F6S7Z1;F6TSJ9;G3XA13;Q99NH2;Q99NH2-2;Q99NH2-4	Partitioning defective 3 homolog;Par-3 (Partitioning defective 3) homolog (C. elegans);Pard3 protein;Partitioning defective 3 homolog (Fragment);Partitioning defective 3 homolog (Fragment);Partitioning defective 3 homolog (Fragment);Partitioning defective 3 homolog (Fragment);Partitioning defective 3 homolog (Fragment);Partitioning defective 3 homolog;Partitioning defective 3 homolog;Isoform 2 of…	A0A0R4J1Y4_MOUSE;A5D6P2_MOUSE;B7ZNY3_MOUSE;E0CXR8_MOUSE;E0CZ83_MOUSE;E0CZE2_MOUSE;F6S7Z1_MOUSE;F6TSJ9_MOUSE;G3XA13_MOUSE;PARD3_MOUSE;PARD3_MOUSE;PARD3_MOUSE	0%;0%;0%;0%;0%;0%;0%;0%;0%;0%;0%-2;0%-4	7.68848e-07	NaN
MOCK	1	A0A0R4J1Y4;A5D6P2;B7ZNY3;E0CXR8;E0CZ83;E0CZE2;F6S7Z1;F6TSJ9;G3XA13;Q99NH2;Q99NH2-2;Q99NH2-4	Partitioning defective 3 homolog;Par-3 (Partitioning defective 3) homolog (C. elegans);Pard3 protein;Partitioning defective 3 homolog (Fragment);Partitioning defective 3 homolog (Fragment);Partitioning defective 3 homolog (Fragment);Partitioning defective 3 homolog (Fragment);Partitioning defective 3 homolog (Fragment);Partitioning defective 3 homolog;Partitioning defective 3 homolog;Isoform 2 of…	A0A0R4J1Y4_MOUSE;A5D6P2_MOUSE;B7ZNY3_MOUSE;E0CXR8_MOUSE;E0CZ83_MOUSE;E0CZE2_MOUSE;F6S7Z1_MOUSE;F6TSJ9_MOUSE;G3XA13_MOUSE;PARD3_MOUSE;PARD3_MOUSE;PARD3_MOUSE	0%;0%;0%;0%;0%;0%;0%;0%;0%;0%;0%-2;0%-4_Decoy	NaN	NaN
MOCK	1	A0A0R4J1Z3;Q9CR67	Transmembrane protein 33	A0A0R4J1Z3_MOUSE;TMM33_MOUSE	0%;0%	7.68848e-07	NaN
MOCK	1	A0A0R4J215;Q3UFS4	G patch domain-containing protein 11	A0A0R4J215_MOUSE;GPT11_MOUSE	0%;0%	1.61995e-06	NaN
MOCK	1	A0A0R4J233;A0A1W2P6J7;Q8C650;Q8C650-2	Septin-10;Septin-10;Septin-10;Isoform 2 of Septin-10	A0A0R4J233_MOUSE;A0A1W2P6J7_MOUSE;SEP10_MOUSE;SEP10_MOUSE	0%;0%;0%;0%-2	7.68848e-07	NaN
MOCK	1	A0A0R4J244;E9PWC8;E9PZR3;E9QAN2;E9QAY4;Q61183;Q61183-2;Q61183-3;Q61183-4	Poly(A) polymerase alpha;Poly(A) polymerase;Poly(A) polymerase;Poly(A) polymerase;Poly(A) polymerase alpha;Poly(A) polymerase alpha;Isoform 2 of Poly(A) polymerase alpha;Isoform 3 of Poly(A) polymerase alpha;Isoform 4 of Poly(A) polymerase alpha	A0A0R4J244_MOUSE;E9PWC8_MOUSE;E9PZR3_MOUSE;E9QAN2_MOUSE;E9QAY4_MOUSE;PAPOA_MOUSE;PAPOA_MOUSE;PAPOA_MOUSE;PAPOA_MOUSE	0%;0%;0%;0%;0%;0%;0%-2;0%-3;0%-4	7.87324e-07	NaN
MOCK	1	A0A0R4J250;Q61070	Etoposide-induced protein 2.4	A0A0R4J250_MOUSE;EI24_MOUSE	0%;0%	8.63649e-07	NaN
MOCK	1	A0A0R4J259;Q7TMK9-2	Heterogeneous nuclear ribonucleoprotein Q;Isoform 2 of Heterogeneous nuclear ribonucleoprotein Q	A0A0R4J259_MOUSE;HNRPQ_MOUSE	0%;0%	7.68848e-07	NaN
MOCK	1	A0A0R4J260;B2RRE7	OTU domain-containing protein 4	A0A0R4J260_MOUSE;OTUD4_MOUSE	0%;0%	7.68848e-07	NaN
MOCK	1	A0A0R4J260;B2RRE7	OTU domain-containing protein 4	A0A0R4J260_MOUSE;OTUD4_MOUSE	0%;0%	NaN	NaN
MOCK	1	A0A0R4J263;O35083	1-acyl-sn-glycerol-3-phosphate acyltransferase;1-acyl-sn-glycerol-3-phosphate acyltransferase alpha	A0A0R4J263_MOUSE;PLCA_MOUSE	0%;0%	7.68848e-07	NaN
MOCK	1	A0A0R4J272;Q921N7	Transmembrane protein 70, mitochondrial;Transmembrane protein 70, mitochondrial	A0A0R4J272_MOUSE;TMM70_MOUSE	0%;0%	7.68848e-07	NaN
MOCK	1	A0A0R4J275;Q7TMF3	NADH dehydrogenase [ubiquinone] 1 alpha subcomplex subunit 12	A0A0R4J275_MOUSE;NDUAC_MOUSE	0%;0%	7.68848e-07	NaN
MOCK	1	A0A0R4J275;Q7TMF3	NADH dehydrogenase [ubiquinone] 1 alpha subcomplex subunit 12	A0A0R4J275_MOUSE;NDUAC_MOUSE	0%;0%	NaN	NaN
MOCK	1	A0A0R4J291;Q7TMV3	FAST kinase domain-containing protein 5, mitochondrial;FAST kinase domain-containing protein 5, mitochondrial	A0A0R4J291_MOUSE;FAKD5_MOUSE	0%;0%	7.70685e-07	NaN
MOCK	1	A0A0R4J293;Q9JLF6	Protein-glutamine gamma-glutamyltransferase K	A0A0R4J293_MOUSE;TGM1_MOUSE	0%;0%	1.03231e-06	NaN
MOCK	1	A0A0R4J298;E9PUG7;Q61211;Q61211-2;Q8C8I3	Eukaryotic translation initiation factor 2D;Eukaryotic translation initiation factor 2D;Eukaryotic translation initiation factor 2D;Isoform 2 of Eukaryotic translation initiation factor 2D;Eukaryotic translation initiation factor 2D	A0A0R4J298_MOUSE;E9PUG7_MOUSE;EIF2D_MOUSE;EIF2D_MOUSE;Q8C8I3_MOUSE	0%;0%;0%;0%-2;0%	6.44871e-05	NaN
MOCK	1	A0A0R4J2A0;Q5SW75;Q5SW75-2;Q5SW75-4	Protein phosphatase Slingshot homolog 2;Protein phosphatase Slingshot homolog 2;Isoform 2 of Protein phosphatase Slingshot homolog 2;Isoform 4 of Protein phosphatase Slingshot homolog 2	A0A0R4J2A0_MOUSE;SSH2_MOUSE;SSH2_MOUSE;SSH2_MOUSE	0%;0%;0%-2;0%-4	4.77379e-05	NaN
MOCK	1	A0A0R4J2B6;Q8BX09	Retinoblastoma-binding protein 5	A0A0R4J2B6_MOUSE;RBBP5_MOUSE	0%;0%	1.85933e-06	NaN
MOCK	1	A0A0R4J2D2;Q8K007	Extracellular sulfatase Sulf-1	A0A0R4J2D2_MOUSE;SULF1_MOUSE	0%;0%	7.68848e-07	NaN
MOCK	1	A0A0U1RNG1;A0A0U1RNN2;A0A0U1RP07;A0A0U1RPR4;Q9CWK3	CD2 antigen cytoplasmic tail-binding protein 2 (Fragment);CD2 antigen cytoplasmic tail-binding protein 2;CD2 antigen cytoplasmic tail-binding protein 2 (Fragment);CD2 antigen cytoplasmic tail-binding protein 2 (Fragment);CD2 antigen cytoplasmic tail-binding protein 2	A0A0U1RNG1_MOUSE;A0A0U1RNN2_MOUSE;A0A0U1RP07_MOUSE;A0A0U1RPR4_MOUSE;CD2B2_MOUSE	0%;0%;0%;0%;0%	1.20328e-05	NaN
MOCK	1	A0A0U1RNK7;A2A9M4;A2A9M5;E9PX48;Q8R1A4;Q8R1A4-2	Dedicator of cytokinesis protein 7;Dedicator of cytokinesis protein 7;Dedicator of cytokinesis protein 7;Dedicator of cytokinesis protein 7;Dedicator of cytokinesis protein 7;Isoform 2 of Dedicator of cytokinesis protein 7	A0A0U1RNK7_MOUSE;A2A9M4_MOUSE;A2A9M5_MOUSE;E9PX48_MOUSE;DOCK7_MOUSE;DOCK7_MOUSE	0%;0%;0%;0%;0%;0%-2	7.68848e-07	NaN
MOCK	1	A0A0U1RNK7;A2A9M4;A2A9M5;E9PX48;Q8R1A4;Q8R1A4-2	Dedicator of cytokinesis protein 7;Dedicator of cytokinesis protein 7;Dedicator of cytokinesis protein 7;Dedicator of cytokinesis protein 7;Dedicator of cytokinesis protein 7;Isoform 2 of Dedicator of cytokinesis protein 7	A0A0U1RNK7_MOUSE;A2A9M4_MOUSE;A2A9M5_MOUSE;E9PX48_MOUSE;DOCK7_MOUSE;DOCK7_MOUSE	0%;0%;0%;0%;0%;0%-2_Decoy	NaN	NaN
MOCK	1	A0A0U1RNM6;E9QAJ9;Q3UIA2;Q3UIA2-2;Q3UIA2-3;Q3UIA2-4	Rho GTPase-activating protein 17;Rho GTPase-activating protein 17;Rho GTPase-activating protein 17;Isoform 2 of Rho GTPase-activating protein 17;Isoform 3 of Rho GTPase-activating protein 17;Isoform 4 of Rho GTPase-activating protein 17	A0A0U1RNM6_MOUSE;E9QAJ9_MOUSE;RHG17_MOUSE;RHG17_MOUSE;RHG17_MOUSE;RHG17_MOUSE	0%;0%;0%;0%-2;0%-3;0%-4	1.69454e-05	NaN
MOCK	1	A0A0U1RNV6;Q6PCM1	Lysine-specific demethylase 3A (Fragment);Lysine-specific demethylase 3A	A0A0U1RNV6_MOUSE;KDM3A_MOUSE	0%;0%	9.99374e-07	NaN
MOCK	1	A0A0U1RNV6;Q6PCM1	Lysine-specific demethylase 3A (Fragment);Lysine-specific demethylase 3A	A0A0U1RNV6_MOUSE;KDM3A_MOUSE	0%;0%	NaN	NaN
MOCK	1	A0A0U1RNW0;A0A0U1RNX9;A0A0U1RP94;A0A0U1RPD7;A0A0U1RPL1;A0A0U1RPM8;A0A0U1RQ81;Q6P2B2;Q8BTH8	Casein kinase I isoform gamma-1;Casein kinase I isoform gamma-1 (Fragment);Casein kinase I isoform gamma-1;Casein kinase I isoform gamma-1;Casein kinase I isoform gamma-1 (Fragment);Casein kinase I isoform gamma-1;Casein kinase I isoform gamma-1 (Fragment);Casein kinase I isoform gamma-1;Casein kinase I isoform gamma-1	A0A0U1RNW0_MOUSE;A0A0U1RNX9_MOUSE;A0A0U1RP94_MOUSE;A0A0U1RPD7_MOUSE;A0A0U1RPL1_MOUSE;A0A0U1RPM8_MOUSE;A0A0U1RQ81_MOUSE;Q6P2B2_MOUSE;KC1G1_MOUSE	0%;0%;0%;0%;0%;0%;0%;0%;0%	1.87375e-05	NaN
MOCK	1	A0A0U1RNX8;O08664	B-cell CLL/lymphoma 7 protein family member C	A0A0U1RNX8_MOUSE;BCL7C_MOUSE	0%;0%	7.68848e-07	NaN
MOCK	1	A0A0U1RP13;Q8VDP6	CDP-diacylglycerol--inositol 3-phosphatidyltransferase	A0A0U1RP13_MOUSE;CDIPT_MOUSE	0%;0%	7.68848e-07	NaN
MOCK	1	A0A0U1RPF2;Q99P31	Hsp70-binding protein 1 (Fragment);Hsp70-binding protein 1	A0A0U1RPF2_MOUSE;HPBP1_MOUSE	0%;0%	7.68848e-07	NaN
MOCK	1	A0A0U1RPF2;Q99P31	Hsp70-binding protein 1 (Fragment);Hsp70-binding protein 1	A0A0U1RPF2_MOUSE;HPBP1_MOUSE	0%;0%	NaN	NaN
MOCK	1	A0A0U1RPH9;Q7TPN9	Proline-rich protein 14 (Fragment);Proline-rich protein 14	A0A0U1RPH9_MOUSE;PRR14_MOUSE	0%;0%	7.68848e-07	NaN
MOCK	1	A0A0U1RPJ4;A0A0X1KG60;Q3U319	E3 ubiquitin protein ligase;E3 ubiquitin protein ligase;E3 ubiquitin-protein ligase BRE1B	A0A0U1RPJ4_MOUSE;A0A0X1KG60_MOUSE;BRE1B_MOUSE	0%;0%;0%	7.75686e-07	NaN
MOCK	1	A0A0U1RPJ7;D3YVR9;Q9R0P4	RIKEN cDNA 1110004F10 gene (Fragment);RIKEN cDNA 1110004F10 gene;Small acidic protein	A0A0U1RPJ7_MOUSE;D3YVR9_MOUSE;SMAP_MOUSE	0%;0%;0%	8.23327e-07	NaN
MOCK	1	A0A0U1RPK1;Q8BMB0;Q8BMB0-2;Q8BMB0-3	BRCA2-interacting transcriptional repressor EMSY;BRCA2-interacting transcriptional repressor EMSY;Isoform 2 of BRCA2-interacting transcriptional repressor EMSY;Isoform 3 of BRCA2-interacting transcriptional repressor EMSY	A0A0U1RPK1_MOUSE;EMSY_MOUSE;EMSY_MOUSE;EMSY_MOUSE	0%;0%;0%-2;0%-3	7.68848e-07	NaN
MOCK	1	A0A0U1RPK1;Q8BMB0;Q8BMB0-2;Q8BMB0-3	BRCA2-interacting transcriptional repressor EMSY;BRCA2-interacting transcriptional repressor EMSY;Isoform 2 of BRCA2-interacting transcriptional repressor EMSY;Isoform 3 of BRCA2-interacting transcriptional repressor EMSY	A0A0U1RPK1_MOUSE;EMSY_MOUSE;EMSY_MOUSE;EMSY_MOUSE	0%;0%;0%-2;0%-3_Decoy	NaN	NaN
MOCK	1	A0A0U1RPL0;Q7TQH0-2;Q7TQH0-3	Ataxin-2-like protein;Isoform 2 of Ataxin-2-like protein;Isoform 3 of Ataxin-2-like protein	A0A0U1RPL0_MOUSE;ATX2L_MOUSE;ATX2L_MOUSE	0%;0%;0%	7.68848e-07	NaN
MOCK	1	A0A0U1RPL0;Q7TQH0-2;Q7TQH0-3	Ataxin-2-like protein;Isoform 2 of Ataxin-2-like protein;Isoform 3 of Ataxin-2-like protein	A0A0U1RPL0_MOUSE;ATX2L_MOUSE;ATX2L_MOUSE	0%;0%;0%	NaN	NaN
MOCK	1	A0A0U1RQB6;F8VPR5;P45481	Histone lysine acetyltransferase CREBBP	A0A0U1RQB6_MOUSE;F8VPR5_MOUSE;CBP_MOUSE	0%;0%;0%	1.03152e-05	NaN
MOCK	1	A0A140LHA2;Q9WVA3	Mitotic checkpoint protein BUB3	A0A140LHA2_MOUSE;BUB3_MOUSE	0%;0%	7.68848e-07	NaN
MOCK	1	A0A140LHE0	Patatin-like phospholipase domain-containing protein 6 (Fragment)	A0A140LHE0_MOUSE	0	8.67058e-06	NaN
MOCK	1	A0A140LHE9;Q9QYT7	Phosphatidylinositol N-acetylglucosaminyltransferase subunit Q	A0A140LHE9_MOUSE;PIGQ_MOUSE	0%;0%	1.04478e-06	NaN
MOCK	1	A0A140LHG7;A0A140LHQ0;A0A140LIH0;Q8VCB2;Q8VCB2-2;Q8VCB2-3	Mediator of RNA polymerase II transcription subunit 25;Mediator of RNA polymerase II transcription subunit 25;Mediator of RNA polymerase II transcription subunit 25 (Fragment);Mediator of RNA polymerase II transcription subunit 25;Isoform 2 of Mediator of RNA polymerase II transcription subunit 25;Isoform 3 of Mediator of RNA polymerase II transcription subunit 25	A0A140LHG7_MOUSE;A0A140LHQ0_MOUSE;A0A140LIH0_MOUSE;MED25_MOUSE;MED25_MOUSE;MED25_MOUSE	0%;0%;0%;0%;0%-2;0%-3	1.40922e-05	NaN
MOCK	1	A0A140LHG8;A0A140LHR3;A0A140LJ01;Q9CYN2	Signal peptidase complex subunit 2;Signal peptidase complex subunit 2;Signal peptidase complex subunit 2 (Fragment);Signal peptidase complex subunit 2	A0A140LHG8_MOUSE;A0A140LHR3_MOUSE;A0A140LJ01_MOUSE;SPCS2_MOUSE	0%;0%;0%;0%	7.68848e-07	NaN
MOCK	1	A0A140LHK8;A0A140LHL9;A0A140LIH8;Q60644;Q8BP65	Oxysterols receptor LXR-beta (Fragment);Oxysterols receptor LXR-beta (Fragment);Oxysterols receptor LXR-beta (Fragment);Oxysterols receptor LXR-beta;Oxysterols receptor LXR-beta	A0A140LHK8_MOUSE;A0A140LHL9_MOUSE;A0A140LIH8_MOUSE;NR1H2_MOUSE;Q8BP65_MOUSE	0%;0%;0%;0%;0%	8.19876e-07	NaN
MOCK	1	A0A140LHN0;D3YY42;Q9CX30;Q9CX30-2	Protein YIF1B (Fragment);Protein YIF1B;Protein YIF1B;Isoform 2 of Protein YIF1B	A0A140LHN0_MOUSE;D3YY42_MOUSE;YIF1B_MOUSE;YIF1B_MOUSE	0%;0%;0%;0%-2	7.68848e-07	NaN
MOCK	1	A0A140LHN4;A0A140LI17;A2AER4;Q9R0M8	UDP-galactose translocator (Fragment);UDP-galactose translocator;UDP-galactose translocator;UDP-galactose translocator	A0A140LHN4_MOUSE;A0A140LI17_MOUSE;A2AER4_MOUSE;S35A2_MOUSE	0%;0%;0%;0%	1.17814e-05	NaN
MOCK	1	A0A140LHQ8;A0A1L1SUR7;Q7M6Y3;Q7M6Y3-2;Q7M6Y3-3;Q7M6Y3-4;Q7M6Y3-5;Q7M6Y3-6	Phosphatidylinositol-binding clathrin assembly protein (Fragment);Phosphatidylinositol-binding clathrin assembly protein (Fragment);Phosphatidylinositol-binding clathrin assembly protein;Isoform 2 of Phosphatidylinositol-binding clathrin assembly protein;Isoform 3 of Phosphatidylinositol-binding clathrin assembly protein;Isoform 4 of Phosphatidylinositol-binding clathrin assembly protein;Isoform …	A0A140LHQ8_MOUSE;A0A1L1SUR7_MOUSE;PICAL_MOUSE;PICAL_MOUSE;PICAL_MOUSE;PICAL_MOUSE;PICAL_MOUSE;PICAL_MOUSE	0%;0%;0%;0%-2;0%-3;0%-4;0%-5;0%-6	6.82494e-06	NaN
MOCK	1	A0A140LHU0;E9Q638;Q61072	Disintegrin and metalloproteinase domain-containing protein 9	A0A140LHU0_MOUSE;E9Q638_MOUSE;ADAM9_MOUSE	0%;0%;0%	5.07481e-06	NaN
MOCK	1	A0A140LHV3;A0A140LID1;Q91XA5	snRNA-activating protein complex subunit 2 (Fragment);snRNA-activating protein complex subunit 2;snRNA-activating protein complex subunit 2	A0A140LHV3_MOUSE;A0A140LID1_MOUSE;SNPC2_MOUSE	0%;0%;0%	1.9289e-06	NaN
MOCK	1	A0A140LI27;Q8VEU6	Olfactory receptor	A0A140LI27_MOUSE;Q8VEU6_MOUSE	0%;0%	7.68848e-07	NaN
MOCK	1	A0A140LI54	Patatin-like phospholipase domain-containing protein 6	A0A140LI54_MOUSE	0	7.68848e-07	NaN
MOCK	1	A0A140LI54	Patatin-like phospholipase domain-containing protein 6	A0A140LI54_MOUSE	0	NaN	NaN
MOCK	1	A0A140LIJ1;Q8BGZ2;Q8BGZ2-2	Protein FAM168A;Protein FAM168A;Isoform 2 of Protein FAM168A	A0A140LIJ1_MOUSE;F168A_MOUSE;F168A_MOUSE	0%;0%;0%-2	7.68848e-07	NaN
MOCK	1	A0A140LIN0;A0A140LJ78;A0A140LJC8;Q91VM3;Q91VM3-2	WD repeat domain phosphoinositide-interacting protein 4;WD repeat domain phosphoinositide-interacting protein 4 (Fragment);WD repeat domain phosphoinositide-interacting protein 4;WD repeat domain phosphoinositide-interacting protein 4;Isoform 2 of WD repeat domain phosphoinositide-interacting protein 4	A0A140LIN0_MOUSE;A0A140LJ78_MOUSE;A0A140LJC8_MOUSE;WIPI4_MOUSE;WIPI4_MOUSE	0%;0%;0%;0%;0%-2	7.68848e-07	NaN
MOCK	1	A0A140LIQ8;A0A140LJ56;Q9CQG6	Transmembrane protein 147	A0A140LIQ8_MOUSE;A0A140LJ56_MOUSE;TM147_MOUSE	0%;0%;0%	9.97501e-07	NaN
MOCK	1	A0A140LIQ8;A0A140LJ56;Q9CQG6	Transmembrane protein 147	A0A140LIQ8_MOUSE;A0A140LJ56_MOUSE;TM147_MOUSE	0%;0%;0%	NaN	NaN
MOCK	1	A0A140LIS5;Q3UL36;Q3UL36-2	Arginine and glutamate-rich protein 1 (Fragment);Arginine and glutamate-rich protein 1;Isoform 2 of Arginine and glutamate-rich protein 1	A0A140LIS5_MOUSE;ARGL1_MOUSE;ARGL1_MOUSE	0%;0%;0%-2	7.68848e-07	NaN
MOCK	1	A0A140LIS5;Q3UL36;Q3UL36-2	Arginine and glutamate-rich protein 1 (Fragment);Arginine and glutamate-rich protein 1;Isoform 2 of Arginine and glutamate-rich protein 1	A0A140LIS5_MOUSE;ARGL1_MOUSE;ARGL1_MOUSE	0%;0%;0%-2_Decoy	NaN	NaN
MOCK	1	A0A140LIT2;O88455	7-dehydrocholesterol reductase	A0A140LIT2_MOUSE;DHCR7_MOUSE	0%;0%	7.68848e-07	NaN
MOCK	1	A0A140LIU3;P56391	Cytochrome c oxidase subunit 6B1	A0A140LIU3_MOUSE;CX6B1_MOUSE	0%;0%	9.66582e-07	NaN
MOCK	1	A0A140LIU9;P50637	Translocator protein (Fragment);Translocator protein	A0A140LIU9_MOUSE;TSPO_MOUSE	0%;0%	7.68848e-07	NaN
MOCK	1	A0A140LJ04;E9Q5W5;Q5SSH7;Q5SSH7-2	Zinc finger ZZ-type and EF-hand domain-containing protein 1;Zinc finger ZZ-type and EF-hand domain-containing protein 1;Zinc finger ZZ-type and EF-hand domain-containing protein 1;Isoform 2 of Zinc finger ZZ-type and EF-hand domain-containing protein 1	A0A140LJ04_MOUSE;E9Q5W5_MOUSE;ZZEF1_MOUSE;ZZEF1_MOUSE	0%;0%;0%;0%-2	8.52066e-07	NaN
MOCK	1	A0A140LJ04;E9Q5W5;Q5SSH7;Q5SSH7-2	Zinc finger ZZ-type and EF-hand domain-containing protein 1;Zinc finger ZZ-type and EF-hand domain-containing protein 1;Zinc finger ZZ-type and EF-hand domain-containing protein 1;Isoform 2 of Zinc finger ZZ-type and EF-hand domain-containing protein 1	A0A140LJ04_MOUSE;E9Q5W5_MOUSE;ZZEF1_MOUSE;ZZEF1_MOUSE	0%;0%;0%;0%-2_Decoy	NaN	NaN
MOCK	1	A0A140LJF7;A0A140LJK7;A2AGL3;A2AGL3-2;E9PW34	Ryanodine receptor 3;Ryanodine receptor 3;Ryanodine receptor 3;Isoform 2 of Ryanodine receptor 3;Ryanodine receptor 3	A0A140LJF7_MOUSE;A0A140LJK7_MOUSE;RYR3_MOUSE;RYR3_MOUSE;E9PW34_MOUSE	0%;0%;0%;0%-2;0%	1.52719e-05	NaN
MOCK	1	A0A140LJF7;A0A140LJK7;A2AGL3;A2AGL3-2;E9PW34	Ryanodine receptor 3;Ryanodine receptor 3;Ryanodine receptor 3;Isoform 2 of Ryanodine receptor 3;Ryanodine receptor 3	A0A140LJF7_MOUSE;A0A140LJK7_MOUSE;RYR3_MOUSE;RYR3_MOUSE;E9PW34_MOUSE	0%;0%;0%;0%-2;0%	NaN	NaN
MOCK	1	A0A140LJJ5;E9Q394;E9Q394-2	A-kinase anchor protein 13;A-kinase anchor protein 13;Isoform 2 of A-kinase anchor protein 13	A0A140LJJ5_MOUSE;AKP13_MOUSE;AKP13_MOUSE	0%;0%;0%-2	7.68848e-07	NaN
MOCK	1	A0A140LJJ5;E9Q394;E9Q394-2	A-kinase anchor protein 13;A-kinase anchor protein 13;Isoform 2 of A-kinase anchor protein 13	A0A140LJJ5_MOUSE;AKP13_MOUSE;AKP13_MOUSE	0%;0%;0%-2_Decoy	NaN	NaN
MOCK	1	A0A140T8I9;E9Q3L2	Phosphatidylinositol 4-kinase alpha	A0A140T8I9_MOUSE;PI4KA_MOUSE	0%;0%	7.68848e-07	NaN
MOCK	1	A0A140T8I9;E9Q3L2	Phosphatidylinositol 4-kinase alpha	A0A140T8I9_MOUSE;PI4KA_MOUSE	0%;0%	NaN	NaN
MOCK	1	A0A140T8R7;Q8CFE3	REST corepressor 1	A0A140T8R7_MOUSE;RCOR1_MOUSE	0%;0%	7.68848e-07	NaN
MOCK	1	A0A140T8T2;G3UY21;G3UYX7;G3X909;Q9R1B9	Slit homolog 2 protein	A0A140T8T2_MOUSE;G3UY21_MOUSE;G3UYX7_MOUSE;G3X909_MOUSE;SLIT2_MOUSE	0%;0%;0%;0%;0%	4.68293e-06	NaN
MOCK	1	A0A140T8T4;P51410	Ribosomal protein L9, pseudogene 6;60S ribosomal protein L9	A0A140T8T4_MOUSE;RL9_MOUSE	0%;0%	7.68848e-07	NaN
MOCK	1	A0A140T8T4;P51410	Ribosomal protein L9, pseudogene 6;60S ribosomal protein L9	A0A140T8T4_MOUSE;RL9_MOUSE	0%;0%	NaN	NaN
MOCK	1	A0A140T8T5	Microtubule-associated protein	A0A140T8T5_MOUSE	0	7.68848e-07	NaN
MOCK	1	A0A158SIS7;I7HIK9;P02340;Q80ZA1	Cellular tumor antigen p53	A0A158SIS7_MOUSE;I7HIK9_MOUSE;P53_MOUSE;Q80ZA1_MOUSE	0%;0%;0%;0%	7.68848e-07	NaN
MOCK	1	A0A158SIS7;I7HIK9;P02340;Q80ZA1	Cellular tumor antigen p53	A0A158SIS7_MOUSE;I7HIK9_MOUSE;P53_MOUSE;Q80ZA1_MOUSE	0%;0%;0%;0%	NaN	NaN
MOCK	1	A0A171EBL2;E9Q555	E3 ubiquitin-protein ligase RNF213	A0A171EBL2_MOUSE;RN213_MOUSE	0%;0%	7.68848e-07	NaN
MOCK	1	A0A171EBL2;E9Q555	E3 ubiquitin-protein ligase RNF213	A0A171EBL2_MOUSE;RN213_MOUSE	0%;0%	NaN	NaN
MOCK	1	A0A182DWE6;D3YY23	LON peptidase N-terminal domain and RING finger protein 1	A0A182DWE6_MOUSE;LONF1_MOUSE	0%;0%	8.0732e-07	NaN
MOCK	1	A0A1B0GQW0;Q99JH8	ER lumen protein-retaining receptor;ER lumen protein-retaining receptor 1	A0A1B0GQW0_MOUSE;ERD21_MOUSE	0%;0%	7.68848e-07	NaN
MOCK	1	A0A1B0GQY4;A0A1B0GX27;O35855;O88374	Branched-chain-amino-acid aminotransferase, mitochondrial (Fragment);Branched-chain-amino-acid aminotransferase;Branched-chain-amino-acid aminotransferase, mitochondrial;Branched-chain-amino-acid aminotransferase	A0A1B0GQY4_MOUSE;A0A1B0GX27_MOUSE;BCAT2_MOUSE;O88374_MOUSE	0%;0%;0%;0%	8.50998e-07	NaN
MOCK	1	A0A1B0GQZ3	Stromal interaction molecule 1 (Fragment)	A0A1B0GQZ3_MOUSE	0	2.9087e-05	NaN
MOCK	1	A0A1B0GR08;Q921G8	Gamma-tubulin complex component (Fragment);Gamma-tubulin complex component 2	A0A1B0GR08_MOUSE;GCP2_MOUSE	0%;0%	7.68848e-07	NaN
MOCK	1	A0A1B0GR08;Q921G8	Gamma-tubulin complex component (Fragment);Gamma-tubulin complex component 2	A0A1B0GR08_MOUSE;GCP2_MOUSE	0%;0%	NaN	NaN
MOCK	1	A0A1B0GR11;Q93092	Transaldolase	A0A1B0GR11_MOUSE;TALDO_MOUSE	0%;0%	1.07363e-06	NaN
MOCK	1	A0A1B0GR18;Q8VI63	MOB kinase activator 2	A0A1B0GR18_MOUSE;MOB2_MOUSE	0%;0%	7.68848e-07	NaN
MOCK	1	A0A1B0GR19;A0A1B0GR86;Q8BH97	Reticulocalbin-3 (Fragment);Reticulocalbin-3 (Fragment);Reticulocalbin-3	A0A1B0GR19_MOUSE;A0A1B0GR86_MOUSE;RCN3_MOUSE	0%;0%;0%	7.68848e-07	NaN
MOCK	1	A0A1B0GR19;A0A1B0GR86;Q8BH97	Reticulocalbin-3 (Fragment);Reticulocalbin-3 (Fragment);Reticulocalbin-3	A0A1B0GR19_MOUSE;A0A1B0GR86_MOUSE;RCN3_MOUSE	0%;0%;0%	NaN	NaN
MOCK	1	A0A1B0GR51;D3Z0A0;D3Z7W3;E9PUJ5;F6UDR6;Q8CBG9;Q8CBG9-2;Q8CBG9-3;Q8CBG9-4;Q8CBG9-5	E3 ubiquitin-protein ligase RNF170 (Fragment);Predicted gene 45692 (Fragment);E3 ubiquitin-protein ligase RNF170 (Fragment);E3 ubiquitin-protein ligase RNF170;E3 ubiquitin-protein ligase RNF170 (Fragment);E3 ubiquitin-protein ligase RNF170;Isoform 2 of E3 ubiquitin-protein ligase RNF170;Isoform 3 of E3 ubiquitin-protein ligase RNF170;Isoform 4 of E3 ubiquitin-protein ligase RNF170;Isoform 5 of E3…	A0A1B0GR51_MOUSE;D3Z0A0_MOUSE;D3Z7W3_MOUSE;E9PUJ5_MOUSE;F6UDR6_MOUSE;RN170_MOUSE;RN170_MOUSE;RN170_MOUSE;RN170_MOUSE;RN170_MOUSE	0%;0%;0%;0%;0%;0%;0%-2;0%-3;0%-4;0%-5	8.69137e-07	NaN
MOCK	1	A0A1B0GRC8;Q9D2Y6	F-box only protein 25	A0A1B0GRC8_MOUSE;FBX25_MOUSE	0%;0%	7.68848e-07	NaN
MOCK	1	A0A1B0GRJ9;Q5PR72;Q922S4;Q922S4-2;Q922S4-3	Phosphodiesterase;Phosphodiesterase;cGMP-dependent 3',5'-cyclic phosphodiesterase;Isoform PDE2A1 of cGMP-dependent 3',5'-cyclic phosphodiesterase;Isoform PDE2A2 of cGMP-dependent 3',5'-cyclic phosphodiesterase	A0A1B0GRJ9_MOUSE;Q5PR72_MOUSE;PDE2A_MOUSE;PDE2A_MOUSE;PDE2A_MOUSE	0%;0%;0%;0%-2;0%-3	7.68848e-07	NaN
MOCK	1	A0A1B0GRV5;Q8K2C8	Glycerol-3-phosphate acyltransferase 4 (Fragment);Glycerol-3-phosphate acyltransferase 4	A0A1B0GRV5_MOUSE;GPAT4_MOUSE	0%;0%	1.27881e-05	NaN
MOCK	1	A0A1B0GRW4;Q8BTV1	Tumor suppressor candidate 3 (Fragment);Tumor suppressor candidate 3	A0A1B0GRW4_MOUSE;TUSC3_MOUSE	0%;0%	2.81898e-06	NaN
MOCK	1	A0A1B0GS13;A0A1B0GT81;A0A1B0GTA4;Q07813	Apoptosis regulator BAX (Fragment);Apoptosis regulator BAX;Apoptosis regulator BAX (Fragment);Apoptosis regulator BAX	A0A1B0GS13_MOUSE;A0A1B0GT81_MOUSE;A0A1B0GTA4_MOUSE;BAX_MOUSE	0%;0%;0%;0%	7.89709e-06	NaN
MOCK	1	A0A1B0GS41;Q9QYY0	GRB2-associated-binding protein 1	A0A1B0GS41_MOUSE;GAB1_MOUSE	0%;0%	2.40187e-05	NaN
MOCK	1	A0A1B0GS91;Q8K4L3	Supervillin	A0A1B0GS91_MOUSE;SVIL_MOUSE	0%;0%	7.68848e-07	NaN
MOCK	1	A0A1B0GS91;Q8K4L3	Supervillin	A0A1B0GS91_MOUSE;SVIL_MOUSE	0%;0%	NaN	NaN
MOCK	1	A0A1B0GSE0;O55225	Otogelin	A0A1B0GSE0_MOUSE;OTOG_MOUSE	0%;0%	6.12522e-06	NaN
MOCK	1	A0A1B0GSE0;O55225	Otogelin	A0A1B0GSE0_MOUSE;OTOG_MOUSE	0%;0%	NaN	NaN
MOCK	1	A0A1B0GSI1;Q8BUR4;Q8BUR4-2	Dedicator of cytokinesis protein 1;Dedicator of cytokinesis protein 1;Isoform 2 of Dedicator of cytokinesis protein 1	A0A1B0GSI1_MOUSE;DOCK1_MOUSE;DOCK1_MOUSE	0%;0%;0%-2	0.000173238	NaN
MOCK	1	A0A1B0GSJ1;Q8BGV4	TELO2-interacting protein 2	A0A1B0GSJ1_MOUSE;TTI2_MOUSE	0%;0%	1.63583e-05	NaN
MOCK	1	A0A1B0GSQ4;E9Q484;Q8K010	5-oxoprolinase (Fragment);5-oxoprolinase (Fragment);5-oxoprolinase	A0A1B0GSQ4_MOUSE;E9Q484_MOUSE;OPLA_MOUSE	0%;0%;0%	1.99349e-06	NaN
MOCK	1	A0A1B0GSR7	Keratin, type I cytoskeletal 10	A0A1B0GSR7_MOUSE	0	3.6094e-06	NaN
MOCK	1	A0A1B0GSR9;A0A1B0GSX0;P06151	L-lactate dehydrogenase;L-lactate dehydrogenase;L-lactate dehydrogenase A chain	A0A1B0GSR9_MOUSE;A0A1B0GSX0_MOUSE;LDHA_MOUSE	0%;0%;0%	7.68848e-07	NaN
MOCK	1	A0A1B0GSU8;A0A1B0GT78;Q7TMK6	Protein Hook homolog 2	A0A1B0GSU8_MOUSE;A0A1B0GT78_MOUSE;HOOK2_MOUSE	0%;0%;0%	1.19544e-05	NaN
MOCK	1	A0A1B0GSU8;A0A1B0GT78;Q7TMK6	Protein Hook homolog 2	A0A1B0GSU8_MOUSE;A0A1B0GT78_MOUSE;HOOK2_MOUSE	0%;0%;0%	NaN	NaN
MOCK	1	A0A1B0GSX6	PDZ and LIM domain protein 3	A0A1B0GSX6_MOUSE	0	7.68848e-07	NaN
MOCK	1	A0A1B0GSX7	Nuclear pore complex protein Nup98-Nup96	A0A1B0GSX7_MOUSE	0	7.68848e-07	NaN
MOCK	1	A0A1B0GSX7	Nuclear pore complex protein Nup98-Nup96	A0A1B0GSX7_MOUSE	0	NaN	NaN
MOCK	1	A0A1B0GSY0;E9QQ33;Q69ZI1;Q69ZI1-2;Q69ZI1-3;Q69ZI1-4	E3 ubiquitin-protein ligase SH3RF1;E3 ubiquitin-protein ligase SH3RF1;E3 ubiquitin-protein ligase SH3RF1;Isoform 2 of E3 ubiquitin-protein ligase SH3RF1;Isoform 3 of E3 ubiquitin-protein ligase SH3RF1;Isoform 4 of E3 ubiquitin-protein ligase SH3RF1	A0A1B0GSY0_MOUSE;E9QQ33_MOUSE;SH3R1_MOUSE;SH3R1_MOUSE;SH3R1_MOUSE;SH3R1_MOUSE	0%;0%;0%;0%-2;0%-3;0%-4	2.3044e-05	NaN
MOCK	1	A0A1B0GT26;O55003	BCL2/adenovirus E1B 19 kDa protein-interacting protein 3	A0A1B0GT26_MOUSE;BNIP3_MOUSE	0%;0%	2.5129e-05	NaN
MOCK	1	A0A1B0GT29;Q3LRV6;Q61418	Chloride channel protein;Chloride channel protein;H(+)/Cl(-) exchange transporter 4	A0A1B0GT29_MOUSE;Q3LRV6_MOUSE;CLCN4_MOUSE	0%;0%;0%	8.59543e-07	NaN
MOCK	1	A0A1B0GX25;Q9Z2V5	Histone deacetylase 6 (Fragment);Histone deacetylase 6	A0A1B0GX25_MOUSE;HDAC6_MOUSE	0%;0%	8.92127e-07	NaN
MOCK	1	A0A1B0GX25;Q9Z2V5	Histone deacetylase 6 (Fragment);Histone deacetylase 6	A0A1B0GX25_MOUSE;HDAC6_MOUSE	0%;0%	NaN	NaN
MOCK	1	A0A1C7CYU3;Q02819	Nucleobindin-1	A0A1C7CYU3_MOUSE;NUCB1_MOUSE	0%;0%	4.09188e-06	NaN
MOCK	1	A0A1C7CYV0;B1AX58;Q99K51	Plastin-3 (Fragment);Plastin-3;Plastin-3	A0A1C7CYV0_MOUSE;B1AX58_MOUSE;PLST_MOUSE	0%;0%;0%	7.68848e-07	NaN
MOCK	1	A0A1C7CYV0;B1AX58;Q99K51	Plastin-3 (Fragment);Plastin-3;Plastin-3	A0A1C7CYV0_MOUSE;B1AX58_MOUSE;PLST_MOUSE	0%;0%;0%	NaN	NaN
MOCK	1	A0A1C7ZN10;Q9JMH9-7	Unconventional myosin-XVIIIa;Isoform 7 of Unconventional myosin-XVIIIa	A0A1C7ZN10_MOUSE;MY18A_MOUSE	0%;0%	2.15675e-05	NaN
MOCK	1	A0A1D5RL92;G5E8I8;Q8CGZ0	Calcium homeostasis endoplasmic reticulum protein	A0A1D5RL92_MOUSE;G5E8I8_MOUSE;CHERP_MOUSE	0%;0%;0%	7.68848e-07	NaN
MOCK	1	A0A1D5RL92;G5E8I8;Q8CGZ0	Calcium homeostasis endoplasmic reticulum protein	A0A1D5RL92_MOUSE;G5E8I8_MOUSE;CHERP_MOUSE	0%;0%;0%	NaN	NaN
MOCK	1	A0A1D5RLC6	Golgin subfamily A member 4 (Fragment)	A0A1D5RLC6_MOUSE	0	5.03258e-06	NaN
MOCK	1	A0A1D5RLC6	Golgin subfamily A member 4 (Fragment)	A0A1D5RLC6_MOUSE	0	NaN	NaN
MOCK	1	A0A1D5RLD1	Unconventional myosin-IXb	A0A1D5RLD1_MOUSE	0	7.68848e-07	NaN
MOCK	1	A0A1D5RLD1	Unconventional myosin-IXb	A0A1D5RLD1_MOUSE	0	NaN	NaN
MOCK	1	A0A1D5RLF2;A0A1D5RLI3;A0A1D5RLU2;A0A1D5RLW0;A0A1D5RLX7;A0A1D5RLY1;Q91WE2	Family with sequence similarity 192, member A (Fragment);Family with sequence similarity 192, member A (Fragment);Family with sequence similarity 192, member A (Fragment);Family with sequence similarity 192, member A (Fragment);Family with sequence similarity 192, member A (Fragment);Family with sequence similarity 192, member A (Fragment);PSME3-interacting protein	A0A1D5RLF2_MOUSE;A0A1D5RLI3_MOUSE;A0A1D5RLU2_MOUSE;A0A1D5RLW0_MOUSE;A0A1D5RLX7_MOUSE;A0A1D5RLY1_MOUSE;PIP30_MOUSE	0%;0%;0%;0%;0%;0%;0%	7.68848e-07	NaN
MOCK	1	A0A1D5RLG0;A0A1D5RM62;Q8BTX9	Inactive hydroxysteroid dehydrogenase-like protein 1;Inactive hydroxysteroid dehydrogenase-like protein 1 (Fragment);Inactive hydroxysteroid dehydrogenase-like protein 1	A0A1D5RLG0_MOUSE;A0A1D5RM62_MOUSE;HSDL1_MOUSE	0%;0%;0%	1.33651e-05	NaN
MOCK	1	A0A1D5RLG3;Q80UJ7	Rab3 GTPase-activating protein catalytic subunit	A0A1D5RLG3_MOUSE;RB3GP_MOUSE	0%;0%	7.68848e-07	NaN
MOCK	1	A0A1D5RLG3;Q80UJ7	Rab3 GTPase-activating protein catalytic subunit	A0A1D5RLG3_MOUSE;RB3GP_MOUSE	0%;0%	NaN	NaN
MOCK	1	A0A1D5RLJ8;Q8C0M0;Q8C0M0-2;Q8C0M0-3	GATOR complex protein WDR59;GATOR complex protein WDR59;Isoform 2 of GATOR complex protein WDR59;Isoform 3 of GATOR complex protein WDR59	A0A1D5RLJ8_MOUSE;WDR59_MOUSE;WDR59_MOUSE;WDR59_MOUSE	0%;0%;0%-2;0%-3	7.78374e-07	NaN
MOCK	1	A0A1D5RLL3;Q8BG67;Q8BG67-2	Protein EFR3 homolog A;Protein EFR3 homolog A;Isoform 2 of Protein EFR3 homolog A	A0A1D5RLL3_MOUSE;EFR3A_MOUSE;EFR3A_MOUSE	0%;0%;0%-2	7.68848e-07	NaN
MOCK	1	A0A1D5RLP7;P59158	Solute carrier family 12 member 3	A0A1D5RLP7_MOUSE;S12A3_MOUSE	0%;0%	7.68848e-07	NaN
MOCK	1	A0A1D5RLQ9;D3YYN8;E9PVY0;H7BX44;Q3UU96;Q3UU96-2	Non-specific serine/threonine protein kinase;Non-specific serine/threonine protein kinase;Non-specific serine/threonine protein kinase;Non-specific serine/threonine protein kinase;Serine/threonine-protein kinase MRCK alpha;Isoform 2 of Serine/threonine-protein kinase MRCK alpha	A0A1D5RLQ9_MOUSE;D3YYN8_MOUSE;E9PVY0_MOUSE;H7BX44_MOUSE;MRCKA_MOUSE;MRCKA_MOUSE	0%;0%;0%;0%;0%;0%-2	7.68848e-07	NaN
MOCK	1	A0A1D5RLQ9;D3YYN8;E9PVY0;H7BX44;Q3UU96;Q3UU96-2	Non-specific serine/threonine protein kinase;Non-specific serine/threonine protein kinase;Non-specific serine/threonine protein kinase;Non-specific serine/threonine protein kinase;Serine/threonine-protein kinase MRCK alpha;Isoform 2 of Serine/threonine-protein kinase MRCK alpha	A0A1D5RLQ9_MOUSE;D3YYN8_MOUSE;E9PVY0_MOUSE;H7BX44_MOUSE;MRCKA_MOUSE;MRCKA_MOUSE	0%;0%;0%;0%;0%;0%-2_Decoy	NaN	NaN
MOCK	1	A0A1D5RLR7;Q9D2X5;Q9D2X5-2;Z4YNA3	MAU2 chromatid cohesion factor homolog;MAU2 chromatid cohesion factor homolog;Isoform 2 of MAU2 chromatid cohesion factor homolog;MAU2 chromatid cohesion factor homolog	A0A1D5RLR7_MOUSE;SCC4_MOUSE;SCC4_MOUSE;Z4YNA3_MOUSE	0%;0%;0%-2;0%	3.93817e-06	NaN
MOCK	1	A0A1D5RLT6;A0A1L1SQ42;D3YWR0;Q80TI0;Q80TI0-3;Q80TI0-4	Protein Aster-B;Protein Aster-B;Protein Aster-B;Protein Aster-B;Isoform 3 of Protein Aster-B;Isoform 4 of Protein Aster-B	A0A1D5RLT6_MOUSE;A0A1L1SQ42_MOUSE;D3YWR0_MOUSE;ASTRB_MOUSE;ASTRB_MOUSE;ASTRB_MOUSE	0%;0%;0%;0%;0%-3;0%-4	7.68848e-07	NaN
MOCK	1	A0A1D5RLT6;A0A1L1SQ42;D3YWR0;Q80TI0;Q80TI0-3;Q80TI0-4	Protein Aster-B;Protein Aster-B;Protein Aster-B;Protein Aster-B;Isoform 3 of Protein Aster-B;Isoform 4 of Protein Aster-B	A0A1D5RLT6_MOUSE;A0A1L1SQ42_MOUSE;D3YWR0_MOUSE;ASTRB_MOUSE;ASTRB_MOUSE;ASTRB_MOUSE	0%;0%;0%;0%;0%-3;0%-4_Decoy	NaN	NaN
MOCK	1	A0A1D5RLV0;Q8C1D8	Protein IWS1 homolog	A0A1D5RLV0_MOUSE;IWS1_MOUSE	0%;0%	1.37151e-06	NaN
MOCK	1	A0A1D5RLV7;G3UYW1;Q6VNB8	WD repeat and FYVE domain-containing protein 3	A0A1D5RLV7_MOUSE;G3UYW1_MOUSE;WDFY3_MOUSE	0%;0%;0%	7.68848e-07	NaN
MOCK	1	A0A1D5RLV7;G3UYW1;Q6VNB8	WD repeat and FYVE domain-containing protein 3	A0A1D5RLV7_MOUSE;G3UYW1_MOUSE;WDFY3_MOUSE	0%;0%;0%	NaN	NaN
MOCK	1	A0A1D5RLX9;Q8BWH0	Putative sodium-coupled neutral amino acid transporter 7 (Fragment);Putative sodium-coupled neutral amino acid transporter 7	A0A1D5RLX9_MOUSE;S38A7_MOUSE	0%;0%	4.3182e-06	NaN
MOCK	1	A0A1D5RLY2;Q80WQ2	Protein VAC14 homolog	A0A1D5RLY2_MOUSE;VAC14_MOUSE	0%;0%	7.79781e-07	NaN
MOCK	1	A0A1D5RLY9;Q80TE4;Q80TE4-2	Signal-induced proliferation-associated 1-like protein 2;Signal-induced proliferation-associated 1-like protein 2;Isoform 2 of Signal-induced proliferation-associated 1-like protein 2	A0A1D5RLY9_MOUSE;SI1L2_MOUSE;SI1L2_MOUSE	0%;0%;0%-2	7.68848e-07	NaN
MOCK	1	A0A1D5RLY9;Q80TE4;Q80TE4-2	Signal-induced proliferation-associated 1-like protein 2;Signal-induced proliferation-associated 1-like protein 2;Isoform 2 of Signal-induced proliferation-associated 1-like protein 2	A0A1D5RLY9_MOUSE;SI1L2_MOUSE;SI1L2_MOUSE	0%;0%;0%-2_Decoy	NaN	NaN
MOCK	1	A0A1D5RLZ6;Q9DCC8	Mitochondrial import receptor subunit TOM20 homolog	A0A1D5RLZ6_MOUSE;TOM20_MOUSE	0%;0%	7.68848e-07	NaN
MOCK	1	A0A1D5RM85;P62717	60S ribosomal protein L18a (Fragment);60S ribosomal protein L18a	A0A1D5RM85_MOUSE;RL18A_MOUSE	0%;0%	7.68848e-07	NaN
MOCK	1	A0A1D5RM85;P62717	60S ribosomal protein L18a (Fragment);60S ribosomal protein L18a	A0A1D5RM85_MOUSE;RL18A_MOUSE	0%;0%	NaN	NaN
MOCK	1	A0A1D5RM92;Q9DBH0	E3 ubiquitin-protein ligase;NEDD4-like E3 ubiquitin-protein ligase WWP2	A0A1D5RM92_MOUSE;WWP2_MOUSE	0%;0%	4.78575e-06	NaN
MOCK	1	A0A1D5RMC1;Q6PDL0	Dynein light intermediate chain (Fragment);Cytoplasmic dynein 1 light intermediate chain 2	A0A1D5RMC1_MOUSE;DC1L2_MOUSE	0%;0%	7.68848e-07	NaN
MOCK	1	A0A1D5RME9	[F-actin]-monooxygenase MICAL3 (Fragment)	A0A1D5RME9_MOUSE	0	5.56699e-05	NaN
MOCK	1	A0A1D5RMI8;Q8K4E0	Alstrom syndrome protein 1 homolog	A0A1D5RMI8_MOUSE;ALMS1_MOUSE	0%;0%	1.13825e-05	NaN
MOCK	1	A0A1D5RMM8	Paxillin	A0A1D5RMM8_MOUSE	0	6.85645e-06	NaN
MOCK	1	A0A1L1SQ41;J3QNU1;Q4FCQ7;Q9Z2A5;Q9Z2A5-2	Arginyl-tRNA--protein transferase 1;Arginyl-tRNA--protein transferase 1;Arginyl-tRNA--protein transferase 1;Arginyl-tRNA--protein transferase 1;Isoform ATE1-2 of Arginyl-tRNA--protein transferase 1	A0A1L1SQ41_MOUSE;J3QNU1_MOUSE;Q4FCQ7_MOUSE;ATE1_MOUSE;ATE1_MOUSE	0%;0%;0%;0%;0%-2	1.335e-06	NaN
MOCK	1	A0A1L1SQ51;E9PUM4	Talin-2	A0A1L1SQ51_MOUSE;E9PUM4_MOUSE	0%;0%	7.68848e-07	NaN
MOCK	1	A0A1L1SQ51;E9PUM4	Talin-2	A0A1L1SQ51_MOUSE;E9PUM4_MOUSE	0%;0%	NaN	NaN
MOCK	1	A0A1L1SQA8;P62852	40S ribosomal protein S25	A0A1L1SQA8_MOUSE;RS25_MOUSE	0%;0%	7.68848e-07	NaN
MOCK	1	A0A1L1SQA8;P62852	40S ribosomal protein S25	A0A1L1SQA8_MOUSE;RS25_MOUSE	0%;0%	NaN	NaN
MOCK	1	A0A1L1SQR4;Q8VDR9	Dedicator of cytokinesis protein 6	A0A1L1SQR4_MOUSE;DOCK6_MOUSE	0%;0%	7.68848e-07	NaN
MOCK	1	A0A1L1SQV7;A0A1L1SVK0;Q61206	Platelet-activating factor acetylhydrolase IB subunit beta (Fragment);Platelet-activating factor acetylhydrolase IB subunit beta (Fragment);Platelet-activating factor acetylhydrolase IB subunit beta	A0A1L1SQV7_MOUSE;A0A1L1SVK0_MOUSE;PA1B2_MOUSE	0%;0%;0%	8.38861e-06	NaN
MOCK	1	A0A1L1SR19;A0A5F8MPR6;Q9DB07	Intraflagellar transport protein 46 homolog (Fragment);Intraflagellar transport protein 46 homolog;Intraflagellar transport protein 46 homolog	A0A1L1SR19_MOUSE;A0A5F8MPR6_MOUSE;IFT46_MOUSE	0%;0%;0%	9.2574e-06	NaN
MOCK	1	A0A1L1SR69;A0A1L1ST61;A0A1L1SV00;Q8R472;Q9JLR9	HIG1 domain family member 1A, mitochondrial (Fragment);HIG1 domain family member 1A, mitochondrial (Fragment);HIG1 domain family member 1A, mitochondrial (Fragment);HIG1 domain family member 1A, mitochondrial;HIG1 domain family member 1A, mitochondrial	A0A1L1SR69_MOUSE;A0A1L1ST61_MOUSE;A0A1L1SV00_MOUSE;Q8R472_MOUSE;HIG1A_MOUSE	0%;0%;0%;0%;0%	7.68848e-07	NaN
MOCK	1	A0A1L1SR96;Q6PB70	Anoctamin;Anoctamin-8	A0A1L1SR96_MOUSE;ANO8_MOUSE	0%;0%	7.89097e-07	NaN
MOCK	1	A0A1L1SR96;Q6PB70	Anoctamin;Anoctamin-8	A0A1L1SR96_MOUSE;ANO8_MOUSE	0%;0%	NaN	NaN
MOCK	1	A0A1L1SRE8;P35951	Low-density lipoprotein receptor	A0A1L1SRE8_MOUSE;LDLR_MOUSE	0%;0%	7.68848e-07	NaN
MOCK	1	A0A1L1SRK3;Q99ML9;Q99ML9-2	E3 ubiquitin-protein ligase Arkadia;E3 ubiquitin-protein ligase Arkadia;Isoform 2 of E3 ubiquitin-protein ligase Arkadia	A0A1L1SRK3_MOUSE;RN111_MOUSE;RN111_MOUSE	0%;0%;0%-2	7.68848e-07	NaN
MOCK	1	A0A1L1SRT0;F6TCF9;Q60739	BAG family molecular chaperone regulator 1	A0A1L1SRT0_MOUSE;F6TCF9_MOUSE;BAG1_MOUSE	0%;0%;0%	7.68848e-07	NaN
MOCK	1	A0A1L1SRT0;F6TCF9;Q60739	BAG family molecular chaperone regulator 1	A0A1L1SRT0_MOUSE;F6TCF9_MOUSE;BAG1_MOUSE	0%;0%;0%	NaN	NaN
MOCK	1	A0A1L1SRX2;O08739	AMP deaminase;AMP deaminase 3	A0A1L1SRX2_MOUSE;AMPD3_MOUSE	0%;0%	7.68848e-07	NaN
MOCK	1	A0A1L1SS44;Q60709	Amyloid-like protein 2 (Fragment);Amyloid-like protein 2	A0A1L1SS44_MOUSE;Q60709_MOUSE	0%;0%	2.48869e-05	NaN
MOCK	1	A0A1L1SS44;Q60709	Amyloid-like protein 2 (Fragment);Amyloid-like protein 2	A0A1L1SS44_MOUSE;Q60709_MOUSE	0%;0%	NaN	NaN
MOCK	1	A0A1L1SSA8;Q91XE8	Transmembrane protein 205 (Fragment);Transmembrane protein 205	A0A1L1SSA8_MOUSE;TM205_MOUSE	0%;0%	2.12819e-05	NaN
MOCK	1	A0A1L1SSC7;A0A338P6N2;D3YVV0;E9Q723;Q3UMK4	Tetratricopeptide repeat domain 13	A0A1L1SSC7_MOUSE;A0A338P6N2_MOUSE;D3YVV0_MOUSE;E9Q723_MOUSE;Q3UMK4_MOUSE	0%;0%;0%;0%;0%	7.68848e-07	NaN
MOCK	1	A0A1L1SSF2;Q3UDS7;Q8VDL4;Q8VDL4-3	ADP-dependent glucokinase;ADP-dependent glucokinase;ADP-dependent glucokinase;Isoform 3 of ADP-dependent glucokinase	A0A1L1SSF2_MOUSE;Q3UDS7_MOUSE;ADPGK_MOUSE;ADPGK_MOUSE	0%;0%;0%;0%-3	7.68848e-07	NaN
MOCK	1	A0A1L1SSF2;Q3UDS7;Q8VDL4;Q8VDL4-3	ADP-dependent glucokinase;ADP-dependent glucokinase;ADP-dependent glucokinase;Isoform 3 of ADP-dependent glucokinase	A0A1L1SSF2_MOUSE;Q3UDS7_MOUSE;ADPGK_MOUSE;ADPGK_MOUSE	0%;0%;0%;0%-3_Decoy	NaN	NaN
MOCK	1	A0A1L1SSH9;P07214;Q5NCU4	SPARC	A0A1L1SSH9_MOUSE;SPRC_MOUSE;Q5NCU4_MOUSE	0%;0%;0%	7.68848e-07	NaN
MOCK	1	A0A1L1SSH9;P07214;Q5NCU4	SPARC	A0A1L1SSH9_MOUSE;SPRC_MOUSE;Q5NCU4_MOUSE	0%;0%;0%	NaN	NaN
MOCK	1	A0A1L1SST3;O35492	Dual-specificity protein kinase CLK3 (Fragment);Dual specificity protein kinase CLK3	A0A1L1SST3_MOUSE;CLK3_MOUSE	0%;0%	7.68848e-07	NaN
MOCK	1	A0A1L1SST5;Q9CQC8;Q9CQC8-2	Maspardin;Maspardin;Isoform 2 of Maspardin	A0A1L1SST5_MOUSE;SPG21_MOUSE;SPG21_MOUSE	0%;0%;0%-2	7.68848e-07	NaN
MOCK	1	A0A1L1STC8;A0A1L1SU53;Q9Z0P5;Q9Z0P5-2	Twinfilin-2 (Fragment);Twinfilin-2 (Fragment);Twinfilin-2;Isoform 2 of Twinfilin-2	A0A1L1STC8_MOUSE;A0A1L1SU53_MOUSE;TWF2_MOUSE;TWF2_MOUSE	0%;0%;0%;0%-2	1.88183e-05	NaN
MOCK	1	A0A1L1STC8;A0A1L1SU53;Q9Z0P5;Q9Z0P5-2	Twinfilin-2 (Fragment);Twinfilin-2 (Fragment);Twinfilin-2;Isoform 2 of Twinfilin-2	A0A1L1STC8_MOUSE;A0A1L1SU53_MOUSE;TWF2_MOUSE;TWF2_MOUSE	0%;0%;0%;0%-2_Decoy	NaN	NaN
MOCK	1	A0A1L1STD0;A0A1L1SUI7;Q9D8P7;Q9DB36	General transcription factor 3C polypeptide 6 (Fragment);General transcription factor 3C polypeptide 6 (Fragment);General transcription factor 3C polypeptide 6;General transcription factor 3C polypeptide 6	A0A1L1STD0_MOUSE;A0A1L1SUI7_MOUSE;TF3C6_MOUSE;Q9DB36_MOUSE	0%;0%;0%;0%	5.74983e-06	NaN
MOCK	1	A0A1L1STE6;Q9D6R2	Isocitrate dehydrogenase [NAD] subunit, mitochondrial;Isocitrate dehydrogenase [NAD] subunit alpha, mitochondrial	A0A1L1STE6_MOUSE;IDH3A_MOUSE	0%;0%	7.68848e-07	NaN
MOCK	1	A0A1L1STF0;Q6PDI6;Q6PDI6-3	Ubiquitin carboxyl-terminal hydrolase MINDY-2;Ubiquitin carboxyl-terminal hydrolase MINDY-2;Isoform 3 of Ubiquitin carboxyl-terminal hydrolase MINDY-2	A0A1L1STF0_MOUSE;MINY2_MOUSE;MINY2_MOUSE	0%;0%;0%-3	4.30852e-05	NaN
MOCK	1	A0A1L1STN8;P37804	Transgelin (Fragment);Transgelin	A0A1L1STN8_MOUSE;TAGL_MOUSE	0%;0%	2.37872e-05	NaN
MOCK	1	A0A1L1SU22;Q9D1P4	Cysteine and histidine-rich domain-containing protein 1 (Fragment);Cysteine and histidine-rich domain-containing protein 1	A0A1L1SU22_MOUSE;CHRD1_MOUSE	0%;0%	7.68848e-07	NaN
MOCK	1	A0A1L1SUR6;Q3TEI4	RIKEN cDNA 1700017B05 gene;Uncharacterized protein C15orf39 homolog	A0A1L1SUR6_MOUSE;CO039_MOUSE	0%;0%	7.70685e-07	NaN
MOCK	1	A0A1L1SUR6;Q3TEI4	RIKEN cDNA 1700017B05 gene;Uncharacterized protein C15orf39 homolog	A0A1L1SUR6_MOUSE;CO039_MOUSE	0%;0%	NaN	NaN
MOCK	1	A0A1L1SUS7;Q8K0D0;Q8K0D0-2	Cyclin-dependent kinase 17 (Fragment);Cyclin-dependent kinase 17;Isoform 2 of Cyclin-dependent kinase 17	A0A1L1SUS7_MOUSE;CDK17_MOUSE;CDK17_MOUSE	0%;0%;0%-2	7.68848e-07	NaN
MOCK	1	A0A1L1SV25	Alpha-actinin-4	A0A1L1SV25_MOUSE	0	8.84253e-07	NaN
MOCK	1	A0A1L1SV73;Q8BY87-2	Ubiquitin carboxyl-terminal hydrolase 47;Isoform 2 of Ubiquitin carboxyl-terminal hydrolase 47	A0A1L1SV73_MOUSE;UBP47_MOUSE	0%;0%	1.09037e-06	NaN
MOCK	1	A0A1L1SV73;Q8BY87-2	Ubiquitin carboxyl-terminal hydrolase 47;Isoform 2 of Ubiquitin carboxyl-terminal hydrolase 47	A0A1L1SV73_MOUSE;UBP47_MOUSE	0%;0%	NaN	NaN
MOCK	1	A0A1N9M8A6;Q9CXV9	DCN1-like protein 5	A0A1N9M8A6_MOUSE;DCNL5_MOUSE	0%;0%	5.28705e-06	NaN
MOCK	1	A0A1S6GWJ4;Q91VN6	Probable ATP-dependent RNA helicase DDX41	A0A1S6GWJ4_MOUSE;DDX41_MOUSE	0%;0%	1.08918e-06	NaN
MOCK	1	A0A1W2P6L0;A0A1W2P6X9;A0A5F8MPQ7;E9Q374;F8VPM0;Q91YE5;Q91YE5-2;Q91YE5-3	Bromodomain adjacent to zinc finger domain protein 2A (Fragment);Bromodomain adjacent to zinc finger domain protein 2A;Bromodomain adjacent to zinc finger domain protein 2A;Bromodomain adjacent to zinc finger domain protein 2A;Bromodomain adjacent to zinc finger domain protein 2A;Bromodomain adjacent to zinc finger domain protein 2A;Isoform 2 of Bromodomain adjacent to zinc finger domain protein …	A0A1W2P6L0_MOUSE;A0A1W2P6X9_MOUSE;A0A5F8MPQ7_MOUSE;E9Q374_MOUSE;F8VPM0_MOUSE;BAZ2A_MOUSE;BAZ2A_MOUSE;BAZ2A_MOUSE	0%;0%;0%;0%;0%;0%;0%-2;0%-3	4.36244e-06	NaN
MOCK	1	A0A1W2P6L9;Q3UQ28	Peroxidasin homolog	A0A1W2P6L9_MOUSE;PXDN_MOUSE	0%;0%	4.57512e-06	NaN
MOCK	1	A0A1W2P6P1;Q8BJU0;Q8BJU0-2	Small glutamine-rich tetratricopeptide repeat-containing protein alpha (Fragment);Small glutamine-rich tetratricopeptide repeat-containing protein alpha;Isoform 2 of Small glutamine-rich tetratricopeptide repeat-containing protein alpha	A0A1W2P6P1_MOUSE;SGTA_MOUSE;SGTA_MOUSE	0%;0%;0%-2	7.68848e-07	NaN
MOCK	1	A0A1W2P6P1;Q8BJU0;Q8BJU0-2	Small glutamine-rich tetratricopeptide repeat-containing protein alpha (Fragment);Small glutamine-rich tetratricopeptide repeat-containing protein alpha;Isoform 2 of Small glutamine-rich tetratricopeptide repeat-containing protein alpha	A0A1W2P6P1_MOUSE;SGTA_MOUSE;SGTA_MOUSE	0%;0%;0%-2_Decoy	NaN	NaN
MOCK	1	A0A1W2P6R8;Q3TC93	HCLS1-binding protein 3 (Fragment);HCLS1-binding protein 3	A0A1W2P6R8_MOUSE;H1BP3_MOUSE	0%;0%	8.10496e-07	NaN
MOCK	1	A0A1W2P6T7;A0A1W2P759;A0A1W2P823;Q4VBF2	R3H domain-containing protein 4;R3H domain-containing protein 4 (Fragment);R3H domain-containing protein 4;R3H domain-containing protein 4	A0A1W2P6T7_MOUSE;A0A1W2P759_MOUSE;A0A1W2P823_MOUSE;R3HD4_MOUSE	0%;0%;0%;0%	7.17352e-06	NaN
MOCK	1	A0A1W2P711;E9PY90;E9Q3S2;H3BJ71;H3BJI6;H3BJS0;H3BK44;H3BK48;H3BKH2;H3BKL6;H3BL19;Q91ZV0;Q91ZV0-3	Melanoma inhibitory activity protein 2;Melanoma inhibitory activity protein 2;Melanoma inhibitory activity protein 2;Melanoma inhibitory activity protein 2 (Fragment);Melanoma inhibitory activity protein 2;Melanoma inhibitory activity protein 2;Melanoma inhibitory activity protein 2;Melanoma inhibitory activity protein 2;Melanoma inhibitory activity protein 2;Melanoma inhibitory activity protein …	A0A1W2P711_MOUSE;E9PY90_MOUSE;E9Q3S2_MOUSE;H3BJ71_MOUSE;H3BJI6_MOUSE;H3BJS0_MOUSE;H3BK44_MOUSE;H3BK48_MOUSE;H3BKH2_MOUSE;H3BKL6_MOUSE;H3BL19_MOUSE;MIA2_MOUSE;MIA2_MOUSE	0%;0%;0%;0%;0%;0%;0%;0%;0%;0%;0%;0%;0%-3	9.20279e-07	NaN
MOCK	1	A0A1W2P729;Q9QXT0	Protein canopy homolog 2 (Fragment);Protein canopy homolog 2	A0A1W2P729_MOUSE;CNPY2_MOUSE	0%;0%	7.68848e-07	NaN
MOCK	1	A0A1W2P737;F8VPV0;P48725	Pericentrin	A0A1W2P737_MOUSE;F8VPV0_MOUSE;PCNT_MOUSE	0%;0%;0%	7.68848e-07	NaN
MOCK	1	A0A1W2P768;F8WI35;P02301;P68433;P84228;P84244	Histone H3.2;Histone H3;Histone H3.3C;Histone H3.1;Histone H3.2;Histone H3.3	A0A1W2P768_MOUSE;F8WI35_MOUSE;H3C_MOUSE;H31_MOUSE;H32_MOUSE;H33_MOUSE	0%;0%;0%;0%;0%;0%	7.68848e-07	NaN
MOCK	1	A0A1W2P768;F8WI35;P02301;P68433;P84228;P84244	Histone H3.2;Histone H3;Histone H3.3C;Histone H3.1;Histone H3.2;Histone H3.3	A0A1W2P768_MOUSE;F8WI35_MOUSE;H3C_MOUSE;H31_MOUSE;H32_MOUSE;H33_MOUSE	0%;0%;0%;0%;0%;0%	NaN	NaN
MOCK	1	A0A1W2P7A1;F7AEH4;Q6ZWZ6	40S ribosomal protein S12	A0A1W2P7A1_MOUSE;F7AEH4_MOUSE;Q6ZWZ6_MOUSE	0%;0%;0%	7.68848e-07	NaN
MOCK	1	A0A1W2P7A1;F7AEH4;Q6ZWZ6	40S ribosomal protein S12	A0A1W2P7A1_MOUSE;F7AEH4_MOUSE;Q6ZWZ6_MOUSE	0%;0%;0%	NaN	NaN
MOCK	1	A0A1W2P7F1;E0CZE7;E9Q6C2;Q8CFG8;Q8CG14	Complement component 1, s subcomponent 2;Complement component 1, s subcomponent 1 (Fragment);Complement component 1, s subcomponent 1;Complement C1s-B subcomponent;Complement C1s-A subcomponent	A0A1W2P7F1_MOUSE;E0CZE7_MOUSE;E9Q6C2_MOUSE;CS1B_MOUSE;CS1A_MOUSE	0%;0%;0%;0%;0%	4.72194e-05	NaN
MOCK	1	A0A1W2P7G2;Q9D1J3	SAP domain-containing ribonucleoprotein	A0A1W2P7G2_MOUSE;SARNP_MOUSE	0%;0%	8.53436e-05	NaN
MOCK	1	A0A1W2P7K2;Q9CQE6	Histone chaperone ASF1A	A0A1W2P7K2_MOUSE;ASF1A_MOUSE	0%;0%	7.68848e-07	NaN
MOCK	1	A0A1W2P7K6;Q68EF0	Rab-3A-interacting protein	A0A1W2P7K6_MOUSE;RAB3I_MOUSE	0%;0%	7.79781e-07	NaN
MOCK	1	A0A1W2P7L7;P59708	Splicing factor 3B subunit 6 (Fragment);Splicing factor 3B subunit 6	A0A1W2P7L7_MOUSE;SF3B6_MOUSE	0%;0%	7.68848e-07	NaN
MOCK	1	A0A1W2P7P6;A0A1W2P7R5;Q91W52;Q91W52-2	Transmembrane protein 19;Transmembrane protein 19;Transmembrane protein 19;Isoform 2 of Transmembrane protein 19	A0A1W2P7P6_MOUSE;A0A1W2P7R5_MOUSE;TMM19_MOUSE;TMM19_MOUSE	0%;0%;0%;0%-2	2.21889e-05	NaN
MOCK	1	A0A1W2P7Q6	Exportin-T	A0A1W2P7Q6_MOUSE	0	7.68848e-07	NaN
MOCK	1	A0A1W2P7Q6	Exportin-T	A0A1W2P7Q6_MOUSE	0	NaN	NaN
MOCK	1	A0A1W2P7V0;K3W4Q9;Q8BH60;Q8BH60-2	Golgi-associated PDZ and coiled-coil motif-containing protein (Fragment);Golgi-associated PDZ and coiled-coil motif-containing protein;Golgi-associated PDZ and coiled-coil motif-containing protein;Isoform 2 of Golgi-associated PDZ and coiled-coil motif-containing protein	A0A1W2P7V0_MOUSE;K3W4Q9_MOUSE;GOPC_MOUSE;GOPC_MOUSE	0%;0%;0%;0%-2	7.68848e-07	NaN
MOCK	1	A0A1W2P7V0;K3W4Q9;Q8BH60;Q8BH60-2	Golgi-associated PDZ and coiled-coil motif-containing protein (Fragment);Golgi-associated PDZ and coiled-coil motif-containing protein;Golgi-associated PDZ and coiled-coil motif-containing protein;Isoform 2 of Golgi-associated PDZ and coiled-coil motif-containing protein	A0A1W2P7V0_MOUSE;K3W4Q9_MOUSE;GOPC_MOUSE;GOPC_MOUSE	0%;0%;0%;0%-2_Decoy	NaN	NaN
MOCK	1	A0A1W2P7X0;E9QMV2;Q4KML4	Costars family protein ABRACL (Fragment);Costars family protein ABRACL;Costars family protein ABRACL	A0A1W2P7X0_MOUSE;E9QMV2_MOUSE;ABRAL_MOUSE	0%;0%;0%	1.15786e-06	NaN
MOCK	1	A0A1W2P7Y1;B2RRF0;P35822	Receptor-type tyrosine-protein phosphatase kappa;Ptprk protein;Receptor-type tyrosine-protein phosphatase kappa	A0A1W2P7Y1_MOUSE;B2RRF0_MOUSE;PTPRK_MOUSE	0%;0%;0%	7.68848e-07	NaN
MOCK	1	A0A1W2P7Y1;B2RRF0;P35822	Receptor-type tyrosine-protein phosphatase kappa;Ptprk protein;Receptor-type tyrosine-protein phosphatase kappa	A0A1W2P7Y1_MOUSE;B2RRF0_MOUSE;PTPRK_MOUSE	0%;0%;0%	NaN	NaN
MOCK	1	A0A1W2P7Z1;Q8VHI3	GDP-fucose protein O-fucosyltransferase 2 (Fragment);GDP-fucose protein O-fucosyltransferase 2	A0A1W2P7Z1_MOUSE;OFUT2_MOUSE	0%;0%	7.68848e-07	NaN
MOCK	1	A0A1W2P812;G5E8K2;G5E8K3;G5E8K5;G5E8K5-2;G5E8K5-3;S4R1S2;S4R2K9;S4R2S8	Ankyrin-3;Ankyrin-3;Ankyrin-3;Ankyrin-3;Isoform 2 of Ankyrin-3;Isoform 3 of Ankyrin-3;Ankyrin-3;Ankyrin-3 (Fragment);Ankyrin-3	A0A1W2P812_MOUSE;G5E8K2_MOUSE;G5E8K3_MOUSE;ANK3_MOUSE;ANK3_MOUSE;ANK3_MOUSE;S4R1S2_MOUSE;S4R2K9_MOUSE;S4R2S8_MOUSE	0%;0%;0%;0%;0%-2;0%-3;0%;0%;0%	7.68848e-07	NaN
MOCK	1	A0A1W2P833;Q3TGM7;Q69ZS7;Q69ZS7-2	HBS1-like protein (Fragment);HBS1-like protein;HBS1-like protein;Isoform 2 of HBS1-like protein	A0A1W2P833_MOUSE;Q3TGM7_MOUSE;HBS1L_MOUSE;HBS1L_MOUSE	0%;0%;0%;0%-2	7.68848e-07	NaN
MOCK	1	A0A1W2P863;Q04690;Q04690-2;Q04690-3;Q04690-4	Neurofibromin (Fragment);Neurofibromin;Isoform 1 of Neurofibromin;Isoform 3 of Neurofibromin;Isoform 4 of Neurofibromin	A0A1W2P863_MOUSE;NF1_MOUSE;NF1_MOUSE;NF1_MOUSE;NF1_MOUSE	0%;0%;0%-2;0%-3;0%-4	7.68848e-07	NaN
MOCK	1	A0A1Y7VJW9;Q9WVH9	Fibulin-5	A0A1Y7VJW9_MOUSE;FBLN5_MOUSE	0%;0%	7.68848e-07	NaN
MOCK	1	A0A1Y7VJW9;Q9WVH9	Fibulin-5	A0A1Y7VJW9_MOUSE;FBLN5_MOUSE	0%;0%	NaN	NaN
MOCK	1	A0A1Y7VJZ2;Q9WVL0	Maleylacetoacetate isomerase	A0A1Y7VJZ2_MOUSE;MAAI_MOUSE	0%;0%	8.34412e-07	NaN
MOCK	1	A0A1Y7VJZ2;Q9WVL0	Maleylacetoacetate isomerase	A0A1Y7VJZ2_MOUSE;MAAI_MOUSE	0%;0%	NaN	NaN
MOCK	1	A0A1Y7VK19;Q9DCB8	Iron-sulfur cluster assembly 2 homolog, mitochondrial (Fragment);Iron-sulfur cluster assembly 2 homolog, mitochondrial	A0A1Y7VK19_MOUSE;ISCA2_MOUSE	0%;0%	6.70765e-06	NaN
MOCK	1	A0A1Y7VK42;K3W4R3;Q91WZ8;Q91WZ8-2	Dysbindin;Dysbindin;Dysbindin;Isoform 2 of Dysbindin	A0A1Y7VK42_MOUSE;K3W4R3_MOUSE;DTBP1_MOUSE;DTBP1_MOUSE	0%;0%;0%;0%-2	8.43601e-06	NaN
MOCK	1	A0A1Y7VK55;P70255;P70255-2;P70255-3;P70255-5	Nuclear factor 1;Nuclear factor 1 C-type;Isoform 2 of Nuclear factor 1 C-type;Isoform 3 of Nuclear factor 1 C-type;Isoform 5 of Nuclear factor 1 C-type	A0A1Y7VK55_MOUSE;NFIC_MOUSE;NFIC_MOUSE;NFIC_MOUSE;NFIC_MOUSE	0%;0%;0%-2;0%-3;0%-5	7.68848e-07	NaN
MOCK	1	A0A1Y7VKC6;Q9DB29	Isoamyl acetate-hydrolyzing esterase 1 homolog (Fragment);Isoamyl acetate-hydrolyzing esterase 1 homolog	A0A1Y7VKC6_MOUSE;IAH1_MOUSE	0%;0%	7.68848e-07	NaN
MOCK	1	A0A1Y7VKT9;E0CY38;E0CY91;E0CYW1;E0CZB3;Q9EPV8	Predicted gene 16381;Ubiquitin-like protein 5;Ubiquitin-like protein 5;Ubiquitin-like protein 5 (Fragment);Ubiquitin-like protein 5;Ubiquitin-like protein 5	A0A1Y7VKT9_MOUSE;E0CY38_MOUSE;E0CY91_MOUSE;E0CYW1_MOUSE;E0CZB3_MOUSE;UBL5_MOUSE	0%;0%;0%;0%;0%;0%	7.68848e-07	NaN
MOCK	1	A0A1Y7VL34;Q9D2N4	Dystrobrevin;Dystrobrevin alpha	A0A1Y7VL34_MOUSE;DTNA_MOUSE	0%;0%	7.68848e-07	NaN
MOCK	1	A0A1Y7VL34;Q9D2N4	Dystrobrevin;Dystrobrevin alpha	A0A1Y7VL34_MOUSE;DTNA_MOUSE	0%;0%	NaN	NaN
MOCK	1	A0A1Y7VL44;E9Q6P5	Tetratricopeptide repeat protein 7B	A0A1Y7VL44_MOUSE;TTC7B_MOUSE	0%;0%	7.68848e-07	NaN
MOCK	1	A0A1Y7VL44;E9Q6P5	Tetratricopeptide repeat protein 7B	A0A1Y7VL44_MOUSE;TTC7B_MOUSE	0%;0%	NaN	NaN
MOCK	1	A0A1Y7VLP0;P56379	ATP synthase subunit ATP5MPL, mitochondrial (Fragment);ATP synthase subunit ATP5MPL, mitochondrial	A0A1Y7VLP0_MOUSE;ATP68_MOUSE	0%;0%	7.68848e-07	NaN
MOCK	1	A0A1Y7VLP0;P56379	ATP synthase subunit ATP5MPL, mitochondrial (Fragment);ATP synthase subunit ATP5MPL, mitochondrial	A0A1Y7VLP0_MOUSE;ATP68_MOUSE	0%;0%	NaN	NaN
MOCK	1	A0A1Y7VLY2;P59764;P59764-2	Dedicator of cytokinesis protein 4;Dedicator of cytokinesis protein 4;Isoform 2 of Dedicator of cytokinesis protein 4	A0A1Y7VLY2_MOUSE;DOCK4_MOUSE;DOCK4_MOUSE	0%;0%;0%-2	1.5032e-05	NaN
MOCK	1	A0A1Y7VLZ7;E9Q7E9;Q3V3Q7	Phosphofurin acidic cluster sorting protein 2	A0A1Y7VLZ7_MOUSE;E9Q7E9_MOUSE;PACS2_MOUSE	0%;0%;0%	7.80106e-07	NaN
MOCK	1	A0A1Y7VLZ7;E9Q7E9;Q3V3Q7	Phosphofurin acidic cluster sorting protein 2	A0A1Y7VLZ7_MOUSE;E9Q7E9_MOUSE;PACS2_MOUSE	0%;0%;0%	NaN	NaN
MOCK	1	A0A1Y7VM38;P52503	NADH dehydrogenase [ubiquinone] iron-sulfur protein 6, mitochondrial;NADH dehydrogenase [ubiquinone] iron-sulfur protein 6, mitochondrial	A0A1Y7VM38_MOUSE;NDUS6_MOUSE	0%;0%	7.68848e-07	NaN
MOCK	1	A0A1Y7VMC8;A0A1Y7VNR7;E0CYR9;G3XA14;P70694;Q3UXL1;Q8VC77;Q9CZU0	Aldo-keto reductase family 1, member C20 (Fragment);Estradiol 17 beta-dehydrogenase 5;Aldo-keto reductase family 1, member C-like;Aldo-keto reductase family 1, member C-like;Estradiol 17 beta-dehydrogenase 5;Aldo-keto reductase family 1, member C-like;Akr1c20 protein;Aldo-keto reductase family 1, member C20	A0A1Y7VMC8_MOUSE;A0A1Y7VNR7_MOUSE;E0CYR9_MOUSE;G3XA14_MOUSE;DHB5_MOUSE;Q3UXL1_MOUSE;Q8VC77_MOUSE;Q9CZU0_MOUSE	0%;0%;0%;0%;0%;0%;0%;0%	7.68848e-07	NaN
MOCK	1	A0A1Y7VME9;A0A1Y7VMH7;E9Q9B7	Kinase D-interacting substrate 220	A0A1Y7VME9_MOUSE;A0A1Y7VMH7_MOUSE;E9Q9B7_MOUSE	0%;0%;0%	7.68848e-07	NaN
MOCK	1	A0A1Y7VME9;A0A1Y7VMH7;E9Q9B7	Kinase D-interacting substrate 220	A0A1Y7VME9_MOUSE;A0A1Y7VMH7_MOUSE;E9Q9B7_MOUSE	0%;0%;0%	NaN	NaN
MOCK	1	A0A1Y7VMF7;O89016	ATP-binding cassette sub-family D member 4;Lysosomal cobalamin transporter ABCD4	A0A1Y7VMF7_MOUSE;ABCD4_MOUSE	0%;0%	7.68848e-07	NaN
MOCK	1	A0A1Y7VN19;Q9CXR1	Dehydrogenase/reductase SDR family member 7 (Fragment);Dehydrogenase/reductase SDR family member 7	A0A1Y7VN19_MOUSE;DHRS7_MOUSE	0%;0%	7.68848e-07	NaN
MOCK	1	A0A1Y7VN27;Q9D0K0;Q9D0K0-2	TBC1 domain family member 7 (Fragment);TBC1 domain family member 7;Isoform 2 of TBC1 domain family member 7	A0A1Y7VN27_MOUSE;TBCD7_MOUSE;TBCD7_MOUSE	0%;0%;0%-2	8.375e-06	NaN
MOCK	1	A0A1Y7VNZ6;Q03141;Q03141-2;Q03141-3	Non-specific serine/threonine protein kinase;MAP/microtubule affinity-regulating kinase 3;Isoform 2 of MAP/microtubule affinity-regulating kinase 3;Isoform 3 of MAP/microtubule affinity-regulating kinase 3	A0A1Y7VNZ6_MOUSE;MARK3_MOUSE;MARK3_MOUSE;MARK3_MOUSE	0%;0%;0%-2;0%-3	7.68848e-07	NaN
MOCK	1	A0A1Y7VNZ6;Q03141;Q03141-2;Q03141-3	Non-specific serine/threonine protein kinase;MAP/microtubule affinity-regulating kinase 3;Isoform 2 of MAP/microtubule affinity-regulating kinase 3;Isoform 3 of MAP/microtubule affinity-regulating kinase 3	A0A1Y7VNZ6_MOUSE;MARK3_MOUSE;MARK3_MOUSE;MARK3_MOUSE	0%;0%;0%-2;0%-3_Decoy	NaN	NaN
MOCK	1	A0A1Y7VP67;E9Q2I4	ELM2 and Myb/SANT-like domain-containing 1 (Fragment);ELM2 and Myb/SANT-like domain-containing 1	A0A1Y7VP67_MOUSE;E9Q2I4_MOUSE	0%;0%	6.38375e-06	NaN
MOCK	1	A0A1Y7VP67;E9Q2I4	ELM2 and Myb/SANT-like domain-containing 1 (Fragment);ELM2 and Myb/SANT-like domain-containing 1	A0A1Y7VP67_MOUSE;E9Q2I4_MOUSE	0%;0%	NaN	NaN
MOCK	1	A0A286YCB3;A0A286YD15;A0A286YDP0;A0A286YDS3;O35648	Centrin-3 (Fragment);Centrin-3 (Fragment);Centrin-3 (Fragment);Centrin-3 (Fragment);Centrin-3	A0A286YCB3_MOUSE;A0A286YD15_MOUSE;A0A286YDP0_MOUSE;A0A286YDS3_MOUSE;CETN3_MOUSE	0%;0%;0%;0%;0%	7.68848e-07	NaN
MOCK	1	A0A286YCI0;Q9JI78	Peptide-N(4)-(N-acetyl-beta-glucosaminyl)asparagine amidase	A0A286YCI0_MOUSE;NGLY1_MOUSE	0%;0%	8.69137e-07	NaN
MOCK	1	A0A286YCK9;A0A286YCQ7;A0A494B9U4;A0A494BAL8;P57791;Q99KQ3	CAAX prenyl protease 2 (Fragment);CAAX prenyl protease 2 (Fragment);CAAX prenyl protease 2;CAAX prenyl protease 2;CAAX prenyl protease 2;CAAX prenyl protease 2	A0A286YCK9_MOUSE;A0A286YCQ7_MOUSE;A0A494B9U4_MOUSE;A0A494BAL8_MOUSE;FACE2_MOUSE;Q99KQ3_MOUSE	0%;0%;0%;0%;0%;0%	7.68848e-07	NaN
MOCK	1	A0A286YCS4;A0A286YCX2;A0A286YCX8;A0A286YD46;A0A286YDK8;D3Y272;D3Y273;E3UVT8;E3UVT9;F8VQC9;H6WZ45;H6WZF5;I1VGT4;I1VGT5;I1VGT6;J9RDH0;J9RV59;Q8BTY2-2	Anion exchange protein;Anion exchange protein;Anion exchange protein;Anion exchange protein;Anion exchange protein;Anion exchange protein;Anion exchange protein;Anion exchange protein;Anion exchange protein;Anion exchange protein;Anion exchange protein;Anion exchange protein;Anion exchange protein;Anion exchange protein;Anion exchange protein;Anion exchange protein;Anion exchange protein;Isoform …	A0A286YCS4_MOUSE;A0A286YCX2_MOUSE;A0A286YCX8_MOUSE;A0A286YD46_MOUSE;A0A286YDK8_MOUSE;D3Y272_MOUSE;D3Y273_MOUSE;E3UVT8_MOUSE;E3UVT9_MOUSE;F8VQC9_MOUSE;H6WZ45_MOUSE;H6WZF5_MOUSE;I1VGT4_MOUSE;I1VGT5_MOUSE;I1VGT6_MOUSE;J9RDH0_MOUSE;J9RV59_MOUSE;S4A7_MOUSE	0%;0%;0%;0%;0%;0%;0%;0%;0%;0%;0%;0%;0%;0%;0%;0%;0%;0%	1.57939e-06	NaN
MOCK	1	A0A286YCT2;A0A286YCV0;A0A286YDR0;D3YV00;P98195;P98195-2	Probable phospholipid-transporting ATPase IIB;Phospholipid-transporting ATPase;Probable phospholipid-transporting ATPase IIB (Fragment);Phospholipid-transporting ATPase;Probable phospholipid-transporting ATPase IIB;Isoform 2 of Probable phospholipid-transporting ATPase IIB	A0A286YCT2_MOUSE;A0A286YCV0_MOUSE;A0A286YDR0_MOUSE;D3YV00_MOUSE;ATP9B_MOUSE;ATP9B_MOUSE	0%;0%;0%;0%;0%;0%-2	2.06163e-05	NaN
MOCK	1	A0A286YCV9;E9Q4K7	Kinesin family member 13B	A0A286YCV9_MOUSE;E9Q4K7_MOUSE	0%;0%	7.70685e-07	NaN
MOCK	1	A0A286YCV9;E9Q4K7	Kinesin family member 13B	A0A286YCV9_MOUSE;E9Q4K7_MOUSE	0%;0%	NaN	NaN
MOCK	1	A0A286YCX6;E9PY51	Trafficking protein particle complex 8	A0A286YCX6_MOUSE;E9PY51_MOUSE	0%;0%	7.68848e-07	NaN
MOCK	1	A0A286YCX6;E9PY51	Trafficking protein particle complex 8	A0A286YCX6_MOUSE;E9PY51_MOUSE	0%;0%	NaN	NaN
MOCK	1	A0A286YD19;Q9JLJ1	Selenoprotein K	A0A286YD19_MOUSE;SELK_MOUSE	0%;0%	1.24161e-05	NaN
MOCK	1	A0A286YD34	Sorbin and SH3 domain-containing protein 1 (Fragment)	A0A286YD34_MOUSE	0	7.68848e-07	NaN
MOCK	1	A0A286YD76	Microtubule-actin cross-linking factor 1 (Fragment)	A0A286YD76_MOUSE	0	2.41856e-05	NaN
MOCK	1	A0A286YDA2;A0A286YDT3;A0A286YDV7;E9Q5C9;E9Q5C9-2	Nucleolar and coiled-body phosphoprotein 1;Nucleolar and coiled-body phosphoprotein 1;Nucleolar and coiled-body phosphoprotein 1 (Fragment);Nucleolar and coiled-body phosphoprotein 1;Isoform 2 of Nucleolar and coiled-body phosphoprotein 1	A0A286YDA2_MOUSE;A0A286YDT3_MOUSE;A0A286YDV7_MOUSE;NOLC1_MOUSE;NOLC1_MOUSE	0%;0%;0%;0%;0%-2	8.8996e-07	NaN
MOCK	1	A0A286YDB3;Q80XQ2	TBC1 domain family member 5	A0A286YDB3_MOUSE;TBCD5_MOUSE	0%;0%	7.68848e-07	NaN
MOCK	1	A0A286YDC8;Q91YD3	mRNA-decapping enzyme 1A (Fragment);mRNA-decapping enzyme 1A	A0A286YDC8_MOUSE;DCP1A_MOUSE	0%;0%	0.000160947	NaN
MOCK	1	A0A286YDF5;Q69ZN7	Myoferlin	A0A286YDF5_MOUSE;MYOF_MOUSE	0%;0%	7.68848e-07	NaN
MOCK	1	A0A286YDF5;Q69ZN7	Myoferlin	A0A286YDF5_MOUSE;MYOF_MOUSE	0%;0%	NaN	NaN
MOCK	1	A0A286YDH3;Q61419;Q61419-2	Cytidine monophosphate-N-acetylneuraminic acid hydroxylase;Cytidine monophosphate-N-acetylneuraminic acid hydroxylase;Isoform 2 of Cytidine monophosphate-N-acetylneuraminic acid hydroxylase	A0A286YDH3_MOUSE;CMAH_MOUSE;CMAH_MOUSE	0%;0%;0%-2	4.50374e-06	NaN
MOCK	1	A0A286YDI8;G3X972	Sec24-related gene family, member C (S. cerevisiae);Sec24-related gene family, member C (S. cerevisiae)	A0A286YDI8_MOUSE;G3X972_MOUSE	0%;0%	7.68848e-07	NaN
MOCK	1	A0A286YDI8;G3X972	Sec24-related gene family, member C (S. cerevisiae);Sec24-related gene family, member C (S. cerevisiae)	A0A286YDI8_MOUSE;G3X972_MOUSE	0%;0%	NaN	NaN
MOCK	1	A0A286YDL6	Calcium/calmodulin-dependent protein kinase type II subunit gamma (Fragment)	A0A286YDL6_MOUSE	0	7.68848e-07	NaN
MOCK	1	A0A286YDM0;Q9JJX7	Tyrosyl-DNA phosphodiesterase 2	A0A286YDM0_MOUSE;TYDP2_MOUSE	0%;0%	7.89592e-06	NaN
MOCK	1	A0A286YDU2	Ataxin-2 (Fragment)	A0A286YDU2_MOUSE	0	7.68848e-07	NaN
MOCK	1	A0A286YDV6;Q8R4H9	Zinc transporter 5	A0A286YDV6_MOUSE;ZNT5_MOUSE	0%;0%	5.11526e-06	NaN
MOCK	1	A0A286YE28;P40142	Transketolase (Fragment);Transketolase	A0A286YE28_MOUSE;TKT_MOUSE	0%;0%	7.68848e-07	NaN
MOCK	1	A0A286YE28;P40142	Transketolase (Fragment);Transketolase	A0A286YE28_MOUSE;TKT_MOUSE	0%;0%	NaN	NaN
MOCK	1	A0A2C9F2A2	Ras and Rab interactor 1	A0A2C9F2A2_MOUSE	0	7.68848e-07	NaN
MOCK	1	A0A2C9F2A2	Ras and Rab interactor 1	A0A2C9F2A2_MOUSE	0	NaN	NaN
MOCK	1	A0A2C9F2D2;Q07076	Annexin;Annexin A7	A0A2C9F2D2_MOUSE;ANXA7_MOUSE	0%;0%	7.68848e-07	NaN
MOCK	1	A0A2I3BPI4;Q80U38	Protein KHNYN	A0A2I3BPI4_MOUSE;KHNYN_MOUSE	0%;0%	7.68848e-07	NaN
MOCK	1	A0A2I3BPI4;Q80U38	Protein KHNYN	A0A2I3BPI4_MOUSE;KHNYN_MOUSE	0%;0%	NaN	NaN
MOCK	1	A0A2I3BPN6;E9QAP7	TATA-box-binding protein-associated factor 4	A0A2I3BPN6_MOUSE;E9QAP7_MOUSE	0%;0%	7.68848e-07	NaN
MOCK	1	A0A2I3BPN6;E9QAP7	TATA-box-binding protein-associated factor 4	A0A2I3BPN6_MOUSE;E9QAP7_MOUSE	0%;0%	NaN	NaN
MOCK	1	A0A2I3BPP1;A0A2I3BRT5;Q3UHB2;Q61037;Q61037-3;Q61037-4;Q61037-5;Q61037-6;Q7TT21	Tuberin;Tuberin;Tuberin;Tuberin;Isoform B of Tuberin;Isoform C of Tuberin;Isoform D of Tuberin;Isoform E of Tuberin;Tuberin	A0A2I3BPP1_MOUSE;A0A2I3BRT5_MOUSE;Q3UHB2_MOUSE;TSC2_MOUSE;TSC2_MOUSE;TSC2_MOUSE;TSC2_MOUSE;TSC2_MOUSE;Q7TT21_MOUSE	0%;0%;0%;0%;0%-3;0%-4;0%-5;0%-6;0%	7.68848e-07	NaN
MOCK	1	A0A2I3BPP1;A0A2I3BRT5;Q3UHB2;Q61037;Q61037-3;Q61037-4;Q61037-5;Q61037-6;Q7TT21	Tuberin;Tuberin;Tuberin;Tuberin;Isoform B of Tuberin;Isoform C of Tuberin;Isoform D of Tuberin;Isoform E of Tuberin;Tuberin	A0A2I3BPP1_MOUSE;A0A2I3BRT5_MOUSE;Q3UHB2_MOUSE;TSC2_MOUSE;TSC2_MOUSE;TSC2_MOUSE;TSC2_MOUSE;TSC2_MOUSE;Q7TT21_MOUSE	0%;0%;0%;0%;0%-3;0%-4;0%-5;0%-6;0%	NaN	NaN
MOCK	1	A0A2I3BPQ5;E9Q784	Zinc finger CCCH domain-containing protein 13	A0A2I3BPQ5_MOUSE;ZC3HD_MOUSE	0%;0%	7.68848e-07	NaN
MOCK	1	A0A2I3BPT1;A0A2I3BQZ9;P12023;P12023-3;Q3TWF3	Amyloid-beta A4 protein;Amyloid-beta A4 protein;Amyloid-beta A4 protein;Isoform APP751 of Amyloid-beta A4 protein;Amyloid-beta A4 protein	A0A2I3BPT1_MOUSE;A0A2I3BQZ9_MOUSE;A4_MOUSE;A4_MOUSE;Q3TWF3_MOUSE	0%;0%;0%;0%-3;0%	7.68848e-07	NaN
MOCK	1	A0A2I3BPT1;A0A2I3BQZ9;P12023;P12023-3;Q3TWF3	Amyloid-beta A4 protein;Amyloid-beta A4 protein;Amyloid-beta A4 protein;Isoform APP751 of Amyloid-beta A4 protein;Amyloid-beta A4 protein	A0A2I3BPT1_MOUSE;A0A2I3BQZ9_MOUSE;A4_MOUSE;A4_MOUSE;Q3TWF3_MOUSE	0%;0%;0%;0%-3;0%	NaN	NaN
MOCK	1	A0A2I3BPT3;E9PZP3;Q9QZL0	Receptor-interacting serine/threonine-protein kinase 3 (Fragment);Receptor-interacting serine/threonine-protein kinase 3;Receptor-interacting serine/threonine-protein kinase 3	A0A2I3BPT3_MOUSE;E9PZP3_MOUSE;RIPK3_MOUSE	0%;0%;0%	5.31671e-05	NaN
MOCK	1	A0A2I3BPX3;A0A2I3BPY8;Q6P9J9	Anoctamin;Anoctamin;Anoctamin-6	A0A2I3BPX3_MOUSE;A0A2I3BPY8_MOUSE;ANO6_MOUSE	0%;0%;0%	7.68848e-07	NaN
MOCK	1	A0A2I3BPX3;A0A2I3BPY8;Q6P9J9	Anoctamin;Anoctamin;Anoctamin-6	A0A2I3BPX3_MOUSE;A0A2I3BPY8_MOUSE;ANO6_MOUSE	0%;0%;0%	NaN	NaN
MOCK	1	A0A2I3BPY7;Q9EP71	Ankycorbin	A0A2I3BPY7_MOUSE;RAI14_MOUSE	0%;0%	7.68848e-07	NaN
MOCK	1	A0A2I3BPY7;Q9EP71	Ankycorbin	A0A2I3BPY7_MOUSE;RAI14_MOUSE	0%;0%	NaN	NaN
MOCK	1	A0A2I3BQ16;P62046	Leucine-rich repeat and calponin homology domain-containing protein 1	A0A2I3BQ16_MOUSE;LRCH1_MOUSE	0%;0%	7.68848e-07	NaN
MOCK	1	A0A2I3BQ16;P62046	Leucine-rich repeat and calponin homology domain-containing protein 1	A0A2I3BQ16_MOUSE;LRCH1_MOUSE	0%;0%	NaN	NaN
MOCK	1	A0A2I3BQ83;D3Z7P6;Q7TN22;Q7TN22-2	Thioredoxin domain-containing protein 16;Thioredoxin domain-containing protein 16 (Fragment);Thioredoxin domain-containing protein 16;Isoform 2 of Thioredoxin domain-containing protein 16	A0A2I3BQ83_MOUSE;D3Z7P6_MOUSE;TXD16_MOUSE;TXD16_MOUSE	0%;0%;0%;0%-2	6.62336e-06	NaN
MOCK	1	A0A2I3BQE0;Q9JI10	Serine/threonine-protein kinase 3	A0A2I3BQE0_MOUSE;STK3_MOUSE	0%;0%	7.68848e-07	NaN
MOCK	1	A0A2I3BQE0;Q9JI10	Serine/threonine-protein kinase 3	A0A2I3BQE0_MOUSE;STK3_MOUSE	0%;0%	NaN	NaN
MOCK	1	A0A2I3BQE3;A0A2I3BQY4;Q9JK38	Glucosamine 6-phosphate N-acetyltransferase (Fragment);Glucosamine 6-phosphate N-acetyltransferase;Glucosamine 6-phosphate N-acetyltransferase	A0A2I3BQE3_MOUSE;A0A2I3BQY4_MOUSE;GNA1_MOUSE	0%;0%;0%	7.78374e-07	NaN
MOCK	1	A0A2I3BQI5;A0A2R8VI00;Q8BG09	Transmembrane protein 184B;Transmembrane protein 184B (Fragment);Transmembrane protein 184B	A0A2I3BQI5_MOUSE;A0A2R8VI00_MOUSE;T184B_MOUSE	0%;0%;0%	1.64565e-06	NaN
MOCK	1	A0A2I3BQI5;A0A2R8VI00;Q8BG09	Transmembrane protein 184B;Transmembrane protein 184B (Fragment);Transmembrane protein 184B	A0A2I3BQI5_MOUSE;A0A2R8VI00_MOUSE;T184B_MOUSE	0%;0%;0%	NaN	NaN
MOCK	1	A0A2I3BQS6	E3 ubiquitin-protein ligase UBR5	A0A2I3BQS6_MOUSE	0	7.68848e-07	NaN
MOCK	1	A0A2I3BQS6	E3 ubiquitin-protein ligase UBR5	A0A2I3BQS6_MOUSE	0	NaN	NaN
MOCK	1	A0A2I3BQU5;E9PZM7	SR-related CTD-associated factor 11	A0A2I3BQU5_MOUSE;E9PZM7_MOUSE	0%;0%	7.68848e-07	NaN
MOCK	1	A0A2I3BQU5;E9PZM7	SR-related CTD-associated factor 11	A0A2I3BQU5_MOUSE;E9PZM7_MOUSE	0%;0%	NaN	NaN
MOCK	1	A0A2I3BQW0;P59598	Polycomb group protein ASXL1	A0A2I3BQW0_MOUSE;ASXL1_MOUSE	0%;0%	1.02891e-06	NaN
MOCK	1	A0A2I3BQW1;Q8BFT2	HAUS augmin-like complex subunit 4 (Fragment);HAUS augmin-like complex subunit 4	A0A2I3BQW1_MOUSE;HAUS4_MOUSE	0%;0%	2.272e-05	NaN
MOCK	1	A0A2I3BQW1;Q8BFT2	HAUS augmin-like complex subunit 4 (Fragment);HAUS augmin-like complex subunit 4	A0A2I3BQW1_MOUSE;HAUS4_MOUSE	0%;0%	NaN	NaN
MOCK	1	A0A2I3BR81	5'-nucleotidase domain-containing 2	A0A2I3BR81_MOUSE	0	7.68848e-07	NaN
MOCK	1	A0A2I3BR81	5'-nucleotidase domain-containing 2	A0A2I3BR81_MOUSE	0	NaN	NaN
MOCK	1	A0A2I3BR95;Q61097	Kinase suppressor of Ras 1	A0A2I3BR95_MOUSE;KSR1_MOUSE	0%;0%	8.3837e-07	NaN
MOCK	1	A0A2I3BRC5;A0A2I3BRS6;F8VQ52;P84309;P84309-2;Q01341	Adenylate cyclase type 6;Adenylate cyclase type 6;Adenylate cyclase type 6;Adenylate cyclase type 5;Isoform 2 of Adenylate cyclase type 5;Adenylate cyclase type 6	A0A2I3BRC5_MOUSE;A0A2I3BRS6_MOUSE;F8VQ52_MOUSE;ADCY5_MOUSE;ADCY5_MOUSE;ADCY6_MOUSE	0%;0%;0%;0%;0%-2;0%	0.000126946	NaN
MOCK	1	A0A2I3BRD1;Q8K0F1	TBC1 domain family member 23	A0A2I3BRD1_MOUSE;TBC23_MOUSE	0%;0%	7.68848e-07	NaN
MOCK	1	A0A2I3BRD1;Q8K0F1	TBC1 domain family member 23	A0A2I3BRD1_MOUSE;TBC23_MOUSE	0%;0%	NaN	NaN
MOCK	1	A0A2I3BRK4;P50636	RBR-type E3 ubiquitin transferase;E3 ubiquitin-protein ligase RNF19A	A0A2I3BRK4_MOUSE;RN19A_MOUSE	0%;0%	1.36275e-05	NaN
MOCK	1	A0A2I3BRK6;Q9JIX0	Transcription and mRNA export factor ENY2	A0A2I3BRK6_MOUSE;ENY2_MOUSE	0%;0%	7.68848e-07	NaN
MOCK	1	A0A2I3BRL8;Q91VM5	Predicted gene 7324;RNA binding motif protein, X-linked-like-1	A0A2I3BRL8_MOUSE;RMXL1_MOUSE	0%;0%	7.68848e-07	NaN
MOCK	1	A0A2I3BRN5;Q921M7	Family with sequence similarity 49, member B (Fragment);CYFIP-related Rac1 interactor B	A0A2I3BRN5_MOUSE;CYRIB_MOUSE	0%;0%	1.13808e-06	NaN
MOCK	1	A0A2I3BRS5;Q3UCV8	Ubiquitin thioesterase otulin (Fragment);Ubiquitin thioesterase otulin	A0A2I3BRS5_MOUSE;OTUL_MOUSE	0%;0%	3.75017e-06	NaN
MOCK	1	A0A2I3BRT4;Q8R0W0	Epiplakin	A0A2I3BRT4_MOUSE;EPIPL_MOUSE	0%;0%	7.68848e-07	NaN
MOCK	1	A0A2I3BRW0;Q9D958	Signal peptidase complex subunit 1	A0A2I3BRW0_MOUSE;SPCS1_MOUSE	0%;0%	1.93493e-05	NaN
MOCK	1	A0A2I3BRZ2;Q3UHQ6;Q3UHQ6-2	Protein dopey-2;Protein dopey-2;Isoform 2 of Protein dopey-2	A0A2I3BRZ2_MOUSE;DOP2_MOUSE;DOP2_MOUSE	0%;0%;0%-2	5.80254e-06	NaN
MOCK	1	A0A2I3BS14;Q9WVJ3	Carboxypeptidase Q (Fragment);Carboxypeptidase Q	A0A2I3BS14_MOUSE;CBPQ_MOUSE	0%;0%	6.1184e-05	NaN
MOCK	1	A0A2I3BS18;Q91VT1	E3 SUMO-protein ligase NSE2	A0A2I3BS18_MOUSE;NSE2_MOUSE	0%;0%	7.68848e-07	NaN
MOCK	1	A0A2I3BS49;Q9CXU4;Q9WTQ8	Mitochondrial import inner membrane translocase subunit Tim23;Mitochondrial import inner membrane translocase subunit TIM23;Mitochondrial import inner membrane translocase subunit Tim23	A0A2I3BS49_MOUSE;Q9CXU4_MOUSE;TIM23_MOUSE	0%;0%;0%	7.68848e-07	NaN
MOCK	1	A0A2I3BS49;Q9CXU4;Q9WTQ8	Mitochondrial import inner membrane translocase subunit Tim23;Mitochondrial import inner membrane translocase subunit TIM23;Mitochondrial import inner membrane translocase subunit Tim23	A0A2I3BS49_MOUSE;Q9CXU4_MOUSE;TIM23_MOUSE	0%;0%;0%	NaN	NaN
MOCK	1	A0A2K6EDK3;Q6PIP5	NudC domain-containing protein 1	A0A2K6EDK3_MOUSE;NUDC1_MOUSE	0%;0%	7.68848e-07	NaN
MOCK	1	A0A2R8VHE4;E9PWY6;O88986	2-amino-3-ketobutyrate coenzyme A ligase, mitochondrial (Fragment);2-amino-3-ketobutyrate coenzyme A ligase, mitochondrial;2-amino-3-ketobutyrate coenzyme A ligase, mitochondrial	A0A2R8VHE4_MOUSE;E9PWY6_MOUSE;KBL_MOUSE	0%;0%;0%	7.68848e-07	NaN
MOCK	1	A0A2R8VHH1;Q99P88	Nuclear pore complex protein Nup155	A0A2R8VHH1_MOUSE;NU155_MOUSE	0%;0%	7.68848e-07	NaN
MOCK	1	A0A2R8VHH1;Q99P88	Nuclear pore complex protein Nup155	A0A2R8VHH1_MOUSE;NU155_MOUSE	0%;0%	NaN	NaN
MOCK	1	A0A2R8VHI2;Q9D0P8	Intraflagellar transport protein 27 homolog	A0A2R8VHI2_MOUSE;IFT27_MOUSE	0%;0%	1.06664e-05	NaN
MOCK	1	A0A2R8VHI7;Q14AM7	RIKEN cDNA 1810013L24 gene (Fragment);UPF0472 protein C16orf72 homolog	A0A2R8VHI7_MOUSE;CP072_MOUSE	0%;0%	7.68848e-07	NaN
MOCK	1	A0A2R8VHL8	Poly(rC)-binding protein 2 (Fragment)	A0A2R8VHL8_MOUSE	0	7.68848e-07	NaN
MOCK	1	A0A2R8VHN6;Q9CZK6	Ankyrin repeat and SAM domain-containing protein 3 (Fragment);Ankyrin repeat and SAM domain-containing protein 3	A0A2R8VHN6_MOUSE;ANKS3_MOUSE	0%;0%	3.09956e-06	NaN
MOCK	1	A0A2R8VHP3	Predicted pseudogene 5478	A0A2R8VHP3_MOUSE	0	7.68848e-07	NaN
MOCK	1	A0A2R8VHP3	Predicted pseudogene 5478	A0A2R8VHP3_MOUSE	0	NaN	NaN
MOCK	1	A0A2R8VHQ0;Q8CGB6;Q8CGB6-2;Q8CGB6-3;Q8CGB6-4	Tensin-2;Tensin-2;Isoform 2 of Tensin-2;Isoform 3 of Tensin-2;Isoform 4 of Tensin-2	A0A2R8VHQ0_MOUSE;TNS2_MOUSE;TNS2_MOUSE;TNS2_MOUSE;TNS2_MOUSE	0%;0%;0%-2;0%-3;0%-4	7.68848e-07	NaN
MOCK	1	A0A2R8VHQ0;Q8CGB6;Q8CGB6-2;Q8CGB6-3;Q8CGB6-4	Tensin-2;Tensin-2;Isoform 2 of Tensin-2;Isoform 3 of Tensin-2;Isoform 4 of Tensin-2	A0A2R8VHQ0_MOUSE;TNS2_MOUSE;TNS2_MOUSE;TNS2_MOUSE;TNS2_MOUSE	0%;0%;0%-2;0%-3;0%-4_Decoy	NaN	NaN
MOCK	1	A0A2R8VHV1;A0A2R8VKH6;A0A5S8DHC4;Q8CCJ9;Q8CCJ9-1;Q8CCJ9-3;Q8CCJ9-4	PHD finger protein 20-like protein 1;PHD finger protein 20-like protein 1;PHD finger protein 20-like protein 1;PHD finger protein 20-like protein 1;Isoform 1 of PHD finger protein 20-like protein 1;Isoform 3 of PHD finger protein 20-like protein 1;Isoform 4 of PHD finger protein 20-like protein 1	A0A2R8VHV1_MOUSE;A0A2R8VKH6_MOUSE;A0A5S8DHC4_MOUSE;P20L1_MOUSE;P20L1_MOUSE;P20L1_MOUSE;P20L1_MOUSE	0%;0%;0%;0%;0%-1;0%-3;0%-4	7.93245e-07	NaN
MOCK	1	A0A2R8VHX0;Q9DBE0	Cysteine sulfinic acid decarboxylase	A0A2R8VHX0_MOUSE;CSAD_MOUSE	0%;0%	7.68848e-07	NaN
MOCK	1	A0A2R8VI39;A0A2R8W6P6;P23591	GDP-L-fucose synthase	A0A2R8VI39_MOUSE;A0A2R8W6P6_MOUSE;FCL_MOUSE	0%;0%;0%	7.72437e-06	NaN
MOCK	1	A0A2R8VI70;H3BIV6;Q9QXA1;Q9QXA1-2;Q9QXA1-3	Cysteine and histidine-rich protein 1;Cysteine and histidine-rich protein 1;Cysteine and histidine-rich protein 1;Isoform 2 of Cysteine and histidine-rich protein 1;Isoform 3 of Cysteine and histidine-rich protein 1	A0A2R8VI70_MOUSE;H3BIV6_MOUSE;CYHR1_MOUSE;CYHR1_MOUSE;CYHR1_MOUSE	0%;0%;0%;0%-2;0%-3	7.39263e-06	NaN
MOCK	1	A0A2R8VI72;Q8R0H9	ADP-ribosylation factor-binding protein GGA1	A0A2R8VI72_MOUSE;GGA1_MOUSE	0%;0%	6.15212e-05	NaN
MOCK	1	A0A2R8VK76;Q9EPU4	Cleavage and polyadenylation-specificity factor subunit 1;Cleavage and polyadenylation specificity factor subunit 1	A0A2R8VK76_MOUSE;CPSF1_MOUSE	0%;0%	7.68848e-07	NaN
MOCK	1	A0A2R8VK76;Q9EPU4	Cleavage and polyadenylation-specificity factor subunit 1;Cleavage and polyadenylation specificity factor subunit 1	A0A2R8VK76_MOUSE;CPSF1_MOUSE	0%;0%	NaN	NaN
MOCK	1	A0A2R8VKI7;Q9ERA0;Q9ERA0-2;Q9ERA0-3	Alpha-globin transcription factor CP2;Alpha-globin transcription factor CP2;Isoform 2 of Alpha-globin transcription factor CP2;Isoform 3 of Alpha-globin transcription factor CP2	A0A2R8VKI7_MOUSE;TFCP2_MOUSE;TFCP2_MOUSE;TFCP2_MOUSE	0%;0%;0%-2;0%-3	8.22795e-07	NaN
MOCK	1	A0A2R8VKL5;E9Q066;G3X9Q6;Q8BWW4	La-related protein 4	A0A2R8VKL5_MOUSE;E9Q066_MOUSE;G3X9Q6_MOUSE;LARP4_MOUSE	0%;0%;0%;0%	7.68848e-07	NaN
MOCK	1	A0A2R8VKL5;E9Q066;G3X9Q6;Q8BWW4	La-related protein 4	A0A2R8VKL5_MOUSE;E9Q066_MOUSE;G3X9Q6_MOUSE;LARP4_MOUSE	0%;0%;0%;0%	NaN	NaN
MOCK	1	A0A2R8VKN7;Q9CQ25	Mitotic-spindle organizing protein 2	A0A2R8VKN7_MOUSE;MZT2_MOUSE	0%;0%	1.82766e-05	NaN
MOCK	1	A0A2R8W6E8;Q8VIP4;Q9JHG2	Calcipressin-2 (Fragment);Calcineurin inhibitory protein ZAKI-4 beta;Calcipressin-2	A0A2R8W6E8_MOUSE;Q8VIP4_MOUSE;RCAN2_MOUSE	0%;0%;0%	3.15679e-06	NaN
MOCK	1	A0A2R8W6J8;D6RG76;O35621;Q91W01;Q9D6D9	Phosphomannomutase (Fragment);Phosphomannomutase 1;Phosphomannomutase 1;Phosphomannomutase;Phosphomannomutase	A0A2R8W6J8_MOUSE;D6RG76_MOUSE;PMM1_MOUSE;Q91W01_MOUSE;Q9D6D9_MOUSE	0%;0%;0%;0%;0%	5.99514e-05	NaN
MOCK	1	A0A2U3TZ67;E9PUD2;Q8K1M6;Q8K1M6-2;Q8K1M6-3;Q8K1M6-4	Dynamin-1-like protein;Dynamin-1-like protein;Dynamin-1-like protein;Isoform 2 of Dynamin-1-like protein;Isoform 3 of Dynamin-1-like protein;Isoform 4 of Dynamin-1-like protein	A0A2U3TZ67_MOUSE;E9PUD2_MOUSE;DNM1L_MOUSE;DNM1L_MOUSE;DNM1L_MOUSE;DNM1L_MOUSE	0%;0%;0%;0%-2;0%-3;0%-4	7.68848e-07	NaN
MOCK	1	A0A2U3TZ82;Q99KW3;Q99KW3-1;Q99KW3-2;Q99KW3-4	TRIO and F-actin-binding protein;TRIO and F-actin-binding protein;Isoform 1 of TRIO and F-actin-binding protein;Isoform 2 of TRIO and F-actin-binding protein;Isoform 4 of TRIO and F-actin-binding protein	A0A2U3TZ82_MOUSE;TARA_MOUSE;TARA_MOUSE;TARA_MOUSE;TARA_MOUSE	0%;0%;0%-1;0%-2;0%-4	7.68848e-07	NaN
MOCK	1	A0A338P697;Q3TUF7;Q3TUF7-3	YEATS domain-containing protein 2 (Fragment);YEATS domain-containing protein 2;Isoform 3 of YEATS domain-containing protein 2	A0A338P697_MOUSE;YETS2_MOUSE;YETS2_MOUSE	0%;0%;0%-3	7.68848e-07	NaN
MOCK	1	A0A338P697;Q3TUF7;Q3TUF7-3	YEATS domain-containing protein 2 (Fragment);YEATS domain-containing protein 2;Isoform 3 of YEATS domain-containing protein 2	A0A338P697_MOUSE;YETS2_MOUSE;YETS2_MOUSE	0%;0%;0%-3_Decoy	NaN	NaN
MOCK	1	A0A338P6D9;Q8CHW4	Translation initiation factor eIF-2B subunit epsilon (Fragment);Translation initiation factor eIF-2B subunit epsilon	A0A338P6D9_MOUSE;EI2BE_MOUSE	0%;0%	7.68848e-07	NaN
MOCK	1	A0A338P6F2;G5E8A0;Q8CI95	Oxysterol-binding protein;Oxysterol-binding protein;Oxysterol-binding protein-related protein 11	A0A338P6F2_MOUSE;G5E8A0_MOUSE;OSB11_MOUSE	0%;0%;0%	5.01129e-06	NaN
MOCK	1	A0A338P6I2;Q923G2	DNA-directed RNA polymerases I, II, and III subunit RPABC3;DNA-directed RNA polymerases I, II, and III subunit RPABC3	A0A338P6I2_MOUSE;RPAB3_MOUSE	0%;0%	7.68848e-07	NaN
MOCK	1	A0A338P6I2;Q923G2	DNA-directed RNA polymerases I, II, and III subunit RPABC3;DNA-directed RNA polymerases I, II, and III subunit RPABC3	A0A338P6I2_MOUSE;RPAB3_MOUSE	0%;0%	NaN	NaN
MOCK	1	A0A338P6J9;P51125;P51125-2;P51125-3;P51125-6;P51125-7;Q8C281;Q8CE04;Q8CE80;Q921U7	Calpastatin (Fragment);Calpastatin;Isoform 2 of Calpastatin;Isoform 3 of Calpastatin;Isoform 6 of Calpastatin;Isoform 7 of Calpastatin;Calpastatin;Calpastatin;Calpastatin;Calpastatin	A0A338P6J9_MOUSE;ICAL_MOUSE;ICAL_MOUSE;ICAL_MOUSE;ICAL_MOUSE;ICAL_MOUSE;Q8C281_MOUSE;Q8CE04_MOUSE;Q8CE80_MOUSE;Q921U7_MOUSE	0%;0%;0%-2;0%-3;0%-6;0%-7;0%;0%;0%;0%	5.566e-06	NaN
MOCK	1	A0A338P6J9;P51125;P51125-2;P51125-3;P51125-6;P51125-7;Q8C281;Q8CE04;Q8CE80;Q921U7	Calpastatin (Fragment);Calpastatin;Isoform 2 of Calpastatin;Isoform 3 of Calpastatin;Isoform 6 of Calpastatin;Isoform 7 of Calpastatin;Calpastatin;Calpastatin;Calpastatin;Calpastatin	A0A338P6J9_MOUSE;ICAL_MOUSE;ICAL_MOUSE;ICAL_MOUSE;ICAL_MOUSE;ICAL_MOUSE;Q8C281_MOUSE;Q8CE04_MOUSE;Q8CE80_MOUSE;Q921U7_MOUSE	0%;0%;0%-2;0%-3;0%-6;0%-7;0%;0%;0%;0%	NaN	NaN
MOCK	1	A0A338P6P6;D4AFX6;Q6ZQK5	Arf-GAP with coiled-coil, ANK repeat and PH domain-containing protein 2;Arf-GAP with coiled-coil, ANK repeat and PH domain-containing protein 2;Arf-GAP with coiled-coil, ANK repeat and PH domain-containing protein 2	A0A338P6P6_MOUSE;D4AFX6_MOUSE;ACAP2_MOUSE	0%;0%;0%	8.92506e-07	NaN
MOCK	1	A0A338P6P6;D4AFX6;Q6ZQK5	Arf-GAP with coiled-coil, ANK repeat and PH domain-containing protein 2;Arf-GAP with coiled-coil, ANK repeat and PH domain-containing protein 2;Arf-GAP with coiled-coil, ANK repeat and PH domain-containing protein 2	A0A338P6P6_MOUSE;D4AFX6_MOUSE;ACAP2_MOUSE	0%;0%;0%	NaN	NaN
MOCK	1	A0A338P6Q9;Q9CYZ8;Q9CYZ8-2	Single-stranded DNA-binding protein 2 (Fragment);Single-stranded DNA-binding protein 2;Isoform 2 of Single-stranded DNA-binding protein 2	A0A338P6Q9_MOUSE;SSBP2_MOUSE;SSBP2_MOUSE	0%;0%;0%-2	8.74481e-07	NaN
MOCK	1	A0A338P6R8;A0A338P769;Q9Z2Q6	Predicted gene, 49601;Septin-5;Septin-5	A0A338P6R8_MOUSE;A0A338P769_MOUSE;SEPT5_MOUSE	0%;0%;0%	7.68848e-07	NaN
MOCK	1	A0A338P6U4;D6RJ50;Q5XJY4	Presenilins-associated rhomboid-like protein, mitochondrial;Presenilins-associated rhomboid-like protein, mitochondrial;Presenilins-associated rhomboid-like protein, mitochondrial	A0A338P6U4_MOUSE;D6RJ50_MOUSE;PARL_MOUSE	0%;0%;0%	7.68848e-07	NaN
MOCK	1	A0A338P6U8;E9Q4N6;E9Q4N7;E9Q6R4	AT-rich interactive domain-containing protein 1B	A0A338P6U8_MOUSE;E9Q4N6_MOUSE;ARI1B_MOUSE;E9Q6R4_MOUSE	0%;0%;0%;0%	1.74705e-05	NaN
MOCK	1	A0A338P6W1;P97868;P97868-2	E3 ubiquitin-protein ligase RBBP6 (Fragment);E3 ubiquitin-protein ligase RBBP6;Isoform 2 of E3 ubiquitin-protein ligase RBBP6	A0A338P6W1_MOUSE;RBBP6_MOUSE;RBBP6_MOUSE	0%;0%;0%-2	7.68848e-07	NaN
MOCK	1	A0A338P6W1;P97868;P97868-2	E3 ubiquitin-protein ligase RBBP6 (Fragment);E3 ubiquitin-protein ligase RBBP6;Isoform 2 of E3 ubiquitin-protein ligase RBBP6	A0A338P6W1_MOUSE;RBBP6_MOUSE;RBBP6_MOUSE	0%;0%;0%-2_Decoy	NaN	NaN
MOCK	1	A0A338P721;Q9JI59	Junctional adhesion molecule B	A0A338P721_MOUSE;JAM2_MOUSE	0%;0%	1.1842e-05	NaN
MOCK	1	A0A338P734;A0A338P7J7;Q3UFY4;Q9DA80	Radial spoke head protein 3 homolog B;Radial spoke head protein 3 homolog A;Radial spoke head protein 3 homolog A;Radial spoke head protein 3 homolog B	A0A338P734_MOUSE;A0A338P7J7_MOUSE;RSH3A_MOUSE;RSH3B_MOUSE	0%;0%;0%;0%	5.3555e-06	NaN
MOCK	1	A0A338P786;A0A338P7E5;P68037	Ubiquitin-conjugating enzyme E2 L3 (Fragment);Ubiquitin-conjugating enzyme E2 L3;Ubiquitin-conjugating enzyme E2 L3	A0A338P786_MOUSE;A0A338P7E5_MOUSE;UB2L3_MOUSE	0%;0%;0%	7.68848e-07	NaN
MOCK	1	A0A338P795;G5E8F8;O70309;O70309-2;Q6PE70	Integrin beta;Integrin beta;Integrin beta-5;Isoform Beta-5B of Integrin beta-5;Integrin beta	A0A338P795_MOUSE;G5E8F8_MOUSE;ITB5_MOUSE;ITB5_MOUSE;Q6PE70_MOUSE	0%;0%;0%;0%-2;0%	1.34565e-05	NaN
MOCK	1	A0A338P7C9;Q3U3W2	Transmembrane protein 181A	A0A338P7C9_MOUSE;Q3U3W2_MOUSE	0%;0%	1.11608e-05	NaN
MOCK	1	A0A384DV69;D3Z1H0;P58659;P58659-2;P58659-3	Protein eva-1 homolog C;Protein eva-1 homolog C (Fragment);Protein eva-1 homolog C;Isoform 2 of Protein eva-1 homolog C;Isoform 3 of Protein eva-1 homolog C	A0A384DV69_MOUSE;D3Z1H0_MOUSE;EVA1C_MOUSE;EVA1C_MOUSE;EVA1C_MOUSE	0%;0%;0%;0%-2;0%-3	8.1881e-06	NaN
MOCK	1	A0A3B2W3F6;E9PY46	Intraflagellar transport protein 140 homolog	A0A3B2W3F6_MOUSE;IF140_MOUSE	0%;0%	7.71346e-07	NaN
MOCK	1	A0A3B2W475;Q9CR75	Tumor necrosis factor receptor superfamily member 12A	A0A3B2W475_MOUSE;TNR12_MOUSE	0%;0%	2.01569e-05	NaN
MOCK	1	A0A3B2W4D2;E0CYH0;F7CCI4;Q9ER69;Q9ER69-2	Pre-mRNA-splicing regulator WTAP (Fragment);Pre-mRNA-splicing regulator WTAP;Pre-mRNA-splicing regulator WTAP (Fragment);Pre-mRNA-splicing regulator WTAP;Isoform 2 of Pre-mRNA-splicing regulator WTAP	A0A3B2W4D2_MOUSE;E0CYH0_MOUSE;F7CCI4_MOUSE;FL2D_MOUSE;FL2D_MOUSE	0%;0%;0%;0%;0%-2	7.91926e-07	NaN
MOCK	1	A0A3B2W7C9;Q91VH6	Protein MEMO1	A0A3B2W7C9_MOUSE;MEMO1_MOUSE	0%;0%	7.68848e-07	NaN
MOCK	1	A0A3B2W7H5;A0A3B2WCF4;E9Q5G8;E9Q6M3	Zinc finger protein 820;Predicted gene 7072;Zinc finger protein 820;Zinc finger protein 995	A0A3B2W7H5_MOUSE;A0A3B2WCF4_MOUSE;E9Q5G8_MOUSE;E9Q6M3_MOUSE	0%;0%;0%;0%	2.91665e-05	NaN
MOCK	1	A0A3B2W7K3;A0A3F2YNM3;Q8CDD8;Q8CDD8-2	BTB/POZ domain-containing protein KCTD20;BTB/POZ domain-containing protein KCTD20;BTB/POZ domain-containing protein KCTD20;Isoform 2 of BTB/POZ domain-containing protein KCTD20	A0A3B2W7K3_MOUSE;A0A3F2YNM3_MOUSE;KCD20_MOUSE;KCD20_MOUSE	0%;0%;0%;0%-2	7.11535e-06	NaN
MOCK	1	A0A3B2WAL8;G3XA25;Q80X81;Q8CAY6	Acetyl-CoA acetyltransferase, cytosolic;Acetyl-CoA acetyltransferase, cytosolic;Acetyl-Coenzyme A acetyltransferase 3;Acetyl-CoA acetyltransferase, cytosolic	A0A3B2WAL8_MOUSE;G3XA25_MOUSE;Q80X81_MOUSE;THIC_MOUSE	0%;0%;0%;0%	7.05451e-06	NaN
MOCK	1	A0A3B2WB82;Q9JK23	Proteasome assembly chaperone 1	A0A3B2WB82_MOUSE;PSMG1_MOUSE	0%;0%	7.68848e-07	NaN
MOCK	1	A0A3B2WBE1;Q9WV92-7	Band 4.1-like protein 3 (Fragment);Isoform 7 of Band 4.1-like protein 3	A0A3B2WBE1_MOUSE;E41L3_MOUSE	0%;0%	8.49668e-07	NaN
MOCK	1	A0A3B2WBF0;P09671	Superoxide dismutase;Superoxide dismutase [Mn], mitochondrial	A0A3B2WBF0_MOUSE;SODM_MOUSE	0%;0%	7.68848e-07	NaN
MOCK	1	A0A3B2WBL1;Q5XJF6	Ribosomal protein	A0A3B2WBL1_MOUSE;Q5XJF6_MOUSE	0%;0%	7.68848e-07	NaN
MOCK	1	A0A3B2WBL1;Q5XJF6	Ribosomal protein	A0A3B2WBL1_MOUSE;Q5XJF6_MOUSE	0%;0%	NaN	NaN
MOCK	1	A0A3B2WCD8;Q3U0V1	Far upstream element-binding protein 2	A0A3B2WCD8_MOUSE;FUBP2_MOUSE	0%;0%	7.68848e-07	NaN
MOCK	1	A0A3B2WCD8;Q3U0V1	Far upstream element-binding protein 2	A0A3B2WCD8_MOUSE;FUBP2_MOUSE	0%;0%	NaN	NaN
MOCK	1	A0A3B2WCL5;Q9CT10	Ran-binding protein 3	A0A3B2WCL5_MOUSE;RANB3_MOUSE	0%;0%	7.68848e-07	NaN
MOCK	1	A0A3B2WCT0;P16332	Methylmalonyl-CoA mutase, mitochondrial (Fragment);Methylmalonyl-CoA mutase, mitochondrial	A0A3B2WCT0_MOUSE;MUTA_MOUSE	0%;0%	2.42422e-05	NaN
MOCK	1	A0A3B2WCW2;Q9DBG5	Perilipin-3 (Fragment);Perilipin-3	A0A3B2WCW2_MOUSE;PLIN3_MOUSE	0%;0%	1.12446e-05	NaN
MOCK	1	A0A3B2WD96	Band 4.1-like protein 3	A0A3B2WD96_MOUSE	0	0.000101447	NaN
MOCK	1	A0A3B2WDB3;Q3UN02	Lysocardiolipin acyltransferase 1 (Fragment);Lysocardiolipin acyltransferase 1	A0A3B2WDB3_MOUSE;LCLT1_MOUSE	0%;0%	7.68848e-07	NaN
MOCK	1	A0A3Q4EC50;A0A3Q4EGT0;A0A3Q4EHG2;A0A3Q4EHW7;A0A3Q4EII3;Q3UTM6;Q8JZY2	COMM domain-containing protein 10	A0A3Q4EC50_MOUSE;A0A3Q4EGT0_MOUSE;A0A3Q4EHG2_MOUSE;A0A3Q4EHW7_MOUSE;A0A3Q4EII3_MOUSE;Q3UTM6_MOUSE;COMDA_MOUSE	0%;0%;0%;0%;0%;0%;0%	2.3019e-06	NaN
MOCK	1	A0A3Q4EGR2;P70335;P70335-2	Rho-associated protein kinase 1;Rho-associated protein kinase 1;Isoform 2 of Rho-associated protein kinase 1	A0A3Q4EGR2_MOUSE;ROCK1_MOUSE;ROCK1_MOUSE	0%;0%;0%-2	8.26989e-07	NaN
MOCK	1	A0A3Q4EH04;A0A3Q4L335;A0A3Q4L393;Q8BL97;Q8BL97-2;Q8BL97-3;Q8BL97-4	Serine/arginine-rich-splicing factor 7;Serine/arginine-rich-splicing factor 7;Serine/arginine-rich-splicing factor 7;Serine/arginine-rich splicing factor 7;Isoform 2 of Serine/arginine-rich splicing factor 7;Isoform 3 of Serine/arginine-rich splicing factor 7;Isoform 4 of Serine/arginine-rich splicing factor 7	A0A3Q4EH04_MOUSE;A0A3Q4L335_MOUSE;A0A3Q4L393_MOUSE;SRSF7_MOUSE;SRSF7_MOUSE;SRSF7_MOUSE;SRSF7_MOUSE	0%;0%;0%;0%;0%-2;0%-3;0%-4	7.68848e-07	NaN
MOCK	1	A0A3Q4EH04;A0A3Q4L335;A0A3Q4L393;Q8BL97;Q8BL97-2;Q8BL97-3;Q8BL97-4	Serine/arginine-rich-splicing factor 7;Serine/arginine-rich-splicing factor 7;Serine/arginine-rich-splicing factor 7;Serine/arginine-rich splicing factor 7;Isoform 2 of Serine/arginine-rich splicing factor 7;Isoform 3 of Serine/arginine-rich splicing factor 7;Isoform 4 of Serine/arginine-rich splicing factor 7	A0A3Q4EH04_MOUSE;A0A3Q4L335_MOUSE;A0A3Q4L393_MOUSE;SRSF7_MOUSE;SRSF7_MOUSE;SRSF7_MOUSE;SRSF7_MOUSE	0%;0%;0%;0%;0%-2;0%-3;0%-4_Decoy	NaN	NaN
MOCK	1	A0A3Q4EH93;A0A3Q4L2S1;Q9R061	Cytosolic Fe-S cluster assembly factor NUBP2	A0A3Q4EH93_MOUSE;A0A3Q4L2S1_MOUSE;NUBP2_MOUSE	0%;0%;0%	7.68848e-07	NaN
MOCK	1	A0A3Q4EI12;P35293	Ras-related protein Rab-18	A0A3Q4EI12_MOUSE;RAB18_MOUSE	0%;0%	7.68848e-07	NaN
MOCK	1	A0A3Q4L2U5;Q9CQS4	Solute carrier family 25 member 46	A0A3Q4L2U5_MOUSE;S2546_MOUSE	0%;0%	7.68848e-07	NaN
MOCK	1	A0A3Q4L2U5;Q9CQS4	Solute carrier family 25 member 46	A0A3Q4L2U5_MOUSE;S2546_MOUSE	0%;0%	NaN	NaN
MOCK	1	A0A3Q4L2V1;Q3UTK2;Q64429	Cytochrome P450 1B1 (Fragment);Cytochrome P450 1B1;Cytochrome P450 1B1	A0A3Q4L2V1_MOUSE;Q3UTK2_MOUSE;CP1B1_MOUSE	0%;0%;0%	2.57294e-06	NaN
MOCK	1	A0A494B8Y8;Q91XB7	Protein YIF1A	A0A494B8Y8_MOUSE;YIF1A_MOUSE	0%;0%	9.35726e-06	NaN
MOCK	1	A0A494B946;A0A494B9M3;Q8C726	BTB/POZ domain-containing protein 9 (Fragment);BTB/POZ domain-containing protein 9 (Fragment);BTB/POZ domain-containing protein 9	A0A494B946_MOUSE;A0A494B9M3_MOUSE;BTBD9_MOUSE	0%;0%;0%	7.68848e-07	NaN
MOCK	1	A0A494B953;A0A494B9F0;A0A494BAG2;A0A494BAX0;E9PXB7;G3X9H8;Q8CFI0;Q8CFI0-2;Q8CFI0-3	E3 ubiquitin-protein ligase NEDD4-like;E3 ubiquitin-protein ligase;E3 ubiquitin-protein ligase NEDD4-like;E3 ubiquitin-protein ligase NEDD4-like;E3 ubiquitin-protein ligase;E3 ubiquitin-protein ligase;E3 ubiquitin-protein ligase NEDD4-like;Isoform 2 of E3 ubiquitin-protein ligase NEDD4-like;Isoform 3 of E3 ubiquitin-protein ligase NEDD4-like	A0A494B953_MOUSE;A0A494B9F0_MOUSE;A0A494BAG2_MOUSE;A0A494BAX0_MOUSE;E9PXB7_MOUSE;G3X9H8_MOUSE;NED4L_MOUSE;NED4L_MOUSE;NED4L_MOUSE	0%;0%;0%;0%;0%;0%;0%;0%-2;0%-3	7.68848e-07	NaN
MOCK	1	A0A494B971;Q64445	Cytochrome c oxidase subunit 8A, mitochondrial;Cytochrome c oxidase subunit 8A, mitochondrial	A0A494B971_MOUSE;COX8A_MOUSE	0%;0%	3.76008e-06	NaN
MOCK	1	A0A494B9D2;P33611;Q8C2T6	DNA polymerase alpha subunit B (Fragment);DNA polymerase alpha subunit B;DNA polymerase alpha subunit B	A0A494B9D2_MOUSE;DPOA2_MOUSE;Q8C2T6_MOUSE	0%;0%;0%	1.95801e-05	NaN
MOCK	1	A0A494B9D7;Q8VE10	N-alpha-acetyltransferase 40	A0A494B9D7_MOUSE;NAA40_MOUSE	0%;0%	1.11929e-05	NaN
MOCK	1	A0A494B9H1;Q9EPK6	Nucleotide exchange factor SIL1	A0A494B9H1_MOUSE;SIL1_MOUSE	0%;0%	7.73428e-07	NaN
MOCK	1	A0A494B9H3;G3X9Y4;P97348	Rho-related GTP-binding protein RhoD	A0A494B9H3_MOUSE;G3X9Y4_MOUSE;RHOD_MOUSE	0%;0%;0%	7.68848e-07	NaN
MOCK	1	A0A494B9I3	PHD finger protein 1	A0A494B9I3_MOUSE	0	4.1492e-05	NaN
MOCK	1	A0A494B9L0;Q5RL57;Q9R0L7	A-kinase anchor protein 8-like;A kinase (PRKA) anchor protein 8-like;A-kinase anchor protein 8-like	A0A494B9L0_MOUSE;Q5RL57_MOUSE;AKP8L_MOUSE	0%;0%;0%	7.68848e-07	NaN
MOCK	1	A0A494B9N3;A0A494BB56;Q9CZJ9	DnaJ homolog subfamily C member 18 (Fragment);DnaJ homolog subfamily C member 18 (Fragment);DnaJ homolog subfamily C member 18	A0A494B9N3_MOUSE;A0A494BB56_MOUSE;DJC18_MOUSE	0%;0%;0%	1.30342e-05	NaN
MOCK	1	A0A494B9U8;Q8CHK4;Q8CHK4-2	Histone acetyltransferase;Histone acetyltransferase KAT5;Isoform 2 of Histone acetyltransferase KAT5	A0A494B9U8_MOUSE;KAT5_MOUSE;KAT5_MOUSE	0%;0%;0%-2	7.68848e-07	NaN
MOCK	1	A0A494B9X3;E9Q9M1;Q3V1L4	Cytosolic purine 5'-nucleotidase	A0A494B9X3_MOUSE;E9Q9M1_MOUSE;5NTC_MOUSE	0%;0%;0%	7.68848e-07	NaN
MOCK	1	A0A494B9Y9;Q9DB43	Zinc finger protein-like 1	A0A494B9Y9_MOUSE;ZFPL1_MOUSE	0%;0%	7.68848e-07	NaN
MOCK	1	A0A494B9Z0;A0A494BBA8;P62862;Q642K5	40S ribosomal protein S30	A0A494B9Z0_MOUSE;A0A494BBA8_MOUSE;RS30_MOUSE;Q642K5_MOUSE	0%;0%;0%;0%	7.68848e-07	NaN
MOCK	1	A0A494B9Z0;A0A494BBA8;P62862;Q642K5	40S ribosomal protein S30	A0A494B9Z0_MOUSE;A0A494BBA8_MOUSE;RS30_MOUSE;Q642K5_MOUSE	0%;0%;0%;0%	NaN	NaN
MOCK	1	A0A494B9Z3;Q99NA9	Polycomb group RING finger protein 6	A0A494B9Z3_MOUSE;PCGF6_MOUSE	0%;0%	3.83051e-06	NaN
MOCK	1	A0A494BA20;A0A494BAE3;D3Z4B2;Q9CWZ7	Gamma-soluble NSF attachment protein;Gamma-soluble NSF attachment protein;Gamma-soluble NSF attachment protein (Fragment);Gamma-soluble NSF attachment protein	A0A494BA20_MOUSE;A0A494BAE3_MOUSE;D3Z4B2_MOUSE;SNAG_MOUSE	0%;0%;0%;0%	1.43701e-05	NaN
MOCK	1	A0A494BA44;Q04207;Q04207-2	Transcription factor p65;Transcription factor p65;Isoform p65 delta of Transcription factor p65	A0A494BA44_MOUSE;TF65_MOUSE;TF65_MOUSE	0%;0%;0%-2	7.68848e-07	NaN
MOCK	1	A0A494BA44;Q04207;Q04207-2	Transcription factor p65;Transcription factor p65;Isoform p65 delta of Transcription factor p65	A0A494BA44_MOUSE;TF65_MOUSE;TF65_MOUSE	0%;0%;0%-2_Decoy	NaN	NaN
MOCK	1	A0A494BAA4;A0A494BAK0;Q8R0W6	NEDD4 family-interacting protein 1	A0A494BAA4_MOUSE;A0A494BAK0_MOUSE;NFIP1_MOUSE	0%;0%;0%	7.68848e-07	NaN
MOCK	1	A0A494BAB5;Q9D5T0	ATPase family AAA domain-containing protein 1	A0A494BAB5_MOUSE;ATAD1_MOUSE	0%;0%	7.68848e-07	NaN
MOCK	1	A0A494BAB5;Q9D5T0	ATPase family AAA domain-containing protein 1	A0A494BAB5_MOUSE;ATAD1_MOUSE	0%;0%	NaN	NaN
MOCK	1	A0A494BAG6;F6ZBR8;G5E8J8;O88286;O88286-2;O88286-3	Protein Wiz;Protein Wiz;Protein Wiz;Protein Wiz;Isoform S of Protein Wiz;Isoform 2 of Protein Wiz	A0A494BAG6_MOUSE;F6ZBR8_MOUSE;G5E8J8_MOUSE;WIZ_MOUSE;WIZ_MOUSE;WIZ_MOUSE	0%;0%;0%;0%;0%-2;0%-3	7.68848e-07	NaN
MOCK	1	A0A494BAG7;Q9CWG9	Biogenesis of lysosome-related organelles complex 1 subunit 2	A0A494BAG7_MOUSE;BL1S2_MOUSE	0%;0%	7.882e-06	NaN
MOCK	1	A0A494BAI5;F6T2S0;P22315;Q544X6;Q91W09	Ferrochelatase;Ferrochelatase;Ferrochelatase, mitochondrial;Ferrochelatase;Ferrochelatase	A0A494BAI5_MOUSE;F6T2S0_MOUSE;HEMH_MOUSE;Q544X6_MOUSE;Q91W09_MOUSE	0%;0%;0%;0%;0%	7.68848e-07	NaN
MOCK	1	A0A494BAJ5;A0A494BB58;A0A494BBF1;Q9WU84	Superoxide dismutase [Cu-Zn];Copper chaperone for superoxide dismutase;Copper chaperone for superoxide dismutase;Copper chaperone for superoxide dismutase	A0A494BAJ5_MOUSE;A0A494BB58_MOUSE;A0A494BBF1_MOUSE;CCS_MOUSE	0%;0%;0%;0%	7.68848e-07	NaN
MOCK	1	A0A494BAK1;B0V2V6;Q3UH70;Q9ESU6;Q9ESU6-2	Bromodomain-containing protein 4 (Fragment);Bromodomain-containing protein 4 (Fragment);Bromodomain-containing protein 4;Bromodomain-containing protein 4;Isoform 2 of Bromodomain-containing protein 4	A0A494BAK1_MOUSE;B0V2V6_MOUSE;Q3UH70_MOUSE;BRD4_MOUSE;BRD4_MOUSE	0%;0%;0%;0%;0%-2	1.33774e-05	NaN
MOCK	1	A0A494BAK4;A0A494BAW5;F6SLP4;Q9DC16	Endoplasmic reticulum-Golgi intermediate compartment protein 1	A0A494BAK4_MOUSE;A0A494BAW5_MOUSE;F6SLP4_MOUSE;ERGI1_MOUSE	0%;0%;0%;0%	7.68848e-07	NaN
MOCK	1	A0A494BAM2;Q9JJT0	RNA 3'-terminal phosphate cyclase-like protein	A0A494BAM2_MOUSE;RCL1_MOUSE	0%;0%	8.8996e-07	NaN
MOCK	1	A0A494BAV5;P13011	Acyl-CoA desaturase 2;Stearoyl-CoA desaturase 2	A0A494BAV5_MOUSE;SCD2_MOUSE	0%;0%	7.68848e-07	NaN
MOCK	1	A0A494BAZ4;P99029;P99029-2	Peroxiredoxin (Fragment);Peroxiredoxin-5, mitochondrial;Isoform Cytoplasmic+peroxisomal of Peroxiredoxin-5, mitochondrial	A0A494BAZ4_MOUSE;PRDX5_MOUSE;PRDX5_MOUSE	0%;0%;0%-2	7.68848e-07	NaN
MOCK	1	A0A494BAZ4;P99029;P99029-2	Peroxiredoxin (Fragment);Peroxiredoxin-5, mitochondrial;Isoform Cytoplasmic+peroxisomal of Peroxiredoxin-5, mitochondrial	A0A494BAZ4_MOUSE;PRDX5_MOUSE;PRDX5_MOUSE	0%;0%;0%-2_Decoy	NaN	NaN
MOCK	1	A0A494BB03;Q9JJE7	Fatty acid desaturase 3	A0A494BB03_MOUSE;FADS3_MOUSE	0%;0%	7.68848e-07	NaN
MOCK	1	A0A494BB03;Q9JJE7	Fatty acid desaturase 3	A0A494BB03_MOUSE;FADS3_MOUSE	0%;0%	NaN	NaN
MOCK	1	A0A494BB75	WD repeat-containing protein 26	A0A494BB75_MOUSE	0	7.68848e-07	NaN
MOCK	1	A0A494BB75	WD repeat-containing protein 26	A0A494BB75_MOUSE	0	NaN	NaN
MOCK	1	A0A494BB95;Q60872	Eukaryotic translation initiation factor 1A	A0A494BB95_MOUSE;IF1A_MOUSE	0%;0%	9.79357e-07	NaN
MOCK	1	A0A494BBB0;O35350	Calpain-1 catalytic subunit (Fragment);Calpain-1 catalytic subunit	A0A494BBB0_MOUSE;CAN1_MOUSE	0%;0%	7.68848e-07	NaN
MOCK	1	A0A494BBB0;O35350	Calpain-1 catalytic subunit (Fragment);Calpain-1 catalytic subunit	A0A494BBB0_MOUSE;CAN1_MOUSE	0%;0%	NaN	NaN
MOCK	1	A0A494BBC1;Q99KK7	Dipeptidyl peptidase 3	A0A494BBC1_MOUSE;DPP3_MOUSE	0%;0%	8.06071e-07	NaN
MOCK	1	A0A494BBC1;Q99KK7	Dipeptidyl peptidase 3	A0A494BBC1_MOUSE;DPP3_MOUSE	0%;0%	NaN	NaN
MOCK	1	A0A494BBD3;Q9EQC5;R4H4V1;R4H4Y7	N-terminal kinase-like protein (Fragment);N-terminal kinase-like protein;N-terminal kinase-like protein;N-terminal kinase-like protein	A0A494BBD3_MOUSE;SCYL1_MOUSE;R4H4V1_MOUSE;R4H4Y7_MOUSE	0%;0%;0%;0%	7.68848e-07	NaN
MOCK	1	A0A494BBF0;G5E8D6;Q9WVJ9	EGF-containing fibulin-like extracellular matrix protein 2	A0A494BBF0_MOUSE;G5E8D6_MOUSE;FBLN4_MOUSE	0%;0%;0%	7.68848e-07	NaN
MOCK	1	A0A494BBF0;G5E8D6;Q9WVJ9	EGF-containing fibulin-like extracellular matrix protein 2	A0A494BBF0_MOUSE;G5E8D6_MOUSE;FBLN4_MOUSE	0%;0%;0%	NaN	NaN
MOCK	1	A0A494BBK7;E9PYK0;E9Q8P6;Q8VCW4	Protein unc-93 homolog B1 (Fragment);Protein unc-93 homolog B1;Protein unc-93 homolog B1;Protein unc-93 homolog B1	A0A494BBK7_MOUSE;E9PYK0_MOUSE;E9Q8P6_MOUSE;UN93B_MOUSE	0%;0%;0%;0%	2.16327e-06	NaN
MOCK	1	A0A494BBN2;Q9D1B9	39S ribosomal protein L28, mitochondrial;39S ribosomal protein L28, mitochondrial	A0A494BBN2_MOUSE;RM28_MOUSE	0%;0%	7.68848e-07	NaN
MOCK	1	A0A498WFQ0;Q9CR42	Ankyrin repeat domain-containing protein 1	A0A498WFQ0_MOUSE;ANKR1_MOUSE	0%;0%	7.68848e-07	NaN
MOCK	1	A0A498WFQ0;Q9CR42	Ankyrin repeat domain-containing protein 1	A0A498WFQ0_MOUSE;ANKR1_MOUSE	0%;0%	NaN	NaN
MOCK	1	A0A498WFS2;Q922Y1	UBX domain-containing protein 1	A0A498WFS2_MOUSE;UBXN1_MOUSE	0%;0%	7.68848e-07	NaN
MOCK	1	A0A498WFS2;Q922Y1	UBX domain-containing protein 1	A0A498WFS2_MOUSE;UBXN1_MOUSE	0%;0%	NaN	NaN
MOCK	1	A0A498WGD8;Q8CDN6	Thioredoxin-like protein 1	A0A498WGD8_MOUSE;TXNL1_MOUSE	0%;0%	7.68848e-07	NaN
MOCK	1	A0A498WGD8;Q8CDN6	Thioredoxin-like protein 1	A0A498WGD8_MOUSE;TXNL1_MOUSE	0%;0%	NaN	NaN
MOCK	1	A0A498WGE8;D3YVV9;E9Q1U2;Q91YE8;Q91YE8-2	Synaptopodin-2;Synaptopodin-2;Synaptopodin-2;Synaptopodin-2;Isoform 2 of Synaptopodin-2	A0A498WGE8_MOUSE;D3YVV9_MOUSE;E9Q1U2_MOUSE;SYNP2_MOUSE;SYNP2_MOUSE	0%;0%;0%;0%;0%-2	7.68848e-07	NaN
MOCK	1	A0A498WGK6;Q9ET30	Transmembrane 9 superfamily member;Transmembrane 9 superfamily member 3	A0A498WGK6_MOUSE;TM9S3_MOUSE	0%;0%	7.68848e-07	NaN
MOCK	1	A0A498WGK6;Q9ET30	Transmembrane 9 superfamily member;Transmembrane 9 superfamily member 3	A0A498WGK6_MOUSE;TM9S3_MOUSE	0%;0%	NaN	NaN
MOCK	1	A0A571BD95;A0A5F8MP95;Q9ES00	Ubiquitin conjugation factor E4 B	A0A571BD95_MOUSE;A0A5F8MP95_MOUSE;UBE4B_MOUSE	0%;0%;0%	7.68848e-07	NaN
MOCK	1	A0A571BD95;A0A5F8MP95	Ubiquitin conjugation factor E4 B	A0A571BD95_MOUSE;A0A5F8MP95_MOUSE	0%;0%	NaN	NaN
MOCK	1	A0A571BDN3;A0A668KM70;E9QMF5;Q80TN7	Neuron navigator 3	A0A571BDN3_MOUSE;A0A668KM70_MOUSE;E9QMF5_MOUSE;NAV3_MOUSE	0%;0%;0%;0%	1.71475e-05	NaN
MOCK	1	A0A571BDN3;A0A668KM70;E9QMF5;Q80TN7	Neuron navigator 3	A0A571BDN3_MOUSE;A0A668KM70_MOUSE;E9QMF5_MOUSE;NAV3_MOUSE	0%;0%;0%;0%	NaN	NaN
MOCK	1	A0A571BDP7;D3YZ86;D3Z585;Q8VDV3;Q8VDV3-2	Guanine nucleotide exchange factor for Rab-3A;Guanine nucleotide exchange factor for Rab-3A;Guanine nucleotide exchange factor for Rab-3A;Guanine nucleotide exchange factor for Rab-3A;Isoform 2 of Guanine nucleotide exchange factor for Rab-3A	A0A571BDP7_MOUSE;D3YZ86_MOUSE;D3Z585_MOUSE;R3GEF_MOUSE;R3GEF_MOUSE	0%;0%;0%;0%;0%-2	7.68848e-07	NaN
MOCK	1	A0A571BDS0	Xin actin-binding repeat-containing protein 1	A0A571BDS0_MOUSE	0	7.68848e-07	NaN
MOCK	1	A0A571BDS0	Xin actin-binding repeat-containing protein 1	A0A571BDS0_MOUSE	0	NaN	NaN
MOCK	1	A0A571BE63;Q9QZC8	Protein ABHD1	A0A571BE63_MOUSE;ABHD1_MOUSE	0%;0%	7.68848e-07	NaN
MOCK	1	A0A571BEF4;A0A571BET4;A0A571BGG1;Q91X43;Q91X43-2	SH3 domain-containing protein 19;SH3 domain-containing protein 19;SH3 domain-containing protein 19;SH3 domain-containing protein 19;Isoform 2 of SH3 domain-containing protein 19	A0A571BEF4_MOUSE;A0A571BET4_MOUSE;A0A571BGG1_MOUSE;SH319_MOUSE;SH319_MOUSE	0%;0%;0%;0%;0%-2	7.47384e-06	NaN
MOCK	1	A0A571BEI2;Q6PIU9	AP2-associated protein kinase 1 (Fragment);Uncharacterized protein FLJ45252 homolog	A0A571BEI2_MOUSE;YJ005_MOUSE	0%;0%	5.46535e-06	NaN
MOCK	1	A0A571BEI3;P63094;P63094-3;Q6R0H7	Guanine nucleotide-binding protein G(s) subunit alpha isoforms short;Guanine nucleotide-binding protein G(s) subunit alpha isoforms short;Isoform Gnas-3 of Guanine nucleotide-binding protein G(s) subunit alpha isoforms short;Guanine nucleotide-binding protein G(s) subunit alpha isoforms XLas	A0A571BEI3_MOUSE;GNAS2_MOUSE;GNAS2_MOUSE;GNAS1_MOUSE	0%;0%;0%-3;0%	7.68848e-07	NaN
MOCK	1	A0A571BEI3;P63094;P63094-3;Q6R0H7	Guanine nucleotide-binding protein G(s) subunit alpha isoforms short;Guanine nucleotide-binding protein G(s) subunit alpha isoforms short;Isoform Gnas-3 of Guanine nucleotide-binding protein G(s) subunit alpha isoforms short;Guanine nucleotide-binding protein G(s) subunit alpha isoforms XLas	A0A571BEI3_MOUSE;GNAS2_MOUSE;GNAS2_MOUSE;GNAS1_MOUSE	0%;0%;0%-3;0%	NaN	NaN
MOCK	1	A0A571BF12	Ligand-dependent corepressor	A0A571BF12_MOUSE	0	7.68848e-07	NaN
MOCK	1	A0A571BF12	Ligand-dependent corepressor	A0A571BF12_MOUSE	0	NaN	NaN
MOCK	1	A0A571BF46	Nebulin	A0A571BF46_MOUSE	0	7.68848e-07	NaN
MOCK	1	A0A571BF46	Nebulin	A0A571BF46_MOUSE	0	NaN	NaN
MOCK	1	A0A571BF69	Maltase-glucoamylase	A0A571BF69_MOUSE	0	7.68848e-07	NaN
MOCK	1	A0A571BF69	Maltase-glucoamylase	A0A571BF69_MOUSE	0	NaN	NaN
MOCK	1	A0A571BF93;A0A571BGC6	Microtubule-actin cross-linking factor 1	A0A571BF93_MOUSE;A0A571BGC6_MOUSE	0%;0%	7.68848e-07	NaN
MOCK	1	A0A571BF93;A0A571BGC6	Microtubule-actin cross-linking factor 1	A0A571BF93_MOUSE;A0A571BGC6_MOUSE	0%;0%	NaN	NaN
MOCK	1	A0A571BFA7;Q148V8	Protein FAM83H	A0A571BFA7_MOUSE;FA83H_MOUSE	0%;0%	7.68848e-07	NaN
MOCK	1	A0A571BG49	E3 ubiquitin-protein ligase NEDD4-like (Fragment)	A0A571BG49_MOUSE	0	2.43641e-05	NaN
MOCK	1	A0A571BG49	E3 ubiquitin-protein ligase NEDD4-like (Fragment)	A0A571BG49_MOUSE	0	NaN	NaN
MOCK	1	A0A571BG95	Active breakpoint cluster region-related protein	A0A571BG95_MOUSE	0	7.68848e-07	NaN
MOCK	1	A0A571BG95	Active breakpoint cluster region-related protein	A0A571BG95_MOUSE	0	NaN	NaN
MOCK	1	A0A589P973	Neuron navigator 1	A0A589P973_MOUSE	0	1.4287e-06	NaN
MOCK	1	A0A5F8MP98;A0A5F8MPF2;Q5SSZ5	Tensin-3	A0A5F8MP98_MOUSE;A0A5F8MPF2_MOUSE;TENS3_MOUSE	0%;0%;0%	8.90482e-06	NaN
MOCK	1	A0A5F8MP99	Microtubule-actin cross-linking factor 1 (Fragment)	A0A5F8MP99_MOUSE	0	7.68848e-07	NaN
MOCK	1	A0A5F8MPB5;Q61739;Q61739-2	Integrin alpha-6;Integrin alpha-6;Isoform Alpha-6X1A of Integrin alpha-6	A0A5F8MPB5_MOUSE;ITA6_MOUSE;ITA6_MOUSE	0%;0%;0%-2	7.68848e-07	NaN
MOCK	1	A0A5F8MPD6;Q059P4	Filamin-A-interacting protein 1	A0A5F8MPD6_MOUSE;Q059P4_MOUSE	0%;0%	7.68848e-07	NaN
MOCK	1	A0A5F8MPF3;A0A5F8MPN4;A0A5F8MPU7;Q8CJ19	[F-actin]-monooxygenase MICAL3	A0A5F8MPF3_MOUSE;A0A5F8MPN4_MOUSE;A0A5F8MPU7_MOUSE;MICA3_MOUSE	0%;0%;0%;0%	7.68848e-07	NaN
MOCK	1	A0A5F8MPF3;A0A5F8MPN4;A0A5F8MPU7;Q8CJ19	[F-actin]-monooxygenase MICAL3	A0A5F8MPF3_MOUSE;A0A5F8MPN4_MOUSE;A0A5F8MPU7_MOUSE;MICA3_MOUSE	0%;0%;0%;0%	NaN	NaN
MOCK	1	A0A5F8MPF6;A0A5F8MPH6;Q6P9R4;Q6P9R4-1;Q6P9R4-2;Q6P9R4-3	Rho guanine nucleotide exchange factor 18;Rho guanine nucleotide exchange factor 18;Rho guanine nucleotide exchange factor 18;Isoform 2 of Rho guanine nucleotide exchange factor 18;Isoform 3 of Rho guanine nucleotide exchange factor 18;Isoform 4 of Rho guanine nucleotide exchange factor 18	A0A5F8MPF6_MOUSE;A0A5F8MPH6_MOUSE;ARHGI_MOUSE;ARHGI_MOUSE;ARHGI_MOUSE;ARHGI_MOUSE	0%;0%;0%;0%-1;0%-2;0%-3	1.33769e-05	NaN
MOCK	1	A0A5F8MPI8;B1AS67	Pleckstrin homology domain-containing family G member 5	A0A5F8MPI8_MOUSE;B1AS67_MOUSE	0%;0%	7.68848e-07	NaN
MOCK	1	A0A5F8MPI8;B1AS67	Pleckstrin homology domain-containing family G member 5	A0A5F8MPI8_MOUSE;B1AS67_MOUSE	0%;0%	NaN	NaN
MOCK	1	A0A5F8MPI9;A1L338;Q3UGX8;Q3UHC1;Q91ZZ2	Rap guanine nucleotide exchange factor (GEF) 1;Rap guanine nucleotide exchange factor (GEF) 1;Rap guanine nucleotide exchange factor (GEF) 1;Rap guanine nucleotide exchange factor (GEF) 1;Guanine nucleotide exchange factor	A0A5F8MPI9_MOUSE;A1L338_MOUSE;Q3UGX8_MOUSE;Q3UHC1_MOUSE;Q91ZZ2_MOUSE	0%;0%;0%;0%;0%	8.52196e-07	NaN
MOCK	1	A0A5F8MPI9;A1L338;Q3UGX8;Q3UHC1;Q91ZZ2	Rap guanine nucleotide exchange factor (GEF) 1;Rap guanine nucleotide exchange factor (GEF) 1;Rap guanine nucleotide exchange factor (GEF) 1;Rap guanine nucleotide exchange factor (GEF) 1;Guanine nucleotide exchange factor	A0A5F8MPI9_MOUSE;A1L338_MOUSE;Q3UGX8_MOUSE;Q3UHC1_MOUSE;Q91ZZ2_MOUSE	0%;0%;0%;0%;0%	NaN	NaN
MOCK	1	A0A5F8MPJ2	Sorbin and SH3 domain-containing protein 1	A0A5F8MPJ2_MOUSE	0	7.68848e-07	NaN
MOCK	1	A0A5F8MPJ2	Sorbin and SH3 domain-containing protein 1	A0A5F8MPJ2_MOUSE	0	NaN	NaN
MOCK	1	A0A5F8MPK9;Q9EP69	Phosphatidylinositide phosphatase SAC1;Phosphatidylinositol-3-phosphatase SAC1	A0A5F8MPK9_MOUSE;SAC1_MOUSE	0%;0%	7.68848e-07	NaN
MOCK	1	A0A5F8MPK9;Q9EP69	Phosphatidylinositide phosphatase SAC1;Phosphatidylinositol-3-phosphatase SAC1	A0A5F8MPK9_MOUSE;SAC1_MOUSE	0%;0%	NaN	NaN
MOCK	1	A0A5F8MPN8;P14152	Malate dehydrogenase;Malate dehydrogenase, cytoplasmic	A0A5F8MPN8_MOUSE;MDHC_MOUSE	0%;0%	7.68848e-07	NaN
MOCK	1	A0A5F8MPN8;P14152	Malate dehydrogenase;Malate dehydrogenase, cytoplasmic	A0A5F8MPN8_MOUSE;MDHC_MOUSE	0%;0%	NaN	NaN
MOCK	1	A0A5F8MPP4;P57080	Ubiquitin carboxyl-terminal hydrolase 25	A0A5F8MPP4_MOUSE;UBP25_MOUSE	0%;0%	7.82237e-06	NaN
MOCK	1	A0A5F8MPP7;A2AAY5	SH3 and PX domain-containing protein 2B	A0A5F8MPP7_MOUSE;SPD2B_MOUSE	0%;0%	5.83087e-06	NaN
MOCK	1	A0A5F8MPP7;A2AAY5	SH3 and PX domain-containing protein 2B	A0A5F8MPP7_MOUSE;SPD2B_MOUSE	0%;0%	NaN	NaN
MOCK	1	A0A5F8MPQ4	Sorbin and SH3 domain-containing protein 2 (Fragment)	A0A5F8MPQ4_MOUSE	0	7.68848e-07	NaN
MOCK	1	A0A5F8MPQ4	Sorbin and SH3 domain-containing protein 2 (Fragment)	A0A5F8MPQ4_MOUSE	0	NaN	NaN
MOCK	1	A0A5F8MPU6	Very-long-chain enoyl-CoA reductase (Fragment)	A0A5F8MPU6_MOUSE	0	7.68848e-07	NaN
MOCK	1	A0A5F8MPU6	Very-long-chain enoyl-CoA reductase (Fragment)	A0A5F8MPU6_MOUSE	0	NaN	NaN
MOCK	1	A0A5F8MPW8;Q3U9D6	Exocyst complex component	A0A5F8MPW8_MOUSE;Q3U9D6_MOUSE	0%;0%	7.68848e-07	NaN
MOCK	1	A0A5F8MPW9	Paternally-expressed gene 3 protein	A0A5F8MPW9_MOUSE	0	7.68848e-07	NaN
MOCK	1	A0A5F8MPW9	Paternally-expressed gene 3 protein	A0A5F8MPW9_MOUSE	0	NaN	NaN
MOCK	1	A0A5F8MPX4;Q66GT5	Phosphatidylglycerophosphatase and protein-tyrosine phosphatase 1	A0A5F8MPX4_MOUSE;PTPM1_MOUSE	0%;0%	7.68848e-07	NaN
MOCK	1	A0A5F8MPX4	Phosphatidylglycerophosphatase and protein-tyrosine phosphatase 1	A0A5F8MPX4_MOUSE	0	NaN	NaN
MOCK	1	A0A5F8MPX8	Polycomb protein EED	A0A5F8MPX8_MOUSE	0	7.68848e-07	NaN
MOCK	1	A0A5F8MPX8	Polycomb protein EED	A0A5F8MPX8_MOUSE	0	NaN	NaN
MOCK	1	A0A5F8MPY1;Q8C9W3	A disintegrin and metalloproteinase with thrombospondin motifs 2	A0A5F8MPY1_MOUSE;ATS2_MOUSE	0%;0%	1.07316e-05	NaN
MOCK	1	A0A5F8MPY3;P34152;P34152-2;P34152-4	Focal adhesion kinase 1;Focal adhesion kinase 1;Isoform 2 of Focal adhesion kinase 1;Isoform 4 of Focal adhesion kinase 1	A0A5F8MPY3_MOUSE;FAK1_MOUSE;FAK1_MOUSE;FAK1_MOUSE	0%;0%;0%-2;0%-4	7.68848e-07	NaN
MOCK	1	A0A5F8MPY3;P34152;P34152-2;P34152-4	Focal adhesion kinase 1;Focal adhesion kinase 1;Isoform 2 of Focal adhesion kinase 1;Isoform 4 of Focal adhesion kinase 1	A0A5F8MPY3_MOUSE;FAK1_MOUSE;FAK1_MOUSE;FAK1_MOUSE	0%;0%;0%-2;0%-4_Decoy	NaN	NaN
MOCK	1	A0A5F8MPZ2;E9Q7C9;Q5UE59;Q7TNF4;Q8CD76	Kinesin light chain	A0A5F8MPZ2_MOUSE;E9Q7C9_MOUSE;Q5UE59_MOUSE;Q7TNF4_MOUSE;Q8CD76_MOUSE	0%;0%;0%;0%;0%	7.68848e-07	NaN
MOCK	1	A0A5F8MPZ2;E9Q7C9;Q5UE59;Q7TNF4;Q8CD76	Kinesin light chain	A0A5F8MPZ2_MOUSE;E9Q7C9_MOUSE;Q5UE59_MOUSE;Q7TNF4_MOUSE;Q8CD76_MOUSE	0%;0%;0%;0%;0%	NaN	NaN
MOCK	1	A0A5F8MQ25;G3X9K4;Q8R3Q2	Serine/threonine-protein phosphatase 6 regulatory subunit 2	A0A5F8MQ25_MOUSE;G3X9K4_MOUSE;PP6R2_MOUSE	0%;0%;0%	8.61996e-07	NaN
MOCK	1	A0A5F8MQ25;G3X9K4;Q8R3Q2	Serine/threonine-protein phosphatase 6 regulatory subunit 2	A0A5F8MQ25_MOUSE;G3X9K4_MOUSE;PP6R2_MOUSE	0%;0%;0%	NaN	NaN
MOCK	1	A0A5F8MQ33;D3YUG5;D3YUI2;Q8K4J6;Q8K4J6-2	Myocardin-related transcription factor A;Myocardin-related transcription factor A (Fragment);Myocardin-related transcription factor A;Myocardin-related transcription factor A;Isoform 2 of Myocardin-related transcription factor A	A0A5F8MQ33_MOUSE;D3YUG5_MOUSE;D3YUI2_MOUSE;MRTFA_MOUSE;MRTFA_MOUSE	0%;0%;0%;0%;0%-2	7.92748e-06	NaN
MOCK	1	A0A5H1ZRK8;P01837	Immunoglobulin kappa constant (Fragment);Immunoglobulin kappa constant	A0A5H1ZRK8_MOUSE;IGKC_MOUSE	0%;0%	7.68848e-07	NaN
MOCK	1	A0A5H1ZRK8;P01837	Immunoglobulin kappa constant (Fragment);Immunoglobulin kappa constant	A0A5H1ZRK8_MOUSE;IGKC_MOUSE	0%;0%	NaN	NaN
MOCK	1	A0A5H1ZRL3;Q8C4Y3-3	Negative elongation factor B;Isoform 2 of Negative elongation factor B	A0A5H1ZRL3_MOUSE;NELFB_MOUSE	0%;0%	8.10187e-07	NaN
MOCK	1	A0A5K1VVQ9	Titin	A0A5K1VVQ9_MOUSE	0	2.86053e-05	NaN
MOCK	1	A0A5K1VVS7;Q99KD5	Protein unc-45 homolog A	A0A5K1VVS7_MOUSE;UN45A_MOUSE	0%;0%	9.38245e-06	NaN
MOCK	1	A0A668KL31;A0A668KLF8;B1AST7;B1AST8;E9Q1Q1;E9QLW6;Q60592	Microtubule-associated serine/threonine-protein kinase 2	A0A668KL31_MOUSE;A0A668KLF8_MOUSE;B1AST7_MOUSE;B1AST8_MOUSE;E9Q1Q1_MOUSE;E9QLW6_MOUSE;MAST2_MOUSE	0%;0%;0%;0%;0%;0%;0%	7.68848e-07	NaN
MOCK	1	A0A668KL31;A0A668KLF8;B1AST7;B1AST8;E9Q1Q1;E9QLW6;Q60592	Microtubule-associated serine/threonine-protein kinase 2	A0A668KL31_MOUSE;A0A668KLF8_MOUSE;B1AST7_MOUSE;B1AST8_MOUSE;E9Q1Q1_MOUSE;E9QLW6_MOUSE;MAST2_MOUSE	0%;0%;0%;0%;0%;0%;0%	NaN	NaN
MOCK	1	A0A668KL36;F6UK66;Q810U5;Q810U5-3	Coiled-coil domain-containing protein 50;Coiled-coil domain-containing protein 50 (Fragment);Coiled-coil domain-containing protein 50;Isoform 3 of Coiled-coil domain-containing protein 50	A0A668KL36_MOUSE;F6UK66_MOUSE;CCD50_MOUSE;CCD50_MOUSE	0%;0%;0%;0%-3	5.41706e-06	NaN
MOCK	1	A0A668KL65	Sorbin and SH3 domain-containing protein 1 (Fragment)	A0A668KL65_MOUSE	0	7.68848e-07	NaN
MOCK	1	A0A668KL65	Sorbin and SH3 domain-containing protein 1 (Fragment)	A0A668KL65_MOUSE	0	NaN	NaN
MOCK	1	A0A668KL68;Q8BY02	NF-kappa-B-repressing factor	A0A668KL68_MOUSE;NKRF_MOUSE	0%;0%	7.68848e-07	NaN
MOCK	1	A0A668KL68;Q8BY02	NF-kappa-B-repressing factor	A0A668KL68_MOUSE;NKRF_MOUSE	0%;0%	NaN	NaN
MOCK	1	A0A668KL90;A2AHJ7;A2AHK0;Q80UP3	Diacylglycerol kinase zeta;Diacylglycerol kinase;Diacylglycerol kinase;Diacylglycerol kinase zeta	A0A668KL90_MOUSE;A2AHJ7_MOUSE;A2AHK0_MOUSE;DGKZ_MOUSE	0%;0%;0%;0%	7.68848e-07	NaN
MOCK	1	A0A668KL97	E3 ubiquitin-protein ligase HUWE1 (Fragment)	A0A668KL97_MOUSE	0	7.68848e-07	NaN
MOCK	1	A0A668KLC6;P20357	Microtubule-associated protein 2	A0A668KLC6_MOUSE;MTAP2_MOUSE	0%;0%	7.68848e-07	NaN
MOCK	1	A0A668KLC6;P20357	Microtubule-associated protein 2	A0A668KLC6_MOUSE;MTAP2_MOUSE	0%;0%	NaN	NaN
MOCK	1	A0A668KLE1	Leucine-rich repeat flightless-interacting protein 2	A0A668KLE1_MOUSE	0	7.68848e-07	NaN
MOCK	1	A0A668KLE1	Leucine-rich repeat flightless-interacting protein 2	A0A668KLE1_MOUSE	0	NaN	NaN
MOCK	1	A0A668KLF1;Q64691;Q64691-2	Calpain-3;Calpain-3;Isoform Short of Calpain-3	A0A668KLF1_MOUSE;CAN3_MOUSE;CAN3_MOUSE	0%;0%;0%-2	7.90398e-07	NaN
MOCK	1	A0A668KLG2	Sorbin and SH3 domain-containing protein 1 (Fragment)	A0A668KLG2_MOUSE	0	1.66139e-05	NaN
MOCK	1	A0A668KLG2	Sorbin and SH3 domain-containing protein 1 (Fragment)	A0A668KLG2_MOUSE	0	NaN	NaN
MOCK	1	A0A668KLU7;E9QKA2;G3UY24;G5E8P8;O08580;Q61539	Steroid hormone receptor ERR1;Steroid hormone receptor ERR2;Steroid hormone receptor ERR1;Steroid hormone receptor ERR2;Steroid hormone receptor ERR1;Steroid hormone receptor ERR2	A0A668KLU7_MOUSE;E9QKA2_MOUSE;G3UY24_MOUSE;G5E8P8_MOUSE;ERR1_MOUSE;ERR2_MOUSE	0%;0%;0%;0%;0%;0%	1.51833e-05	NaN
MOCK	1	A0JNY3;Q8BUV3	Molybdopterin molybdenumtransferase;Gephyrin	A0JNY3_MOUSE;GEPH_MOUSE	0%;0%	2.09322e-06	NaN
MOCK	1	A0JNY3;Q8BUV3	Molybdopterin molybdenumtransferase;Gephyrin	A0JNY3_MOUSE;GEPH_MOUSE	0%;0%	NaN	NaN
MOCK	1	A1BN54	Alpha actinin 1a	A1BN54_MOUSE	0	7.68848e-07	NaN
MOCK	1	A1BN54	Alpha actinin 1a	A1BN54_MOUSE	0	NaN	NaN
MOCK	1	A1L3S7;Q8VHR5	Gatad2b protein;Transcriptional repressor p66-beta	A1L3S7_MOUSE;P66B_MOUSE	0%;0%	7.68848e-07	NaN
MOCK	1	A2A3Z2;Q8BN78	Transcriptional regulator Kaiso (Fragment);Transcriptional regulator Kaiso	A2A3Z2_MOUSE;KAISO_MOUSE	0%;0%	8.18433e-07	NaN
MOCK	1	A2A432;A2A432-2	Cullin-4B;Isoform 2 of Cullin-4B	CUL4B_MOUSE	0%;0%-2	7.68848e-07	NaN
MOCK	1	A2A482;A2A483;A2A484;A2A485;E9Q8D1;Q3U1M7;Q3UH28	Zinc finger, MYND-type-containing 8;Zinc finger, MYND-type-containing 8;Zinc finger, MYND-type-containing 8;Zinc finger, MYND-type-containing 8;Zinc finger, MYND-type-containing 8;Zinc finger, MYND-type-containing 8;Zinc finger, MYND-type-containing 8	A2A482_MOUSE;A2A483_MOUSE;A2A484_MOUSE;A2A485_MOUSE;E9Q8D1_MOUSE;Q3U1M7_MOUSE;Q3UH28_MOUSE	0%;0%;0%;0%;0%;0%;0%	7.24158e-06	NaN
MOCK	1	A2A4A6;Q62077	1-phosphatidylinositol 4,5-bisphosphate phosphodiesterase gamma;1-phosphatidylinositol 4,5-bisphosphate phosphodiesterase gamma-1	A2A4A6_MOUSE;PLCG1_MOUSE	0%;0%	1.00907e-06	NaN
MOCK	1	A2A4B1;A2A4B3;Q99PI4	Phosphatidate phosphatase LPIN3	A2A4B1_MOUSE;A2A4B3_MOUSE;LPIN3_MOUSE	0%;0%;0%	2.96182e-05	NaN
MOCK	1	A2A4J8;A8XY17;Q9CQ80	Vacuolar protein-sorting-associated protein 25	A2A4J8_MOUSE;A8XY17_MOUSE;VPS25_MOUSE	0%;0%;0%	7.68848e-07	NaN
MOCK	1	A2A4J8;A8XY17;Q9CQ80	Vacuolar protein-sorting-associated protein 25	A2A4J8_MOUSE;A8XY17_MOUSE;VPS25_MOUSE	0%;0%;0%	NaN	NaN
MOCK	1	A2A4N8	Next to BRCA1 gene 1 protein	A2A4N8_MOUSE	0	7.68848e-07	NaN
MOCK	1	A2A4N8	Next to BRCA1 gene 1 protein	A2A4N8_MOUSE	0	NaN	NaN
MOCK	1	A2A4P0	ATP-dependent RNA helicase DHX8	DHX8_MOUSE	0	1.40589e-05	NaN
MOCK	1	A2A513;P02535;P02535-2;P02535-3	Keratin, type I cytoskeletal 10;Keratin, type I cytoskeletal 10;Isoform 2 of Keratin, type I cytoskeletal 10;Isoform 3 of Keratin, type I cytoskeletal 10	A2A513_MOUSE;K1C10_MOUSE;K1C10_MOUSE;K1C10_MOUSE	0%;0%;0%-2;0%-3	7.68848e-07	NaN
MOCK	1	A2A513;P02535;P02535-2;P02535-3	Keratin, type I cytoskeletal 10;Keratin, type I cytoskeletal 10;Isoform 2 of Keratin, type I cytoskeletal 10;Isoform 3 of Keratin, type I cytoskeletal 10	A2A513_MOUSE;K1C10_MOUSE;K1C10_MOUSE;K1C10_MOUSE	0%;0%;0%-2;0%-3_Decoy	NaN	NaN
MOCK	1	A2A536;Q9CZV8;Q9CZV8-3;Q9CZV8-4	F-box/LRR-repeat protein 20 (Fragment);F-box/LRR-repeat protein 20;Isoform 3 of F-box/LRR-repeat protein 20;Isoform 2 of F-box/LRR-repeat protein 20	A2A536_MOUSE;FXL20_MOUSE;FXL20_MOUSE;FXL20_MOUSE	0%;0%;0%-3;0%-4	7.97267e-06	NaN
MOCK	1	A2A536;Q9CZV8;Q9CZV8-3;Q9CZV8-4	F-box/LRR-repeat protein 20 (Fragment);F-box/LRR-repeat protein 20;Isoform 3 of F-box/LRR-repeat protein 20;Isoform 2 of F-box/LRR-repeat protein 20	A2A536_MOUSE;FXL20_MOUSE;FXL20_MOUSE;FXL20_MOUSE	0%;0%;0%-3;0%-4_Decoy	NaN	NaN
MOCK	1	A2A547;P84099	Ribosomal protein L19;60S ribosomal protein L19	A2A547_MOUSE;RL19_MOUSE	0%;0%	7.68848e-07	NaN
MOCK	1	A2A547;P84099	Ribosomal protein L19;60S ribosomal protein L19	A2A547_MOUSE;RL19_MOUSE	0%;0%	NaN	NaN
MOCK	1	A2A5I3	Peptidase inhibitor R3HDML	CRSPL_MOUSE	0	7.68848e-07	NaN
MOCK	1	A2A5J2;Q9CWV7	Zinc finger SWIM domain-containing protein 1 (Fragment);Zinc finger SWIM domain-containing protein 1	A2A5J2_MOUSE;ZSWM1_MOUSE	0%;0%	4.05293e-05	NaN
MOCK	1	A2A5R2	Brefeldin A-inhibited guanine nucleotide-exchange protein 2	BIG2_MOUSE	0	7.76269e-07	NaN
MOCK	1	A2A5R2	Brefeldin A-inhibited guanine nucleotide-exchange protein 2	BIG2_MOUSE	0	NaN	NaN
MOCK	1	A2A5Y4;Q80TG1;Q80TG1-2;Q80TG1-3	KAT8 regulatory NSL complex subunit 1;KAT8 regulatory NSL complex subunit 1;Isoform 2 of KAT8 regulatory NSL complex subunit 1;Isoform 3 of KAT8 regulatory NSL complex subunit 1	A2A5Y4_MOUSE;KANL1_MOUSE;KANL1_MOUSE;KANL1_MOUSE	0%;0%;0%-2;0%-3	1.05875e-06	NaN
MOCK	1	A2A654;A2A655;E9Q6A7	Bromodomain PHD finger transcription factor	A2A654_MOUSE;A2A655_MOUSE;E9Q6A7_MOUSE	0%;0%;0%	8.52036e-07	NaN
MOCK	1	A2A690;A2A690-2	Protein TANC2;Isoform 2 of Protein TANC2	TANC2_MOUSE	0%;0%-2	7.68848e-07	NaN
MOCK	1	A2A690;A2A690-2	Protein TANC2;Isoform 2 of Protein TANC2	TANC2_MOUSE	0%;0%-2_Decoy	NaN	NaN
MOCK	1	A2A697;Q9D8K8	Solute carrier family 25 member 39	A2A697_MOUSE;S2539_MOUSE	0%;0%	7.89097e-07	NaN
MOCK	1	A2A699	Protein FAM171A2	F1712_MOUSE	0	7.68848e-07	NaN
MOCK	1	A2A699	Protein FAM171A2	F1712_MOUSE	0	NaN	NaN
MOCK	1	A2A6A1	G patch domain-containing protein 8	GPTC8_MOUSE	0	7.68848e-07	NaN
MOCK	1	A2A6G6;A2A6G7;A2A6G8;A2A6G9;A2A6H0;A2A6H1;Q61792	LIM and SH3 domain protein 1 (Fragment);LIM and SH3 domain protein 1 (Fragment);LIM and SH3 domain protein 1 (Fragment);LIM and SH3 domain protein 1 (Fragment);LIM and SH3 domain protein 1 (Fragment);LIM and SH3 domain protein 1 (Fragment);LIM and SH3 domain protein 1	A2A6G6_MOUSE;A2A6G7_MOUSE;A2A6G8_MOUSE;A2A6G9_MOUSE;A2A6H0_MOUSE;A2A6H1_MOUSE;LASP1_MOUSE	0%;0%;0%;0%;0%;0%;0%	8.47937e-07	NaN
MOCK	1	A2A6J4;A2A6J7;P19973;P19973-2	Lymphocyte-specific protein 1;Lymphocyte-specific protein 1;Lymphocyte-specific protein 1;Isoform 2 of Lymphocyte-specific protein 1	A2A6J4_MOUSE;A2A6J7_MOUSE;LSP1_MOUSE;LSP1_MOUSE	0%;0%;0%;0%-2	7.68848e-07	NaN
MOCK	1	A2A6J8;A2A6K0;P13412	Troponin I, fast skeletal muscle (Fragment);Troponin I, fast skeletal muscle (Fragment);Troponin I, fast skeletal muscle	A2A6J8_MOUSE;A2A6K0_MOUSE;TNNI2_MOUSE	0%;0%;0%	7.68848e-07	NaN
MOCK	1	A2A6J8;A2A6K0;P13412	Troponin I, fast skeletal muscle (Fragment);Troponin I, fast skeletal muscle (Fragment);Troponin I, fast skeletal muscle	A2A6J8_MOUSE;A2A6K0_MOUSE;TNNI2_MOUSE	0%;0%;0%	NaN	NaN
MOCK	1	A2A6M1;Q9CZ28	Vacuolar-sorting protein SNF8	A2A6M1_MOUSE;SNF8_MOUSE	0%;0%	7.68848e-07	NaN
MOCK	1	A2A6P4	Family with sequence similarity 104, member A	A2A6P4_MOUSE	0	5.42288e-06	NaN
MOCK	1	A2A6Q5;A2A6Q5-3	Cell division cycle protein 27 homolog;Isoform 3 of Cell division cycle protein 27 homolog	CDC27_MOUSE	0%;0%-3	7.68848e-07	NaN
MOCK	1	A2A6Q5;A2A6Q5-3	Cell division cycle protein 27 homolog;Isoform 3 of Cell division cycle protein 27 homolog	CDC27_MOUSE	0%;0%-3_Decoy	NaN	NaN
MOCK	1	A2A6U3;Q80UG5;Q80UG5-3	Septin-9;Septin-9;Isoform 3 of Septin-9	A2A6U3_MOUSE;SEPT9_MOUSE;SEPT9_MOUSE	0%;0%;0%-3	7.68848e-07	NaN
MOCK	1	A2A6U3;Q80UG5;Q80UG5-3	Septin-9;Septin-9;Isoform 3 of Septin-9	A2A6U3_MOUSE;SEPT9_MOUSE;SEPT9_MOUSE	0%;0%;0%-3_Decoy	NaN	NaN
MOCK	1	A2A715;Q3TBW2	39S ribosomal protein L10, mitochondrial;39S ribosomal protein L10, mitochondrial	A2A715_MOUSE;RM10_MOUSE	0%;0%	1.45908e-05	NaN
MOCK	1	A2A791	Zinc finger MYM-type protein 4	ZMYM4_MOUSE	0	7.68848e-07	NaN
MOCK	1	A2A791	Zinc finger MYM-type protein 4	ZMYM4_MOUSE	0	NaN	NaN
MOCK	1	A2A7B5	PR domain-containing 2, with ZNF domain	A2A7B5_MOUSE	0	7.68848e-07	NaN
MOCK	1	A2A7F4	Rearranged L-myc fusion sequence	A2A7F4_MOUSE	0	7.68848e-07	NaN
MOCK	1	A2A7Q5;A6PW84;Q3V1T4	Prolyl 3-hydroxylase 1	A2A7Q5_MOUSE;A6PW84_MOUSE;P3H1_MOUSE	0%;0%;0%	7.68848e-07	NaN
MOCK	1	A2A7Q5;A6PW84;Q3V1T4	Prolyl 3-hydroxylase 1	A2A7Q5_MOUSE;A6PW84_MOUSE;P3H1_MOUSE	0%;0%;0%	NaN	NaN
MOCK	1	A2A7S7	Tyrosine--tRNA ligase	A2A7S7_MOUSE	0	7.68848e-07	NaN
MOCK	1	A2A7S8-2	Isoform 2 of Uncharacterized protein KIAA1522	K1522_MOUSE	0	1.46912e-06	NaN
MOCK	1	A2A813;Q99LX0	Parkinson disease protein 7 homolog	A2A813_MOUSE;PARK7_MOUSE	0%;0%	7.68848e-07	NaN
MOCK	1	A2A813;Q99LX0	Parkinson disease protein 7 homolog	A2A813_MOUSE;PARK7_MOUSE	0%;0%	NaN	NaN
MOCK	1	A2A848;Q9R0H0;Q9R0H0-2	Peroxisomal acyl-coenzyme A oxidase 1 (Fragment);Peroxisomal acyl-coenzyme A oxidase 1;Isoform 2 of Peroxisomal acyl-coenzyme A oxidase 1	A2A848_MOUSE;ACOX1_MOUSE;ACOX1_MOUSE	0%;0%;0%-2	1.24348e-05	NaN
MOCK	1	A2A8R7;B2RX14	Terminal uridylyltransferase 4	A2A8R7_MOUSE;TUT4_MOUSE	0%;0%	2.30476e-05	NaN
MOCK	1	A2A8U2;A2A8U2-2;A2A8U2-3	Transmembrane protein 201;Isoform 2 of Transmembrane protein 201;Isoform 3 of Transmembrane protein 201	TM201_MOUSE	0%;0%-2;0%-3	7.68848e-07	NaN
MOCK	1	A2A8U2;A2A8U2-2;A2A8U2-3	Transmembrane protein 201;Isoform 2 of Transmembrane protein 201;Isoform 3 of Transmembrane protein 201	TM201_MOUSE	0%;0%-2;0%-3_Decoy	NaN	NaN
MOCK	1	A2A8V8;A2A8V9;E9PUK6;Q52KI8	Serine/arginine repetitive matrix protein 1	A2A8V8_MOUSE;A2A8V9_MOUSE;E9PUK6_MOUSE;SRRM1_MOUSE	0%;0%;0%;0%	7.68848e-07	NaN
MOCK	1	A2A9C3;A2A9C3-2	KICSTOR complex protein SZT2;Isoform 2 of KICSTOR complex protein SZT2	SZT2_MOUSE	0%;0%-2	7.68848e-07	NaN
MOCK	1	A2A9K3;Q8BMK0	Centrosomal protein of 85 kDa	A2A9K3_MOUSE;CEP85_MOUSE	0%;0%	1.65431e-05	NaN
MOCK	1	A2A9K3;Q8BMK0	Centrosomal protein of 85 kDa	A2A9K3_MOUSE;CEP85_MOUSE	0%;0%	NaN	NaN
MOCK	1	A2A9L4;F8VPZ1	E3 ubiquitin-protein ligase TRIM63	A2A9L4_MOUSE;F8VPZ1_MOUSE	0%;0%	7.68848e-07	NaN
MOCK	1	A2A9L4;F8VPZ1	E3 ubiquitin-protein ligase TRIM63	A2A9L4_MOUSE;F8VPZ1_MOUSE	0%;0%	NaN	NaN
MOCK	1	A2A9P6;P24788	Cyclin-dependent kinase 11B	A2A9P6_MOUSE;CD11B_MOUSE	0%;0%	7.68848e-07	NaN
MOCK	1	A2A9P6;P24788	Cyclin-dependent kinase 11B	A2A9P6_MOUSE;CD11B_MOUSE	0%;0%	NaN	NaN
MOCK	1	A2A9Q2;Q8BHG1	Nardilysin, N-arginine dibasic convertase, NRD convertase 1;Nardilysin	A2A9Q2_MOUSE;NRDC_MOUSE	0%;0%	7.68848e-07	NaN
MOCK	1	A2A9V4;A2A9V5;Q9DAM5	Mitochondrial thiamine pyrophosphate carrier (Fragment);Mitochondrial thiamine pyrophosphate carrier;Mitochondrial thiamine pyrophosphate carrier	A2A9V4_MOUSE;A2A9V5_MOUSE;TPC_MOUSE	0%;0%;0%	1.69209e-06	NaN
MOCK	1	A2A9V9;Q4VBE7	BTB/POZ domain-containing protein KCTD2	A2A9V9_MOUSE;Q4VBE7_MOUSE	0%;0%	7.68848e-07	NaN
MOCK	1	A2A9V9;Q4VBE7	BTB/POZ domain-containing protein KCTD2	A2A9V9_MOUSE;Q4VBE7_MOUSE	0%;0%	NaN	NaN
MOCK	1	A2A9X5	5'(3')-deoxyribonucleotidase, cytosolic type	A2A9X5_MOUSE	0	7.68848e-07	NaN
MOCK	1	A2A9X5	5'(3')-deoxyribonucleotidase, cytosolic type	A2A9X5_MOUSE	0	NaN	NaN
MOCK	1	A2AA71;Q3U2P1	Protein transport protein Sec24A	A2AA71_MOUSE;SC24A_MOUSE	0%;0%	1.71475e-05	NaN
MOCK	1	A2AA71;Q3U2P1	Protein transport protein Sec24A	A2AA71_MOUSE;SC24A_MOUSE	0%;0%	NaN	NaN
MOCK	1	A2AAE1;A2AAE1-2;A2AAE1-3;A2AAE1-4;A2AAE1-6	Transmembrane protein KIAA1109;Isoform 2 of Transmembrane protein KIAA1109;Isoform 3 of Transmembrane protein KIAA1109;Isoform 4 of Transmembrane protein KIAA1109;Isoform 6 of Transmembrane protein KIAA1109	K1109_MOUSE	0%;0%-2;0%-3;0%-4;0%-6	4.40601e-06	NaN
MOCK	1	A2AAE1;A2AAE1-2;A2AAE1-3;A2AAE1-4;A2AAE1-6	Transmembrane protein KIAA1109;Isoform 2 of Transmembrane protein KIAA1109;Isoform 3 of Transmembrane protein KIAA1109;Isoform 4 of Transmembrane protein KIAA1109;Isoform 6 of Transmembrane protein KIAA1109	K1109_MOUSE	0%;0%-2;0%-3;0%-4;0%-6_Decoy	NaN	NaN
MOCK	1	A2AAJ9	Obscurin	OBSCN_MOUSE	0	7.68848e-07	NaN
MOCK	1	A2AAJ9	Obscurin	OBSCN_MOUSE	0	NaN	NaN
MOCK	1	A2AAN0;A2AAN3;O35250;O35250-2	Exocyst complex component 7;Exocyst complex component 7 (Fragment);Exocyst complex component 7;Isoform 2 of Exocyst complex component 7	A2AAN0_MOUSE;A2AAN3_MOUSE;EXOC7_MOUSE;EXOC7_MOUSE	0%;0%;0%;0%-2	7.68848e-07	NaN
MOCK	1	A2AB66;A2AB67;Q3TVI4	Protein HEXIM2 (Fragment);Protein HEXIM2 (Fragment);Protein HEXIM2	A2AB66_MOUSE;A2AB67_MOUSE;HEXI2_MOUSE	0%;0%;0%	1.26251e-05	NaN
MOCK	1	A2AB83;Q99PQ2;Q99PQ2-2	E3 ubiquitin-protein ligase TRIM11;E3 ubiquitin-protein ligase TRIM11;Isoform 2 of E3 ubiquitin-protein ligase TRIM11	A2AB83_MOUSE;TRI11_MOUSE;TRI11_MOUSE	0%;0%;0%-2	7.82631e-07	NaN
MOCK	1	A2ABU4	Myomesin-3	MYOM3_MOUSE	0	7.68848e-07	NaN
MOCK	1	A2ABU4	Myomesin-3	MYOM3_MOUSE	0	NaN	NaN
MOCK	1	A2ABV5	Mediator of RNA polymerase II transcription subunit 14	MED14_MOUSE	0	7.22131e-06	NaN
MOCK	1	A2ACG7;Q9DBG6	Dolichyl-diphosphooligosaccharide--protein glycosyltransferase subunit 2	A2ACG7_MOUSE;RPN2_MOUSE	0%;0%	7.68848e-07	NaN
MOCK	1	A2ACG7;Q9DBG6	Dolichyl-diphosphooligosaccharide--protein glycosyltransferase subunit 2	A2ACG7_MOUSE;RPN2_MOUSE	0%;0%	NaN	NaN
MOCK	1	A2ACM0;Q8K4Q0	Regulatory-associated protein of mTOR	A2ACM0_MOUSE;RPTOR_MOUSE	0%;0%	7.68848e-07	NaN
MOCK	1	A2ACM0;Q8K4Q0	Regulatory-associated protein of mTOR	A2ACM0_MOUSE;RPTOR_MOUSE	0%;0%	NaN	NaN
MOCK	1	A2ACQ1;Q8K1G9	DEAH (Asp-Glu-Ala-His) box polypeptide 35	A2ACQ1_MOUSE;Q8K1G9_MOUSE	0%;0%	3.06919e-06	NaN
MOCK	1	A2ACV6	Protein SOGA1	A2ACV6_MOUSE	0	7.68848e-07	NaN
MOCK	1	A2ACV6	Protein SOGA1	A2ACV6_MOUSE	0	NaN	NaN
MOCK	1	A2ADA6;Q6NXL5	ArfGAP with coiled-coil, ankyrin repeat and PH domains 3;ArfGAP with coiled-coil, ankyrin repeat and PH domains 3	A2ADA6_MOUSE;Q6NXL5_MOUSE	0%;0%	7.68848e-07	NaN
MOCK	1	A2ADH1;Q9CQY5;Q9CQY5-2;Q9CQY5-3	Magnesium transporter protein 1;Magnesium transporter protein 1;Isoform 2 of Magnesium transporter protein 1;Isoform 3 of Magnesium transporter protein 1	A2ADH1_MOUSE;MAGT1_MOUSE;MAGT1_MOUSE;MAGT1_MOUSE	0%;0%;0%-2;0%-3	7.68848e-07	NaN
MOCK	1	A2ADY9	Protein DDI1 homolog 2	DDI2_MOUSE	0	7.68848e-07	NaN
MOCK	1	A2ADY9	Protein DDI1 homolog 2	DDI2_MOUSE	0	NaN	NaN
MOCK	1	A2AE27;Q9DBT5	AMP deaminase;AMP deaminase 2	A2AE27_MOUSE;AMPD2_MOUSE	0%;0%	7.68848e-07	NaN
MOCK	1	A2AE89;P10649	Glutathione S-transferase Mu 1	A2AE89_MOUSE;GSTM1_MOUSE	0%;0%	7.68848e-07	NaN
MOCK	1	A2AED8;A2AED9;Q3U6K5;Q3U6K5-3	Spermatogenesis-associated protein 6;Spermatogenesis-associated protein 6 (Fragment);Spermatogenesis-associated protein 6;Isoform 3 of Spermatogenesis-associated protein 6	A2AED8_MOUSE;A2AED9_MOUSE;SPAT6_MOUSE;SPAT6_MOUSE	0%;0%;0%;0%-3	2.25885e-06	NaN
MOCK	1	A2AEG2;Q80Z25	Oral-facial-digital syndrome 1 protein homolog	A2AEG2_MOUSE;OFD1_MOUSE	0%;0%	3.3626e-05	NaN
MOCK	1	A2AEI7	T-complex 11 family, X-linked 2	A2AEI7_MOUSE	0	7.68848e-07	NaN
MOCK	1	A2AEK1;Q8BIQ5;Q8BIQ5-2	AlphaCstF-64 variant 4;Cleavage stimulation factor subunit 2;Isoform 2 of Cleavage stimulation factor subunit 2	A2AEK1_MOUSE;CSTF2_MOUSE;CSTF2_MOUSE	0%;0%;0%-2	6.89614e-06	NaN
MOCK	1	A2AEK1;Q8BIQ5;Q8BIQ5-2	AlphaCstF-64 variant 4;Cleavage stimulation factor subunit 2;Isoform 2 of Cleavage stimulation factor subunit 2	A2AEK1_MOUSE;CSTF2_MOUSE;CSTF2_MOUSE	0%;0%;0%-2_Decoy	NaN	NaN
MOCK	1	A2AEW8;A2AEW9;Q8VD04	GRIP1-associated protein 1	A2AEW8_MOUSE;A2AEW9_MOUSE;GRAP1_MOUSE	0%;0%;0%	8.0204e-07	NaN
MOCK	1	A2AEX6;A2AEX8;P97447	Four and a half LIM domains protein 1	A2AEX6_MOUSE;A2AEX8_MOUSE;FHL1_MOUSE	0%;0%;0%	7.68848e-07	NaN
MOCK	1	A2AEY2	Four and a half LIM domains protein 1	A2AEY2_MOUSE	0	4.35043e-05	NaN
MOCK	1	A2AF47	Dedicator of cytokinesis protein 11	DOC11_MOUSE	0	7.78374e-07	NaN
MOCK	1	A2AFK4;I6L986	Mitochondrial ribosome-associated GTPase 2;Gtpbp5 protein	A2AFK4_MOUSE;I6L986_MOUSE	0%;0%	9.84801e-06	NaN
MOCK	1	A2AFK4;I6L986	Mitochondrial ribosome-associated GTPase 2;Gtpbp5 protein	A2AFK4_MOUSE;I6L986_MOUSE	0%;0%	NaN	NaN
MOCK	1	A2AFP5;Q9R0M6	RAB9, member RAS oncogene family (Fragment);Ras-related protein Rab-9A	A2AFP5_MOUSE;RAB9A_MOUSE	0%;0%	7.68848e-07	NaN
MOCK	1	A2AFP5;Q9R0M6	RAB9, member RAS oncogene family (Fragment);Ras-related protein Rab-9A	A2AFP5_MOUSE;RAB9A_MOUSE	0%;0%	NaN	NaN
MOCK	1	A2AFQ0;Q7TMY8	E3 ubiquitin-protein ligase HUWE1	A2AFQ0_MOUSE;HUWE1_MOUSE	0%;0%	7.68848e-07	NaN
MOCK	1	A2AFQ0;Q7TMY8	E3 ubiquitin-protein ligase HUWE1	A2AFQ0_MOUSE;HUWE1_MOUSE	0%;0%	NaN	NaN
MOCK	1	A2AFQ2;Q99N15	3-hydroxyacyl-CoA dehydrogenase type-2;17beta-hydroxysteroid dehydrogenase type 10/short chain L-3-hydroxyacyl-CoA dehydrogenase	A2AFQ2_MOUSE;Q99N15_MOUSE	0%;0%	7.68848e-07	NaN
MOCK	1	A2AFQ2;Q99N15	3-hydroxyacyl-CoA dehydrogenase type-2;17beta-hydroxysteroid dehydrogenase type 10/short chain L-3-hydroxyacyl-CoA dehydrogenase	A2AFQ2_MOUSE;Q99N15_MOUSE	0%;0%	NaN	NaN
MOCK	1	A2AG09;Q8JZV4;Q8JZV4-2;Q8JZV4-3	RNA-binding protein 41;RNA-binding protein 41;Isoform 2 of RNA-binding protein 41;Isoform 3 of RNA-binding protein 41	A2AG09_MOUSE;RBM41_MOUSE;RBM41_MOUSE;RBM41_MOUSE	0%;0%;0%-2;0%-3	1.123e-05	NaN
MOCK	1	A2AG30;O89114	DnaJ homolog subfamily B member 5	A2AG30_MOUSE;DNJB5_MOUSE	0%;0%	7.68848e-07	NaN
MOCK	1	A2AG30;O89114	DnaJ homolog subfamily B member 5	A2AG30_MOUSE;DNJB5_MOUSE	0%;0%	NaN	NaN
MOCK	1	A2AGH6;A2AGH6-2;A2AGH8;A2AGH9	Mediator of RNA polymerase II transcription subunit 12;Isoform 2 of Mediator of RNA polymerase II transcription subunit 12;Mediator of RNA polymerase II transcription subunit 12;Mediator of RNA polymerase II transcription subunit 12	MED12_MOUSE;MED12_MOUSE;A2AGH8_MOUSE;A2AGH9_MOUSE	0%;0%-2;0%;0%	7.68848e-07	NaN
MOCK	1	A2AGH6;A2AGH6-2;A2AGH8;A2AGH9	Mediator of RNA polymerase II transcription subunit 12;Isoform 2 of Mediator of RNA polymerase II transcription subunit 12;Mediator of RNA polymerase II transcription subunit 12;Mediator of RNA polymerase II transcription subunit 12	MED12_MOUSE;MED12_MOUSE;A2AGH8_MOUSE;A2AGH9_MOUSE	0%;0%-2;0%;0%	NaN	NaN
MOCK	1	A2AGW4;E9Q5E1;Q80TF3	Protocadherin-19 (Fragment);Protocadherin-19;Protocadherin-19	A2AGW4_MOUSE;E9Q5E1_MOUSE;PCD19_MOUSE	0%;0%;0%	3.60643e-05	NaN
MOCK	1	A2AH22	Activating molecule in BECN1-regulated autophagy protein 1	AMRA1_MOUSE	0	7.68848e-07	NaN
MOCK	1	A2AH22	Activating molecule in BECN1-regulated autophagy protein 1	AMRA1_MOUSE	0	NaN	NaN
MOCK	1	A2AH75;Q60575-3	Kinesin-like protein KIF1B;Isoform 3 of Kinesin-like protein KIF1B	A2AH75_MOUSE;KIF1B_MOUSE	0%;0%	7.68848e-07	NaN
MOCK	1	A2AH75;Q60575-3	Kinesin-like protein KIF1B;Isoform 3 of Kinesin-like protein KIF1B	A2AH75_MOUSE;KIF1B_MOUSE	0%;0%	NaN	NaN
MOCK	1	A2AH85;O08810	116 kDa U5 small nuclear ribonucleoprotein component	A2AH85_MOUSE;U5S1_MOUSE	0%;0%	7.68848e-07	NaN
MOCK	1	A2AH85;O08810	116 kDa U5 small nuclear ribonucleoprotein component	A2AH85_MOUSE;U5S1_MOUSE	0%;0%	NaN	NaN
MOCK	1	A2AHD1;Q9Z0G4	CCN family member 5	A2AHD1_MOUSE;CCN5_MOUSE	0%;0%	2.30703e-06	NaN
MOCK	1	A2AHY3;P20067;P20067-2	DNA-binding protein inhibitor ID-1;DNA-binding protein inhibitor ID-1;Isoform Short of DNA-binding protein inhibitor ID-1	A2AHY3_MOUSE;ID1_MOUSE;ID1_MOUSE	0%;0%;0%-2	7.68848e-07	NaN
MOCK	1	A2AHY8	DDB1 and CUL4-associated factor 8-like	A2AHY8_MOUSE	0	7.71224e-07	NaN
MOCK	1	A2AI52;Q80U87	Ubiquitin carboxyl-terminal hydrolase 8	A2AI52_MOUSE;UBP8_MOUSE	0%;0%	7.78374e-07	NaN
MOCK	1	A2AI87;A2AI88;A2AI89;A2AI91;P18826;P18826-2	Phosphorylase b kinase regulatory subunit;Phosphorylase b kinase regulatory subunit;Phosphorylase b kinase regulatory subunit;Phosphorylase b kinase regulatory subunit;Phosphorylase b kinase regulatory subunit alpha, skeletal muscle isoform;Isoform 2 of Phosphorylase b kinase regulatory subunit alpha, skeletal muscle isoform	A2AI87_MOUSE;A2AI88_MOUSE;A2AI89_MOUSE;A2AI91_MOUSE;KPB1_MOUSE;KPB1_MOUSE	0%;0%;0%;0%;0%;0%-2	7.68848e-07	NaN
MOCK	1	A2AI87;A2AI88;A2AI89;A2AI91;P18826;P18826-2	Phosphorylase b kinase regulatory subunit;Phosphorylase b kinase regulatory subunit;Phosphorylase b kinase regulatory subunit;Phosphorylase b kinase regulatory subunit;Phosphorylase b kinase regulatory subunit alpha, skeletal muscle isoform;Isoform 2 of Phosphorylase b kinase regulatory subunit alpha, skeletal muscle isoform	A2AI87_MOUSE;A2AI88_MOUSE;A2AI89_MOUSE;A2AI91_MOUSE;KPB1_MOUSE;KPB1_MOUSE	0%;0%;0%;0%;0%;0%-2_Decoy	NaN	NaN
MOCK	1	A2AIJ1;P40237	Tetraspanin (Fragment);CD82 antigen	A2AIJ1_MOUSE;CD82_MOUSE	0%;0%	7.68848e-07	NaN
MOCK	1	A2AIJ1;P40237	Tetraspanin (Fragment);CD82 antigen	A2AIJ1_MOUSE;CD82_MOUSE	0%;0%	NaN	NaN
MOCK	1	A2AIV2;E9PZY8	Protein virilizer homolog	VIR_MOUSE;E9PZY8_MOUSE	0%;0%	7.68848e-07	NaN
MOCK	1	A2AIV2;E9PZY8	Protein virilizer homolog	VIR_MOUSE;E9PZY8_MOUSE	0%;0%	NaN	NaN
MOCK	1	A2AJ15	Endoplasmic reticulum mannosyl-oligosaccharide 1,2-alpha-mannosidase	MA1B1_MOUSE	0	3.22834e-06	NaN
MOCK	1	A2AJ15	Endoplasmic reticulum mannosyl-oligosaccharide 1,2-alpha-mannosidase	MA1B1_MOUSE	0	NaN	NaN
MOCK	1	A2AJ72	Far upstream element (FUSE)-binding protein 3	A2AJ72_MOUSE	0	7.68848e-07	NaN
MOCK	1	A2AJ72	Far upstream element (FUSE)-binding protein 3	A2AJ72_MOUSE	0	NaN	NaN
MOCK	1	A2AJ88;A2AJ88-2	Patatin-like phospholipase domain-containing protein 7;Isoform 2 of Patatin-like phospholipase domain-containing protein 7	PLPL7_MOUSE	0%;0%-2	7.68848e-07	NaN
MOCK	1	A2AJ88;A2AJ88-2	Patatin-like phospholipase domain-containing protein 7;Isoform 2 of Patatin-like phospholipase domain-containing protein 7	PLPL7_MOUSE	0%;0%-2_Decoy	NaN	NaN
MOCK	1	A2AJB1;A2AJB1-2	Coiled-coil domain-containing protein 183;Isoform 2 of Coiled-coil domain-containing protein 183	CC183_MOUSE	0%;0%-2	3.46111e-06	NaN
MOCK	1	A2AJG0;Q80UU2	Ribonuclease P protein subunit p38	A2AJG0_MOUSE;RPP38_MOUSE	0%;0%	7.68848e-07	NaN
MOCK	1	A2AJH3;F7APP3;O70311	Glycylpeptide N-tetradecanoyltransferase;Glycylpeptide N-tetradecanoyltransferase;Glycylpeptide N-tetradecanoyltransferase 2	A2AJH3_MOUSE;F7APP3_MOUSE;NMT2_MOUSE	0%;0%;0%	7.68848e-07	NaN
MOCK	1	A2AJH3;F7APP3;O70311	Glycylpeptide N-tetradecanoyltransferase;Glycylpeptide N-tetradecanoyltransferase;Glycylpeptide N-tetradecanoyltransferase 2	A2AJH3_MOUSE;F7APP3_MOUSE;NMT2_MOUSE	0%;0%;0%	NaN	NaN
MOCK	1	A2AJI0	MAP7 domain-containing protein 1	MA7D1_MOUSE	0	7.68848e-07	NaN
MOCK	1	A2AJI0	MAP7 domain-containing protein 1	MA7D1_MOUSE	0	NaN	NaN
MOCK	1	A2AJI1	MAP7 domain-containing protein 1	A2AJI1_MOUSE	0	7.68848e-07	NaN
MOCK	1	A2AJK6	Chromodomain-helicase-DNA-binding protein 7	CHD7_MOUSE	0	2.33095e-06	NaN
MOCK	1	A2AJK8;Q91Z38	Tetratricopeptide repeat protein 1	A2AJK8_MOUSE;TTC1_MOUSE	0%;0%	1.75077e-05	NaN
MOCK	1	A2AJP9;A2AJQ0;A8Y5Q0;Q3UV70	[Pyruvate dehydrogenase [acetyl-transferring]]-phosphatase 1, mitochondrial;[Pyruvate dehydrogenase [acetyl-transferring]]-phosphatase 1, mitochondrial;[Pyruvate dehydrogenase [acetyl-transferring]]-phosphatase 1, mitochondrial;[Pyruvate dehydrogenase [acetyl-transferring]]-phosphatase 1, mitochondrial	A2AJP9_MOUSE;A2AJQ0_MOUSE;A8Y5Q0_MOUSE;PDP1_MOUSE	0%;0%;0%;0%	2.41736e-05	NaN
MOCK	1	A2AJU2;A2BI02;B1AV09;B1AVZ5;B1AZM2;B1B0X0;L7MU67;L7N236;Q62012	Predicted gene 10439;Predicted gene 15080;Leucine zipper protein 4;Predicted gene 15127;Predicted gene 15091;Predicted gene 15107;Predicted gene 15097;Predicted gene 15127;Ott protein	A2AJU2_MOUSE;A2BI02_MOUSE;B1AV09_MOUSE;B1AVZ5_MOUSE;B1AZM2_MOUSE;B1B0X0_MOUSE;L7MU67_MOUSE;L7N236_MOUSE;Q62012_MOUSE	0%;0%;0%;0%;0%;0%;0%;0%;0%	7.70612e-07	NaN
MOCK	1	A2AKB4	FERM and PDZ domain-containing protein 1	FRPD1_MOUSE	0	7.68848e-07	NaN
MOCK	1	A2AKB4	FERM and PDZ domain-containing protein 1	FRPD1_MOUSE	0	NaN	NaN
MOCK	1	A2AKB9	DDB1- and CUL4-associated factor 10	DCA10_MOUSE	0	7.68848e-07	NaN
MOCK	1	A2AKD7	Alpha-1-syntrophin	A2AKD7_MOUSE	0	7.68848e-07	NaN
MOCK	1	A2AKG8;E9PYJ6	Focadhesin	FOCAD_MOUSE;E9PYJ6_MOUSE	0%;0%	9.97588e-06	NaN
MOCK	1	A2AKH7;Q8JZX5;Q9D1G5	Leucine-rich repeat-containing protein 57 (Fragment);Leucine rich repeat containing 57;Leucine-rich repeat-containing protein 57	A2AKH7_MOUSE;Q8JZX5_MOUSE;LRC57_MOUSE	0%;0%;0%	7.68848e-07	NaN
MOCK	1	A2AKU9;Q91VR2	ATP synthase subunit gamma;ATP synthase subunit gamma, mitochondrial	A2AKU9_MOUSE;ATPG_MOUSE	0%;0%	7.68848e-07	NaN
MOCK	1	A2AKU9;Q91VR2	ATP synthase subunit gamma;ATP synthase subunit gamma, mitochondrial	A2AKU9_MOUSE;ATPG_MOUSE	0%;0%	NaN	NaN
MOCK	1	A2AKV9;A2AKW0;Q5HZI9	Solute carrier family 25 member 51 (Fragment);Solute carrier family 25 member 51;Solute carrier family 25 member 51	A2AKV9_MOUSE;A2AKW0_MOUSE;S2551_MOUSE	0%;0%;0%	7.68848e-07	NaN
MOCK	1	A2AKV9;A2AKW0;Q5HZI9	Solute carrier family 25 member 51 (Fragment);Solute carrier family 25 member 51;Solute carrier family 25 member 51	A2AKV9_MOUSE;A2AKW0_MOUSE;S2551_MOUSE	0%;0%;0%	NaN	NaN
MOCK	1	A2AKX3	Probable helicase senataxin	SETX_MOUSE	0	7.68848e-07	NaN
MOCK	1	A2AKX3	Probable helicase senataxin	SETX_MOUSE	0	NaN	NaN
MOCK	1	A2AL12;Q8BG05	Heterogeneous nuclear ribonucleoprotein A3	A2AL12_MOUSE;ROA3_MOUSE	0%;0%	7.68848e-07	NaN
MOCK	1	A2AL12;Q8BG05	Heterogeneous nuclear ribonucleoprotein A3	A2AL12_MOUSE;ROA3_MOUSE	0%;0%	NaN	NaN
MOCK	1	A2AL49;A2AL50;H3BKN2;Q8C0I1	Alkylglycerone-phosphate synthase;Alkylglycerone-phosphate synthase;Alkylglycerone-phosphate synthase;Alkyldihydroxyacetonephosphate synthase, peroxisomal	A2AL49_MOUSE;A2AL50_MOUSE;H3BKN2_MOUSE;ADAS_MOUSE	0%;0%;0%;0%	9.98521e-06	NaN
MOCK	1	A2AL78	Aspartyl/asparaginyl beta-hydroxylase	A2AL78_MOUSE	0	7.68848e-07	NaN
MOCK	1	A2AL85;Q8BSY0	Aspartyl/asparaginyl beta-hydroxylase	A2AL85_MOUSE;ASPH_MOUSE	0%;0%	7.68848e-07	NaN
MOCK	1	A2AL85;Q8BSY0	Aspartyl/asparaginyl beta-hydroxylase	A2AL85_MOUSE;ASPH_MOUSE	0%;0%	NaN	NaN
MOCK	1	A2ALH2;Q8CBC7;Q8JZY1	Putative tRNA (cytidine(32)/guanosine(34)-2'-O)-methyltransferase	A2ALH2_MOUSE;Q8CBC7_MOUSE;Q8JZY1_MOUSE	0%;0%;0%	5.50359e-06	NaN
MOCK	1	A2ALH2;Q8CBC7;Q8JZY1	Putative tRNA (cytidine(32)/guanosine(34)-2'-O)-methyltransferase	A2ALH2_MOUSE;Q8CBC7_MOUSE;Q8JZY1_MOUSE	0%;0%;0%	NaN	NaN
MOCK	1	A2ALP5;P52734	FYVE, RhoGEF and PH domain-containing protein 1;FYVE, RhoGEF and PH domain-containing protein 1	A2ALP5_MOUSE;FGD1_MOUSE	0%;0%	2.05673e-05	NaN
MOCK	1	A2ALP5;P52734	FYVE, RhoGEF and PH domain-containing protein 1;FYVE, RhoGEF and PH domain-containing protein 1	A2ALP5_MOUSE;FGD1_MOUSE	0%;0%	NaN	NaN
MOCK	1	A2ALR8;A2ALR9;Q3V0C5;Q3V0C5-2;Q3V0C5-5	Ubiquitin carboxyl-terminal hydrolase 48 (Fragment);Ubiquitin carboxyl-terminal hydrolase 48;Ubiquitin carboxyl-terminal hydrolase 48;Isoform 2 of Ubiquitin carboxyl-terminal hydrolase 48;Isoform 5 of Ubiquitin carboxyl-terminal hydrolase 48	A2ALR8_MOUSE;A2ALR9_MOUSE;UBP48_MOUSE;UBP48_MOUSE;UBP48_MOUSE	0%;0%;0%;0%-2;0%-5	9.85043e-07	NaN
MOCK	1	A2ALR8;A2ALR9;Q3V0C5;Q3V0C5-2;Q3V0C5-5	Ubiquitin carboxyl-terminal hydrolase 48 (Fragment);Ubiquitin carboxyl-terminal hydrolase 48;Ubiquitin carboxyl-terminal hydrolase 48;Isoform 2 of Ubiquitin carboxyl-terminal hydrolase 48;Isoform 5 of Ubiquitin carboxyl-terminal hydrolase 48	A2ALR8_MOUSE;A2ALR9_MOUSE;UBP48_MOUSE;UBP48_MOUSE;UBP48_MOUSE	0%;0%;0%;0%-2;0%-5_Decoy	NaN	NaN
MOCK	1	A2ALW5	DnaJ homolog subfamily C member 25	DJC25_MOUSE	0	1.02891e-06	NaN
MOCK	1	A2AM78;Q99MQ3	Serine/threonine-protein kinase PINK1, mitochondrial;Serine/threonine-protein kinase PINK1, mitochondrial	A2AM78_MOUSE;PINK1_MOUSE	0%;0%	7.68848e-07	NaN
MOCK	1	A2AM78;Q99MQ3	Serine/threonine-protein kinase PINK1, mitochondrial;Serine/threonine-protein kinase PINK1, mitochondrial	A2AM78_MOUSE;PINK1_MOUSE	0%;0%	NaN	NaN
MOCK	1	A2AMM0	Caveolae-associated protein 4	CAVN4_MOUSE	0	7.68848e-07	NaN
MOCK	1	A2AMM0	Caveolae-associated protein 4	CAVN4_MOUSE	0	NaN	NaN
MOCK	1	A2AMY5;Q91VX2	Ubiquitin-associated protein 2	A2AMY5_MOUSE;UBAP2_MOUSE	0%;0%	7.68848e-07	NaN
MOCK	1	A2AMY5;Q91VX2	Ubiquitin-associated protein 2	A2AMY5_MOUSE;UBAP2_MOUSE	0%;0%	NaN	NaN
MOCK	1	A2AN08;A2AN08-3	E3 ubiquitin-protein ligase UBR4;Isoform 3 of E3 ubiquitin-protein ligase UBR4	UBR4_MOUSE	0%;0%-3	7.68848e-07	NaN
MOCK	1	A2AN08;A2AN08-3	E3 ubiquitin-protein ligase UBR4;Isoform 3 of E3 ubiquitin-protein ligase UBR4	UBR4_MOUSE	0%;0%-3_Decoy	NaN	NaN
MOCK	1	A2AN84;B7ZCL8;P70290	55 kDa erythrocyte membrane protein	A2AN84_MOUSE;B7ZCL8_MOUSE;EM55_MOUSE	0%;0%;0%	7.68848e-07	NaN
MOCK	1	A2ANY6;J3QMC5	Midasin	A2ANY6_MOUSE;J3QMC5_MOUSE	0%;0%	7.68848e-07	NaN
MOCK	1	A2ANY6;J3QMC5	Midasin	A2ANY6_MOUSE;J3QMC5_MOUSE	0%;0%	NaN	NaN
MOCK	1	A2AP32;Q3UIU2	NADH dehydrogenase [ubiquinone] 1 beta subcomplex subunit 6	A2AP32_MOUSE;NDUB6_MOUSE	0%;0%	7.68848e-07	NaN
MOCK	1	A2API3;Q80V86	Integrator complex subunit 8	A2API3_MOUSE;INT8_MOUSE	0%;0%	7.68848e-07	NaN
MOCK	1	A2API3;Q80V86	Integrator complex subunit 8	A2API3_MOUSE;INT8_MOUSE	0%;0%	NaN	NaN
MOCK	1	A2API5;E9Q202;Q9JI18	Low-density lipoprotein receptor-related protein 1B	A2API5_MOUSE;E9Q202_MOUSE;LRP1B_MOUSE	0%;0%;0%	1.29467e-06	NaN
MOCK	1	A2API5;E9Q202;Q9JI18	Low-density lipoprotein receptor-related protein 1B	A2API5_MOUSE;E9Q202_MOUSE;LRP1B_MOUSE	0%;0%;0%	NaN	NaN
MOCK	1	A2API8;O54931-2	Paralemmin A kinase anchor protein;Isoform 2 of A-kinase anchor protein 2	A2API8_MOUSE;AKAP2_MOUSE	0%;0%	7.68848e-07	NaN
MOCK	1	A2API8;O54931-2	Paralemmin A kinase anchor protein;Isoform 2 of A-kinase anchor protein 2	A2API8_MOUSE;AKAP2_MOUSE	0%;0%	NaN	NaN
MOCK	1	A2APM1;A2APM2;A2APM3;A2APM4;A2APM5;E9QKM8;P15379;P15379-10;P15379-11;P15379-2;P15379-3;P15379-4;P15379-5;P15379-6;P15379-7;P15379-8;P15379-9;Q3U8S1;Q80X37	CD44 antigen;CD44 antigen;CD44 antigen;CD44 antigen;CD44 antigen;CD44 antigen;CD44 antigen;Isoform 8 of CD44 antigen;Isoform 9 of CD44 antigen;Isoform 13 of CD44 antigen;Isoform 12 of CD44 antigen;Isoform 4 of CD44 antigen;Isoform 6 of CD44 antigen;Isoform 7 of CD44 antigen;Isoform 2 of CD44 antigen;Isoform 3 of CD44 antigen;Isoform 5 of CD44 antigen;CD44 antigen;CD44 antigen	A2APM1_MOUSE;A2APM2_MOUSE;A2APM3_MOUSE;A2APM4_MOUSE;A2APM5_MOUSE;E9QKM8_MOUSE;CD44_MOUSE;CD44_MOUSE;CD44_MOUSE;CD44_MOUSE;CD44_MOUSE;CD44_MOUSE;CD44_MOUSE;CD44_MOUSE;CD44_MOUSE;CD44_MOUSE;CD44_MOUSE;Q3U8S1_MOUSE;Q80X37_MOUSE	0%;0%;0%;0%;0%;0%;0%;0%-10;0%-11;0%-2;0%-3;0%-4;0%-5;0%-6;0%-7;0%-8;0%-9;0%;0%	7.68848e-07	NaN
MOCK	1	A2APM1;A2APM2;A2APM3;A2APM4;A2APM5;E9QKM8;P15379;P15379-10;P15379-11;P15379-2;P15379-3;P15379-4;P15379-5;P15379-6;P15379-7;P15379-8;P15379-9;Q3U8S1;Q80X37	CD44 antigen;CD44 antigen;CD44 antigen;CD44 antigen;CD44 antigen;CD44 antigen;CD44 antigen;Isoform 8 of CD44 antigen;Isoform 9 of CD44 antigen;Isoform 13 of CD44 antigen;Isoform 12 of CD44 antigen;Isoform 4 of CD44 antigen;Isoform 6 of CD44 antigen;Isoform 7 of CD44 antigen;Isoform 2 of CD44 antigen;Isoform 3 of CD44 antigen;Isoform 5 of CD44 antigen;CD44 antigen;CD44 antigen	A2APM1_MOUSE;A2APM2_MOUSE;A2APM3_MOUSE;A2APM4_MOUSE;A2APM5_MOUSE;E9QKM8_MOUSE;CD44_MOUSE;CD44_MOUSE;CD44_MOUSE;CD44_MOUSE;CD44_MOUSE;CD44_MOUSE;CD44_MOUSE;CD44_MOUSE;CD44_MOUSE;CD44_MOUSE;CD44_MOUSE;Q3U8S1_MOUSE;Q80X37_MOUSE	0%;0%;0%;0%;0%;0%;0%;0%-10;0%-11;0%-2;0%-3;0%-4;0%-5;0%-6;0%-7;0%-8;0%-9;0%;0%	NaN	NaN
MOCK	1	A2AQ25;A2AQ25-2;E9QAU4	Sickle tail protein;Isoform 2 of Sickle tail protein;Enhancer trap locus 4	SKT_MOUSE;SKT_MOUSE;E9QAU4_MOUSE	0%;0%-2;0%	7.68848e-07	NaN
MOCK	1	A2AQ25;A2AQ25-2;E9QAU4	Sickle tail protein;Isoform 2 of Sickle tail protein;Enhancer trap locus 4	SKT_MOUSE;SKT_MOUSE;E9QAU4_MOUSE	0%;0%-2;0%	NaN	NaN
MOCK	1	A2AQA7;Q8CFQ3	RNA helicase aquarius	A2AQA7_MOUSE;AQR_MOUSE	0%;0%	7.73304e-07	NaN
MOCK	1	A2AQA7;Q8CFQ3	RNA helicase aquarius	A2AQA7_MOUSE;AQR_MOUSE	0%;0%	NaN	NaN
MOCK	1	A2AQD5;Q922B9;Q922B9-3	Protein ITPRID2;Protein ITPRID2;Isoform 3 of Protein ITPRID2	A2AQD5_MOUSE;ITPI2_MOUSE;ITPI2_MOUSE	0%;0%;0%-3	7.68848e-07	NaN
MOCK	1	A2AQE2;Q6A098	SECIS binding protein 2-like;Selenocysteine insertion sequence-binding protein 2-like	A2AQE2_MOUSE;SBP2L_MOUSE	0%;0%	2.43995e-05	NaN
MOCK	1	A2AQH3;Q9ERH7	Homeodomain-interacting protein kinase 3	A2AQH3_MOUSE;HIPK3_MOUSE	0%;0%	7.68848e-07	NaN
MOCK	1	A2AQH3;Q9ERH7	Homeodomain-interacting protein kinase 3	A2AQH3_MOUSE;HIPK3_MOUSE	0%;0%	NaN	NaN
MOCK	1	A2AQP0	Myosin-7B	MYH7B_MOUSE	0	7.68848e-07	NaN
MOCK	1	A2AQV2;Q80V53	Carbohydrate sulfotransferase;Carbohydrate sulfotransferase 14	A2AQV2_MOUSE;CHSTE_MOUSE	0%;0%	9.93351e-06	NaN
MOCK	1	A2AR02	Peptidyl-prolyl cis-trans isomerase G	PPIG_MOUSE	0	7.68848e-07	NaN
MOCK	1	A2AR95;A2AR95-2	Low-density lipoprotein receptor class A domain-containing protein 3;Isoform 2 of Low-density lipoprotein receptor class A domain-containing protein 3	LRAD3_MOUSE	0%;0%-2	1.0881e-05	NaN
MOCK	1	A2ARP8;Q9QYR6;Q9QYR6-2	Microtubule-associated protein 1A;Microtubule-associated protein 1A;Isoform 2 of Microtubule-associated protein 1A	A2ARP8_MOUSE;MAP1A_MOUSE;MAP1A_MOUSE	0%;0%;0%-2	7.68848e-07	NaN
MOCK	1	A2ARP8;Q9QYR6;Q9QYR6-2	Microtubule-associated protein 1A;Microtubule-associated protein 1A;Isoform 2 of Microtubule-associated protein 1A	A2ARP8_MOUSE;MAP1A_MOUSE;MAP1A_MOUSE	0%;0%;0%-2_Decoy	NaN	NaN
MOCK	1	A2ART0	Predicted gene 14391	A2ART0_MOUSE	0	1.08515e-06	NaN
MOCK	1	A2AS03;A2AS05;E9QAM5	Helicase with zinc finger domain 2	A2AS03_MOUSE;A2AS05_MOUSE;HELZ2_MOUSE	0%;0%;0%	8.10818e-07	NaN
MOCK	1	A2AS03;A2AS05;E9QAM5	Helicase with zinc finger domain 2	A2AS03_MOUSE;A2AS05_MOUSE;HELZ2_MOUSE	0%;0%;0%	NaN	NaN
MOCK	1	A2AS98;P28660	Nck-associated protein 1	A2AS98_MOUSE;NCKP1_MOUSE	0%;0%	7.70612e-07	NaN
MOCK	1	A2ASS6	Titin	TITIN_MOUSE	0	7.68848e-07	NaN
MOCK	1	A2ASS6	Titin	TITIN_MOUSE	0	NaN	NaN
MOCK	1	A2ASS6-3	Isoform 3 of Titin	TITIN_MOUSE	0	7.68848e-07	NaN
MOCK	1	A2ASS6-3	Isoform 3 of Titin	TITIN_MOUSE	0	NaN	NaN
MOCK	1	A2AST1;E9Q8Q6	Coiled-coil domain-containing 141	A2AST1_MOUSE;E9Q8Q6_MOUSE	0%;0%	7.68848e-07	NaN
MOCK	1	A2AST1;E9Q8Q6	Coiled-coil domain-containing 141	A2AST1_MOUSE;E9Q8Q6_MOUSE	0%;0%	NaN	NaN
MOCK	1	A2ASY0;Q5HZG4;Q5HZG4-2	Transcription initiation factor TFIID subunit 3;Transcription initiation factor TFIID subunit 3;Isoform 2 of Transcription initiation factor TFIID subunit 3	A2ASY0_MOUSE;TAF3_MOUSE;TAF3_MOUSE	0%;0%;0%-2	7.45542e-06	NaN
MOCK	1	A2AT02;Q9CZ44;Q9CZ44-3	NSFL1 cofactor p47;NSFL1 cofactor p47;Isoform 3 of NSFL1 cofactor p47	A2AT02_MOUSE;NSF1C_MOUSE;NSF1C_MOUSE	0%;0%;0%-3	7.68848e-07	NaN
MOCK	1	A2AT37	Regulator of nonsense transcripts 2	RENT2_MOUSE	0	7.68848e-07	NaN
MOCK	1	A2AT37	Regulator of nonsense transcripts 2	RENT2_MOUSE	0	NaN	NaN
MOCK	1	A2AT68	Titin (Fragment)	A2AT68_MOUSE	0	7.68848e-07	NaN
MOCK	1	A2ATI9;Q99JX3;Q99JX3-2	Golgi reassembly-stacking protein 2;Golgi reassembly-stacking protein 2;Isoform 2 of Golgi reassembly-stacking protein 2	A2ATI9_MOUSE;GORS2_MOUSE;GORS2_MOUSE	0%;0%;0%-2	7.68848e-07	NaN
MOCK	1	A2ATN9;Q9ES70	Serine/threonine-protein kinase Nek6	A2ATN9_MOUSE;NEK6_MOUSE	0%;0%	7.70685e-07	NaN
MOCK	1	A2ATU9;Q8BY71	Histone acetyltransferase type B catalytic subunit	A2ATU9_MOUSE;HAT1_MOUSE	0%;0%	4.15723e-06	NaN
MOCK	1	A2ATU9;Q8BY71	Histone acetyltransferase type B catalytic subunit	A2ATU9_MOUSE;HAT1_MOUSE	0%;0%	NaN	NaN
MOCK	1	A2AU62;Q64012;Q64012-2	RNA-binding protein Raly (Fragment);RNA-binding protein Raly;Isoform 1 of RNA-binding protein Raly	A2AU62_MOUSE;RALY_MOUSE;RALY_MOUSE	0%;0%;0%-2	7.68848e-07	NaN
MOCK	1	A2AU62;Q64012;Q64012-2	RNA-binding protein Raly (Fragment);RNA-binding protein Raly;Isoform 1 of RNA-binding protein Raly	A2AU62_MOUSE;RALY_MOUSE;RALY_MOUSE	0%;0%;0%-2_Decoy	NaN	NaN
MOCK	1	A2AUC9	Kelch-like protein 41	KLH41_MOUSE	0	7.68848e-07	NaN
MOCK	1	A2AUC9	Kelch-like protein 41	KLH41_MOUSE	0	NaN	NaN
MOCK	1	A2AUD5;Q3TAI4;Q9CYZ2	Tumor protein D54	A2AUD5_MOUSE;Q3TAI4_MOUSE;TPD54_MOUSE	0%;0%;0%	7.68848e-07	NaN
MOCK	1	A2AUK5;A2AUK7;A2AUK8;E9PV14;Q9Z2H5;Q9Z2H5-2;Q9Z2H5-3	Band 4.1-like protein 1;Band 4.1-like protein 1;Band 4.1-like protein 1;Band 4.1-like protein 1;Band 4.1-like protein 1;Isoform 2 of Band 4.1-like protein 1;Isoform 3 of Band 4.1-like protein 1	A2AUK5_MOUSE;A2AUK7_MOUSE;A2AUK8_MOUSE;E9PV14_MOUSE;E41L1_MOUSE;E41L1_MOUSE;E41L1_MOUSE	0%;0%;0%;0%;0%;0%-2;0%-3	7.33761e-06	NaN
MOCK	1	A2AUR7;Q01730;Q9D031	Ras suppressor protein 1	A2AUR7_MOUSE;RSU1_MOUSE;Q9D031_MOUSE	0%;0%;0%	7.68848e-07	NaN
MOCK	1	A2AUX3;A2AUX5;B7ZD29;F6RK07;Q3UHC7;Q3UHC7-2;Q3UHC7-3;Q3UHC7-4	Disabled homolog 2-interacting protein;Disabled homolog 2-interacting protein;Disabled homolog 2-interacting protein;Disabled homolog 2-interacting protein (Fragment);Disabled homolog 2-interacting protein;Isoform 2 of Disabled homolog 2-interacting protein;Isoform 3 of Disabled homolog 2-interacting protein;Isoform 4 of Disabled homolog 2-interacting protein	A2AUX3_MOUSE;A2AUX5_MOUSE;B7ZD29_MOUSE;F6RK07_MOUSE;DAB2P_MOUSE;DAB2P_MOUSE;DAB2P_MOUSE;DAB2P_MOUSE	0%;0%;0%;0%;0%;0%-2;0%-3;0%-4	7.68848e-07	NaN
MOCK	1	A2AUX3;A2AUX5;B7ZD29;F6RK07;Q3UHC7;Q3UHC7-2;Q3UHC7-3;Q3UHC7-4	Disabled homolog 2-interacting protein;Disabled homolog 2-interacting protein;Disabled homolog 2-interacting protein;Disabled homolog 2-interacting protein (Fragment);Disabled homolog 2-interacting protein;Isoform 2 of Disabled homolog 2-interacting protein;Isoform 3 of Disabled homolog 2-interacting protein;Isoform 4 of Disabled homolog 2-interacting protein	A2AUX3_MOUSE;A2AUX5_MOUSE;B7ZD29_MOUSE;F6RK07_MOUSE;DAB2P_MOUSE;DAB2P_MOUSE;DAB2P_MOUSE;DAB2P_MOUSE	0%;0%;0%;0%;0%;0%-2;0%-3;0%-4_Decoy	NaN	NaN
MOCK	1	A2AVJ7;Q99PL5	Ribosome-binding protein 1	A2AVJ7_MOUSE;RRBP1_MOUSE	0%;0%	7.68848e-07	NaN
MOCK	1	A2AVJ7;Q99PL5	Ribosome-binding protein 1	A2AVJ7_MOUSE;RRBP1_MOUSE	0%;0%	NaN	NaN
MOCK	1	A2AVP4;P0C090	Roquin-2	A2AVP4_MOUSE;RC3H2_MOUSE	0%;0%	1.9871e-06	NaN
MOCK	1	A2AVQ9;A2AVR1;Q8R3H9	Tetratricopeptide repeat protein 4;Tetratricopeptide repeat protein 4 (Fragment);Tetratricopeptide repeat protein 4	A2AVQ9_MOUSE;A2AVR1_MOUSE;TTC4_MOUSE	0%;0%;0%	1.44677e-06	NaN
MOCK	1	A2AW05;Q08943;Q08943-2	FACT complex subunit SSRP1 (Fragment);FACT complex subunit SSRP1;Isoform 2 of FACT complex subunit SSRP1	A2AW05_MOUSE;SSRP1_MOUSE;SSRP1_MOUSE	0%;0%;0%-2	7.68848e-07	NaN
MOCK	1	A2AW05;Q08943;Q08943-2	FACT complex subunit SSRP1 (Fragment);FACT complex subunit SSRP1;Isoform 2 of FACT complex subunit SSRP1	A2AW05_MOUSE;SSRP1_MOUSE;SSRP1_MOUSE	0%;0%;0%-2_Decoy	NaN	NaN
MOCK	1	A2AWA9	Rab GTPase-activating protein 1	RBGP1_MOUSE	0	7.68848e-07	NaN
MOCK	1	A2AWA9	Rab GTPase-activating protein 1	RBGP1_MOUSE	0	NaN	NaN
MOCK	1	A2AWI7;A2AWI9;Q8R3V5;Q8R3V5-1;Q8R3V5-3	Endophilin-B2;Endophilin-B2;Endophilin-B2;Isoform 1 of Endophilin-B2;Isoform 3 of Endophilin-B2	A2AWI7_MOUSE;A2AWI9_MOUSE;SHLB2_MOUSE;SHLB2_MOUSE;SHLB2_MOUSE	0%;0%;0%;0%-1;0%-3	1.68468e-05	NaN
MOCK	1	A2AWL7;A2AWL7-2;A2AWL7-3;E9QLG3;H7BX50	MAX gene-associated protein;Isoform 2 of MAX gene-associated protein;Isoform 3 of MAX gene-associated protein;MAX gene-associated protein;MAX gene-associated protein	MGAP_MOUSE;MGAP_MOUSE;MGAP_MOUSE;E9QLG3_MOUSE;H7BX50_MOUSE	0%;0%-2;0%-3;0%;0%	1.24707e-05	NaN
MOCK	1	A2AWL7;A2AWL7-2;A2AWL7-3;E9QLG3;H7BX50	MAX gene-associated protein;Isoform 2 of MAX gene-associated protein;Isoform 3 of MAX gene-associated protein;MAX gene-associated protein;MAX gene-associated protein	MGAP_MOUSE;MGAP_MOUSE;MGAP_MOUSE;E9QLG3_MOUSE;H7BX50_MOUSE	0%;0%-2;0%-3;0%;0%	NaN	NaN
MOCK	1	A2AWP6;A2AWP8;A2AWP8-2;A2AWP8-3;A2AWP8-4;A2AWP8-5;F6S3V7	Rho guanine nucleotide exchange factor 10-like protein;Rho guanine nucleotide exchange factor 10-like protein;Isoform 2 of Rho guanine nucleotide exchange factor 10-like protein;Isoform 3 of Rho guanine nucleotide exchange factor 10-like protein;Isoform 4 of Rho guanine nucleotide exchange factor 10-like protein;Isoform 5 of Rho guanine nucleotide exchange factor 10-like protein;Rho guanine nucle…	A2AWP6_MOUSE;ARGAL_MOUSE;ARGAL_MOUSE;ARGAL_MOUSE;ARGAL_MOUSE;ARGAL_MOUSE;F6S3V7_MOUSE	0%;0%;0%-2;0%-3;0%-4;0%-5;0%	4.83956e-06	NaN
MOCK	1	A2AWP6;A2AWP8;A2AWP8-2;A2AWP8-3;A2AWP8-4;A2AWP8-5;F6S3V7	Rho guanine nucleotide exchange factor 10-like protein;Rho guanine nucleotide exchange factor 10-like protein;Isoform 2 of Rho guanine nucleotide exchange factor 10-like protein;Isoform 3 of Rho guanine nucleotide exchange factor 10-like protein;Isoform 4 of Rho guanine nucleotide exchange factor 10-like protein;Isoform 5 of Rho guanine nucleotide exchange factor 10-like protein;Rho guanine nucle…	A2AWP6_MOUSE;ARGAL_MOUSE;ARGAL_MOUSE;ARGAL_MOUSE;ARGAL_MOUSE;ARGAL_MOUSE;F6S3V7_MOUSE	0%;0%;0%-2;0%-3;0%-4;0%-5;0%	NaN	NaN
MOCK	1	A2AWS5;B7ZDF5;B7ZDF7;Q3UJF1	Histone deacetylase	A2AWS5_MOUSE;B7ZDF5_MOUSE;B7ZDF7_MOUSE;Q3UJF1_MOUSE	0%;0%;0%;0%	7.68848e-07	NaN
MOCK	1	A2AWT5;A2AWT6;A2AWT7;P25976;P25976-2	Nucleolar transcription factor 1;Nucleolar transcription factor 1;Nucleolar transcription factor 1;Nucleolar transcription factor 1;Isoform UBF2 of Nucleolar transcription factor 1	A2AWT5_MOUSE;A2AWT6_MOUSE;A2AWT7_MOUSE;UBF1_MOUSE;UBF1_MOUSE	0%;0%;0%;0%;0%-2	7.68848e-07	NaN
MOCK	1	A2BDQ4;P54763;P54763-2;P54763-4;Q61772;Q61772-2;Q61772-3	Ephrin type-A receptor 7;Ephrin type-B receptor 2;Isoform 2 of Ephrin type-B receptor 2;Isoform 4 of Ephrin type-B receptor 2;Ephrin type-A receptor 7;Isoform 2 of Ephrin type-A receptor 7;Isoform 3 of Ephrin type-A receptor 7	A2BDQ4_MOUSE;EPHB2_MOUSE;EPHB2_MOUSE;EPHB2_MOUSE;EPHA7_MOUSE;EPHA7_MOUSE;EPHA7_MOUSE	0%;0%;0%-2;0%-4;0%;0%-2;0%-3	7.70685e-07	NaN
MOCK	1	A2BDX3	Adenylyltransferase and sulfurtransferase MOCS3	MOCS3_MOUSE	0	7.68848e-07	NaN
MOCK	1	A2BE28;A2BE28-2	Ribosomal biogenesis protein LAS1L;Isoform 2 of Ribosomal biogenesis protein LAS1L	LAS1L_MOUSE	0%;0%-2	7.68848e-07	NaN
MOCK	1	A2BE28;A2BE28-2	Ribosomal biogenesis protein LAS1L;Isoform 2 of Ribosomal biogenesis protein LAS1L	LAS1L_MOUSE	0%;0%-2_Decoy	NaN	NaN
MOCK	1	A2BE91;Q5U4F6	WD repeat-containing protein 34	A2BE91_MOUSE;WDR34_MOUSE	0%;0%	7.68848e-07	NaN
MOCK	1	A2BE93;Q9EQU5;Q9EQU5-2	Protein SET (Fragment);Protein SET;Isoform 2 of Protein SET	A2BE93_MOUSE;SET_MOUSE;SET_MOUSE	0%;0%;0%-2	7.68848e-07	NaN
MOCK	1	A2BFF9;O88487;Q3TPJ8	Cytoplasmic dynein 1 intermediate chain 2	A2BFF9_MOUSE;DC1I2_MOUSE;Q3TPJ8_MOUSE	0%;0%;0%	7.68848e-07	NaN
MOCK	1	A2BG75;A2BG76;A2BG77;I7HIP8;P97863;P97863-2;P97863-3	Nuclear factor 1;Nuclear factor 1;Nuclear factor 1;Nuclear factor 1;Nuclear factor 1 B-type;Isoform 2 of Nuclear factor 1 B-type;Isoform 3 of Nuclear factor 1 B-type	A2BG75_MOUSE;A2BG76_MOUSE;A2BG77_MOUSE;I7HIP8_MOUSE;NFIB_MOUSE;NFIB_MOUSE;NFIB_MOUSE	0%;0%;0%;0%;0%;0%-2;0%-3	7.68848e-07	NaN
MOCK	1	A2BGI8;Q9D868;Q9D868-2	Peptidyl-prolyl cis-trans isomerase (Fragment);Peptidyl-prolyl cis-trans isomerase H;Isoform 2 of Peptidyl-prolyl cis-trans isomerase H	A2BGI8_MOUSE;PPIH_MOUSE;PPIH_MOUSE	0%;0%;0%-2	7.80976e-07	NaN
MOCK	1	A2BI12;Q99JF8;Q99JF8-2	PC4 and SFRS1-interacting protein;PC4 and SFRS1-interacting protein;Isoform 2 of PC4 and SFRS1-interacting protein	A2BI12_MOUSE;PSIP1_MOUSE;PSIP1_MOUSE	0%;0%;0%-2	9.72222e-06	NaN
MOCK	1	A2BI12;Q99JF8;Q99JF8-2	PC4 and SFRS1-interacting protein;PC4 and SFRS1-interacting protein;Isoform 2 of PC4 and SFRS1-interacting protein	A2BI12_MOUSE;PSIP1_MOUSE;PSIP1_MOUSE	0%;0%;0%-2_Decoy	NaN	NaN
MOCK	1	A2BI80;A2BI84;O08791;O08791-2;O08792;Q07802;Q07802-2;Q5SWK4;Q5SWK8;Q6NXL3;Q8K4J2;Q8K4J2-2;Q8K4J2-3;Q8K4J2-4;Q8K4J2-5	Transcription factor COE4;Transcription factor COE4;Transcription factor COE3;Isoform Short of Transcription factor COE3;Transcription factor COE2;Transcription factor COE1;Isoform Short of Transcription factor COE1;Transcription factor COE1;Transcription factor COE1;Ebf3 protein;Transcription factor COE4;Isoform 1 of Transcription factor COE4;Isoform 2 of Transcription factor COE4;Isoform 4 of T…	A2BI80_MOUSE;A2BI84_MOUSE;COE3_MOUSE;COE3_MOUSE;COE2_MOUSE;COE1_MOUSE;COE1_MOUSE;Q5SWK4_MOUSE;Q5SWK8_MOUSE;Q6NXL3_MOUSE;COE4_MOUSE;COE4_MOUSE;COE4_MOUSE;COE4_MOUSE;COE4_MOUSE	0%;0%;0%;0%-2;0%;0%;0%-2;0%;0%;0%;0%;0%-2;0%-3;0%-4;0%-5	3.25394e-06	NaN
MOCK	1	A2CEK1;F6XAI7;Q8VDY4	EF-hand calcium-binding domain-containing protein 7 (Fragment);EF-hand calcium-binding domain-containing protein 7;EF-hand calcium-binding domain-containing protein 7	A2CEK1_MOUSE;F6XAI7_MOUSE;EFCB7_MOUSE	0%;0%;0%	1.36199e-05	NaN
MOCK	1	A2CEK3;Q9D0F9	Phosphoglucomutase-1	A2CEK3_MOUSE;PGM1_MOUSE	0%;0%	8.64508e-07	NaN
MOCK	1	A2CEK3;Q9D0F9	Phosphoglucomutase-1	A2CEK3_MOUSE;PGM1_MOUSE	0%;0%	NaN	NaN
MOCK	1	A2CG35;P35283	Ras-related protein Rab-12	A2CG35_MOUSE;RAB12_MOUSE	0%;0%	1.25631e-05	NaN
MOCK	1	A2CG76;Q9Z148-2	Histone-lysine N-methyltransferase EHMT2;Isoform 2 of Histone-lysine N-methyltransferase EHMT2	A2CG76_MOUSE;EHMT2_MOUSE	0%;0%	7.68848e-07	NaN
MOCK	1	A2RSJ4	UHRF1-binding protein 1-like	UH1BL_MOUSE	0	1.35131e-05	NaN
MOCK	1	A2RSX9	ADP-ribosylation factor interacting protein 1	A2RSX9_MOUSE	0	7.68848e-07	NaN
MOCK	1	A2RSY1;A2RSY1-2;A2RSY1-3	KAT8 regulatory NSL complex subunit 3;Isoform 2 of KAT8 regulatory NSL complex subunit 3;Isoform 3 of KAT8 regulatory NSL complex subunit 3	KANL3_MOUSE	0%;0%-2;0%-3	7.68848e-07	NaN
MOCK	1	A2RTL5;S4R265;S4R2L4	Arginine/serine-rich coiled-coil protein 2	RSRC2_MOUSE;S4R265_MOUSE;S4R2L4_MOUSE	0%;0%;0%	3.76102e-06	NaN
MOCK	1	A3KFM7;A3KFM7-2	Chromodomain-helicase-DNA-binding protein 6;Isoform 2 of Chromodomain-helicase-DNA-binding protein 6	CHD6_MOUSE	0%;0%-2	1.90453e-06	NaN
MOCK	1	A3KG93;Q6ZQ88	Lysine-specific histone demethylase;Lysine-specific histone demethylase 1A	A3KG93_MOUSE;KDM1A_MOUSE	0%;0%	7.68848e-07	NaN
MOCK	1	A3KG93;Q6ZQ88	Lysine-specific histone demethylase;Lysine-specific histone demethylase 1A	A3KG93_MOUSE;KDM1A_MOUSE	0%;0%	NaN	NaN
MOCK	1	A3KGA4	Transcription elongation factor A protein-like 7	TCAL7_MOUSE	0	8.52196e-07	NaN
MOCK	1	A3KGB4	TBC1 domain family member 8B	TBC8B_MOUSE	0	7.15382e-06	NaN
MOCK	1	A3KGF9	Coiled-coil domain-containing protein 9B	CCD9B_MOUSE	0	4.35106e-06	NaN
MOCK	1	A3KGL0;Q99KU1;Q99KU1-2	Alkyl transferase;Dehydrodolichyl diphosphate synthase complex subunit Dhdds;Isoform 2 of Dehydrodolichyl diphosphate synthase complex subunit Dhdds	A3KGL0_MOUSE;DHDDS_MOUSE;DHDDS_MOUSE	0%;0%;0%-2	7.68848e-07	NaN
MOCK	1	A3KGR9;Q9D8V0-4	Histocompatibility 13 (Fragment);Isoform 4 of Minor histocompatibility antigen H13	A3KGR9_MOUSE;HM13_MOUSE	0%;0%	2.90692e-06	NaN
MOCK	1	A3KGU5	Spectrin alpha chain, non-erythrocytic 1	A3KGU5_MOUSE	0	7.83164e-07	NaN
MOCK	1	A3KGW5	Inactive glycosyltransferase 25 family member 3	GT253_MOUSE	0	7.68848e-07	NaN
MOCK	1	A5HE91;Q8CCH7;Q8CCH7-3	FOG-2S transcriptional co-factor;Zinc finger protein ZFPM2;Isoform 3 of Zinc finger protein ZFPM2	A5HE91_MOUSE;FOG2_MOUSE;FOG2_MOUSE	0%;0%;0%-3	1.74769e-06	NaN
MOCK	1	A6H5Y3	Methionine synthase	METH_MOUSE	0	7.68848e-07	NaN
MOCK	1	A6H5Z3;A6H5Z3-2	Exocyst complex component 6B;Isoform 2 of Exocyst complex component 6B	EXC6B_MOUSE	0%;0%-2	1.91183e-05	NaN
MOCK	1	A6H619;A6H619-2	PHD and RING finger domain-containing protein 1;Isoform 2 of PHD and RING finger domain-containing protein 1	PHRF1_MOUSE	0%;0%-2	7.68848e-07	NaN
MOCK	1	A6H644;Q8BG95	Protein phosphatase 1 regulatory subunit;Protein phosphatase 1 regulatory subunit 12B	A6H644_MOUSE;MYPT2_MOUSE	0%;0%	3.84429e-06	NaN
MOCK	1	A6H644;Q8BG95	Protein phosphatase 1 regulatory subunit;Protein phosphatase 1 regulatory subunit 12B	A6H644_MOUSE;MYPT2_MOUSE	0%;0%	NaN	NaN
MOCK	1	A6H6A9	Rab GTPase-activating protein 1-like	RBG1L_MOUSE	0	7.68848e-07	NaN
MOCK	1	A6H6A9	Rab GTPase-activating protein 1-like	RBG1L_MOUSE	0	NaN	NaN
MOCK	1	A6H8H2;A6H8H2-2	DENN domain-containing protein 4C;Isoform 2 of DENN domain-containing protein 4C	DEN4C_MOUSE	0%;0%-2	7.68848e-07	NaN
MOCK	1	A6H8H2;A6H8H2-2	DENN domain-containing protein 4C;Isoform 2 of DENN domain-containing protein 4C	DEN4C_MOUSE	0%;0%-2_Decoy	NaN	NaN
MOCK	1	A6PW47;Q99K74;Q99K74-2	Mediator of RNA polymerase II transcription subunit 24;Mediator of RNA polymerase II transcription subunit 24;Isoform 2 of Mediator of RNA polymerase II transcription subunit 24	A6PW47_MOUSE;MED24_MOUSE;MED24_MOUSE	0%;0%;0%-2	3.63234e-06	NaN
MOCK	1	A6PWX7;A6PWX9;F6V305;Q9CWU6	Ubiquinol-cytochrome-c reductase complex assembly factor 1;Ubiquinol-cytochrome-c reductase complex assembly factor 1;Ubiquinol-cytochrome-c reductase complex assembly factor 1 (Fragment);Ubiquinol-cytochrome-c reductase complex assembly factor 1	A6PWX7_MOUSE;A6PWX9_MOUSE;F6V305_MOUSE;UQCC1_MOUSE	0%;0%;0%;0%	1.78963e-06	NaN
MOCK	1	A6X919	Probable C-mannosyltransferase DPY19L1	D19L1_MOUSE	0	9.50926e-05	NaN
MOCK	1	A6XDB0;A6XDB1;B1PSD9;B2KF57;B2KF84;E9PVU7;F6QFD1;Q01063;Q01063-2;Q01063-3	Phosphodiesterase;Phosphodiesterase;Phosphodiesterase;Phosphodiesterase (Fragment);Phosphodiesterase;Phosphodiesterase;Phosphodiesterase (Fragment);cAMP-specific 3',5'-cyclic phosphodiesterase 4D;Isoform 9 of cAMP-specific 3',5'-cyclic phosphodiesterase 4D;Isoform 3 of cAMP-specific 3',5'-cyclic phosphodiesterase 4D	A6XDB0_MOUSE;A6XDB1_MOUSE;B1PSD9_MOUSE;B2KF57_MOUSE;B2KF84_MOUSE;E9PVU7_MOUSE;F6QFD1_MOUSE;PDE4D_MOUSE;PDE4D_MOUSE;PDE4D_MOUSE	0%;0%;0%;0%;0%;0%;0%;0%;0%-2;0%-3	7.68848e-07	NaN
MOCK	1	A6ZI44;P05064	Fructose-bisphosphate aldolase;Fructose-bisphosphate aldolase A	A6ZI44_MOUSE;ALDOA_MOUSE	0%;0%	7.68848e-07	NaN
MOCK	1	A6ZI44;P05064	Fructose-bisphosphate aldolase;Fructose-bisphosphate aldolase A	A6ZI44_MOUSE;ALDOA_MOUSE	0%;0%	NaN	NaN
MOCK	1	A7DTG3	SERTA domain-containing protein 4	SRTD4_MOUSE	0	7.68848e-07	NaN
MOCK	1	A7DTG3	SERTA domain-containing protein 4	SRTD4_MOUSE	0	NaN	NaN
MOCK	1	A7M7S2;Q8VIJ8	GATOR complex protein NPRL3	A7M7S2_MOUSE;NPRL3_MOUSE	0%;0%	7.68848e-07	NaN
MOCK	1	A8C756	Thyroid adenoma-associated protein homolog	THADA_MOUSE	0	7.68848e-07	NaN
MOCK	1	A8C756	Thyroid adenoma-associated protein homolog	THADA_MOUSE	0	NaN	NaN
MOCK	1	A8DIL0;Q9JL15	Galectin;Galectin-8	A8DIL0_MOUSE;LEG8_MOUSE	0%;0%	7.68848e-07	NaN
MOCK	1	A8DUK4;E9Q223	Beta-globin;Hemoglobin, beta adult s chain (Fragment)	A8DUK4_MOUSE;E9Q223_MOUSE	0%;0%	7.68848e-07	NaN
MOCK	1	A8Y5E9;B2KGA7;Q505B7;Q505B7-2	Protein archease;Protein archease;Protein archease;Isoform 2 of Protein archease	A8Y5E9_MOUSE;B2KGA7_MOUSE;ARCH_MOUSE;ARCH_MOUSE	0%;0%;0%;0%-2	7.82366e-07	NaN
MOCK	1	A8Y5H7;A8Y5H7-2;A8Y5H7-3	SEC14-like protein 1;Isoform 2 of SEC14-like protein 1;Isoform 3 of SEC14-like protein 1	S14L1_MOUSE	0%;0%-2;0%-3	7.68848e-07	NaN
MOCK	1	A8Y5J3;Q9CWS4	Integrator complex subunit 11	A8Y5J3_MOUSE;INT11_MOUSE	0%;0%	7.68848e-07	NaN
MOCK	1	A8Y5K6;Q9EST3;Q9EST3-2	Eukaryotic translation initiation factor 4E transporter;Eukaryotic translation initiation factor 4E transporter;Isoform 2 of Eukaryotic translation initiation factor 4E transporter	A8Y5K6_MOUSE;4ET_MOUSE;4ET_MOUSE	0%;0%;0%-2	7.68848e-07	NaN
MOCK	1	A8Y5T6;Q8CFI5	Probable proline--tRNA ligase, mitochondrial;Probable proline--tRNA ligase, mitochondrial	A8Y5T6_MOUSE;SYPM_MOUSE	0%;0%	7.68848e-07	NaN
MOCK	1	A9JTY7;G5E8D1;O70554;O70555;O70558;O70559;O70562	Small proline-rich protein 2B;Small proline-rich protein 2K;Small proline-rich protein 2B;Small proline-rich protein 2D;Small proline-rich protein 2G;Small proline-rich protein 2H;Small proline-rich protein 2K	A9JTY7_MOUSE;G5E8D1_MOUSE;SPR2B_MOUSE;SPR2D_MOUSE;SPR2G_MOUSE;SPR2H_MOUSE;SPR2K_MOUSE	0%;0%;0%;0%;0%;0%;0%	7.68848e-07	NaN
MOCK	1	A9Z1Z6;B7ZCH8;E9PWW5;Q8BLI0;Q8BLI0-2	ADAMTS-like protein 1;ADAMTS-like protein 1;ADAMTS-like protein 1;ADAMTS-like protein 1;Isoform 2 of ADAMTS-like protein 1	A9Z1Z6_MOUSE;B7ZCH8_MOUSE;E9PWW5_MOUSE;ATL1_MOUSE;ATL1_MOUSE	0%;0%;0%;0%;0%-2	5.22869e-06	NaN
MOCK	1	B0F2B4	Neuroligin 4-like	NLGN4_MOUSE	0	1.09795e-06	NaN
MOCK	1	B0QZL1	Alpha-enolase (Fragment)	B0QZL1_MOUSE	0	7.68848e-07	NaN
MOCK	1	B0QZP8;H3BIZ8;H3BJY1;H3BKF4;O55101	Synaptogyrin-2;Synaptogyrin-2;Synaptogyrin-2;Predicted gene 20708;Synaptogyrin-2	B0QZP8_MOUSE;H3BIZ8_MOUSE;H3BJY1_MOUSE;H3BKF4_MOUSE;SNG2_MOUSE	0%;0%;0%;0%;0%	7.68848e-07	NaN
MOCK	1	B0QZT2;Q5SS80;Q5SS80-2	Dehydrogenase/reductase SDR family member 13;Dehydrogenase/reductase SDR family member 13;Isoform 2 of Dehydrogenase/reductase SDR family member 13	B0QZT2_MOUSE;DHR13_MOUSE;DHR13_MOUSE	0%;0%;0%-2	7.68848e-07	NaN
MOCK	1	B0QZT2;Q5SS80;Q5SS80-2	Dehydrogenase/reductase SDR family member 13;Dehydrogenase/reductase SDR family member 13;Isoform 2 of Dehydrogenase/reductase SDR family member 13	B0QZT2_MOUSE;DHR13_MOUSE;DHR13_MOUSE	0%;0%;0%-2_Decoy	NaN	NaN
MOCK	1	B0QZU2;Q9CYY7	PRELI domain-containing protein 3B;PRELI domain containing protein 3B	B0QZU2_MOUSE;PLD3B_MOUSE	0%;0%	1.2216e-05	NaN
MOCK	1	B0QZU2;Q9CYY7	PRELI domain-containing protein 3B;PRELI domain containing protein 3B	B0QZU2_MOUSE;PLD3B_MOUSE	0%;0%	NaN	NaN
MOCK	1	B0QZV7;Q99MK9	Ras association domain-containing protein 1	B0QZV7_MOUSE;RASF1_MOUSE	0%;0%	7.84704e-07	NaN
MOCK	1	B0R030;O09044;Q9D3L3	Synaptosomal-associated protein (Fragment);Synaptosomal-associated protein 23;Synaptosomal-associated protein	B0R030_MOUSE;SNP23_MOUSE;Q9D3L3_MOUSE	0%;0%;0%	1.64705e-05	NaN
MOCK	1	B0R081;Q9D9I4	TBC1 domain family member 20 (Fragment);TBC1 domain family member 20	B0R081_MOUSE;TBC20_MOUSE	0%;0%	4.34738e-05	NaN
MOCK	1	B0R091;P61022	Calcineurin B homologous protein 1	B0R091_MOUSE;CHP1_MOUSE	0%;0%	7.68848e-07	NaN
MOCK	1	B0R091;P61022	Calcineurin B homologous protein 1	B0R091_MOUSE;CHP1_MOUSE	0%;0%	NaN	NaN
MOCK	1	B0R1E3;P70349	Histidine triad nucleotide-binding protein 1	B0R1E3_MOUSE;HINT1_MOUSE	0%;0%	1.07363e-06	NaN
MOCK	1	B0V2H8;B0V2H9;B0V2I0;E9PW79;F7BZR8;G3UXE5;Q03146;Q03146-2	Epithelial discoidin domain-containing receptor 1 (Fragment);Epithelial discoidin domain-containing receptor 1 (Fragment);Epithelial discoidin domain-containing receptor 1 (Fragment);Epithelial discoidin domain-containing receptor 1;Epithelial discoidin domain-containing receptor 1 (Fragment);Epithelial discoidin domain-containing receptor 1 (Fragment);Epithelial discoidin domain-containing recep…	B0V2H8_MOUSE;B0V2H9_MOUSE;B0V2I0_MOUSE;E9PW79_MOUSE;F7BZR8_MOUSE;G3UXE5_MOUSE;DDR1_MOUSE;DDR1_MOUSE	0%;0%;0%;0%;0%;0%;0%;0%-2	6.79967e-05	NaN
MOCK	1	B0V2N1;B0V2N1-2;B0V2N1-6	Receptor-type tyrosine-protein phosphatase S;Isoform 2 of Receptor-type tyrosine-protein phosphatase S;Isoform 6 of Receptor-type tyrosine-protein phosphatase S	PTPRS_MOUSE	0%;0%-2;0%-6	7.68848e-07	NaN
MOCK	1	B0V2N1;B0V2N1-2;B0V2N1-6	Receptor-type tyrosine-protein phosphatase S;Isoform 2 of Receptor-type tyrosine-protein phosphatase S;Isoform 6 of Receptor-type tyrosine-protein phosphatase S	PTPRS_MOUSE	0%;0%-2;0%-6_Decoy	NaN	NaN
MOCK	1	B0V3P3;B0V3P4;Q9WV76	AP complex subunit beta;AP complex subunit beta;AP-4 complex subunit beta-1	B0V3P3_MOUSE;B0V3P4_MOUSE;AP4B1_MOUSE	0%;0%;0%	1.2216e-05	NaN
MOCK	1	B1APX2	RIKEN cDNA 5031439G07 gene	B1APX2_MOUSE	0	7.68848e-07	NaN
MOCK	1	B1APX2	RIKEN cDNA 5031439G07 gene	B1APX2_MOUSE	0	NaN	NaN
MOCK	1	B1AQD9;Q9Z2R6	Protein unc-119 homolog A	B1AQD9_MOUSE;U119A_MOUSE	0%;0%	5.34723e-05	NaN
MOCK	1	B1AQF4;Q9D7X3	Dual specificity protein phosphatase;Dual specificity protein phosphatase 3	B1AQF4_MOUSE;DUS3_MOUSE	0%;0%	7.68848e-07	NaN
MOCK	1	B1AQR8;G3X9T7;O08573;O08573-2;O08573-3	Galectin;Galectin-9;Galectin-9;Isoform 2 of Galectin-9;Isoform 3 of Galectin-9	B1AQR8_MOUSE;G3X9T7_MOUSE;LEG9_MOUSE;LEG9_MOUSE;LEG9_MOUSE	0%;0%;0%;0%-2;0%-3	7.68848e-07	NaN
MOCK	1	B1AQY2;Q69ZH9	Rho GTPase-activating protein 23	B1AQY2_MOUSE;RHG23_MOUSE	0%;0%	7.68848e-07	NaN
MOCK	1	B1AQY9;B1AQZ0;B7ZC46;Q8CHH9;Q8CHH9-2	Septin-8;Septin-8;Septin-8;Septin-8;Isoform 2 of Septin-8	B1AQY9_MOUSE;B1AQZ0_MOUSE;B7ZC46_MOUSE;SEPT8_MOUSE;SEPT8_MOUSE	0%;0%;0%;0%;0%-2	7.68848e-07	NaN
MOCK	1	B1AQZ2;P28741;Q3TET1;Q3UI47	Kinesin-like protein;Kinesin-like protein KIF3A;Kinesin-like protein;Kinesin-like protein	B1AQZ2_MOUSE;KIF3A_MOUSE;Q3TET1_MOUSE;Q3UI47_MOUSE	0%;0%;0%;0%	7.68848e-07	NaN
MOCK	1	B1AR13;B2RWE3;Z4YKM2	CDGSH iron-sulfur domain-containing protein 3, mitochondrial;CDGSH iron sulfur domain 3;CDGSH iron-sulfur domain-containing protein 3, mitochondrial	CISD3_MOUSE;B2RWE3_MOUSE;Z4YKM2_MOUSE	0%;0%;0%	7.68848e-07	NaN
MOCK	1	B1AR17	Chromodomain helicase DNA-binding protein 3	B1AR17_MOUSE	0	7.68848e-07	NaN
MOCK	1	B1AR17	Chromodomain helicase DNA-binding protein 3	B1AR17_MOUSE	0	NaN	NaN
MOCK	1	B1AR48;F8WIE7;J3QJV1;J3QN35;Q99L85	Elongator complex protein 5 (Fragment);Elongator complex protein 5 (Fragment);Elongator complex protein 5;Elongator complex protein 5 (Fragment);Elongator complex protein 5	B1AR48_MOUSE;F8WIE7_MOUSE;J3QJV1_MOUSE;J3QN35_MOUSE;ELP5_MOUSE	0%;0%;0%;0%;0%	7.68848e-07	NaN
MOCK	1	B1AR74;Q0VF62;Q8CCN5	Breast carcinoma-amplified sequence 3 homolog;Bcas3 protein;Breast carcinoma-amplified sequence 3 homolog	B1AR74_MOUSE;Q0VF62_MOUSE;BCAS3_MOUSE	0%;0%;0%	7.68848e-07	NaN
MOCK	1	B1AR74;Q0VF62;Q8CCN5	Breast carcinoma-amplified sequence 3 homolog;Bcas3 protein;Breast carcinoma-amplified sequence 3 homolog	B1AR74_MOUSE;Q0VF62_MOUSE;BCAS3_MOUSE	0%;0%;0%	NaN	NaN
MOCK	1	B1ART1;B1ART2	Vacuolar protein sorting 13D	B1ART1_MOUSE;B1ART2_MOUSE	0%;0%	7.68848e-07	NaN
MOCK	1	B1ART1;B1ART2	Vacuolar protein sorting 13D	B1ART1_MOUSE;B1ART2_MOUSE	0%;0%	NaN	NaN
MOCK	1	B1ARU4;E9PVY8	Microtubule-actin cross-linking factor 1	B1ARU4_MOUSE;E9PVY8_MOUSE	0%;0%	7.68848e-07	NaN
MOCK	1	B1ARU4;E9PVY8	Microtubule-actin cross-linking factor 1	B1ARU4_MOUSE;E9PVY8_MOUSE	0%;0%	NaN	NaN
MOCK	1	B1ARW4;Q99LY9	NADH dehydrogenase [ubiquinone] iron-sulfur protein 5 (Fragment);NADH dehydrogenase [ubiquinone] iron-sulfur protein 5	B1ARW4_MOUSE;NDUS5_MOUSE	0%;0%	7.68848e-07	NaN
MOCK	1	B1AS37;Q9D032;Q9D032-2	Single-stranded DNA-binding protein 3;Single-stranded DNA-binding protein 3;Isoform 2 of Single-stranded DNA-binding protein 3	B1AS37_MOUSE;SSBP3_MOUSE;SSBP3_MOUSE	0%;0%;0%-2	7.68848e-07	NaN
MOCK	1	B1ASE2;Q9DCX2	ATP synthase, H+-transporting, mitochondrial F0 complex, subunit D (Fragment);ATP synthase subunit d, mitochondrial	B1ASE2_MOUSE;ATP5H_MOUSE	0%;0%	7.68848e-07	NaN
MOCK	1	B1ASE2;Q9DCX2	ATP synthase, H+-transporting, mitochondrial F0 complex, subunit D (Fragment);ATP synthase subunit d, mitochondrial	B1ASE2_MOUSE;ATP5H_MOUSE	0%;0%	NaN	NaN
MOCK	1	B1ASP2	Tyrosine-protein kinase	B1ASP2_MOUSE	0	7.68848e-07	NaN
MOCK	1	B1ASP2	Tyrosine-protein kinase	B1ASP2_MOUSE	0	NaN	NaN
MOCK	1	B1AT25;Q8CHV6	Transcriptional adapter 2-alpha (Fragment);Transcriptional adapter 2-alpha	B1AT25_MOUSE;TAD2A_MOUSE	0%;0%	3.81011e-06	NaN
MOCK	1	B1AT82;Q9D0M1	Phosphoribosyl pyrophosphate synthase-associated protein 1	B1AT82_MOUSE;KPRA_MOUSE	0%;0%	7.68848e-07	NaN
MOCK	1	B1AT92;Q60631;Q60631-2	Growth factor receptor-bound protein 2;Growth factor receptor-bound protein 2;Isoform 2 of Growth factor receptor-bound protein 2	B1AT92_MOUSE;GRB2_MOUSE;GRB2_MOUSE	0%;0%;0%-2	7.68848e-07	NaN
MOCK	1	B1AT92;Q60631	Growth factor receptor-bound protein 2	B1AT92_MOUSE;GRB2_MOUSE	0%;0%	NaN	NaN
MOCK	1	B1ATC3;B7ZC94;Q3UHC0	Trinucleotide repeat-containing gene 6C protein;Trinucleotide repeat-containing gene 6C protein (Fragment);Trinucleotide repeat-containing gene 6C protein	B1ATC3_MOUSE;B7ZC94_MOUSE;TNR6C_MOUSE	0%;0%;0%	1.38956e-05	NaN
MOCK	1	B1ATC3;B7ZC94;Q3UHC0	Trinucleotide repeat-containing gene 6C protein;Trinucleotide repeat-containing gene 6C protein (Fragment);Trinucleotide repeat-containing gene 6C protein	B1ATC3_MOUSE;B7ZC94_MOUSE;TNR6C_MOUSE	0%;0%;0%	NaN	NaN
MOCK	1	B1ATD4;B1ATD5;Q8K296;R4GML8	Myotubularin-related protein 3 (Fragment);Myotubularin-related protein 3;Myotubularin-related protein 3;Myotubularin-related protein 3 (Fragment)	B1ATD4_MOUSE;B1ATD5_MOUSE;MTMR3_MOUSE;R4GML8_MOUSE	0%;0%;0%;0%	7.68848e-07	NaN
MOCK	1	B1ATI0;B1AV77;P47740	Aldehyde dehydrogenase;Aldehyde dehydrogenase;Aldehyde dehydrogenase family 3 member A2	B1ATI0_MOUSE;B1AV77_MOUSE;AL3A2_MOUSE	0%;0%;0%	7.68848e-07	NaN
MOCK	1	B1ATI0;B1AV77;P47740	Aldehyde dehydrogenase;Aldehyde dehydrogenase;Aldehyde dehydrogenase family 3 member A2	B1ATI0_MOUSE;B1AV77_MOUSE;AL3A2_MOUSE	0%;0%;0%	NaN	NaN
MOCK	1	B1ATM1;B1ATM2;P57787	Monocarboxylate transporter 4 (Fragment);Monocarboxylate transporter 4 (Fragment);Monocarboxylate transporter 4	B1ATM1_MOUSE;B1ATM2_MOUSE;MOT4_MOUSE	0%;0%;0%	4.31037e-06	NaN
MOCK	1	B1ATM1;B1ATM2;P57787	Monocarboxylate transporter 4 (Fragment);Monocarboxylate transporter 4 (Fragment);Monocarboxylate transporter 4	B1ATM1_MOUSE;B1ATM2_MOUSE;MOT4_MOUSE	0%;0%;0%	NaN	NaN
MOCK	1	B1ATU5;Q8C2P3	tRNA-dihydrouridine(16/17) synthase [NAD(P)(+)]-like	B1ATU5_MOUSE;DUS1L_MOUSE	0%;0%	2.14263e-05	NaN
MOCK	1	B1ATV0;Q9WVD4	Chloride channel protein;H(+)/Cl(-) exchange transporter 5	B1ATV0_MOUSE;CLCN5_MOUSE	0%;0%	7.68848e-07	NaN
MOCK	1	B1AU25;Q9Z0X1	Apoptosis-inducing factor 1, mitochondrial;Apoptosis-inducing factor 1, mitochondrial	B1AU25_MOUSE;AIFM1_MOUSE	0%;0%	7.68848e-07	NaN
MOCK	1	B1AU25;Q9Z0X1	Apoptosis-inducing factor 1, mitochondrial;Apoptosis-inducing factor 1, mitochondrial	B1AU25_MOUSE;AIFM1_MOUSE	0%;0%	NaN	NaN
MOCK	1	B1AUN2;B1AUN3;Q3UKV0	Eukaryotic translation initiation factor 2B, subunit 3;Eukaryotic translation initiation factor 2B, subunit 3;Eukaryotic translation initiation factor 2B, subunit 3	B1AUN2_MOUSE;B1AUN3_MOUSE;Q3UKV0_MOUSE	0%;0%;0%	7.68848e-07	NaN
MOCK	1	B1AUN2;B1AUN3;Q3UKV0	Eukaryotic translation initiation factor 2B, subunit 3;Eukaryotic translation initiation factor 2B, subunit 3;Eukaryotic translation initiation factor 2B, subunit 3	B1AUN2_MOUSE;B1AUN3_MOUSE;Q3UKV0_MOUSE	0%;0%;0%	NaN	NaN
MOCK	1	B1AUW6;B1AUW9;Q62406;Q62406-2;Q8BR10	Interleukin-1 receptor-associated kinase 1;Interleukin-1 receptor-associated kinase 1;Interleukin-1 receptor-associated kinase 1;Isoform 2 of Interleukin-1 receptor-associated kinase 1;Interleukin-1 receptor-associated kinase 1	B1AUW6_MOUSE;B1AUW9_MOUSE;IRAK1_MOUSE;IRAK1_MOUSE;Q8BR10_MOUSE	0%;0%;0%;0%-2;0%	1.40824e-06	NaN
MOCK	1	B1AUW6;B1AUW9;Q62406;Q62406-2;Q8BR10	Interleukin-1 receptor-associated kinase 1;Interleukin-1 receptor-associated kinase 1;Interleukin-1 receptor-associated kinase 1;Isoform 2 of Interleukin-1 receptor-associated kinase 1;Interleukin-1 receptor-associated kinase 1	B1AUW6_MOUSE;B1AUW9_MOUSE;IRAK1_MOUSE;IRAK1_MOUSE;Q8BR10_MOUSE	0%;0%;0%;0%-2;0%	NaN	NaN
MOCK	1	B1AUX5;B1AUY2;B1AUY3;D6RFT8;E9PYS6;E9Q4R3;Q3TE27;Q80Z68	Rho GTPase-activating protein 4	B1AUX5_MOUSE;B1AUY2_MOUSE;B1AUY3_MOUSE;D6RFT8_MOUSE;E9PYS6_MOUSE;E9Q4R3_MOUSE;Q3TE27_MOUSE;Q80Z68_MOUSE	0%;0%;0%;0%;0%;0%;0%;0%	7.68848e-07	NaN
MOCK	1	B1AVU1;Q922R0	cAMP-dependent protein kinase catalytic subunit PRKX	B1AVU1_MOUSE;PRKX_MOUSE	0%;0%	9.51216e-06	NaN
MOCK	1	B1AWE0;Q6PFA2	Clathrin light chain	B1AWE0_MOUSE;Q6PFA2_MOUSE	0%;0%	7.68848e-07	NaN
MOCK	1	B1AWE0;Q6PFA2	Clathrin light chain	B1AWE0_MOUSE;Q6PFA2_MOUSE	0%;0%	NaN	NaN
MOCK	1	B1AX39;E0CY20;E9Q193	Zinc finger CCHC domain-containing protein 7;Zinc finger CCHC domain-containing protein 7;Zinc finger CCHC domain-containing protein 7 (Fragment)	ZCHC7_MOUSE;E0CY20_MOUSE;E9Q193_MOUSE	0%;0%;0%	8.62931e-07	NaN
MOCK	1	B1AXD8	Akirin-2	AKIR2_MOUSE	0	7.68848e-07	NaN
MOCK	1	B1AXJ1;Q3U3N6	AP-4 complex accessory subunit Tepsin	B1AXJ1_MOUSE;AP4AT_MOUSE	0%;0%	1.00483e-05	NaN
MOCK	1	B1AXN9;P18654	Non-specific serine/threonine protein kinase;Ribosomal protein S6 kinase alpha-3	B1AXN9_MOUSE;KS6A3_MOUSE	0%;0%	7.68848e-07	NaN
MOCK	1	B1AXN9;P18654	Non-specific serine/threonine protein kinase;Ribosomal protein S6 kinase alpha-3	B1AXN9_MOUSE;KS6A3_MOUSE	0%;0%	NaN	NaN
MOCK	1	B1AXS7;B1AXS8;Q9JLM4	Zinc finger MYM-type protein 3	B1AXS7_MOUSE;B1AXS8_MOUSE;ZMYM3_MOUSE	0%;0%;0%	7.68848e-07	NaN
MOCK	1	B1AY10	Transcriptional repressor NF-X1	NFX1_MOUSE	0	1.09964e-06	NaN
MOCK	1	B1AY13;E9PV45	Ubiquitin carboxyl-terminal hydrolase 24	UBP24_MOUSE;E9PV45_MOUSE	0%;0%	7.68848e-07	NaN
MOCK	1	B1AYU4;B1AYU7;Q8C5N3;Q8C5N3-2	Pre-mRNA-splicing factor CWC22 homolog;Pre-mRNA-splicing factor CWC22 homolog;Pre-mRNA-splicing factor CWC22 homolog;Isoform 2 of Pre-mRNA-splicing factor CWC22 homolog	B1AYU4_MOUSE;B1AYU7_MOUSE;CWC22_MOUSE;CWC22_MOUSE	0%;0%;0%;0%-2	7.68848e-07	NaN
MOCK	1	B1AZ46;Q8BKX1;Q8BKX1-2;Q8BKX1-3;Q8BKX1-4	Brain-specific angiogenesis inhibitor 1-associated protein 2;Brain-specific angiogenesis inhibitor 1-associated protein 2;Isoform 2 of Brain-specific angiogenesis inhibitor 1-associated protein 2;Isoform 3 of Brain-specific angiogenesis inhibitor 1-associated protein 2;Isoform 4 of Brain-specific angiogenesis inhibitor 1-associated protein 2	B1AZ46_MOUSE;BAIP2_MOUSE;BAIP2_MOUSE;BAIP2_MOUSE;BAIP2_MOUSE	0%;0%;0%-2;0%-3;0%-4	8.38534e-07	NaN
MOCK	1	B1AZI6	THO complex subunit 2	THOC2_MOUSE	0	7.68848e-07	NaN
MOCK	1	B1AZI6	THO complex subunit 2	THOC2_MOUSE	0	NaN	NaN
MOCK	1	B1AZP2;B1AZP2-3;B7ZNS2	Disks large-associated protein 4;Isoform 3 of Disks large-associated protein 4;Disks large-associated protein 4	DLGP4_MOUSE;DLGP4_MOUSE;B7ZNS2_MOUSE	0%;0%-3;0%	7.68848e-07	NaN
MOCK	1	B1AZP2;B1AZP2-3;B7ZNS2	Disks large-associated protein 4;Isoform 3 of Disks large-associated protein 4;Disks large-associated protein 4	DLGP4_MOUSE;DLGP4_MOUSE;B7ZNS2_MOUSE	0%;0%-3;0%	NaN	NaN
MOCK	1	B1B0E8;Q62377;Q64707	U2 small nuclear ribonucleoprotein auxiliary factor 35 kDa subunit-related protein 2;U2 small nuclear ribonucleoprotein auxiliary factor 35 kDa subunit-related protein 2;U2 small nuclear ribonucleoprotein auxiliary factor 35 kDa subunit-related protein 1	B1B0E8_MOUSE;U2AFM_MOUSE;U2AFL_MOUSE	0%;0%;0%	7.68848e-07	NaN
MOCK	1	B1B0F6;Q3TIV9;Q8BW87;Q9DB50	AP complex subunit sigma (Fragment);AP complex subunit sigma;AP complex subunit sigma;AP-1 complex subunit sigma-2	B1B0F6_MOUSE;Q3TIV9_MOUSE;Q8BW87_MOUSE;AP1S2_MOUSE	0%;0%;0%;0%	1.36965e-05	NaN
MOCK	1	B1B1D8;Q9D773	39S ribosomal protein L2, mitochondrial;39S ribosomal protein L2, mitochondrial	B1B1D8_MOUSE;RM02_MOUSE	0%;0%	7.68848e-07	NaN
MOCK	1	B1B1D8;Q9D773	39S ribosomal protein L2, mitochondrial;39S ribosomal protein L2, mitochondrial	B1B1D8_MOUSE;RM02_MOUSE	0%;0%	NaN	NaN
MOCK	1	B1PSD9;B2KF57;B2KF84;E9PVU7;F6QFD1;Q01063;Q01063-2	Phosphodiesterase;Phosphodiesterase (Fragment);Phosphodiesterase;Phosphodiesterase;Phosphodiesterase (Fragment);cAMP-specific 3',5'-cyclic phosphodiesterase 4D;Isoform 9 of cAMP-specific 3',5'-cyclic phosphodiesterase 4D	B1PSD9_MOUSE;B2KF57_MOUSE;B2KF84_MOUSE;E9PVU7_MOUSE;F6QFD1_MOUSE;PDE4D_MOUSE;PDE4D_MOUSE	0%;0%;0%;0%;0%;0%;0%-2_Decoy	NaN	NaN
MOCK	1	B1Q2W7;D3YZK4;Q80UV9;Q80UV9-3	Transcription initiation factor TFIID subunit;Transcription initiation factor TFIID subunit;Transcription initiation factor TFIID subunit 1;Isoform 3 of Transcription initiation factor TFIID subunit 1	B1Q2W7_MOUSE;D3YZK4_MOUSE;TAF1_MOUSE;TAF1_MOUSE	0%;0%;0%;0%-3	7.68848e-07	NaN
MOCK	1	B1Q2W7;D3YZK4;Q80UV9;Q80UV9-3	Transcription initiation factor TFIID subunit;Transcription initiation factor TFIID subunit;Transcription initiation factor TFIID subunit 1;Isoform 3 of Transcription initiation factor TFIID subunit 1	B1Q2W7_MOUSE;D3YZK4_MOUSE;TAF1_MOUSE;TAF1_MOUSE	0%;0%;0%;0%-3_Decoy	NaN	NaN
MOCK	1	B2C3G8;P42230	Signal transducer and activator of transcription;Signal transducer and activator of transcription 5A	B2C3G8_MOUSE;STA5A_MOUSE	0%;0%	7.68848e-07	NaN
MOCK	1	B2KF50	UHRF1 (ICBP90)-binding protein 1	B2KF50_MOUSE	0	2.3188e-05	NaN
MOCK	1	B2LVG5;B2LVG6;E0CXT7	Cleavage and polyadenylation specific factor 4 isoform 1;Cleavage and polyadenylation specific factor 4 isoform 2;Cleavage and polyadenylation-specificity factor subunit 4	B2LVG5_MOUSE;B2LVG6_MOUSE;E0CXT7_MOUSE	0%;0%;0%	7.68848e-07	NaN
MOCK	1	B2LVG5;B2LVG6;E0CXT7	Cleavage and polyadenylation specific factor 4 isoform 1;Cleavage and polyadenylation specific factor 4 isoform 2;Cleavage and polyadenylation-specificity factor subunit 4	B2LVG5_MOUSE;B2LVG6_MOUSE;E0CXT7_MOUSE	0%;0%;0%	NaN	NaN
MOCK	1	B2M1R6	Heterogeneous nuclear ribonucleoprotein K	B2M1R6_MOUSE	0	7.68848e-07	NaN
MOCK	1	B2M1R6	Heterogeneous nuclear ribonucleoprotein K	B2M1R6_MOUSE	0	NaN	NaN
MOCK	1	B2M1R7;Q61990;Q61990-3	Poly(rC)-binding protein 2;Poly(rC)-binding protein 2;Isoform 3 of Poly(rC)-binding protein 2	B2M1R7_MOUSE;PCBP2_MOUSE;PCBP2_MOUSE	0%;0%;0%-3	7.68848e-07	NaN
MOCK	1	B2M1R7;Q61990;Q61990-3	Poly(rC)-binding protein 2;Poly(rC)-binding protein 2;Isoform 3 of Poly(rC)-binding protein 2	B2M1R7_MOUSE;PCBP2_MOUSE;PCBP2_MOUSE	0%;0%;0%-3_Decoy	NaN	NaN
MOCK	1	B2RQ56;G5E8D8;Q2VPU4;Q2VPU4-2	MLX-interacting protein;MLX-interacting protein;MLX-interacting protein;Isoform 2 of MLX-interacting protein	B2RQ56_MOUSE;G5E8D8_MOUSE;MLXIP_MOUSE;MLXIP_MOUSE	0%;0%;0%;0%-2	7.68848e-07	NaN
MOCK	1	B2RQ57;F8VQH0;Q4JIM5	Tyrosine-protein kinase;Tyrosine-protein kinase;Tyrosine-protein kinase ABL2	B2RQ57_MOUSE;F8VQH0_MOUSE;ABL2_MOUSE	0%;0%;0%	2.03419e-06	NaN
MOCK	1	B2RQ71;B7ZMZ7;E9PWR4	Dip2c protein;Dip2c protein;Disco-interacting protein 2 homolog C	B2RQ71_MOUSE;B7ZMZ7_MOUSE;E9PWR4_MOUSE	0%;0%;0%	7.68848e-07	NaN
MOCK	1	B2RQC6;E9QAI5	CAD protein	PYR1_MOUSE;E9QAI5_MOUSE	0%;0%	7.68848e-07	NaN
MOCK	1	B2RQC6;E9QAI5	CAD protein	PYR1_MOUSE;E9QAI5_MOUSE	0%;0%	NaN	NaN
MOCK	1	B2RQE8	Rho GTPase-activating protein 42	RHG42_MOUSE	0	7.68848e-07	NaN
MOCK	1	B2RQG2	PHD finger protein 3	B2RQG2_MOUSE	0	8.36914e-07	NaN
MOCK	1	B2RQR2;D3YUX2;Q8VBX6;Q8VBX6-2;Q8VBX6-4	Mpdz protein;Multiple PDZ domain protein;Multiple PDZ domain protein;Isoform 2 of Multiple PDZ domain protein;Isoform 4 of Multiple PDZ domain protein	B2RQR2_MOUSE;D3YUX2_MOUSE;MPDZ_MOUSE;MPDZ_MOUSE;MPDZ_MOUSE	0%;0%;0%;0%-2;0%-4	1.07297e-06	NaN
MOCK	1	B2RQS1	Striatin-3	B2RQS1_MOUSE	0	7.68848e-07	NaN
MOCK	1	B2RQY6;P10404;P11370	BC035947 protein;MLV-related proviral Env polyprotein;Retrovirus-related Env polyprotein from Fv-4 locus	B2RQY6_MOUSE;ENV1_MOUSE;ENV2_MOUSE	0%;0%;0%	3.91627e-06	NaN
MOCK	1	B2RR82;E9QNG1;Q9Z0R6;Q9Z0R6-2	Intersectin-2;Intersectin-2;Intersectin-2;Isoform 2 of Intersectin-2	B2RR82_MOUSE;E9QNG1_MOUSE;ITSN2_MOUSE;ITSN2_MOUSE	0%;0%;0%;0%-2	1.0412e-05	NaN
MOCK	1	B2RR83	3'-5' RNA helicase YTHDC2	YTDC2_MOUSE	0	7.71353e-07	NaN
MOCK	1	B2RRI2;F7CVW0;Q689Z5;Q689Z5-2	Protein strawberry notch homolog 1;Protein strawberry notch homolog 1 (Fragment);Protein strawberry notch homolog 1;Isoform 2 of Protein strawberry notch homolog 1	B2RRI2_MOUSE;F7CVW0_MOUSE;SBNO1_MOUSE;SBNO1_MOUSE	0%;0%;0%;0%-2	8.24113e-07	NaN
MOCK	1	B2RS91	RNA polymerase I-specific transcription initiation factor RRN3	RRN3_MOUSE	0	1.15129e-06	NaN
MOCK	1	B2RSU7;E0CYI9;E9PWI6;Q8CHG3	GRIP and coiled-coil domain containing 2;GRIP and coiled-coil domain-containing protein 2;GRIP and coiled-coil domain-containing protein 2;GRIP and coiled-coil domain-containing protein 2	B2RSU7_MOUSE;E0CYI9_MOUSE;E9PWI6_MOUSE;GCC2_MOUSE	0%;0%;0%;0%	1.09732e-05	NaN
MOCK	1	B2RT41	Zinc finger, C3H1-type-containing	B2RT41_MOUSE	0	3.85826e-06	NaN
MOCK	1	B2RUG9;Q61315;Q61315-3	Adenomatosis polyposis coli;Adenomatous polyposis coli protein;Isoform 3 of Adenomatous polyposis coli protein	B2RUG9_MOUSE;APC_MOUSE;APC_MOUSE	0%;0%;0%-3	7.68848e-07	NaN
MOCK	1	B2RUG9;Q61315;Q61315-3	Adenomatosis polyposis coli;Adenomatous polyposis coli protein;Isoform 3 of Adenomatous polyposis coli protein	B2RUG9_MOUSE;APC_MOUSE;APC_MOUSE	0%;0%;0%-3_Decoy	NaN	NaN
MOCK	1	B2RUJ6;Q5NCJ0;Q5NCJ1	Rap guanine nucleotide exchange factor (GEF) 6	B2RUJ6_MOUSE;Q5NCJ0_MOUSE;Q5NCJ1_MOUSE	0%;0%;0%	7.68848e-07	NaN
MOCK	1	B2RUJ6;Q5NCJ0;Q5NCJ1	Rap guanine nucleotide exchange factor (GEF) 6	B2RUJ6_MOUSE;Q5NCJ0_MOUSE;Q5NCJ1_MOUSE	0%;0%;0%	NaN	NaN
MOCK	1	B2RUP2;B2RUP2-2	Protein unc-13 homolog D;Isoform 2 of Protein unc-13 homolog D	UN13D_MOUSE	0%;0%-2	1.95972e-05	NaN
MOCK	1	B2RVL6	Zinc finger CCHC domain-containing protein 24	ZCH24_MOUSE	0	7.68848e-07	NaN
MOCK	1	B2RWS6	Histone acetyltransferase p300	EP300_MOUSE	0	7.68848e-07	NaN
MOCK	1	B2RXC1	Trafficking protein particle complex subunit 11	TPC11_MOUSE	0	7.70685e-07	NaN
MOCK	1	B2RXC6	DNA-directed RNA polymerase subunit	B2RXC6_MOUSE	0	7.68848e-07	NaN
MOCK	1	B2RXC8	3222402P14Rik protein	B2RXC8_MOUSE	0	7.68848e-07	NaN
MOCK	1	B2RXC8	3222402P14Rik protein	B2RXC8_MOUSE	0	NaN	NaN
MOCK	1	B2RXM5	SEC14-like 5 (S. cerevisiae)	B2RXM5_MOUSE	0	2.97105e-06	NaN
MOCK	1	B2RXP1;Q8BVU0	DISP complex protein LRCH3	B2RXP1_MOUSE;LRCH3_MOUSE	0%;0%	7.68848e-07	NaN
MOCK	1	B2RXP1;Q8BVU0	DISP complex protein LRCH3	B2RXP1_MOUSE;LRCH3_MOUSE	0%;0%	NaN	NaN
MOCK	1	B2RXQ2;B2RXW8	Ppfia1 protein	B2RXQ2_MOUSE;B2RXW8_MOUSE	0%;0%	1.3013e-05	NaN
MOCK	1	B2RXQ2;B2RXW8	Ppfia1 protein	B2RXQ2_MOUSE;B2RXW8_MOUSE	0%;0%	NaN	NaN
MOCK	1	B2RXQ4;B2RXX0;B7ZWK0;P51954	Nek1 protein;Nek1 protein;Nek1 protein;Serine/threonine-protein kinase Nek1	B2RXQ4_MOUSE;B2RXX0_MOUSE;B7ZWK0_MOUSE;NEK1_MOUSE	0%;0%;0%;0%	9.32864e-07	NaN
MOCK	1	B2RXQ4;B2RXX0;B7ZWK0;P51954	Nek1 protein;Nek1 protein;Nek1 protein;Serine/threonine-protein kinase Nek1	B2RXQ4_MOUSE;B2RXX0_MOUSE;B7ZWK0_MOUSE;NEK1_MOUSE	0%;0%;0%;0%	NaN	NaN
MOCK	1	B2RXS3;F8VQ70	S phase cyclin A-associated protein in the ER	B2RXS3_MOUSE;F8VQ70_MOUSE	0%;0%	4.88004e-06	NaN
MOCK	1	B2RXS4	Plexin-B2	PLXB2_MOUSE	0	7.68848e-07	NaN
MOCK	1	B2RXS4	Plexin-B2	PLXB2_MOUSE	0	NaN	NaN
MOCK	1	B2RXX5;E9PX39	A Disintegrin-like and metallopeptidase (Reprolysin type) with thrombospondin type 1 motif, 14;A disintegrin-like and metallopeptidase (reprolysin type) with thrombospondin type 1 motif, 14	B2RXX5_MOUSE;E9PX39_MOUSE	0%;0%	8.1965e-07	NaN
MOCK	1	B2RY56	RNA-binding protein 25	RBM25_MOUSE	0	7.68848e-07	NaN
MOCK	1	B2RY56	RNA-binding protein 25	RBM25_MOUSE	0	NaN	NaN
MOCK	1	B7FAU9;Q8BTM8	Filamin, alpha;Filamin-A	B7FAU9_MOUSE;FLNA_MOUSE	0%;0%	7.68848e-07	NaN
MOCK	1	B7FAU9;Q8BTM8	Filamin, alpha;Filamin-A	B7FAU9_MOUSE;FLNA_MOUSE	0%;0%	NaN	NaN
MOCK	1	B7ZC19;Q8BXQ2	GPI transamidase component PIG-T	B7ZC19_MOUSE;PIGT_MOUSE	0%;0%	7.68848e-07	NaN
MOCK	1	B7ZC21;B7ZC22;O70139	cAMP-dependent protein kinase inhibitor gamma (Fragment);cAMP-dependent protein kinase inhibitor gamma (Fragment);cAMP-dependent protein kinase inhibitor gamma	B7ZC21_MOUSE;B7ZC22_MOUSE;IPKG_MOUSE	0%;0%;0%	7.82433e-07	NaN
MOCK	1	B7ZC21;B7ZC22;O70139	cAMP-dependent protein kinase inhibitor gamma (Fragment);cAMP-dependent protein kinase inhibitor gamma (Fragment);cAMP-dependent protein kinase inhibitor gamma	B7ZC21_MOUSE;B7ZC22_MOUSE;IPKG_MOUSE	0%;0%;0%	NaN	NaN
MOCK	1	B7ZCJ0;B7ZCJ1;Q6DFV3	Rho GTPase-activating protein 21	B7ZCJ0_MOUSE;B7ZCJ1_MOUSE;RHG21_MOUSE	0%;0%;0%	7.68848e-07	NaN
MOCK	1	B7ZCJ0;B7ZCJ1;Q6DFV3	Rho GTPase-activating protein 21	B7ZCJ0_MOUSE;B7ZCJ1_MOUSE;RHG21_MOUSE	0%;0%;0%	NaN	NaN
MOCK	1	B7ZCU0;B7ZCU2;B7ZCU3;B7ZCU4;B7ZCU5;J3QNK8;Q8CBW3;Q8CBW3-2;Q8CBW3-3;Q8CBW3-4;Q8CBW3-5	Abl interactor 1;Abl interactor 1;Abl interactor 1;Abl interactor 1;Abl interactor 1;Abl interactor 1;Abl interactor 1;Isoform 2 of Abl interactor 1;Isoform 3 of Abl interactor 1;Isoform 4 of Abl interactor 1;Isoform 5 of Abl interactor 1	B7ZCU0_MOUSE;B7ZCU2_MOUSE;B7ZCU3_MOUSE;B7ZCU4_MOUSE;B7ZCU5_MOUSE;J3QNK8_MOUSE;ABI1_MOUSE;ABI1_MOUSE;ABI1_MOUSE;ABI1_MOUSE;ABI1_MOUSE	0%;0%;0%;0%;0%;0%;0%;0%-2;0%-3;0%-4;0%-5	1.61761e-06	NaN
MOCK	1	B7ZMP1	Xaa-Pro aminopeptidase 3	XPP3_MOUSE	0	5.73929e-06	NaN
MOCK	1	B7ZN40;Q8BGR6	ADP-ribosylation factor-like protein 15	B7ZN40_MOUSE;ARL15_MOUSE	0%;0%	2.5695e-06	NaN
MOCK	1	B7ZNA5;D3YY34;Q8CHP6	Phc3 protein;Polyhomeotic-like protein 3;Polyhomeotic-like protein 3	B7ZNA5_MOUSE;D3YY34_MOUSE;PHC3_MOUSE	0%;0%;0%	7.71346e-07	NaN
MOCK	1	B7ZNG0;B7ZNG0-2;E9QMU1;J3QNW9	Kinesin-like protein KIF7;Isoform 2 of Kinesin-like protein KIF7;Kinesin-like protein KIF7;Kinesin-like protein KIF7	KIF7_MOUSE;KIF7_MOUSE;E9QMU1_MOUSE;J3QNW9_MOUSE	0%;0%-2;0%;0%	7.68848e-07	NaN
MOCK	1	B7ZNL2;Q78ZA7	Nap1l4 protein;Nucleosome assembly protein 1-like 4	B7ZNL2_MOUSE;NP1L4_MOUSE	0%;0%	7.68848e-07	NaN
MOCK	1	B7ZNL2;Q78ZA7	Nap1l4 protein;Nucleosome assembly protein 1-like 4	B7ZNL2_MOUSE;NP1L4_MOUSE	0%;0%	NaN	NaN
MOCK	1	B7ZNL9;F8VQE6	TatD DNase domain-containing 2	B7ZNL9_MOUSE;F8VQE6_MOUSE	0%;0%	7.68848e-07	NaN
MOCK	1	B7ZNL9;F8VQE6	TatD DNase domain-containing 2	B7ZNL9_MOUSE;F8VQE6_MOUSE	0%;0%	NaN	NaN
MOCK	1	B7ZNP3;Q3V4B5	COMM domain-containing protein 6	B7ZNP3_MOUSE;COMD6_MOUSE	0%;0%	4.46645e-05	NaN
MOCK	1	B7ZP47;Q65Z40	Wapal protein;Wings apart-like protein homolog	B7ZP47_MOUSE;WAPL_MOUSE	0%;0%	7.93172e-07	NaN
MOCK	1	B7ZP47;Q65Z40	Wapal protein;Wings apart-like protein homolog	B7ZP47_MOUSE;WAPL_MOUSE	0%;0%	NaN	NaN
MOCK	1	B8JJI2;B8JJI3;Q8CDG5	CREB3 regulatory factor;CREB3 regulatory factor (Fragment);CREB3 regulatory factor	B8JJI2_MOUSE;B8JJI3_MOUSE;CRERF_MOUSE	0%;0%;0%	7.68848e-07	NaN
MOCK	1	B8JK87;Q8K371	Angiomotin-like protein 2	B8JK87_MOUSE;AMOL2_MOUSE	0%;0%	7.68848e-07	NaN
MOCK	1	B8JK87;Q8K371	Angiomotin-like protein 2	B8JK87_MOUSE;AMOL2_MOUSE	0%;0%	NaN	NaN
MOCK	1	B8JKU8;B8JKV0	Antagonist of mitotic exit network 1	B8JKU8_MOUSE;B8JKV0_MOUSE	0%;0%	6.08193e-06	NaN
MOCK	1	B9EHJ3;P39447	Tight junction protein ZO-1	B9EHJ3_MOUSE;ZO1_MOUSE	0%;0%	7.68848e-07	NaN
MOCK	1	B9EHJ3	Tight junction protein ZO-1	B9EHJ3_MOUSE	0	NaN	NaN
MOCK	1	B9EHK9	Very-long-chain (3R)-3-hydroxyacyl-CoA dehydratase	B9EHK9_MOUSE	0	7.68848e-07	NaN
MOCK	1	B9EHK9	Very-long-chain (3R)-3-hydroxyacyl-CoA dehydratase	B9EHK9_MOUSE	0	NaN	NaN
MOCK	1	B9EIX2;Q80U49	AW555464 protein;Centrosomal protein of 170 kDa protein B	B9EIX2_MOUSE;C170B_MOUSE	0%;0%	1.0021e-05	NaN
MOCK	1	B9EJ80	PDZ domain-containing protein 8	PDZD8_MOUSE	0	9.50337e-06	NaN
MOCK	1	B9EJA3;E9PVW8;E9Q7I7;G3UWK6;G3UX60;G3UY75;G3UYU6;Q64487;Q64487-1;Q64487-10;Q64487-11;Q64487-12;Q64487-5;Q64487-6;Q64487-7;Q64487-8;Q64487-9	Protein tyrosine phosphatase, receptor type, D;Receptor-type tyrosine-protein phosphatase delta;Receptor-type tyrosine-protein phosphatase delta;Receptor-type tyrosine-protein phosphatase delta;Receptor-type tyrosine-protein phosphatase delta;Receptor-type tyrosine-protein phosphatase delta;Receptor-type tyrosine-protein phosphatase delta;Receptor-type tyrosine-protein phosphatase delta;Isoform C…	B9EJA3_MOUSE;E9PVW8_MOUSE;E9Q7I7_MOUSE;G3UWK6_MOUSE;G3UX60_MOUSE;G3UY75_MOUSE;G3UYU6_MOUSE;PTPRD_MOUSE;PTPRD_MOUSE;PTPRD_MOUSE;PTPRD_MOUSE;PTPRD_MOUSE;PTPRD_MOUSE;PTPRD_MOUSE;PTPRD_MOUSE;PTPRD_MOUSE;PTPRD_MOUSE	0%;0%;0%;0%;0%;0%;0%;0%;0%-1;0%-10;0%-11;0%-12;0%-5;0%-6;0%-7;0%-8;0%-9	7.68848e-07	NaN
MOCK	1	B9EJR8	Dynein assembly factor 5, axonemal	DAAF5_MOUSE	0	7.68848e-07	NaN
MOCK	1	B9EJR8	Dynein assembly factor 5, axonemal	DAAF5_MOUSE	0	NaN	NaN
MOCK	1	B9EKF4;F6QAV8;G5E8L5	Zinc finger protein 777;Zinc finger protein 777 (Fragment);Zinc finger protein 777	B9EKF4_MOUSE;F6QAV8_MOUSE;G5E8L5_MOUSE	0%;0%;0%	7.68848e-07	NaN
MOCK	1	B9EKI3;D6RJK7	TATA element modulatory factor	TMF1_MOUSE;D6RJK7_MOUSE	0%;0%	1.05915e-05	NaN
MOCK	1	B9EKJ3;Q80TL7;Q80TL7-2	Mon2 protein;Protein MON2 homolog;Isoform 2 of Protein MON2 homolog	B9EKJ3_MOUSE;MON2_MOUSE;MON2_MOUSE	0%;0%;0%-2	7.68848e-07	NaN
MOCK	1	B9EKS2	Jumonji domain containing 1B	B9EKS2_MOUSE	0	7.68848e-07	NaN
MOCK	1	C0HKD8;C0HKD9	Microfibrillar-associated protein 1A;Microfibrillar-associated protein 1B	MFA1A_MOUSE;MFA1B_MOUSE	0%;0%	7.68848e-07	NaN
MOCK	1	D2EAC2;D2EAC2-2	Zinc finger BED domain-containing protein 6;Isoform 2 of Zinc finger BED domain-containing protein 6	ZBED6_MOUSE	0%;0%-2	7.9559e-07	NaN
MOCK	1	D2EAC2;D2EAC2-2	Zinc finger BED domain-containing protein 6;Isoform 2 of Zinc finger BED domain-containing protein 6	ZBED6_MOUSE	0%;0%-2_Decoy	NaN	NaN
MOCK	1	D3YTK7;Q9R069	Basal cell adhesion molecule (Fragment);Basal cell adhesion molecule	D3YTK7_MOUSE;BCAM_MOUSE	0%;0%	7.68848e-07	NaN
MOCK	1	D3YTK7;Q9R069	Basal cell adhesion molecule (Fragment);Basal cell adhesion molecule	D3YTK7_MOUSE;BCAM_MOUSE	0%;0%	NaN	NaN
MOCK	1	D3YTQ9;P62843	40S ribosomal protein S15	D3YTQ9_MOUSE;RS15_MOUSE	0%;0%	7.68848e-07	NaN
MOCK	1	D3YTQ9;P62843	40S ribosomal protein S15	D3YTQ9_MOUSE;RS15_MOUSE	0%;0%	NaN	NaN
MOCK	1	D3YTR3;Q3UE17;Q3UE17-2	RNA-binding protein MEX3D;RNA-binding protein MEX3D;Isoform 2 of RNA-binding protein MEX3D	D3YTR3_MOUSE;MEX3D_MOUSE;MEX3D_MOUSE	0%;0%;0%-2	7.68848e-07	NaN
MOCK	1	D3YTR5;Q9Z2D8;Q9Z2D8-2	Methyl-CpG-binding domain protein 3;Methyl-CpG-binding domain protein 3;Isoform 2 of Methyl-CpG-binding domain protein 3	D3YTR5_MOUSE;MBD3_MOUSE;MBD3_MOUSE	0%;0%;0%-2	7.68848e-07	NaN
MOCK	1	D3YTR6;Q8R0G7	Protein spinster homolog 1	D3YTR6_MOUSE;SPNS1_MOUSE	0%;0%	7.68848e-07	NaN
MOCK	1	D3YTS1;D3YWT0;D3Z569;Q9R0P6	Signal peptidase complex catalytic subunit SEC11;Signal peptidase complex catalytic subunit SEC11;Signal peptidase complex catalytic subunit SEC11;Signal peptidase complex catalytic subunit SEC11A	D3YTS1_MOUSE;D3YWT0_MOUSE;D3Z569_MOUSE;SC11A_MOUSE	0%;0%;0%;0%	7.68848e-07	NaN
MOCK	1	D3YTT6;D3Z194	Oxysterol-binding protein	D3YTT6_MOUSE;D3Z194_MOUSE	0%;0%	7.68848e-07	NaN
MOCK	1	D3YTU7;Q9CPR7	Suppressor of IKBKE 1	D3YTU7_MOUSE;SIKE1_MOUSE	0%;0%	7.68848e-07	NaN
MOCK	1	D3YTZ7;Q9CR30	Josephin-2	D3YTZ7_MOUSE;JOS2_MOUSE	0%;0%	1.20629e-05	NaN
MOCK	1	D3YU01;D6RCU3;Q8BUL6;Q8BUL6-2	Pleckstrin homology domain-containing family A member 1;Pleckstrin homology domain-containing family A member 1;Pleckstrin homology domain-containing family A member 1;Isoform 2 of Pleckstrin homology domain-containing family A member 1	D3YU01_MOUSE;D6RCU3_MOUSE;PKHA1_MOUSE;PKHA1_MOUSE	0%;0%;0%;0%-2	1.37096e-06	NaN
MOCK	1	D3YU01;D6RCU3;Q8BUL6;Q8BUL6-2	Pleckstrin homology domain-containing family A member 1;Pleckstrin homology domain-containing family A member 1;Pleckstrin homology domain-containing family A member 1;Isoform 2 of Pleckstrin homology domain-containing family A member 1	D3YU01_MOUSE;D6RCU3_MOUSE;PKHA1_MOUSE;PKHA1_MOUSE	0%;0%;0%;0%-2_Decoy	NaN	NaN
MOCK	1	D3YU08	Synaptopodin 2-like protein	D3YU08_MOUSE	0	7.68848e-07	NaN
MOCK	1	D3YU08	Synaptopodin 2-like protein	D3YU08_MOUSE	0	NaN	NaN
MOCK	1	D3YU17;Q8VCM8	Nicalin	D3YU17_MOUSE;NCLN_MOUSE	0%;0%	7.68848e-07	NaN
MOCK	1	D3YU17;Q8VCM8	Nicalin	D3YU17_MOUSE;NCLN_MOUSE	0%;0%	NaN	NaN
MOCK	1	D3YU21;D3YZD6;D3Z6I4;Q921W4;Q921W4-2	Quinone oxidoreductase-like protein 1;Quinone oxidoreductase-like protein 1;Quinone oxidoreductase-like protein 1;Quinone oxidoreductase-like protein 1;Isoform 2 of Quinone oxidoreductase-like protein 1	D3YU21_MOUSE;D3YZD6_MOUSE;D3Z6I4_MOUSE;QORL1_MOUSE;QORL1_MOUSE	0%;0%;0%;0%;0%-2	7.68848e-07	NaN
MOCK	1	D3YU56;E9QP59;Q9WU40;Q9WU40-2	Inner nuclear membrane protein Man1;Inner nuclear membrane protein Man1;Inner nuclear membrane protein Man1;Isoform 2 of Inner nuclear membrane protein Man1	D3YU56_MOUSE;E9QP59_MOUSE;MAN1_MOUSE;MAN1_MOUSE	0%;0%;0%;0%-2	3.68396e-06	NaN
MOCK	1	D3YU56;E9QP59;Q9WU40;Q9WU40-2	Inner nuclear membrane protein Man1;Inner nuclear membrane protein Man1;Inner nuclear membrane protein Man1;Isoform 2 of Inner nuclear membrane protein Man1	D3YU56_MOUSE;E9QP59_MOUSE;MAN1_MOUSE;MAN1_MOUSE	0%;0%;0%;0%-2_Decoy	NaN	NaN
MOCK	1	D3YU58;Q9WVM3	Anaphase-promoting complex subunit 7	D3YU58_MOUSE;APC7_MOUSE	0%;0%	7.68848e-07	NaN
MOCK	1	D3YU58;Q9WVM3	Anaphase-promoting complex subunit 7	D3YU58_MOUSE;APC7_MOUSE	0%;0%	NaN	NaN
MOCK	1	D3YU69;D6RDR0;D6REU4;D6RHA0;Q3TWZ5;Q8K2W3;Q8K2W3-2	Thioredoxin domain-containing protein 11;Thioredoxin domain-containing protein 11;Thioredoxin domain-containing protein 11;Thioredoxin domain-containing protein 11;Thioredoxin domain-containing protein 11;Thioredoxin domain-containing protein 11;Isoform 2 of Thioredoxin domain-containing protein 11	D3YU69_MOUSE;D6RDR0_MOUSE;D6REU4_MOUSE;D6RHA0_MOUSE;Q3TWZ5_MOUSE;TXD11_MOUSE;TXD11_MOUSE	0%;0%;0%;0%;0%;0%;0%-2	1.02753e-05	NaN
MOCK	1	D3YU97	Protein scribble homolog (Fragment)	D3YU97_MOUSE	0	8.7248e-07	NaN
MOCK	1	D3YUE9;D3YWJ9;Q69Z89;Q69Z89-2;Q69Z89-4;Q69Z89-5	Ras-associating and dilute domain-containing protein (Fragment);Ras-associating and dilute domain-containing protein;Ras-associating and dilute domain-containing protein;Isoform 2 of Ras-associating and dilute domain-containing protein;Isoform 4 of Ras-associating and dilute domain-containing protein;Isoform 5 of Ras-associating and dilute domain-containing protein	D3YUE9_MOUSE;D3YWJ9_MOUSE;RADIL_MOUSE;RADIL_MOUSE;RADIL_MOUSE;RADIL_MOUSE	0%;0%;0%;0%-2;0%-4;0%-5	4.30148e-05	NaN
MOCK	1	D3YUE9;D3YWJ9;Q69Z89;Q69Z89-2;Q69Z89-4;Q69Z89-5	Ras-associating and dilute domain-containing protein (Fragment);Ras-associating and dilute domain-containing protein;Ras-associating and dilute domain-containing protein;Isoform 2 of Ras-associating and dilute domain-containing protein;Isoform 4 of Ras-associating and dilute domain-containing protein;Isoform 5 of Ras-associating and dilute domain-containing protein	D3YUE9_MOUSE;D3YWJ9_MOUSE;RADIL_MOUSE;RADIL_MOUSE;RADIL_MOUSE;RADIL_MOUSE	0%;0%;0%;0%-2;0%-4;0%-5_Decoy	NaN	NaN
MOCK	1	D3YUF3;D3YUF4;E9PXE1;E9PXE2;E9PY12;E9PY13;E9Q863;E9QPM7;F6VR53;G3UX72;G3UXP9;G3UYM8;Q64096	Guanine nucleotide exchange factor DBS (Fragment);Guanine nucleotide exchange factor DBS;Guanine nucleotide exchange factor DBS;Guanine nucleotide exchange factor DBS;Guanine nucleotide exchange factor DBS;Guanine nucleotide exchange factor DBS;Guanine nucleotide exchange factor DBS;Guanine nucleotide exchange factor DBS;Guanine nucleotide exchange factor DBS (Fragment);Guanine nucleotide exchang…	D3YUF3_MOUSE;D3YUF4_MOUSE;E9PXE1_MOUSE;E9PXE2_MOUSE;E9PY12_MOUSE;E9PY13_MOUSE;E9Q863_MOUSE;E9QPM7_MOUSE;F6VR53_MOUSE;G3UX72_MOUSE;G3UXP9_MOUSE;G3UYM8_MOUSE;MCF2L_MOUSE	0%;0%;0%;0%;0%;0%;0%;0%;0%;0%;0%;0%;0%	4.30119e-05	NaN
MOCK	1	D3YUF5;P97343	Serine/threonine-protein kinase Kist	D3YUF5_MOUSE;UHMK1_MOUSE	0%;0%	9.35777e-06	NaN
MOCK	1	D3YUF5;P97343	Serine/threonine-protein kinase Kist	D3YUF5_MOUSE;UHMK1_MOUSE	0%;0%	NaN	NaN
MOCK	1	D3YUJ1;Q9CY62;S4R2J5	E3 ubiquitin-protein ligase RNF181	D3YUJ1_MOUSE;RN181_MOUSE;S4R2J5_MOUSE	0%;0%;0%	7.68848e-07	NaN
MOCK	1	D3YUM1;Q91YT0	NADH dehydrogenase [ubiquinone] flavoprotein 1, mitochondrial;NADH dehydrogenase [ubiquinone] flavoprotein 1, mitochondrial	D3YUM1_MOUSE;NDUV1_MOUSE	0%;0%	7.68848e-07	NaN
MOCK	1	D3YUN3;F6QC77;Q9WUZ5	Troponin I, slow skeletal muscle;Troponin I, slow skeletal muscle (Fragment);Troponin I, slow skeletal muscle	D3YUN3_MOUSE;F6QC77_MOUSE;TNNI1_MOUSE	0%;0%;0%	7.68848e-07	NaN
MOCK	1	D3YUN3;F6QC77;Q9WUZ5	Troponin I, slow skeletal muscle;Troponin I, slow skeletal muscle (Fragment);Troponin I, slow skeletal muscle	D3YUN3_MOUSE;F6QC77_MOUSE;TNNI1_MOUSE	0%;0%;0%	NaN	NaN
MOCK	1	D3YUP0;F8WI64;Q0P5W1;Q0P5W1-3	Vacuolar protein sorting-associated protein 8 homolog;Vacuolar protein sorting-associated protein 8 homolog;Vacuolar protein sorting-associated protein 8 homolog;Isoform 3 of Vacuolar protein sorting-associated protein 8 homolog	D3YUP0_MOUSE;F8WI64_MOUSE;VPS8_MOUSE;VPS8_MOUSE	0%;0%;0%;0%-3	7.68848e-07	NaN
MOCK	1	D3YUP0;F8WI64;Q0P5W1;Q0P5W1-3	Vacuolar protein sorting-associated protein 8 homolog;Vacuolar protein sorting-associated protein 8 homolog;Vacuolar protein sorting-associated protein 8 homolog;Isoform 3 of Vacuolar protein sorting-associated protein 8 homolog	D3YUP0_MOUSE;F8WI64_MOUSE;VPS8_MOUSE;VPS8_MOUSE	0%;0%;0%;0%-3_Decoy	NaN	NaN
MOCK	1	D3YUP1;Q9WVG6;Q9WVG6-2	Histone-arginine methyltransferase CARM1;Histone-arginine methyltransferase CARM1;Isoform 2 of Histone-arginine methyltransferase CARM1	D3YUP1_MOUSE;CARM1_MOUSE;CARM1_MOUSE	0%;0%;0%-2	1.27467e-06	NaN
MOCK	1	D3YUS5;E9PW37	RAS protein activator-like 2	D3YUS5_MOUSE;E9PW37_MOUSE	0%;0%	1.35185e-06	NaN
MOCK	1	D3YUS5;E9PW37	RAS protein activator-like 2	D3YUS5_MOUSE;E9PW37_MOUSE	0%;0%	NaN	NaN
MOCK	1	D3YUV1;Q99J45	Nuclear receptor-binding protein	D3YUV1_MOUSE;NRBP_MOUSE	0%;0%	7.84704e-07	NaN
MOCK	1	D3YUV1;Q99J45	Nuclear receptor-binding protein	D3YUV1_MOUSE;NRBP_MOUSE	0%;0%	NaN	NaN
MOCK	1	D3YUW8;D3YUX1;Q0VGT3;Q8BZH4	Pogo transposable element with ZNF domain	D3YUW8_MOUSE;D3YUX1_MOUSE;Q0VGT3_MOUSE;POGZ_MOUSE	0%;0%;0%;0%	7.68848e-07	NaN
MOCK	1	D3YUW8;D3YUX1;Q0VGT3;Q8BZH4	Pogo transposable element with ZNF domain	D3YUW8_MOUSE;D3YUX1_MOUSE;Q0VGT3_MOUSE;POGZ_MOUSE	0%;0%;0%;0%	NaN	NaN
MOCK	1	D3YV13;E9Q3J1;Q80V91	Probable E3 ubiquitin-protein ligase DTX3	D3YV13_MOUSE;E9Q3J1_MOUSE;DTX3_MOUSE	0%;0%;0%	9.01795e-06	NaN
MOCK	1	D3YV69;P35279;P35279-2	Ras-related protein Rab-6A;Ras-related protein Rab-6A;Isoform 2 of Ras-related protein Rab-6A	D3YV69_MOUSE;RAB6A_MOUSE;RAB6A_MOUSE	0%;0%;0%-2	1.14088e-05	NaN
MOCK	1	D3YV69;P35279;P35279-2	Ras-related protein Rab-6A;Ras-related protein Rab-6A;Isoform 2 of Ras-related protein Rab-6A	D3YV69_MOUSE;RAB6A_MOUSE;RAB6A_MOUSE	0%;0%;0%-2_Decoy	NaN	NaN
MOCK	1	D3YVF8;D3Z4C3;O88939;O88939-2	Zinc finger and BTB domain-containing protein 7A (Fragment);Zinc finger and BTB domain-containing protein 7A;Zinc finger and BTB domain-containing protein 7A;Isoform 2 of Zinc finger and BTB domain-containing protein 7A	D3YVF8_MOUSE;D3Z4C3_MOUSE;ZBT7A_MOUSE;ZBT7A_MOUSE	0%;0%;0%;0%-2	7.71346e-07	NaN
MOCK	1	D3YVF8;D3Z4C3;O88939;O88939-2	Zinc finger and BTB domain-containing protein 7A (Fragment);Zinc finger and BTB domain-containing protein 7A;Zinc finger and BTB domain-containing protein 7A;Isoform 2 of Zinc finger and BTB domain-containing protein 7A	D3YVF8_MOUSE;D3Z4C3_MOUSE;ZBT7A_MOUSE;ZBT7A_MOUSE	0%;0%;0%;0%-2_Decoy	NaN	NaN
MOCK	1	D3YVK0;E9QL80;Q91YX5	Acyl-CoA:lysophosphatidylglycerol acyltransferase 1 (Fragment);Acyl-CoA:lysophosphatidylglycerol acyltransferase 1;Acyl-CoA:lysophosphatidylglycerol acyltransferase 1	D3YVK0_MOUSE;E9QL80_MOUSE;LGAT1_MOUSE	0%;0%;0%	8.38534e-07	NaN
MOCK	1	D3YVK0;E9QL80;Q91YX5	Acyl-CoA:lysophosphatidylglycerol acyltransferase 1 (Fragment);Acyl-CoA:lysophosphatidylglycerol acyltransferase 1;Acyl-CoA:lysophosphatidylglycerol acyltransferase 1	D3YVK0_MOUSE;E9QL80_MOUSE;LGAT1_MOUSE	0%;0%;0%	NaN	NaN
MOCK	1	D3YVL0;D3Z3E8;E9PW39;P23249	Putative helicase MOV-10	D3YVL0_MOUSE;D3Z3E8_MOUSE;E9PW39_MOUSE;MOV10_MOUSE	0%;0%;0%;0%	7.68848e-07	NaN
MOCK	1	D3YVL0;D3Z3E8;E9PW39;P23249	Putative helicase MOV-10	D3YVL0_MOUSE;D3Z3E8_MOUSE;E9PW39_MOUSE;MOV10_MOUSE	0%;0%;0%;0%	NaN	NaN
MOCK	1	D3YVM8;O55102	Biogenesis of lysosome-related organelles complex 1 subunit 1	D3YVM8_MOUSE;BL1S1_MOUSE	0%;0%	7.80106e-07	NaN
MOCK	1	D3YVQ6;P35292	Ras-related protein Rab-17 (Fragment);Ras-related protein Rab-17	D3YVQ6_MOUSE;RAB17_MOUSE	0%;0%	7.68848e-07	NaN
MOCK	1	D3YVS1	Smoothelin	D3YVS1_MOUSE	0	4.36244e-06	NaN
MOCK	1	D3YVU0;P62069	Ubiquitin carboxyl-terminal hydrolase 46	D3YVU0_MOUSE;UBP46_MOUSE	0%;0%	7.68848e-07	NaN
MOCK	1	D3YVU1;Q99LG0	Ubiquitinyl hydrolase 1;Ubiquitin carboxyl-terminal hydrolase 16	D3YVU1_MOUSE;UBP16_MOUSE	0%;0%	1.20477e-06	NaN
MOCK	1	D3YVW2;Q8BXA1	Golgi integral membrane protein 4	D3YVW2_MOUSE;GOLI4_MOUSE	0%;0%	1.25546e-06	NaN
MOCK	1	D3YVY9;Q14AI0	DNA replication and sister chromatid cohesion 1;Sister chromatid cohesion protein DCC1	D3YVY9_MOUSE;DCC1_MOUSE	0%;0%	2.32774e-05	NaN
MOCK	1	D3YVY9;Q14AI0	DNA replication and sister chromatid cohesion 1;Sister chromatid cohesion protein DCC1	D3YVY9_MOUSE;DCC1_MOUSE	0%;0%	NaN	NaN
MOCK	1	D3YW96;E9PW49;Q571F5;Q571F5-2;Q571F5-3	SPRY domain-containing SOCS box protein 3;SPRY domain-containing SOCS box protein 3;SPRY domain-containing SOCS box protein 3;Isoform 2 of SPRY domain-containing SOCS box protein 3;Isoform 3 of SPRY domain-containing SOCS box protein 3	D3YW96_MOUSE;E9PW49_MOUSE;SPSB3_MOUSE;SPSB3_MOUSE;SPSB3_MOUSE	0%;0%;0%;0%-2;0%-3	7.68848e-07	NaN
MOCK	1	D3YW97;H7BWZ1;P61961	Ubiquitin-fold modifier 1	D3YW97_MOUSE;H7BWZ1_MOUSE;UFM1_MOUSE	0%;0%;0%	1.56988e-06	NaN
MOCK	1	D3YWC9;F7D291;Q6P9S0	Protein MTSS 2;Protein MTSS 2 (Fragment);Protein MTSS 2	D3YWC9_MOUSE;F7D291_MOUSE;MTSS2_MOUSE	0%;0%;0%	0.000156379	NaN
MOCK	1	D3YWH4;D3Z6X7;Q9DBU0	Transmembrane 9 superfamily member (Fragment);Transmembrane 9 superfamily member;Transmembrane 9 superfamily member 1	D3YWH4_MOUSE;D3Z6X7_MOUSE;TM9S1_MOUSE	0%;0%;0%	7.68848e-07	NaN
MOCK	1	D3YWM4;Q91ZA3	Propionyl-CoA carboxylase alpha chain, mitochondrial (Fragment);Propionyl-CoA carboxylase alpha chain, mitochondrial	D3YWM4_MOUSE;PCCA_MOUSE	0%;0%	3.70477e-05	NaN
MOCK	1	D3YWM8;K3W4S5;O35464;O35464-2;O35464-3	Semaphorin-6A;Semaphorin-6A;Semaphorin-6A;Isoform 2 of Semaphorin-6A;Isoform 3 of Semaphorin-6A	D3YWM8_MOUSE;K3W4S5_MOUSE;SEM6A_MOUSE;SEM6A_MOUSE;SEM6A_MOUSE	0%;0%;0%;0%-2;0%-3	6.77507e-06	NaN
MOCK	1	D3YWN5;D6RIL3;E9Q8C9;E9QM16;G5E8R5;Q91YK0;Q91YK0-2;Q91YK0-3	Leucine-rich repeat-containing protein 49;Leucine-rich repeat-containing protein 49;Leucine-rich repeat-containing protein 49;Leucine-rich repeat-containing protein 49;Leucine-rich repeat-containing protein 49;Leucine-rich repeat-containing protein 49;Isoform 2 of Leucine-rich repeat-containing protein 49;Isoform 3 of Leucine-rich repeat-containing protein 49	D3YWN5_MOUSE;D6RIL3_MOUSE;E9Q8C9_MOUSE;E9QM16_MOUSE;G5E8R5_MOUSE;LRC49_MOUSE;LRC49_MOUSE;LRC49_MOUSE	0%;0%;0%;0%;0%;0%;0%-2;0%-3	7.68848e-07	NaN
MOCK	1	D3YWS3;Q9JJV2;Q9JJV2-2;Q9JJV2-3	Profilin;Profilin-2;Isoform 2 of Profilin-2;Isoform 3 of Profilin-2	D3YWS3_MOUSE;PROF2_MOUSE;PROF2_MOUSE;PROF2_MOUSE	0%;0%;0%-2;0%-3	1.10739e-06	NaN
MOCK	1	D3YWS8	Leukocyte receptor cluster member 8 homolog	D3YWS8_MOUSE	0	7.68848e-07	NaN
MOCK	1	D3YWT1;D3Z3N4	Heterogeneous nuclear ribonucleoprotein H3	D3YWT1_MOUSE;D3Z3N4_MOUSE	0%;0%	7.68848e-07	NaN
MOCK	1	D3YWX2	YLP motif-containing protein 1	D3YWX2_MOUSE	0	7.68848e-07	NaN
MOCK	1	D3YWX2	YLP motif-containing protein 1	D3YWX2_MOUSE	0	NaN	NaN
MOCK	1	D3YWY6;D3Z5S0;E9Q0V4;P63030	Mitochondrial pyruvate carrier;Mitochondrial pyruvate carrier;Mitochondrial pyruvate carrier;Mitochondrial pyruvate carrier 1	D3YWY6_MOUSE;D3Z5S0_MOUSE;E9Q0V4_MOUSE;MPC1_MOUSE	0%;0%;0%;0%	7.68848e-07	NaN
MOCK	1	D3YX08;D3Z0I8;D3Z3Z2;D3Z7P2;Q3UBX0	Transmembrane protein 109;Transmembrane protein 109 (Fragment);Transmembrane protein 109 (Fragment);Transmembrane protein 109 (Fragment);Transmembrane protein 109	D3YX08_MOUSE;D3Z0I8_MOUSE;D3Z3Z2_MOUSE;D3Z7P2_MOUSE;TM109_MOUSE	0%;0%;0%;0%;0%	7.68848e-07	NaN
MOCK	1	D3YX14;P35639	DNA damage-inducible transcript 3 protein (Fragment);DNA damage-inducible transcript 3 protein	D3YX14_MOUSE;DDIT3_MOUSE	0%;0%	7.68848e-07	NaN
MOCK	1	D3YX14;P35639	DNA damage-inducible transcript 3 protein (Fragment);DNA damage-inducible transcript 3 protein	D3YX14_MOUSE;DDIT3_MOUSE	0%;0%	NaN	NaN
MOCK	1	D3YX27;Q9JIY5	Serine protease HTRA2, mitochondrial;Serine protease HTRA2, mitochondrial	D3YX27_MOUSE;HTRA2_MOUSE	0%;0%	7.68848e-07	NaN
MOCK	1	D3YX27;Q9JIY5	Serine protease HTRA2, mitochondrial;Serine protease HTRA2, mitochondrial	D3YX27_MOUSE;HTRA2_MOUSE	0%;0%	NaN	NaN
MOCK	1	D3YX85;E9PX52;Q7SIG6	Arf-GAP with SH3 domain, ANK repeat and PH domain-containing protein 2;Arf-GAP with SH3 domain, ANK repeat and PH domain-containing protein 2;Arf-GAP with SH3 domain, ANK repeat and PH domain-containing protein 2	D3YX85_MOUSE;E9PX52_MOUSE;ASAP2_MOUSE	0%;0%;0%	7.68848e-07	NaN
MOCK	1	D3YXB7;D3YZN4;Q3ULF4	Paraplegin	D3YXB7_MOUSE;D3YZN4_MOUSE;SPG7_MOUSE	0%;0%;0%	7.68848e-07	NaN
MOCK	1	D3YXG2;Q9D997;Q9QZ08	N-acetyl-D-glucosamine kinase	D3YXG2_MOUSE;Q9D997_MOUSE;NAGK_MOUSE	0%;0%;0%	7.97685e-07	NaN
MOCK	1	D3YXG2;Q9D997;Q9QZ08	N-acetyl-D-glucosamine kinase	D3YXG2_MOUSE;Q9D997_MOUSE;NAGK_MOUSE	0%;0%;0%	NaN	NaN
MOCK	1	D3YXK0	Janus kinase and microtubule-interacting protein 2	D3YXK0_MOUSE	0	7.68848e-07	NaN
MOCK	1	D3YXK2;S4R1M2	Scaffold attachment factor B1	SAFB1_MOUSE;S4R1M2_MOUSE	0%;0%	7.68848e-07	NaN
MOCK	1	D3YXK2;S4R1M2	Scaffold attachment factor B1	SAFB1_MOUSE;S4R1M2_MOUSE	0%;0%	NaN	NaN
MOCK	1	D3YXL1;Q9CQA9	Cancer-related nucleoside-triphosphatase homolog	D3YXL1_MOUSE;NTPCR_MOUSE	0%;0%	7.68848e-07	NaN
MOCK	1	D3YXN0	AP complex subunit sigma (Fragment)	D3YXN0_MOUSE	0	7.68848e-07	NaN
MOCK	1	D3YXZ3;Q91YS4	Kinesin light chain	D3YXZ3_MOUSE;Q91YS4_MOUSE	0%;0%	7.68848e-07	NaN
MOCK	1	D3YXZ3;Q91YS4	Kinesin light chain	D3YXZ3_MOUSE;Q91YS4_MOUSE	0%;0%	NaN	NaN
MOCK	1	D3YY41;P42337	Phosphatidylinositol 4,5-bisphosphate 3-kinase catalytic subunit;Phosphatidylinositol 4,5-bisphosphate 3-kinase catalytic subunit alpha isoform	D3YY41_MOUSE;PK3CA_MOUSE	0%;0%	1.65335e-05	NaN
MOCK	1	D3YY48;P12265;Q99KJ6	Beta-glucuronidase	D3YY48_MOUSE;BGLR_MOUSE;Q99KJ6_MOUSE	0%;0%;0%	2.05441e-05	NaN
MOCK	1	D3YYC3;G5E8N3;O88974;O88974-4	Histone-lysine N-methyltransferase SETDB1;Histone-lysine N-methyltransferase SETDB1;Histone-lysine N-methyltransferase SETDB1;Isoform 4 of Histone-lysine N-methyltransferase SETDB1	D3YYC3_MOUSE;G5E8N3_MOUSE;SETB1_MOUSE;SETB1_MOUSE	0%;0%;0%;0%-4	1.11929e-05	NaN
MOCK	1	D3YYC3;G5E8N3;O88974;O88974-4	Histone-lysine N-methyltransferase SETDB1;Histone-lysine N-methyltransferase SETDB1;Histone-lysine N-methyltransferase SETDB1;Isoform 4 of Histone-lysine N-methyltransferase SETDB1	D3YYC3_MOUSE;G5E8N3_MOUSE;SETB1_MOUSE;SETB1_MOUSE	0%;0%;0%;0%-4_Decoy	NaN	NaN
MOCK	1	D3YYD2;Q9D2L9	Protein FAM111A	D3YYD2_MOUSE;F111A_MOUSE	0%;0%	6.08193e-06	NaN
MOCK	1	D3YYD5;D3Z645;Q9QZ88;Q9QZ88-2	Vacuolar protein sorting-associated protein 29 (Fragment);Vacuolar protein sorting-associated protein 29;Vacuolar protein sorting-associated protein 29;Isoform 2 of Vacuolar protein sorting-associated protein 29	D3YYD5_MOUSE;D3Z645_MOUSE;VPS29_MOUSE;VPS29_MOUSE	0%;0%;0%;0%-2	1.77426e-06	NaN
MOCK	1	D3YYD5;D3Z645;Q9QZ88;Q9QZ88-2	Vacuolar protein sorting-associated protein 29 (Fragment);Vacuolar protein sorting-associated protein 29;Vacuolar protein sorting-associated protein 29;Isoform 2 of Vacuolar protein sorting-associated protein 29	D3YYD5_MOUSE;D3Z645_MOUSE;VPS29_MOUSE;VPS29_MOUSE	0%;0%;0%;0%-2_Decoy	NaN	NaN
MOCK	1	D3YYE1;D3Z7M9;F6UFG6;O35381	Acidic leucine-rich nuclear phosphoprotein 32 family member A (Fragment);Acidic leucine-rich nuclear phosphoprotein 32 family member A;Acidic leucine-rich nuclear phosphoprotein 32 family member A (Fragment);Acidic leucine-rich nuclear phosphoprotein 32 family member A	D3YYE1_MOUSE;D3Z7M9_MOUSE;F6UFG6_MOUSE;AN32A_MOUSE	0%;0%;0%;0%	2.42927e-06	NaN
MOCK	1	D3YYE2;Q3UZW7;Q3UZW7-3	Protein-lysine N-methyltransferase EEF2KMT (Fragment);Protein-lysine N-methyltransferase EEF2KMT;Isoform 3 of Protein-lysine N-methyltransferase EEF2KMT	D3YYE2_MOUSE;EF2KT_MOUSE;EF2KT_MOUSE	0%;0%;0%-3	2.70905e-05	NaN
MOCK	1	D3YYH2;Q8VD72;Q8VD72-2	Tetratricopeptide repeat protein 8 (Fragment);Tetratricopeptide repeat protein 8;Isoform 2 of Tetratricopeptide repeat protein 8	D3YYH2_MOUSE;TTC8_MOUSE;TTC8_MOUSE	0%;0%;0%-2	1.10782e-05	NaN
MOCK	1	D3YYI7	Probable E3 ubiquitin-protein ligase RNF217	RN217_MOUSE	0	2.81743e-05	NaN
MOCK	1	D3YYT0;P15116	Cadherin-2	D3YYT0_MOUSE;CADH2_MOUSE	0%;0%	4.71572e-06	NaN
MOCK	1	D3YYT1	Putative oxidoreductase GLYR1	D3YYT1_MOUSE	0	7.68848e-07	NaN
MOCK	1	D3YYT1	Putative oxidoreductase GLYR1	D3YYT1_MOUSE	0	NaN	NaN
MOCK	1	D3YYU6;D3YZR1;D3Z6S3;Q9JHE7	Protein TSSC4 (Fragment);Protein TSSC4 (Fragment);Protein TSSC4 (Fragment);Protein TSSC4	D3YYU6_MOUSE;D3YZR1_MOUSE;D3Z6S3_MOUSE;TSSC4_MOUSE	0%;0%;0%;0%	1.05427e-05	NaN
MOCK	1	D3YYU8	Obscurin-like protein 1	OBSL1_MOUSE	0	7.68848e-07	NaN
MOCK	1	D3YYU8	Obscurin-like protein 1	OBSL1_MOUSE	0	NaN	NaN
MOCK	1	D3YYW8;Q91V81	RNA-binding protein 42	D3YYW8_MOUSE;RBM42_MOUSE	0%;0%	7.68848e-07	NaN
MOCK	1	D3YZ09;Q9CY66;Q9CY66-2;Q9CY66-3	H/ACA ribonucleoprotein complex subunit (Fragment);H/ACA ribonucleoprotein complex subunit 1;Isoform 2 of H/ACA ribonucleoprotein complex subunit 1;Isoform 3 of H/ACA ribonucleoprotein complex subunit 1	D3YZ09_MOUSE;GAR1_MOUSE;GAR1_MOUSE;GAR1_MOUSE	0%;0%;0%-2;0%-3	7.68848e-07	NaN
MOCK	1	D3YZ20;O08740;Q6PI63	DNA-directed RNA polymerase II subunit RPB11	D3YZ20_MOUSE;RPB11_MOUSE;Q6PI63_MOUSE	0%;0%;0%	7.78374e-07	NaN
MOCK	1	D3YZ60;Q9CYZ6	Required for excision 1-B domain-containing protein	D3YZ60_MOUSE;REX1B_MOUSE	0%;0%	7.68848e-07	NaN
MOCK	1	D3YZ60;Q9CYZ6	Required for excision 1-B domain-containing protein	D3YZ60_MOUSE;REX1B_MOUSE	0%;0%	NaN	NaN
MOCK	1	D3YZ61;Q9ES30	Complement C1q tumor necrosis factor-related protein 3	D3YZ61_MOUSE;C1QT3_MOUSE	0%;0%	7.68848e-07	NaN
MOCK	1	D3YZ62;D3Z4J3;Q99104	Unconventional myosin-Va	D3YZ62_MOUSE;D3Z4J3_MOUSE;MYO5A_MOUSE	0%;0%;0%	7.68848e-07	NaN
MOCK	1	D3YZ62;D3Z4J3;Q99104	Unconventional myosin-Va	D3YZ62_MOUSE;D3Z4J3_MOUSE;MYO5A_MOUSE	0%;0%;0%	NaN	NaN
MOCK	1	D3YZ64;D3Z7J5;E9PUA6;Q80UN1	BTB/POZ domain-containing protein KCTD9;BTB/POZ domain-containing protein KCTD9 (Fragment);BTB/POZ domain-containing protein KCTD9;BTB/POZ domain-containing protein KCTD9	D3YZ64_MOUSE;D3Z7J5_MOUSE;E9PUA6_MOUSE;KCTD9_MOUSE	0%;0%;0%;0%	1.78024e-05	NaN
MOCK	1	D3YZ98;E9Q824;E9QLS6;Q6PF93;Q6PF93-2	Phosphatidylinositol 3-kinase catalytic subunit type 3;Phosphatidylinositol 3-kinase catalytic subunit type 3;Phosphatidylinositol 3-kinase catalytic subunit type 3;Phosphatidylinositol 3-kinase catalytic subunit type 3;Isoform 2 of Phosphatidylinositol 3-kinase catalytic subunit type 3	D3YZ98_MOUSE;E9Q824_MOUSE;E9QLS6_MOUSE;PK3C3_MOUSE;PK3C3_MOUSE	0%;0%;0%;0%;0%-2	8.96578e-06	NaN
MOCK	1	D3YZB2;F8WHD8;Q9D2G5;Q9D2G5-2;Q9D2G5-4;Q9D2G5-5;Q9D2G5-6	Synaptojanin-2;Synaptojanin-2;Synaptojanin-2;Isoform 2 of Synaptojanin-2;Isoform 4 of Synaptojanin-2;Isoform 5 of Synaptojanin-2;Isoform 6 of Synaptojanin-2	D3YZB2_MOUSE;F8WHD8_MOUSE;SYNJ2_MOUSE;SYNJ2_MOUSE;SYNJ2_MOUSE;SYNJ2_MOUSE;SYNJ2_MOUSE	0%;0%;0%;0%-2;0%-4;0%-5;0%-6	7.68848e-07	NaN
MOCK	1	D3YZC1;E9Q1J7;Q99MN9	Propionyl-CoA carboxylase beta chain, mitochondrial (Fragment);Propionyl-CoA carboxylase beta chain, mitochondrial;Propionyl-CoA carboxylase beta chain, mitochondrial	D3YZC1_MOUSE;E9Q1J7_MOUSE;PCCB_MOUSE	0%;0%;0%	6.27779e-06	NaN
MOCK	1	D3YZC9	Splicing factor 1	D3YZC9_MOUSE	0	7.68848e-07	NaN
MOCK	1	D3YZC9	Splicing factor 1	D3YZC9_MOUSE	0	NaN	NaN
MOCK	1	D3YZP9	Coiled-coil domain-containing protein 6	CCDC6_MOUSE	0	8.25798e-07	NaN
MOCK	1	D3YZU6;Q9DB32	Hydroxyacylglutathione hydrolase-like protein	D3YZU6_MOUSE;HAGHL_MOUSE	0%;0%	1.3865e-05	NaN
MOCK	1	D3YZV8	Coiled-coil domain-containing protein 8 homolog	CCDC8_MOUSE	0	7.68848e-07	NaN
MOCK	1	D3YZW9;D3Z6T0;E9Q3N0;Q9Z129;Q9Z129-2	ATP-dependent DNA helicase Q1 (Fragment);ATP-dependent DNA helicase Q1 (Fragment);ATP-dependent DNA helicase;ATP-dependent DNA helicase Q1;Isoform Beta of ATP-dependent DNA helicase Q1	D3YZW9_MOUSE;D3Z6T0_MOUSE;E9Q3N0_MOUSE;RECQ1_MOUSE;RECQ1_MOUSE	0%;0%;0%;0%;0%-2	7.68848e-07	NaN
MOCK	1	D3YZZ5;E9Q7G1	Transmembrane p24-trafficking protein 7	D3YZZ5_MOUSE;E9Q7G1_MOUSE	0%;0%	1.16176e-06	NaN
MOCK	1	D3Z041;P41216	Long-chain-fatty-acid--CoA ligase 1	D3Z041_MOUSE;ACSL1_MOUSE	0%;0%	8.92127e-07	NaN
MOCK	1	D3Z065;Q8R087;Q8R087-2	Beta-1,4-galactosyltransferase 7 (Fragment);Beta-1,4-galactosyltransferase 7;Isoform 2 of Beta-1,4-galactosyltransferase 7	D3Z065_MOUSE;B4GT7_MOUSE;B4GT7_MOUSE	0%;0%;0%-2	7.75305e-06	NaN
MOCK	1	D3Z093;D3Z2L3;D3Z7N1;Q8VCM4	Lipoyltransferase 1, mitochondrial (Fragment);Lipoyltransferase 1, mitochondrial (Fragment);Lipoyltransferase 1, mitochondrial (Fragment);Lipoyltransferase 1, mitochondrial	D3Z093_MOUSE;D3Z2L3_MOUSE;D3Z7N1_MOUSE;LIPT_MOUSE	0%;0%;0%;0%	5.142e-06	NaN
MOCK	1	D3Z0F5;O88545	COP9 signalosome complex subunit 6	D3Z0F5_MOUSE;CSN6_MOUSE	0%;0%	7.68848e-07	NaN
MOCK	1	D3Z0F5;O88545	COP9 signalosome complex subunit 6	D3Z0F5_MOUSE;CSN6_MOUSE	0%;0%	NaN	NaN
MOCK	1	D3Z0G5;D3Z0G6;D3Z0G7;E9Q1K7;E9Q652;F7B2U5;Q3TTW9;Q8CGE9	Regulator of G-protein-signaling 12;Regulator of G-protein-signaling 12;Regulator of G-protein-signaling 12;Regulator of G-protein-signaling 12;Regulator of G-protein-signaling 12;Regulator of G-protein-signaling 12 (Fragment);Regulator of G-protein-signaling 12;Regulator of G-protein signaling 12	D3Z0G5_MOUSE;D3Z0G6_MOUSE;D3Z0G7_MOUSE;E9Q1K7_MOUSE;E9Q652_MOUSE;F7B2U5_MOUSE;Q3TTW9_MOUSE;RGS12_MOUSE	0%;0%;0%;0%;0%;0%;0%;0%	1.33416e-05	NaN
MOCK	1	D3Z0K6	Round spermatid basic protein 1-like	D3Z0K6_MOUSE	0	5.55937e-06	NaN
MOCK	1	D3Z0M6;O88485;O88485-2	Cytoplasmic dynein 1 intermediate chain 1;Cytoplasmic dynein 1 intermediate chain 1;Isoform 1B of Cytoplasmic dynein 1 intermediate chain 1	D3Z0M6_MOUSE;DC1I1_MOUSE;DC1I1_MOUSE	0%;0%;0%-2	9.10699e-06	NaN
MOCK	1	D3Z0M9	DEAD (Asp-Glu-Ala-Asp) box polypeptide 23	D3Z0M9_MOUSE	0	7.68848e-07	NaN
MOCK	1	D3Z0M9	DEAD (Asp-Glu-Ala-Asp) box polypeptide 23	D3Z0M9_MOUSE	0	NaN	NaN
MOCK	1	D3Z0N2	Sorbin and SH3 domain-containing protein 2 (Fragment)	D3Z0N2_MOUSE	0	7.68848e-07	NaN
MOCK	1	D3Z0R8;Q8BGB2	Tetratricopeptide repeat domain 7;Tetratricopeptide repeat protein 7A	D3Z0R8_MOUSE;TTC7A_MOUSE	0%;0%	7.13208e-06	NaN
MOCK	1	D3Z0S7;Q76N33	AMSH-like protease (Fragment);AMSH-like protease	D3Z0S7_MOUSE;STALP_MOUSE	0%;0%	8.13172e-05	NaN
MOCK	1	D3Z0S7;Q76N33	AMSH-like protease (Fragment);AMSH-like protease	D3Z0S7_MOUSE;STALP_MOUSE	0%;0%	NaN	NaN
MOCK	1	D3Z0T5;Q8BQ47	Protein canopy homolog 4 (Fragment);Protein canopy homolog 4	D3Z0T5_MOUSE;CNPY4_MOUSE	0%;0%	7.68848e-07	NaN
MOCK	1	D3Z0U4;Q9JKP8	Chromatin accessibility complex protein 1	D3Z0U4_MOUSE;CHRC1_MOUSE	0%;0%	1.73044e-06	NaN
MOCK	1	D3Z0W0;Q3U108;Q3U108-2;Q3U108-3	AT-rich interactive domain-containing protein 5A;AT-rich interactive domain-containing protein 5A;Isoform 2 of AT-rich interactive domain-containing protein 5A;Isoform 3 of AT-rich interactive domain-containing protein 5A	D3Z0W0_MOUSE;ARI5A_MOUSE;ARI5A_MOUSE;ARI5A_MOUSE	0%;0%;0%-2;0%-3	7.68848e-07	NaN
MOCK	1	D3Z0X5;D3Z4N0;E9PWB1;Q6PDH0;Q6PDH0-2	Pleckstrin homology-like domain family B member 1;Pleckstrin homology-like domain family B member 1;Pleckstrin homology-like domain family B member 1;Pleckstrin homology-like domain family B member 1;Isoform 2 of Pleckstrin homology-like domain family B member 1	D3Z0X5_MOUSE;D3Z4N0_MOUSE;E9PWB1_MOUSE;PHLB1_MOUSE;PHLB1_MOUSE	0%;0%;0%;0%;0%-2	7.68848e-07	NaN
MOCK	1	D3Z0X5;D3Z4N0;E9PWB1;Q6PDH0;Q6PDH0-2	Pleckstrin homology-like domain family B member 1;Pleckstrin homology-like domain family B member 1;Pleckstrin homology-like domain family B member 1;Pleckstrin homology-like domain family B member 1;Isoform 2 of Pleckstrin homology-like domain family B member 1	D3Z0X5_MOUSE;D3Z4N0_MOUSE;E9PWB1_MOUSE;PHLB1_MOUSE;PHLB1_MOUSE	0%;0%;0%;0%;0%-2_Decoy	NaN	NaN
MOCK	1	D3Z111;J3QP56;P97823;P97823-2	Acyl-protein thioesterase 1;Acyl-protein thioesterase 1;Acyl-protein thioesterase 1;Isoform 2 of Acyl-protein thioesterase 1	D3Z111_MOUSE;J3QP56_MOUSE;LYPA1_MOUSE;LYPA1_MOUSE	0%;0%;0%;0%-2	7.68848e-07	NaN
MOCK	1	D3Z111;J3QP56;P97823;P97823-2	Acyl-protein thioesterase 1;Acyl-protein thioesterase 1;Acyl-protein thioesterase 1;Isoform 2 of Acyl-protein thioesterase 1	D3Z111_MOUSE;J3QP56_MOUSE;LYPA1_MOUSE;LYPA1_MOUSE	0%;0%;0%;0%-2_Decoy	NaN	NaN
MOCK	1	D3Z112;D6REV1;D6RI62;F6WV21;Q8BZ32	Putative Polycomb group protein ASXL2;Putative Polycomb group protein ASXL2;Putative Polycomb group protein ASXL2 (Fragment);Putative Polycomb group protein ASXL2;Putative Polycomb group protein ASXL2	D3Z112_MOUSE;D6REV1_MOUSE;D6RI62_MOUSE;F6WV21_MOUSE;ASXL2_MOUSE	0%;0%;0%;0%;0%	2.20018e-05	NaN
MOCK	1	D3Z124;D3Z6R9;F6QA74;P28352	DNA-(apurinic or apyrimidinic site) lyase (Fragment);DNA-(apurinic or apyrimidinic site) lyase (Fragment);DNA-(apurinic or apyrimidinic site) lyase (Fragment);DNA-(apurinic or apyrimidinic site) endonuclease	D3Z124_MOUSE;D3Z6R9_MOUSE;F6QA74_MOUSE;APEX1_MOUSE	0%;0%;0%;0%	7.68848e-07	NaN
MOCK	1	D3Z132;Q5U4D9	THO complex subunit 6 homolog	D3Z132_MOUSE;THOC6_MOUSE	0%;0%	7.68848e-07	NaN
MOCK	1	D3Z132;Q5U4D9	THO complex subunit 6 homolog	D3Z132_MOUSE;THOC6_MOUSE	0%;0%	NaN	NaN
MOCK	1	D3Z136;Q8BHI7	Elongation of very long chain fatty acids protein (Fragment);Elongation of very long chain fatty acids protein 5	D3Z136_MOUSE;ELOV5_MOUSE	0%;0%	7.68848e-07	NaN
MOCK	1	D3Z197;D3Z357;Q6P2L6;Q6P2L6-2;Q6P2L6-4	Histone-lysine N-methyltransferase NSD3;Histone-lysine N-methyltransferase NSD3;Histone-lysine N-methyltransferase NSD3;Isoform 2 of Histone-lysine N-methyltransferase NSD3;Isoform 4 of Histone-lysine N-methyltransferase NSD3	D3Z197_MOUSE;D3Z357_MOUSE;NSD3_MOUSE;NSD3_MOUSE;NSD3_MOUSE	0%;0%;0%;0%-2;0%-4	1.40736e-06	NaN
MOCK	1	D3Z1C5;P70662;P70662-2;P70662-3	LIM domain-binding protein 1;LIM domain-binding protein 1;Isoform 2 of LIM domain-binding protein 1;Isoform 3 of LIM domain-binding protein 1	D3Z1C5_MOUSE;LDB1_MOUSE;LDB1_MOUSE;LDB1_MOUSE	0%;0%;0%-2;0%-3	7.68848e-07	NaN
MOCK	1	D3Z1D3	Cardiac-enriched FHL2-interacting protein	CEFIP_MOUSE	0	7.68848e-07	NaN
MOCK	1	D3Z1K5;D3Z1Z0;Q9Z0V8	Mitochondrial import inner membrane translocase subunit Tim17-A (Fragment);Mitochondrial import inner membrane translocase subunit Tim17-A (Fragment);Mitochondrial import inner membrane translocase subunit Tim17-A	D3Z1K5_MOUSE;D3Z1Z0_MOUSE;TI17A_MOUSE	0%;0%;0%	7.91926e-07	NaN
MOCK	1	D3Z1N2;Q3UIW5	RING finger protein 10	D3Z1N2_MOUSE;RNF10_MOUSE	0%;0%	1.14088e-05	NaN
MOCK	1	D3Z1N4;E9Q4Y5;F8VQD1	Protein polybromo-1	D3Z1N4_MOUSE;E9Q4Y5_MOUSE;F8VQD1_MOUSE	0%;0%;0%	7.68848e-07	NaN
MOCK	1	D3Z1N4;E9Q4Y5;F8VQD1	Protein polybromo-1	D3Z1N4_MOUSE;E9Q4Y5_MOUSE;F8VQD1_MOUSE	0%;0%;0%	NaN	NaN
MOCK	1	D3Z1T8;D3Z767;Q9D6K7;Q9D6K7-2	Tetratricopeptide repeat protein 33 (Fragment);Tetratricopeptide repeat protein 33 (Fragment);Tetratricopeptide repeat protein 33;Isoform 2 of Tetratricopeptide repeat protein 33	D3Z1T8_MOUSE;D3Z767_MOUSE;TTC33_MOUSE;TTC33_MOUSE	0%;0%;0%;0%-2	7.50388e-06	NaN
MOCK	1	D3Z1Z8;D3Z5N2;P54227	Stathmin (Fragment);Stathmin;Stathmin	D3Z1Z8_MOUSE;D3Z5N2_MOUSE;STMN1_MOUSE	0%;0%;0%	2.91112e-05	NaN
MOCK	1	D3Z2B3;D3Z7X0;Q8K370	Acyl-Coenzyme A dehydrogenase family, member 12;Acyl-Coenzyme A dehydrogenase family, member 12;Acyl-CoA dehydrogenase family member 10	D3Z2B3_MOUSE;D3Z7X0_MOUSE;ACD10_MOUSE	0%;0%;0%	8.66337e-07	NaN
MOCK	1	D3Z2B3;D3Z7X0;Q8K370	Acyl-Coenzyme A dehydrogenase family, member 12;Acyl-Coenzyme A dehydrogenase family, member 12;Acyl-CoA dehydrogenase family member 10	D3Z2B3_MOUSE;D3Z7X0_MOUSE;ACD10_MOUSE	0%;0%;0%	NaN	NaN
MOCK	1	D3Z2J6;Q9D710	Thioredoxin-related transmembrane protein 2	D3Z2J6_MOUSE;TMX2_MOUSE	0%;0%	7.90847e-07	NaN
MOCK	1	D3Z2K2;Q9CR88	28S ribosomal protein S14, mitochondrial;28S ribosomal protein S14, mitochondrial	D3Z2K2_MOUSE;RT14_MOUSE	0%;0%	7.68848e-07	NaN
MOCK	1	D3Z2M0;G3UXB4;Q3U308	Cytoplasmic tRNA 2-thiolation protein 2 (Fragment);Cytoplasmic tRNA 2-thiolation protein 2;Cytoplasmic tRNA 2-thiolation protein 2	D3Z2M0_MOUSE;G3UXB4_MOUSE;CTU2_MOUSE	0%;0%;0%	1.43536e-05	NaN
MOCK	1	D3Z2M7;P18872	Guanine nucleotide-binding protein G(o) subunit alpha (Fragment);Guanine nucleotide-binding protein G(o) subunit alpha	D3Z2M7_MOUSE;GNAO_MOUSE	0%;0%	7.68848e-07	NaN
MOCK	1	D3Z2M7;P18872	Guanine nucleotide-binding protein G(o) subunit alpha (Fragment);Guanine nucleotide-binding protein G(o) subunit alpha	D3Z2M7_MOUSE;GNAO_MOUSE	0%;0%	NaN	NaN
MOCK	1	D3Z2R5	Selenoprotein N	SELN_MOUSE	0	9.79952e-07	NaN
MOCK	1	D3Z2V1;D6RCG5;Q91VU6	DDB1- and CUL4-associated factor 11 (Fragment);DDB1- and CUL4-associated factor 11;DDB1- and CUL4-associated factor 11	D3Z2V1_MOUSE;D6RCG5_MOUSE;DCA11_MOUSE	0%;0%;0%	7.68848e-07	NaN
MOCK	1	D3Z2X5;D3Z7E6;Q61205	Platelet-activating factor acetylhydrolase IB subunit gamma (Fragment);Platelet-activating factor acetylhydrolase IB subunit gamma;Platelet-activating factor acetylhydrolase IB subunit gamma	D3Z2X5_MOUSE;D3Z7E6_MOUSE;PA1B3_MOUSE	0%;0%;0%	1.72361e-06	NaN
MOCK	1	D3Z2Z1;D3Z3M7;F8WIA1;Q8C0S5;Q922J3;Q922J3-2	CAP-Gly domain-containing linker protein 1;CAP-Gly domain-containing linker protein 1;CAP-Gly domain-containing linker protein 1;CAP-Gly domain-containing linker protein 1 (Fragment);CAP-Gly domain-containing linker protein 1;Isoform 2 of CAP-Gly domain-containing linker protein 1	D3Z2Z1_MOUSE;D3Z3M7_MOUSE;F8WIA1_MOUSE;Q8C0S5_MOUSE;CLIP1_MOUSE;CLIP1_MOUSE	0%;0%;0%;0%;0%;0%-2	7.70193e-06	NaN
MOCK	1	D3Z2Z1;D3Z3M7;F8WIA1;Q922J3;Q922J3-2	CAP-Gly domain-containing linker protein 1;CAP-Gly domain-containing linker protein 1;CAP-Gly domain-containing linker protein 1;CAP-Gly domain-containing linker protein 1;Isoform 2 of CAP-Gly domain-containing linker protein 1	D3Z2Z1_MOUSE;D3Z3M7_MOUSE;F8WIA1_MOUSE;CLIP1_MOUSE;CLIP1_MOUSE	0%;0%;0%;0%;0%-2_Decoy	NaN	NaN
MOCK	1	D3Z383;Q07646;Q07646-2	Mesoderm-specific transcript protein;Mesoderm-specific transcript protein;Isoform 2 of Mesoderm-specific transcript protein	D3Z383_MOUSE;MEST_MOUSE;MEST_MOUSE	0%;0%;0%-2	7.68848e-07	NaN
MOCK	1	D3Z3A8;Q8C170;Q8C170-2	Unconventional myosin-IXa;Unconventional myosin-IXa;Isoform 2 of Unconventional myosin-IXa	D3Z3A8_MOUSE;MYO9A_MOUSE;MYO9A_MOUSE	0%;0%;0%-2	7.68848e-07	NaN
MOCK	1	D3Z3A8;Q8C170;Q8C170-2	Unconventional myosin-IXa;Unconventional myosin-IXa;Isoform 2 of Unconventional myosin-IXa	D3Z3A8_MOUSE;MYO9A_MOUSE;MYO9A_MOUSE	0%;0%;0%-2_Decoy	NaN	NaN
MOCK	1	D3Z3B4;E9Q7X0;G3XA39;Q3UXF4;Q99K73;Q9WU00;Q9WU00-2	Nuclear respiratory factor 1;Nuclear respiratory factor 1;Nuclear respiratory factor 1;Nuclear respiratory factor 1;Nrf1 protein;Nuclear respiratory factor 1;Isoform Short of Nuclear respiratory factor 1	D3Z3B4_MOUSE;E9Q7X0_MOUSE;G3XA39_MOUSE;Q3UXF4_MOUSE;Q99K73_MOUSE;NRF1_MOUSE;NRF1_MOUSE	0%;0%;0%;0%;0%;0%;0%-2	1.01484e-05	NaN
MOCK	1	D3Z3F8;Q8R1X6	Spastic paraplegia 20, spartin (Troyer syndrome) homolog (human);Spartin	D3Z3F8_MOUSE;SPART_MOUSE	0%;0%	7.68848e-07	NaN
MOCK	1	D3Z3F8;Q8R1X6	Spastic paraplegia 20, spartin (Troyer syndrome) homolog (human);Spartin	D3Z3F8_MOUSE;SPART_MOUSE	0%;0%	NaN	NaN
MOCK	1	D3Z3J6;F6Y616;Q8VE62	Polyadenylate-binding protein-interacting protein 1	D3Z3J6_MOUSE;F6Y616_MOUSE;PAIP1_MOUSE	0%;0%;0%	7.68848e-07	NaN
MOCK	1	D3Z3Q3;Q921U8;Q921U8-2	Smoothelin;Smoothelin;Isoform L2 of Smoothelin	D3Z3Q3_MOUSE;SMTN_MOUSE;SMTN_MOUSE	0%;0%;0%-2	7.68848e-07	NaN
MOCK	1	D3Z3V5;Q8BKK5	Zinc finger protein 689	D3Z3V5_MOUSE;ZN689_MOUSE	0%;0%	0.000112743	NaN
MOCK	1	D3Z3X1;Q9EQC1	3 beta-hydroxysteroid dehydrogenase type 7	D3Z3X1_MOUSE;3BHS7_MOUSE	0%;0%	7.68848e-07	NaN
MOCK	1	D3Z3X1;Q9EQC1	3 beta-hydroxysteroid dehydrogenase type 7	D3Z3X1_MOUSE;3BHS7_MOUSE	0%;0%	NaN	NaN
MOCK	1	D3Z3X4;Q9CQB5	CDGSH iron-sulfur domain-containing protein 2	D3Z3X4_MOUSE;CISD2_MOUSE	0%;0%	1.19069e-05	NaN
MOCK	1	D3Z3Y4;P70318;Q921W2	Nucleolysin TIAR	D3Z3Y4_MOUSE;TIAR_MOUSE;Q921W2_MOUSE	0%;0%;0%	7.68848e-07	NaN
MOCK	1	D3Z404;Q8K2R5	Zinc finger protein 668 (Fragment);Zinc finger protein 668	D3Z404_MOUSE;ZN668_MOUSE	0%;0%	9.45393e-06	NaN
MOCK	1	D3Z456;F6W7C7;Q99N95	39S ribosomal protein L3, mitochondrial;39S ribosomal protein L3, mitochondrial;39S ribosomal protein L3, mitochondrial	D3Z456_MOUSE;F6W7C7_MOUSE;RM03_MOUSE	0%;0%;0%	6.17067e-06	NaN
MOCK	1	D3Z487;Q99LD9	Translation initiation factor eIF-2B subunit beta (Fragment);Translation initiation factor eIF-2B subunit beta	D3Z487_MOUSE;EI2BB_MOUSE	0%;0%	7.68848e-07	NaN
MOCK	1	D3Z4C0	FERM, ARHGEF and pleckstrin domain-containing protein 2	D3Z4C0_MOUSE	0	7.68848e-07	NaN
MOCK	1	D3Z4E3;Q8BZS9;Q8BZS9-2	Putative pre-mRNA-splicing factor ATP-dependent RNA helicase DHX32;Putative pre-mRNA-splicing factor ATP-dependent RNA helicase DHX32;Isoform 2 of Putative pre-mRNA-splicing factor ATP-dependent RNA helicase DHX32	D3Z4E3_MOUSE;DHX32_MOUSE;DHX32_MOUSE	0%;0%;0%-2	7.68848e-07	NaN
MOCK	1	D3Z4E3;Q8BZS9;Q8BZS9-2	Putative pre-mRNA-splicing factor ATP-dependent RNA helicase DHX32;Putative pre-mRNA-splicing factor ATP-dependent RNA helicase DHX32;Isoform 2 of Putative pre-mRNA-splicing factor ATP-dependent RNA helicase DHX32	D3Z4E3_MOUSE;DHX32_MOUSE;DHX32_MOUSE	0%;0%;0%-2_Decoy	NaN	NaN
MOCK	1	D3Z4E6;Q3ZK22	Vezatin	D3Z4E6_MOUSE;VEZA_MOUSE	0%;0%	1.40736e-06	NaN
MOCK	1	D3Z4I3	RNA-binding protein 24	RBM24_MOUSE	0	7.68848e-07	NaN
MOCK	1	D3Z4I3	RNA-binding protein 24	RBM24_MOUSE	0	NaN	NaN
MOCK	1	D3Z4J9;D6RII3;Q05BC3;Q05BC3-2;Q05BC3-3	Echinoderm microtubule-associated protein-like 1;Echinoderm microtubule-associated protein-like 1;Echinoderm microtubule-associated protein-like 1;Isoform 2 of Echinoderm microtubule-associated protein-like 1;Isoform 3 of Echinoderm microtubule-associated protein-like 1	D3Z4J9_MOUSE;D6RII3_MOUSE;EMAL1_MOUSE;EMAL1_MOUSE;EMAL1_MOUSE	0%;0%;0%;0%-2;0%-3	7.68848e-07	NaN
MOCK	1	D3Z4L9;Q61333	Tumor necrosis factor alpha-induced protein 2	D3Z4L9_MOUSE;TNAP2_MOUSE	0%;0%	7.68848e-07	NaN
MOCK	1	D3Z4L9;Q61333	Tumor necrosis factor alpha-induced protein 2	D3Z4L9_MOUSE;TNAP2_MOUSE	0%;0%	NaN	NaN
MOCK	1	D3Z4S6;Q922P8	Transmembrane protein 132A	D3Z4S6_MOUSE;T132A_MOUSE	0%;0%	4.18928e-06	NaN
MOCK	1	D3Z4V1;Q922V4	Pleiotropic regulator 1	D3Z4V1_MOUSE;PLRG1_MOUSE	0%;0%	7.68848e-07	NaN
MOCK	1	D3Z4V1;Q922V4	Pleiotropic regulator 1	D3Z4V1_MOUSE;PLRG1_MOUSE	0%;0%	NaN	NaN
MOCK	1	D3Z4X7;Q9QXJ4	ADP-ribosylation factor-like protein 10 (Fragment);ADP-ribosylation factor-like protein 10	D3Z4X7_MOUSE;ARL10_MOUSE	0%;0%	2.76763e-06	NaN
MOCK	1	D3Z568;Q9CQH3	NADH dehydrogenase [ubiquinone] 1 beta subcomplex subunit 5, mitochondrial;NADH dehydrogenase [ubiquinone] 1 beta subcomplex subunit 5, mitochondrial	D3Z568_MOUSE;NDUB5_MOUSE	0%;0%	7.68848e-07	NaN
MOCK	1	D3Z5H3;D6RFV4;Q9D8V7	Signal peptidase complex catalytic subunit SEC11;Signal peptidase complex catalytic subunit SEC11C;Signal peptidase complex catalytic subunit SEC11C	D3Z5H3_MOUSE;D6RFV4_MOUSE;SC11C_MOUSE	0%;0%;0%	1.15944e-05	NaN
MOCK	1	D3Z5I1	Zinc finger CCCH-type antiviral protein 1	D3Z5I1_MOUSE	0	7.68848e-07	NaN
MOCK	1	D3Z5I1	Zinc finger CCCH-type antiviral protein 1	D3Z5I1_MOUSE	0	NaN	NaN
MOCK	1	D3Z5N5;Q9Z1T6;Q9Z1T6-1	1-phosphatidylinositol 3-phosphate 5-kinase;1-phosphatidylinositol 3-phosphate 5-kinase;Isoform 2 of 1-phosphatidylinositol 3-phosphate 5-kinase	D3Z5N5_MOUSE;FYV1_MOUSE;FYV1_MOUSE	0%;0%;0%-1	9.34008e-07	NaN
MOCK	1	D3Z5Q0;Q8C1F4	Hexosyltransferase (Fragment);Chondroitin sulfate N-acetylgalactosaminyltransferase 2	D3Z5Q0_MOUSE;CGAT2_MOUSE	0%;0%	9.33739e-06	NaN
MOCK	1	D3Z5T2;Q9D0L7;Q9D0L7-2	Armadillo repeat-containing protein 10;Armadillo repeat-containing protein 10;Isoform 2 of Armadillo repeat-containing protein 10	D3Z5T2_MOUSE;ARM10_MOUSE;ARM10_MOUSE	0%;0%;0%-2	7.84704e-07	NaN
MOCK	1	D3Z5T2;Q9D0L7;Q9D0L7-2	Armadillo repeat-containing protein 10;Armadillo repeat-containing protein 10;Isoform 2 of Armadillo repeat-containing protein 10	D3Z5T2_MOUSE;ARM10_MOUSE;ARM10_MOUSE	0%;0%;0%-2_Decoy	NaN	NaN
MOCK	1	D3Z636;Q91VM9	Inorganic pyrophosphatase 2, mitochondrial;Inorganic pyrophosphatase 2, mitochondrial	D3Z636_MOUSE;IPYR2_MOUSE	0%;0%	4.86537e-06	NaN
MOCK	1	D3Z656;Q8CHC4	Synaptojanin-1	D3Z656_MOUSE;SYNJ1_MOUSE	0%;0%	7.68848e-07	NaN
MOCK	1	D3Z689;Q9CRC7	ADAMTS-like 5	D3Z689_MOUSE;Q9CRC7_MOUSE	0%;0%	8.85281e-05	NaN
MOCK	1	D3Z6G3	Microtubule-associated protein RP/EB family member 3	D3Z6G3_MOUSE	0	7.73304e-07	NaN
MOCK	1	D3Z6H3;Q9WUB4	Dynactin subunit 6	D3Z6H3_MOUSE;DCTN6_MOUSE	0%;0%	7.68848e-07	NaN
MOCK	1	D3Z6I0;Q5FWX6;Q8K1Y2	Serine/threonine-protein kinase D3;Serine/threonine-protein kinase;Serine/threonine-protein kinase D3	D3Z6I0_MOUSE;Q5FWX6_MOUSE;KPCD3_MOUSE	0%;0%;0%	9.02331e-07	NaN
MOCK	1	D3Z6S1;Q8BM55	Transmembrane protein 214	D3Z6S1_MOUSE;TM214_MOUSE	0%;0%	7.68848e-07	NaN
MOCK	1	D3Z6V3;P19785	Estrogen receptor	D3Z6V3_MOUSE;ESR1_MOUSE	0%;0%	8.33227e-06	NaN
MOCK	1	D3Z6W2;Q06180;Q06180-2	Tyrosine-protein phosphatase non-receptor type;Tyrosine-protein phosphatase non-receptor type 2;Isoform 2 of Tyrosine-protein phosphatase non-receptor type 2	D3Z6W2_MOUSE;PTN2_MOUSE;PTN2_MOUSE	0%;0%;0%-2	7.68848e-07	NaN
MOCK	1	D3Z6W2;Q06180;Q06180-2	Tyrosine-protein phosphatase non-receptor type;Tyrosine-protein phosphatase non-receptor type 2;Isoform 2 of Tyrosine-protein phosphatase non-receptor type 2	D3Z6W2_MOUSE;PTN2_MOUSE;PTN2_MOUSE	0%;0%;0%-2_Decoy	NaN	NaN
MOCK	1	D3Z6Y8;E9PX66;Q9CZV5	STAGA complex 65 subunit gamma	D3Z6Y8_MOUSE;E9PX66_MOUSE;ST65G_MOUSE	0%;0%;0%	1.59904e-05	NaN
MOCK	1	D3Z719;Q9DB90;Q9DB90-2	Protein SMG9 (Fragment);Protein SMG9;Isoform 2 of Protein SMG9	D3Z719_MOUSE;SMG9_MOUSE;SMG9_MOUSE	0%;0%;0%-2	7.78374e-07	NaN
MOCK	1	D3Z719;Q9DB90;Q9DB90-2	Protein SMG9 (Fragment);Protein SMG9;Isoform 2 of Protein SMG9	D3Z719_MOUSE;SMG9_MOUSE;SMG9_MOUSE	0%;0%;0%-2_Decoy	NaN	NaN
MOCK	1	D3Z730;Q0P688	Eukaryotic translation initiation factor 4E type 2;Eukaryotic translation initiation factor 4E member 2	D3Z730_MOUSE;Q0P688_MOUSE	0%;0%	8.34152e-07	NaN
MOCK	1	D3Z780;Q61749;Q61749-2	Translation initiation factor eIF-2B subunit delta;Translation initiation factor eIF-2B subunit delta;Isoform 2 of Translation initiation factor eIF-2B subunit delta	D3Z780_MOUSE;EI2BD_MOUSE;EI2BD_MOUSE	0%;0%;0%-2	7.68848e-07	NaN
MOCK	1	D3Z794;G3UWI9;G3UWX9;G3UZ60;G3UZA7;G3UZX6;H7BWX9;P61957;Q9Z172;Q9Z172-2	Small ubiquitin-related modifier 2;Small ubiquitin-related modifier 3;Small ubiquitin-related modifier 3;Predicted gene, 49325;Small ubiquitin-related modifier;Small ubiquitin-related modifier 3 (Fragment);Small ubiquitin-related modifier 2;Small ubiquitin-related modifier 2;Small ubiquitin-related modifier 3;Isoform 2 of Small ubiquitin-related modifier 3	D3Z794_MOUSE;G3UWI9_MOUSE;G3UWX9_MOUSE;G3UZ60_MOUSE;G3UZA7_MOUSE;G3UZX6_MOUSE;H7BWX9_MOUSE;SUMO2_MOUSE;SUMO3_MOUSE;SUMO3_MOUSE	0%;0%;0%;0%;0%;0%;0%;0%;0%;0%-2	7.68848e-07	NaN
MOCK	1	D3Z7C0;Q9Z2Q5	39S ribosomal protein L40, mitochondrial;39S ribosomal protein L40, mitochondrial	D3Z7C0_MOUSE;RM40_MOUSE	0%;0%	7.68848e-07	NaN
MOCK	1	D3Z7D2;Q9Z120	tRNA (guanine-N(7)-)-methyltransferase	D3Z7D2_MOUSE;TRMB_MOUSE	0%;0%	7.68848e-07	NaN
MOCK	1	D3Z7D3;F8WI56;Q8BWT5	Disco-interacting protein 2 homolog A	D3Z7D3_MOUSE;F8WI56_MOUSE;DIP2A_MOUSE	0%;0%;0%	0.000115254	NaN
MOCK	1	D3Z7D5;Q02788	Collagen alpha-2(VI) chain	D3Z7D5_MOUSE;CO6A2_MOUSE	0%;0%	7.68848e-07	NaN
MOCK	1	D3Z7E5;Q2NL51	Glycogen synthase kinase-3 alpha	D3Z7E5_MOUSE;GSK3A_MOUSE	0%;0%	7.93425e-07	NaN
MOCK	1	D3Z7F7;Q8BFS6;Q8BFS6-2;Q8BFS6-3;Q8BFS6-4	Serine/threonine-protein phosphatase CPPED1 (Fragment);Serine/threonine-protein phosphatase CPPED1;Isoform 2 of Serine/threonine-protein phosphatase CPPED1;Isoform 3 of Serine/threonine-protein phosphatase CPPED1;Isoform 4 of Serine/threonine-protein phosphatase CPPED1	D3Z7F7_MOUSE;CPPED_MOUSE;CPPED_MOUSE;CPPED_MOUSE;CPPED_MOUSE	0%;0%;0%-2;0%-3;0%-4	5.48703e-06	NaN
MOCK	1	D3Z7I0	General transcription factor 3C polypeptide 2	D3Z7I0_MOUSE	0	7.68848e-07	NaN
MOCK	1	D3Z7M5;Q9CPT5	Nucleolar protein 16	D3Z7M5_MOUSE;NOP16_MOUSE	0%;0%	7.68848e-07	NaN
MOCK	1	D3Z7M5;Q9CPT5	Nucleolar protein 16	D3Z7M5_MOUSE;NOP16_MOUSE	0%;0%	NaN	NaN
MOCK	1	D3Z7N4;Q8C145	Zinc transporter ZIP6 (Fragment);Zinc transporter ZIP6	D3Z7N4_MOUSE;S39A6_MOUSE	0%;0%	1.39815e-05	NaN
MOCK	1	D3Z7P3-2	Isoform 2 of Glutaminase kidney isoform, mitochondrial	GLSK_MOUSE	0	3.95967e-06	NaN
MOCK	1	D3Z7Q2	Small integral membrane protein 20	SIM20_MOUSE	0	7.74121e-07	NaN
MOCK	1	D3Z7R9;Q640L3;Q640L3-2	Cell cycle progression protein 1;Cell cycle progression protein 1;Isoform 2 of Cell cycle progression protein 1	D3Z7R9_MOUSE;CCPG1_MOUSE;CCPG1_MOUSE	0%;0%;0%-2	7.68848e-07	NaN
MOCK	1	D3Z7R9;Q640L3;Q640L3-2	Cell cycle progression protein 1;Cell cycle progression protein 1;Isoform 2 of Cell cycle progression protein 1	D3Z7R9_MOUSE;CCPG1_MOUSE;CCPG1_MOUSE	0%;0%;0%-2_Decoy	NaN	NaN
MOCK	1	D3Z7U2;Q8C1B2	Protein mono-ADP-ribosyltransferase TIPARP (Fragment);Protein mono-ADP-ribosyltransferase TIPARP	D3Z7U2_MOUSE;PARPT_MOUSE	0%;0%	7.18671e-06	NaN
MOCK	1	D3Z7V3;H7BX64;Q3URD3;Q3URD3-2	Sarcolemmal membrane-associated protein;Sarcolemmal membrane-associated protein;Sarcolemmal membrane-associated protein;Isoform 2 of Sarcolemmal membrane-associated protein	D3Z7V3_MOUSE;H7BX64_MOUSE;SLMAP_MOUSE;SLMAP_MOUSE	0%;0%;0%;0%-2	7.68848e-07	NaN
MOCK	1	D3Z7W0;Q9D7P6	Iron-sulfur cluster assembly enzyme ISCU, mitochondrial;Iron-sulfur cluster assembly enzyme ISCU, mitochondrial	D3Z7W0_MOUSE;ISCU_MOUSE	0%;0%	1.25286e-06	NaN
MOCK	1	D4AFX7;G3X922	DnaJ heat shock protein family (Hsp40) member C13	D4AFX7_MOUSE;G3X922_MOUSE	0%;0%	7.68848e-07	NaN
MOCK	1	D4AFX7;G3X922	DnaJ heat shock protein family (Hsp40) member C13	D4AFX7_MOUSE;G3X922_MOUSE	0%;0%	NaN	NaN
MOCK	1	D6RCH5;D6RJL2;Q810L4	Transmembrane protein 39B	D6RCH5_MOUSE;D6RJL2_MOUSE;TM39B_MOUSE	0%;0%;0%	2.86053e-05	NaN
MOCK	1	D6RDC2;F6QFB4;F7AZ26;Q91W98	Solute carrier family 15 member 4;Solute carrier family 15 member 4 (Fragment);Solute carrier family 15 member 4 (Fragment);Solute carrier family 15 member 4	D6RDC2_MOUSE;F6QFB4_MOUSE;F7AZ26_MOUSE;S15A4_MOUSE	0%;0%;0%;0%	2.76699e-06	NaN
MOCK	1	D6RE20;Q80TA1;Q8CET7	Ethanolaminephosphotransferase 1	D6RE20_MOUSE;EPT1_MOUSE;Q8CET7_MOUSE	0%;0%;0%	1.45537e-06	NaN
MOCK	1	D6RE34;Q3U466	Ceroid-lipofuscinosis, neuronal 6;Ceroid-lipofuscinosis, neuronal 6	D6RE34_MOUSE;Q3U466_MOUSE	0%;0%	1.25761e-06	NaN
MOCK	1	D6REU0;Q9CV28	MINDY lysine 48 deubiquitinase 3 (Fragment);Ubiquitin carboxyl-terminal hydrolase MINDY-3	D6REU0_MOUSE;MINY3_MOUSE	0%;0%	1.02771e-06	NaN
MOCK	1	D6RFB8;P52431	DNA polymerase;DNA polymerase delta catalytic subunit	D6RFB8_MOUSE;DPOD1_MOUSE	0%;0%	7.80277e-07	NaN
MOCK	1	D6RFB8;P52431	DNA polymerase;DNA polymerase delta catalytic subunit	D6RFB8_MOUSE;DPOD1_MOUSE	0%;0%	NaN	NaN
MOCK	1	D6RG44;Q9D8Y1	Transmembrane protein 126A	D6RG44_MOUSE;T126A_MOUSE	0%;0%	8.35223e-07	NaN
MOCK	1	D6RG50;Q6PAM0	5'-AMP-activated protein kinase subunit beta-2	D6RG50_MOUSE;AAKB2_MOUSE	0%;0%	7.74121e-07	NaN
MOCK	1	D6RGM3;E9QK48;Q7TNG5;Q7TNG5-2	Echinoderm microtubule-associated protein-like 2;Echinoderm microtubule-associated protein-like 2;Echinoderm microtubule-associated protein-like 2;Isoform 2 of Echinoderm microtubule-associated protein-like 2	D6RGM3_MOUSE;E9QK48_MOUSE;EMAL2_MOUSE;EMAL2_MOUSE	0%;0%;0%;0%-2	1.01388e-06	NaN
MOCK	1	D6RH62;E9QQ38;F8WHP5;F8WIJ5	Phospholipase DDHD1	D6RH62_MOUSE;E9QQ38_MOUSE;F8WHP5_MOUSE;F8WIJ5_MOUSE	0%;0%;0%;0%	4.93316e-06	NaN
MOCK	1	D6RH77;F6WKY8;Q6NVF2;Q9Z280;Q9Z280-2	Phospholipase;Phospholipase D1 (Fragment);Phospholipase;Phospholipase D1;Isoform PLD1B of Phospholipase D1	D6RH77_MOUSE;F6WKY8_MOUSE;Q6NVF2_MOUSE;PLD1_MOUSE;PLD1_MOUSE	0%;0%;0%;0%;0%-2	5.8586e-06	NaN
MOCK	1	D6RH77;F6WKY8;Q6NVF2;Q9Z280;Q9Z280-2	Phospholipase;Phospholipase D1 (Fragment);Phospholipase;Phospholipase D1;Isoform PLD1B of Phospholipase D1	D6RH77_MOUSE;F6WKY8_MOUSE;Q6NVF2_MOUSE;PLD1_MOUSE;PLD1_MOUSE	0%;0%;0%;0%;0%-2_Decoy	NaN	NaN
MOCK	1	D6RHA2;P82343;P82343-2	N-acylglucosamine 2-epimerase;N-acylglucosamine 2-epimerase;Isoform 2 of N-acylglucosamine 2-epimerase	D6RHA2_MOUSE;RENBP_MOUSE;RENBP_MOUSE	0%;0%;0%-2	7.68848e-07	NaN
MOCK	1	D6RI20;Q9CR20	Predicted gene, 50364;Immediate early response 3-interacting protein 1	D6RI20_MOUSE;IR3IP_MOUSE	0%;0%	6.41338e-06	NaN
MOCK	1	E0CX26;E0CXL3;G3UYH5;Q05CH9;Q5XPI3;Q5XPI3-2	E3 ubiquitin-protein ligase RNF123 (Fragment);E3 ubiquitin-protein ligase RNF123 (Fragment);E3 ubiquitin-protein ligase RNF123 (Fragment);E3 ubiquitin-protein ligase RNF123 (Fragment);E3 ubiquitin-protein ligase RNF123;Isoform 2 of E3 ubiquitin-protein ligase RNF123	E0CX26_MOUSE;E0CXL3_MOUSE;G3UYH5_MOUSE;Q05CH9_MOUSE;RN123_MOUSE;RN123_MOUSE	0%;0%;0%;0%;0%;0%-2	7.68848e-07	NaN
MOCK	1	E0CX33;E0CYA8;Q3TA38;Q3TA38-2	Transmembrane protein 120B (Fragment);Transmembrane protein 120B;Transmembrane protein 120B;Isoform 2 of Transmembrane protein 120B	E0CX33_MOUSE;E0CYA8_MOUSE;T120B_MOUSE;T120B_MOUSE	0%;0%;0%;0%-2	7.9258e-07	NaN
MOCK	1	E0CX33;E0CYA8;Q3TA38;Q3TA38-2	Transmembrane protein 120B (Fragment);Transmembrane protein 120B;Transmembrane protein 120B;Isoform 2 of Transmembrane protein 120B	E0CX33_MOUSE;E0CYA8_MOUSE;T120B_MOUSE;T120B_MOUSE	0%;0%;0%;0%-2_Decoy	NaN	NaN
MOCK	1	E0CX43	Phosphorylase b kinase regulatory subunit (Fragment)	E0CX43_MOUSE	0	8.31152e-07	NaN
MOCK	1	E0CX98;E0CXR0;E0CZE8;Q9D2C7	Bax inhibitor 1 (Fragment);Bax inhibitor 1 (Fragment);Bax inhibitor 1 (Fragment);Bax inhibitor 1	E0CX98_MOUSE;E0CXR0_MOUSE;E0CZE8_MOUSE;BI1_MOUSE	0%;0%;0%;0%	7.68848e-07	NaN
MOCK	1	E0CXA9;E0CYJ0;Q6PEB6	MOB-like protein phocein;MOB-like protein phocein (Fragment);MOB-like protein phocein	E0CXA9_MOUSE;E0CYJ0_MOUSE;PHOCN_MOUSE	0%;0%;0%	7.68848e-07	NaN
MOCK	1	E0CXB5;Q8R143	Pituitary tumor-transforming gene 1 protein-interacting protein (Fragment);Pituitary tumor-transforming gene 1 protein-interacting protein	E0CXB5_MOUSE;PTTG_MOUSE	0%;0%	7.68848e-07	NaN
MOCK	1	E0CXB5;Q8R143	Pituitary tumor-transforming gene 1 protein-interacting protein (Fragment);Pituitary tumor-transforming gene 1 protein-interacting protein	E0CXB5_MOUSE;PTTG_MOUSE	0%;0%	NaN	NaN
MOCK	1	E0CXS2;E0CXS9;E0CY14;F8WIE2;Q08122;Q08122-1;Q08122-2;Q08122-4	Transducin-like enhancer protein 3;Transducin-like enhancer protein 3;Transducin-like enhancer protein 3;Transducin-like enhancer protein 3;Transducin-like enhancer protein 3;Isoform 1 of Transducin-like enhancer protein 3;Isoform 2 of Transducin-like enhancer protein 3;Isoform 4 of Transducin-like enhancer protein 3	E0CXS2_MOUSE;E0CXS9_MOUSE;E0CY14_MOUSE;F8WIE2_MOUSE;TLE3_MOUSE;TLE3_MOUSE;TLE3_MOUSE;TLE3_MOUSE	0%;0%;0%;0%;0%;0%-1;0%-2;0%-4	7.68848e-07	NaN
MOCK	1	E0CXS3;Q9D9V3;Q9D9V3-2	Ethylmalonyl-CoA decarboxylase (Fragment);Ethylmalonyl-CoA decarboxylase;Isoform 2 of Ethylmalonyl-CoA decarboxylase	E0CXS3_MOUSE;ECHD1_MOUSE;ECHD1_MOUSE	0%;0%;0%-2	6.29826e-06	NaN
MOCK	1	E0CXX6;E0CYJ7;F7BJW2;Q3TV65	MPN domain-containing protein;MPN domain-containing protein;MPN domain-containing protein (Fragment);MPN domain-containing protein	E0CXX6_MOUSE;E0CYJ7_MOUSE;F7BJW2_MOUSE;MPND_MOUSE	0%;0%;0%;0%	4.98778e-06	NaN
MOCK	1	E0CY15;Q8BKF1	DNA-directed RNA polymerase, mitochondrial;DNA-directed RNA polymerase, mitochondrial	E0CY15_MOUSE;RPOM_MOUSE	0%;0%	0.000426007	NaN
MOCK	1	E0CY18;Q91X58	AN1-type zinc finger protein 2B (Fragment);AN1-type zinc finger protein 2B	E0CY18_MOUSE;ZFN2B_MOUSE	0%;0%	7.68848e-07	NaN
MOCK	1	E0CY18;Q91X58	AN1-type zinc finger protein 2B (Fragment);AN1-type zinc finger protein 2B	E0CY18_MOUSE;ZFN2B_MOUSE	0%;0%	NaN	NaN
MOCK	1	E0CYD2;E0CZ97;F6SYN4	Potassium channel tetramerisation domain-containing 17	E0CYD2_MOUSE;E0CZ97_MOUSE;F6SYN4_MOUSE	0%;0%;0%	7.68848e-07	NaN
MOCK	1	E0CYE2;F7DEU6;P50096	Inosine-5'-monophosphate dehydrogenase;Inosine-5'-monophosphate dehydrogenase;Inosine-5'-monophosphate dehydrogenase 1	E0CYE2_MOUSE;F7DEU6_MOUSE;IMDH1_MOUSE	0%;0%;0%	7.68848e-07	NaN
MOCK	1	E0CYH7;E0CYM1;Q6P6L0;Q6P6L0-3	Filamin A-interacting protein 1-like;Filamin A-interacting protein 1-like;Filamin A-interacting protein 1-like;Isoform 3 of Filamin A-interacting protein 1-like	E0CYH7_MOUSE;E0CYM1_MOUSE;FIL1L_MOUSE;FIL1L_MOUSE	0%;0%;0%;0%-3	7.68848e-07	NaN
MOCK	1	E0CYH7;E0CYM1;Q6P6L0;Q6P6L0-3	Filamin A-interacting protein 1-like;Filamin A-interacting protein 1-like;Filamin A-interacting protein 1-like;Isoform 3 of Filamin A-interacting protein 1-like	E0CYH7_MOUSE;E0CYM1_MOUSE;FIL1L_MOUSE;FIL1L_MOUSE	0%;0%;0%;0%-3_Decoy	NaN	NaN
MOCK	1	E0CYV0;E9PWE0;F7D432;P23506;P23506-2	Protein-L-isoaspartate O-methyltransferase;Protein-L-isoaspartate O-methyltransferase;Protein-L-isoaspartate O-methyltransferase (Fragment);Protein-L-isoaspartate(D-aspartate) O-methyltransferase;Isoform 2 of Protein-L-isoaspartate(D-aspartate) O-methyltransferase	E0CYV0_MOUSE;E9PWE0_MOUSE;F7D432_MOUSE;PIMT_MOUSE;PIMT_MOUSE	0%;0%;0%;0%;0%-2	7.82461e-07	NaN
MOCK	1	E0CYV9	Uncharacterized protein C4orf54 homolog	CD054_MOUSE	0	7.68848e-07	NaN
MOCK	1	E0CYV9	Uncharacterized protein C4orf54 homolog	CD054_MOUSE	0	NaN	NaN
MOCK	1	E0CZ22	Maestro heat-like repeat family member 1	E0CZ22_MOUSE	0	7.68848e-07	NaN
MOCK	1	E0CZ22	Maestro heat-like repeat family member 1	E0CZ22_MOUSE	0	NaN	NaN
MOCK	1	E0CZ72;P28740	Kinesin-like protein;Kinesin-like protein KIF2A	E0CZ72_MOUSE;KIF2A_MOUSE	0%;0%	7.68848e-07	NaN
MOCK	1	E0CZ72;P28740	Kinesin-like protein;Kinesin-like protein KIF2A	E0CZ72_MOUSE;KIF2A_MOUSE	0%;0%	NaN	NaN
MOCK	1	E0CZ78;P48453;P48453-2	Serine/threonine-protein phosphatase;Serine/threonine-protein phosphatase 2B catalytic subunit beta isoform;Isoform 1 of Serine/threonine-protein phosphatase 2B catalytic subunit beta isoform	E0CZ78_MOUSE;PP2BB_MOUSE;PP2BB_MOUSE	0%;0%;0%-2	7.68848e-07	NaN
MOCK	1	E0CZ78;P48453;P48453-2	Serine/threonine-protein phosphatase;Serine/threonine-protein phosphatase 2B catalytic subunit beta isoform;Isoform 1 of Serine/threonine-protein phosphatase 2B catalytic subunit beta isoform	E0CZ78_MOUSE;PP2BB_MOUSE;PP2BB_MOUSE	0%;0%;0%-2_Decoy	NaN	NaN
MOCK	1	E0CZE0;Q8VBW6	NEDD8-activating enzyme E1 regulatory subunit	E0CZE0_MOUSE;ULA1_MOUSE	0%;0%	6.52619e-06	NaN
MOCK	1	E0CZE5;Q9CZ96;Q9CZ96-2	Zinc finger CCHC-type and RNA-binding motif-containing protein 1;Zinc finger CCHC-type and RNA-binding motif-containing protein 1;Isoform 2 of Zinc finger CCHC-type and RNA-binding motif-containing protein 1	E0CZE5_MOUSE;ZCRB1_MOUSE;ZCRB1_MOUSE	0%;0%;0%-2	7.32482e-06	NaN
MOCK	1	E2JF22;E9PUQ9;F7AC58	Piezo-type mechanosensitive ion channel component 1;Piezo-type mechanosensitive ion channel component;Piezo-type mechanosensitive ion channel component	PIEZ1_MOUSE;E9PUQ9_MOUSE;F7AC58_MOUSE	0%;0%;0%	7.50783e-06	NaN
MOCK	1	E9JGN0;Q8VDF3-2	DAP-kinase-related protein 1 beta isoform;Isoform 2 of Death-associated protein kinase 2	E9JGN0_MOUSE;DAPK2_MOUSE	0%;0%	7.68848e-07	NaN
MOCK	1	E9PU87;F6S7W6;F6U6U5;Q6P4S6	Serine/threonine-protein kinase SIK3;Serine/threonine-protein kinase SIK3 (Fragment);Serine/threonine-protein kinase SIK3 (Fragment);Serine/threonine-protein kinase SIK3	E9PU87_MOUSE;F6S7W6_MOUSE;F6U6U5_MOUSE;SIK3_MOUSE	0%;0%;0%;0%	1.04287e-05	NaN
MOCK	1	E9PU96;Q571H0;Q571H0-2	Nucleolar pre-ribosomal-associated protein 1;Nucleolar pre-ribosomal-associated protein 1;Isoform 2 of Nucleolar pre-ribosomal-associated protein 1	E9PU96_MOUSE;NPA1P_MOUSE;NPA1P_MOUSE	0%;0%;0%-2	5.66476e-05	NaN
MOCK	1	E9PU96;Q571H0;Q571H0-2	Nucleolar pre-ribosomal-associated protein 1;Nucleolar pre-ribosomal-associated protein 1;Isoform 2 of Nucleolar pre-ribosomal-associated protein 1	E9PU96_MOUSE;NPA1P_MOUSE;NPA1P_MOUSE	0%;0%;0%-2_Decoy	NaN	NaN
MOCK	1	E9PUA2;Q5BLK4	Terminal uridylyltransferase 7	E9PUA2_MOUSE;TUT7_MOUSE	0%;0%	7.68848e-07	NaN
MOCK	1	E9PUA2;Q5BLK4	Terminal uridylyltransferase 7	E9PUA2_MOUSE;TUT7_MOUSE	0%;0%	NaN	NaN
MOCK	1	E9PUA3	IQ motif and SEC7 domain-containing protein 1	E9PUA3_MOUSE	0	7.68848e-07	NaN
MOCK	1	E9PUA3	IQ motif and SEC7 domain-containing protein 1	E9PUA3_MOUSE	0	NaN	NaN
MOCK	1	E9PUB0;Q4LDD4;Q4LDD4-2;Q4LDD4-3	Arf-GAP with Rho-GAP domain, ANK repeat and PH domain-containing protein 1;Arf-GAP with Rho-GAP domain, ANK repeat and PH domain-containing protein 1;Isoform 2 of Arf-GAP with Rho-GAP domain, ANK repeat and PH domain-containing protein 1;Isoform 3 of Arf-GAP with Rho-GAP domain, ANK repeat and PH domain-containing protein 1	E9PUB0_MOUSE;ARAP1_MOUSE;ARAP1_MOUSE;ARAP1_MOUSE	0%;0%;0%-2;0%-3	7.68848e-07	NaN
MOCK	1	E9PUB0;Q4LDD4;Q4LDD4-2;Q4LDD4-3	Arf-GAP with Rho-GAP domain, ANK repeat and PH domain-containing protein 1;Arf-GAP with Rho-GAP domain, ANK repeat and PH domain-containing protein 1;Isoform 2 of Arf-GAP with Rho-GAP domain, ANK repeat and PH domain-containing protein 1;Isoform 3 of Arf-GAP with Rho-GAP domain, ANK repeat and PH domain-containing protein 1	E9PUB0_MOUSE;ARAP1_MOUSE;ARAP1_MOUSE;ARAP1_MOUSE	0%;0%;0%-2;0%-3_Decoy	NaN	NaN
MOCK	1	E9PUB2;P28662;Q8C7X8	Brain protein I3	E9PUB2_MOUSE;BRI3_MOUSE;Q8C7X8_MOUSE	0%;0%;0%	7.68848e-07	NaN
MOCK	1	E9PUB7;Q2YDW2	Protein misato homolog 1	E9PUB7_MOUSE;MSTO1_MOUSE	0%;0%	7.68848e-07	NaN
MOCK	1	E9PUB7;Q2YDW2	Protein misato homolog 1	E9PUB7_MOUSE;MSTO1_MOUSE	0%;0%	NaN	NaN
MOCK	1	E9PUE1;Q8BSI6	R3H and coiled-coil domain-containing protein 1	E9PUE1_MOUSE;R3HC1_MOUSE	0%;0%	7.68848e-07	NaN
MOCK	1	E9PUE1;Q8BSI6	R3H and coiled-coil domain-containing protein 1	E9PUE1_MOUSE;R3HC1_MOUSE	0%;0%	NaN	NaN
MOCK	1	E9PUF4;E9Q640;Q6NZN0;Q6NZN0-2;Q6NZN0-3;Q6NZN0-4;Q6NZN0-5	RNA-binding protein 26;RNA-binding protein 26;RNA-binding protein 26;Isoform 2 of RNA-binding protein 26;Isoform 3 of RNA-binding protein 26;Isoform 4 of RNA-binding protein 26;Isoform 5 of RNA-binding protein 26	E9PUF4_MOUSE;E9Q640_MOUSE;RBM26_MOUSE;RBM26_MOUSE;RBM26_MOUSE;RBM26_MOUSE;RBM26_MOUSE	0%;0%;0%;0%-2;0%-3;0%-4;0%-5	7.68848e-07	NaN
MOCK	1	E9PUF4;E9Q640;Q6NZN0;Q6NZN0-2;Q6NZN0-3;Q6NZN0-4;Q6NZN0-5	RNA-binding protein 26;RNA-binding protein 26;RNA-binding protein 26;Isoform 2 of RNA-binding protein 26;Isoform 3 of RNA-binding protein 26;Isoform 4 of RNA-binding protein 26;Isoform 5 of RNA-binding protein 26	E9PUF4_MOUSE;E9Q640_MOUSE;RBM26_MOUSE;RBM26_MOUSE;RBM26_MOUSE;RBM26_MOUSE;RBM26_MOUSE	0%;0%;0%;0%-2;0%-3;0%-4;0%-5_Decoy	NaN	NaN
MOCK	1	E9PUF7;Q61210	Rho guanine nucleotide exchange factor 1	E9PUF7_MOUSE;ARHG1_MOUSE	0%;0%	7.68848e-07	NaN
MOCK	1	E9PUF7	Rho guanine nucleotide exchange factor 1	E9PUF7_MOUSE	0	NaN	NaN
MOCK	1	E9PUH6;Q80ZM8	Cardiolipin synthase (CMP-forming) (Fragment);Cardiolipin synthase (CMP-forming)	E9PUH6_MOUSE;CRLS1_MOUSE	0%;0%	7.68848e-07	NaN
MOCK	1	E9PUQ5;Q921M4;Q921M4-2;Z4YJU8	Golgin subfamily A member 2;Golgin subfamily A member 2;Isoform 2 of Golgin subfamily A member 2;Golgin subfamily A member 2 (Fragment)	E9PUQ5_MOUSE;GOGA2_MOUSE;GOGA2_MOUSE;Z4YJU8_MOUSE	0%;0%;0%-2;0%	7.68848e-07	NaN
MOCK	1	E9PUQ5;Q921M4;Q921M4-2;Z4YJU8	Golgin subfamily A member 2;Golgin subfamily A member 2;Isoform 2 of Golgin subfamily A member 2;Golgin subfamily A member 2 (Fragment)	E9PUQ5_MOUSE;GOGA2_MOUSE;GOGA2_MOUSE;Z4YJU8_MOUSE	0%;0%;0%-2;0%	NaN	NaN
MOCK	1	E9PUQ7;Q3UYU2;Q8BNV1	tRNA (uracil-5-)-methyltransferase homolog A	E9PUQ7_MOUSE;Q3UYU2_MOUSE;TRM2A_MOUSE	0%;0%;0%	7.68848e-07	NaN
MOCK	1	E9PUQ7;Q3UYU2	tRNA (uracil-5-)-methyltransferase homolog A	E9PUQ7_MOUSE;Q3UYU2_MOUSE	0%;0%	NaN	NaN
MOCK	1	E9PUQ8	Diacylglycerol kinase	E9PUQ8_MOUSE	0	2.0915e-05	NaN
MOCK	1	E9PUQ8	Diacylglycerol kinase	E9PUQ8_MOUSE	0	NaN	NaN
MOCK	1	E9PUR0;E9Q1M6	Ankyrin repeat and KH domain-containing 1	E9PUR0_MOUSE;E9Q1M6_MOUSE	0%;0%	7.68848e-07	NaN
MOCK	1	E9PUR2	Unconventional myosin-XVIIIa (Fragment)	E9PUR2_MOUSE	0	7.68848e-07	NaN
MOCK	1	E9PUR2	Unconventional myosin-XVIIIa (Fragment)	E9PUR2_MOUSE	0	NaN	NaN
MOCK	1	E9PUR6;E9PYV1	Glucocorticoid receptor	E9PUR6_MOUSE;E9PYV1_MOUSE	0%;0%	7.70685e-07	NaN
MOCK	1	E9PUU4;Q8BX17	Gem-associated protein 5	E9PUU4_MOUSE;GEMI5_MOUSE	0%;0%	7.68848e-07	NaN
MOCK	1	E9PUU4;Q8BX17	Gem-associated protein 5	E9PUU4_MOUSE;GEMI5_MOUSE	0%;0%	NaN	NaN
MOCK	1	E9PUV9;P58660	Caspase recruitment domain-containing protein 10	E9PUV9_MOUSE;CAR10_MOUSE	0%;0%	7.68848e-07	NaN
MOCK	1	E9PUZ5;E9QAC6;Q62083	PRKCA-binding protein;Galectin;PRKCA-binding protein	E9PUZ5_MOUSE;E9QAC6_MOUSE;PICK1_MOUSE	0%;0%;0%	1.73691e-05	NaN
MOCK	1	E9PV22;Q505F5	Leucine-rich repeat-containing protein 47	E9PV22_MOUSE;LRC47_MOUSE	0%;0%	7.68848e-07	NaN
MOCK	1	E9PV22;Q505F5	Leucine-rich repeat-containing protein 47	E9PV22_MOUSE;LRC47_MOUSE	0%;0%	NaN	NaN
MOCK	1	E9PV66	Myosin XVIIIb	E9PV66_MOUSE	0	7.68848e-07	NaN
MOCK	1	E9PV66	Myosin XVIIIb	E9PV66_MOUSE	0	NaN	NaN
MOCK	1	E9PV91;Q3TNX8;Q8BNJ2	A disintegrin and metalloproteinase with thrombospondin motifs 4	E9PV91_MOUSE;Q3TNX8_MOUSE;ATS4_MOUSE	0%;0%;0%	2.26621e-05	NaN
MOCK	1	E9PVA2;Q9DB85	Ribosomal RNA-processing protein 8	E9PVA2_MOUSE;RRP8_MOUSE	0%;0%	7.68848e-07	NaN
MOCK	1	E9PVA8	eIF-2-alpha kinase activator GCN1	GCN1_MOUSE	0	7.68848e-07	NaN
MOCK	1	E9PVA8	eIF-2-alpha kinase activator GCN1	GCN1_MOUSE	0	NaN	NaN
MOCK	1	E9PVB5;E9PVB5-2	Tetratricopeptide repeat protein 17;Isoform 2 of Tetratricopeptide repeat protein 17	TTC17_MOUSE	0%;0%-2	1.50604e-06	NaN
MOCK	1	E9PVB5;E9PVB5-2	Tetratricopeptide repeat protein 17;Isoform 2 of Tetratricopeptide repeat protein 17	TTC17_MOUSE	0%;0%-2_Decoy	NaN	NaN
MOCK	1	E9PVC2	Zinc finger protein 282	E9PVC2_MOUSE	0	9.50928e-07	NaN
MOCK	1	E9PVC5	Eukaryotic translation initiation factor 4 gamma 1	E9PVC5_MOUSE	0	7.68848e-07	NaN
MOCK	1	E9PVC5	Eukaryotic translation initiation factor 4 gamma 1	E9PVC5_MOUSE	0	NaN	NaN
MOCK	1	E9PVM7;P48774	Glutathione S-transferase (Fragment);Glutathione S-transferase Mu 5	E9PVM7_MOUSE;GSTM5_MOUSE	0%;0%	7.68848e-07	NaN
MOCK	1	E9PVM7;P48774	Glutathione S-transferase (Fragment);Glutathione S-transferase Mu 5	E9PVM7_MOUSE;GSTM5_MOUSE	0%;0%	NaN	NaN
MOCK	1	E9PVN6	Predicted gene 20498	E9PVN6_MOUSE	0	1.29082e-06	NaN
MOCK	1	E9PVS2;E9PZ73;E9Q387;E9QAK6;F6QH05;P30051;Q3UFP5;Q3USK5;Q6PAQ8	Transcriptional enhancer factor TEF-1;Transcriptional enhancer factor TEF-1;Transcriptional enhancer factor TEF-1;Transcriptional enhancer factor TEF-1;Transcriptional enhancer factor TEF-1 (Fragment);Transcriptional enhancer factor TEF-1;Transcriptional enhancer factor TEF-1;Transcriptional enhancer factor TEF-1;Tead1 protein	E9PVS2_MOUSE;E9PZ73_MOUSE;E9Q387_MOUSE;E9QAK6_MOUSE;F6QH05_MOUSE;TEAD1_MOUSE;Q3UFP5_MOUSE;Q3USK5_MOUSE;Q6PAQ8_MOUSE	0%;0%;0%;0%;0%;0%;0%;0%;0%	1.49123e-06	NaN
MOCK	1	E9PVU0;E9Q174;E9Q175;E9Q3L1;Q64331;V9GX76;V9GXM4	Unconventional myosin-VI	E9PVU0_MOUSE;E9Q174_MOUSE;E9Q175_MOUSE;E9Q3L1_MOUSE;MYO6_MOUSE;V9GX76_MOUSE;V9GXM4_MOUSE	0%;0%;0%;0%;0%;0%;0%	7.68848e-07	NaN
MOCK	1	E9PVV8;F6WVU1;J3QPS3;K3W4P7;Q497X0;Q61006;Q61006-2;Q61006-3;Q61006-4	Muscle, skeletal receptor tyrosine-protein kinase;Muscle, skeletal receptor tyrosine-protein kinase;Muscle, skeletal receptor tyrosine-protein kinase;Muscle, skeletal receptor tyrosine-protein kinase;Muscle, skeletal receptor tyrosine-protein kinase;Muscle, skeletal receptor tyrosine-protein kinase;Isoform 2 of Muscle, skeletal receptor tyrosine-protein kinase;Isoform 3 of Muscle, skeletal recept…	E9PVV8_MOUSE;F6WVU1_MOUSE;J3QPS3_MOUSE;K3W4P7_MOUSE;Q497X0_MOUSE;MUSK_MOUSE;MUSK_MOUSE;MUSK_MOUSE;MUSK_MOUSE	0%;0%;0%;0%;0%;0%;0%-2;0%-3;0%-4	4.98127e-06	NaN
MOCK	1	E9PVV8;F6WVU1;J3QPS3;K3W4P7;Q497X0;Q61006;Q61006-2;Q61006-3;Q61006-4	Muscle, skeletal receptor tyrosine-protein kinase;Muscle, skeletal receptor tyrosine-protein kinase;Muscle, skeletal receptor tyrosine-protein kinase;Muscle, skeletal receptor tyrosine-protein kinase;Muscle, skeletal receptor tyrosine-protein kinase;Muscle, skeletal receptor tyrosine-protein kinase;Isoform 2 of Muscle, skeletal receptor tyrosine-protein kinase;Isoform 3 of Muscle, skeletal recept…	E9PVV8_MOUSE;F6WVU1_MOUSE;J3QPS3_MOUSE;K3W4P7_MOUSE;Q497X0_MOUSE;MUSK_MOUSE;MUSK_MOUSE;MUSK_MOUSE;MUSK_MOUSE	0%;0%;0%;0%;0%;0%;0%-2;0%-3;0%-4_Decoy	NaN	NaN
MOCK	1	E9PVZ8;E9QAH1	Golgi autoantigen, golgin subfamily b, macrogolgin 1;Golgi autoantigen, golgin subfamily b, macrogolgin 1	E9PVZ8_MOUSE;E9QAH1_MOUSE	0%;0%	7.68848e-07	NaN
MOCK	1	E9PVZ8;E9QAH1	Golgi autoantigen, golgin subfamily b, macrogolgin 1;Golgi autoantigen, golgin subfamily b, macrogolgin 1	E9PVZ8_MOUSE;E9QAH1_MOUSE	0%;0%	NaN	NaN
MOCK	1	E9PW03;Q9WTK3	Glycosylphosphatidylinositol anchor attachment 1 protein	E9PW03_MOUSE;GPAA1_MOUSE	0%;0%	9.24763e-06	NaN
MOCK	1	E9PW03;Q9WTK3	Glycosylphosphatidylinositol anchor attachment 1 protein	E9PW03_MOUSE;GPAA1_MOUSE	0%;0%	NaN	NaN
MOCK	1	E9PW05;E9Q520;Q8BJ45	Zinc finger protein 54;Zinc finger protein 54 (Fragment);Zinc finger protein 52	ZFP54_MOUSE;E9Q520_MOUSE;Q8BJ45_MOUSE	0%;0%;0%	2.11451e-05	NaN
MOCK	1	E9PW20;Q9CY57;Q9CY57-3	Chromatin target of PRMT1 protein;Chromatin target of PRMT1 protein;Isoform 3 of Chromatin target of PRMT1 protein	E9PW20_MOUSE;CHTOP_MOUSE;CHTOP_MOUSE	0%;0%;0%-3	7.68848e-07	NaN
MOCK	1	E9PW20;Q9CY57;Q9CY57-3	Chromatin target of PRMT1 protein;Chromatin target of PRMT1 protein;Isoform 3 of Chromatin target of PRMT1 protein	E9PW20_MOUSE;CHTOP_MOUSE;CHTOP_MOUSE	0%;0%;0%-3_Decoy	NaN	NaN
MOCK	1	E9PW77;Q3UNH6;Q61817;Q61817-2	Cyclic AMP-responsive element-binding protein 3;Cyclic AMP-responsive element-binding protein 3;Cyclic AMP-responsive element-binding protein 3;Isoform 2 of Cyclic AMP-responsive element-binding protein 3	E9PW77_MOUSE;Q3UNH6_MOUSE;CREB3_MOUSE;CREB3_MOUSE	0%;0%;0%;0%-2	7.68848e-07	NaN
MOCK	1	E9PW77;Q3UNH6;Q61817;Q61817-2	Cyclic AMP-responsive element-binding protein 3;Cyclic AMP-responsive element-binding protein 3;Cyclic AMP-responsive element-binding protein 3;Isoform 2 of Cyclic AMP-responsive element-binding protein 3	E9PW77_MOUSE;Q3UNH6_MOUSE;CREB3_MOUSE;CREB3_MOUSE	0%;0%;0%;0%-2_Decoy	NaN	NaN
MOCK	1	E9PWB2;E9Q4G7;Q8BK63	Casein kinase I isoform alpha	E9PWB2_MOUSE;E9Q4G7_MOUSE;KC1A_MOUSE	0%;0%;0%	7.70685e-07	NaN
MOCK	1	E9PWB2;E9Q4G7;Q8BK63	Casein kinase I isoform alpha	E9PWB2_MOUSE;E9Q4G7_MOUSE;KC1A_MOUSE	0%;0%;0%	NaN	NaN
MOCK	1	E9PWD2;E9QNR5;Q69ZU6	Thrombospondin type-1 domain-containing protein 7A	E9PWD2_MOUSE;E9QNR5_MOUSE;THS7A_MOUSE	0%;0%;0%	1.14462e-06	NaN
MOCK	1	E9PWD2;E9QNR5;Q69ZU6	Thrombospondin type-1 domain-containing protein 7A	E9PWD2_MOUSE;E9QNR5_MOUSE;THS7A_MOUSE	0%;0%;0%	NaN	NaN
MOCK	1	E9PWE8	Dihydropyrimidinase-related protein 3	E9PWE8_MOUSE	0	7.68848e-07	NaN
MOCK	1	E9PWE8	Dihydropyrimidinase-related protein 3	E9PWE8_MOUSE	0	NaN	NaN
MOCK	1	E9PWG4;P05977-2	Myosin light chain 1/3, skeletal muscle isoform;Isoform MLC3 of Myosin light chain 1/3, skeletal muscle isoform	E9PWG4_MOUSE;MYL1_MOUSE	0%;0%	7.68848e-07	NaN
MOCK	1	E9PWH2	Caspase recruitment domain family, member 6	E9PWH2_MOUSE	0	7.68848e-07	NaN
MOCK	1	E9PWH3;E9QPX0;Q3TDW6;Q3TIZ5;Q9DBR4;Q9DBR4-2;Q9DBR4-3	Amyloid-beta A4 precursor protein-binding family B member 2;Amyloid-beta A4 precursor protein-binding family B member 2;Amyloid-beta A4 precursor protein-binding family B member 2;Amyloid-beta A4 precursor protein-binding family B member 2;Amyloid-beta A4 precursor protein-binding family B member 2;Isoform 2 of Amyloid-beta A4 precursor protein-binding family B member 2;Isoform 3 of Amyloid-beta …	E9PWH3_MOUSE;E9QPX0_MOUSE;Q3TDW6_MOUSE;Q3TIZ5_MOUSE;APBB2_MOUSE;APBB2_MOUSE;APBB2_MOUSE	0%;0%;0%;0%;0%;0%-2;0%-3	1.76861e-06	NaN
MOCK	1	E9PWI3;G3UW40	Mutated in colorectal cancers	E9PWI3_MOUSE;G3UW40_MOUSE	0%;0%	7.78374e-07	NaN
MOCK	1	E9PWK1;F6YTS6;Q9D379	Epoxide hydrolase;Epoxide hydrolase 1 (Fragment);Epoxide hydrolase 1	E9PWK1_MOUSE;F6YTS6_MOUSE;HYEP_MOUSE	0%;0%;0%	7.68848e-07	NaN
MOCK	1	E9PWM3	Armadillo repeat-containing, X-linked 4	E9PWM3_MOUSE	0	7.68848e-07	NaN
MOCK	1	E9PWM3	Armadillo repeat-containing, X-linked 4	E9PWM3_MOUSE	0	NaN	NaN
MOCK	1	E9PWQ3	Collagen, type VI, alpha 3	E9PWQ3_MOUSE	0	7.68848e-07	NaN
MOCK	1	E9PWQ3	Collagen, type VI, alpha 3	E9PWQ3_MOUSE	0	NaN	NaN
MOCK	1	E9PWQ9;P56546;P56546-2;Q91YZ2	C-terminal-binding protein 2 (Fragment);C-terminal-binding protein 2;Isoform 2 of C-terminal-binding protein 2;C-terminal-binding protein 2	E9PWQ9_MOUSE;CTBP2_MOUSE;CTBP2_MOUSE;Q91YZ2_MOUSE	0%;0%;0%-2;0%	7.68848e-07	NaN
MOCK	1	E9PWR7	Ecotropic viral integration site 5 protein (Fragment)	E9PWR7_MOUSE	0	7.68848e-07	NaN
MOCK	1	E9PWW6	Zinc finger CCCH type-containing 7 A	E9PWW6_MOUSE	0	7.68848e-07	NaN
MOCK	1	E9PWW6	Zinc finger CCCH type-containing 7 A	E9PWW6_MOUSE	0	NaN	NaN
MOCK	1	E9PWY9;Q8C0C7	Phenylalanine--tRNA ligase alpha subunit	E9PWY9_MOUSE;SYFA_MOUSE	0%;0%	7.68848e-07	NaN
MOCK	1	E9PWY9;Q8C0C7	Phenylalanine--tRNA ligase alpha subunit	E9PWY9_MOUSE;SYFA_MOUSE	0%;0%	NaN	NaN
MOCK	1	E9PX07;E9PXA7;E9Q2R5;E9Q352;E9Q3T5;E9Q878;Q641K1;Q641K1-2;Q641K1-3;Q641K1-4;Q641K1-5;Q8C1R2	Cytosolic carboxypeptidase 1 (Fragment);Cytosolic carboxypeptidase 1;Cytosolic carboxypeptidase 1 (Fragment);Cytosolic carboxypeptidase 1;Cytosolic carboxypeptidase 1 (Fragment);Cytosolic carboxypeptidase 1 (Fragment);Cytosolic carboxypeptidase 1;Isoform 2 of Cytosolic carboxypeptidase 1;Isoform 3 of Cytosolic carboxypeptidase 1;Isoform 4 of Cytosolic carboxypeptidase 1;Isoform 5 of Cytosolic car…	E9PX07_MOUSE;E9PXA7_MOUSE;E9Q2R5_MOUSE;E9Q352_MOUSE;E9Q3T5_MOUSE;E9Q878_MOUSE;CBPC1_MOUSE;CBPC1_MOUSE;CBPC1_MOUSE;CBPC1_MOUSE;CBPC1_MOUSE;Q8C1R2_MOUSE	0%;0%;0%;0%;0%;0%;0%;0%-2;0%-3;0%-4;0%-5;0%	1.73797e-05	NaN
MOCK	1	E9PX30;Q8BPM2;Q8BPM2-2	Mitogen-activated protein kinase kinase kinase kinase 5;Mitogen-activated protein kinase kinase kinase kinase 5;Isoform 2 of Mitogen-activated protein kinase kinase kinase kinase 5	E9PX30_MOUSE;M4K5_MOUSE;M4K5_MOUSE	0%;0%;0%-2	6.77507e-06	NaN
MOCK	1	E9PX53;E9QPR5;Q8K2V1	Serine/threonine-protein phosphatase 4 regulatory subunit 1	E9PX53_MOUSE;E9QPR5_MOUSE;PP4R1_MOUSE	0%;0%;0%	7.68848e-07	NaN
MOCK	1	E9PX53;E9QPR5;Q8K2V1	Serine/threonine-protein phosphatase 4 regulatory subunit 1	E9PX53_MOUSE;E9QPR5_MOUSE;PP4R1_MOUSE	0%;0%;0%	NaN	NaN
MOCK	1	E9PX64;Q7TNC6	Kinesin-like protein KIF26B	E9PX64_MOUSE;KI26B_MOUSE	0%;0%	3.94667e-05	NaN
MOCK	1	E9PX70;Q60847;Q60847-2;Q60847-5	Collagen alpha-1(XII) chain;Collagen alpha-1(XII) chain;Isoform 2 of Collagen alpha-1(XII) chain;Isoform 5 of Collagen alpha-1(XII) chain	E9PX70_MOUSE;COCA1_MOUSE;COCA1_MOUSE;COCA1_MOUSE	0%;0%;0%-2;0%-5	7.68848e-07	NaN
MOCK	1	E9PX70;Q60847;Q60847-2;Q60847-5	Collagen alpha-1(XII) chain;Collagen alpha-1(XII) chain;Isoform 2 of Collagen alpha-1(XII) chain;Isoform 5 of Collagen alpha-1(XII) chain	E9PX70_MOUSE;COCA1_MOUSE;COCA1_MOUSE;COCA1_MOUSE	0%;0%;0%-2;0%-5_Decoy	NaN	NaN
MOCK	1	E9PX89;E9Q705;Q8CEI1	BolA-like protein 3	E9PX89_MOUSE;E9Q705_MOUSE;BOLA3_MOUSE	0%;0%;0%	1.12907e-05	NaN
MOCK	1	E9PX91;F6TVX7;Q8BSF4	Phosphatidylserine decarboxylase proenzyme, mitochondrial;Predicted gene 20671 (Fragment);Phosphatidylserine decarboxylase proenzyme, mitochondrial	E9PX91_MOUSE;F6TVX7_MOUSE;PISD_MOUSE	0%;0%;0%	7.68848e-07	NaN
MOCK	1	E9PX91;F6TVX7;Q8BSF4	Phosphatidylserine decarboxylase proenzyme, mitochondrial;Predicted gene 20671 (Fragment);Phosphatidylserine decarboxylase proenzyme, mitochondrial	E9PX91_MOUSE;F6TVX7_MOUSE;PISD_MOUSE	0%;0%;0%	NaN	NaN
MOCK	1	E9PXA4;P61600;Q9DB82	N-alpha-acetyltransferase 20 (Fragment);N-alpha-acetyltransferase 20;N-alpha-acetyltransferase 20	E9PXA4_MOUSE;NAA20_MOUSE;Q9DB82_MOUSE	0%;0%;0%	7.68848e-07	NaN
MOCK	1	E9PXB9;Q9CQ85;Z4YN86	Mitochondrial import inner membrane translocase subunit Tim22;Mitochondrial import inner membrane translocase subunit Tim22;Mitochondrial import inner membrane translocase subunit Tim22 (Fragment)	E9PXB9_MOUSE;TIM22_MOUSE;Z4YN86_MOUSE	0%;0%;0%	8.2657e-07	NaN
MOCK	1	E9PXF8;E9PXF8-2;E9Q0D4	Myotubularin-related protein 13;Isoform 2 of Myotubularin-related protein 13;Myotubularin-related protein 13	MTMRD_MOUSE;MTMRD_MOUSE;E9Q0D4_MOUSE	0%;0%-2;0%	9.05165e-07	NaN
MOCK	1	E9PXF8;E9PXF8-2;E9Q0D4	Myotubularin-related protein 13;Isoform 2 of Myotubularin-related protein 13;Myotubularin-related protein 13	MTMRD_MOUSE;MTMRD_MOUSE;E9Q0D4_MOUSE	0%;0%-2;0%	NaN	NaN
MOCK	1	E9PXG9;Q8CCB4	Vacuolar protein sorting-associated protein 53 homolog	E9PXG9_MOUSE;VPS53_MOUSE	0%;0%	7.89097e-07	NaN
MOCK	1	E9PXG9;Q8CCB4	Vacuolar protein sorting-associated protein 53 homolog	E9PXG9_MOUSE;VPS53_MOUSE	0%;0%	NaN	NaN
MOCK	1	E9PXK7;Q9Z210	Peroxisomal membrane protein 11B	E9PXK7_MOUSE;PX11B_MOUSE	0%;0%	7.68848e-07	NaN
MOCK	1	E9PXK7;Q9Z210	Peroxisomal membrane protein 11B	E9PXK7_MOUSE;PX11B_MOUSE	0%;0%	NaN	NaN
MOCK	1	E9PXL0;Q6P539	Protein FAM222B	E9PXL0_MOUSE;F222B_MOUSE	0%;0%	2.03864e-05	NaN
MOCK	1	E9PXP7;Q8BZ60	Stonin-2	E9PXP7_MOUSE;STON2_MOUSE	0%;0%	7.70685e-07	NaN
MOCK	1	E9PXU2;Q9Z0F8;Q9Z0F8-2	Disintegrin and metalloproteinase domain-containing protein 17;Disintegrin and metalloproteinase domain-containing protein 17;Isoform Short of Disintegrin and metalloproteinase domain-containing protein 17	E9PXU2_MOUSE;ADA17_MOUSE;ADA17_MOUSE	0%;0%;0%-2	7.68848e-07	NaN
MOCK	1	E9PXX7;Q91W90	Thioredoxin domain-containing protein 5	E9PXX7_MOUSE;TXND5_MOUSE	0%;0%	7.68848e-07	NaN
MOCK	1	E9PXX7;Q91W90	Thioredoxin domain-containing protein 5	E9PXX7_MOUSE;TXND5_MOUSE	0%;0%	NaN	NaN
MOCK	1	E9PY08;P97857	A disintegrin and metalloproteinase with thrombospondin motifs 1 (Fragment);A disintegrin and metalloproteinase with thrombospondin motifs 1	E9PY08_MOUSE;ATS1_MOUSE	0%;0%	1.03148e-06	NaN
MOCK	1	E9PY48;Q8BSP2;Q8BSP2-2;Q8BSP2-3	Condensin-2 complex subunit H2;Condensin-2 complex subunit H2;Isoform 2 of Condensin-2 complex subunit H2;Isoform 3 of Condensin-2 complex subunit H2	E9PY48_MOUSE;CNDH2_MOUSE;CNDH2_MOUSE;CNDH2_MOUSE	0%;0%;0%-2;0%-3	7.68848e-07	NaN
MOCK	1	E9PY48;Q8BSP2;Q8BSP2-2;Q8BSP2-3	Condensin-2 complex subunit H2;Condensin-2 complex subunit H2;Isoform 2 of Condensin-2 complex subunit H2;Isoform 3 of Condensin-2 complex subunit H2	E9PY48_MOUSE;CNDH2_MOUSE;CNDH2_MOUSE;CNDH2_MOUSE	0%;0%;0%-2;0%-3_Decoy	NaN	NaN
MOCK	1	E9PY85;G3UZF1;Q99L28	Probable ribosome biogenesis protein RLP24;Predicted gene 20509 (Fragment);Probable ribosome biogenesis protein RLP24	E9PY85_MOUSE;G3UZF1_MOUSE;RLP24_MOUSE	0%;0%;0%	8.73245e-07	NaN
MOCK	1	E9PYB0;F7CVJ5;F7DBB3	AHNAK nucleoprotein 2 (Fragment)	E9PYB0_MOUSE;F7CVJ5_MOUSE;F7DBB3_MOUSE	0%;0%;0%	1.0415e-06	NaN
MOCK	1	E9PYD5;P10711	Transcription elongation factor A protein 1	E9PYD5_MOUSE;TCEA1_MOUSE	0%;0%	7.68848e-07	NaN
MOCK	1	E9PYD5;P10711	Transcription elongation factor A protein 1	E9PYD5_MOUSE;TCEA1_MOUSE	0%;0%	NaN	NaN
MOCK	1	E9PYD6;O88597	Beclin-1	E9PYD6_MOUSE;BECN1_MOUSE	0%;0%	7.93067e-07	NaN
MOCK	1	E9PYF1;Q8VCT3	Aminopeptidase B	E9PYF1_MOUSE;AMPB_MOUSE	0%;0%	8.5718e-07	NaN
MOCK	1	E9PYF2;O35598	Disintegrin and metalloproteinase domain-containing protein 10	E9PYF2_MOUSE;ADA10_MOUSE	0%;0%	7.78143e-07	NaN
MOCK	1	E9PYF4	LIM domain only 7	E9PYF4_MOUSE	0	7.68848e-07	NaN
MOCK	1	E9PYF4	LIM domain only 7	E9PYF4_MOUSE	0	NaN	NaN
MOCK	1	E9PYG6	RAS p21 protein activator 1	E9PYG6_MOUSE	0	1.2668e-06	NaN
MOCK	1	E9PYH0;G3XA35	Versican core protein	E9PYH0_MOUSE;G3XA35_MOUSE	0%;0%	7.68848e-07	NaN
MOCK	1	E9PYH0;G3XA35	Versican core protein	E9PYH0_MOUSE;G3XA35_MOUSE	0%;0%	NaN	NaN
MOCK	1	E9PYH6	Histone-lysine N-methyltransferase SETD1A	SET1A_MOUSE	0	7.98258e-07	NaN
MOCK	1	E9PYI1;E9PYI1-2	Zinc finger protein 568;Isoform 2 of Zinc finger protein 568	ZN568_MOUSE	0%;0%-2	7.72429e-07	NaN
MOCK	1	E9PYI8;Q9JMA1	Ubiquitin carboxyl-terminal hydrolase;Ubiquitin carboxyl-terminal hydrolase 14	E9PYI8_MOUSE;UBP14_MOUSE	0%;0%	7.68848e-07	NaN
MOCK	1	E9PYI8;Q9JMA1	Ubiquitin carboxyl-terminal hydrolase;Ubiquitin carboxyl-terminal hydrolase 14	E9PYI8_MOUSE;UBP14_MOUSE	0%;0%	NaN	NaN
MOCK	1	E9PYJ9;Q9JKS4-2;Q9JKS4-4	LIM domain-binding protein 3;Isoform 2 of LIM domain-binding protein 3;Isoform 4 of LIM domain-binding protein 3	E9PYJ9_MOUSE;LDB3_MOUSE;LDB3_MOUSE	0%;0%;0%	7.68848e-07	NaN
MOCK	1	E9PYK3	Protein mono-ADP-ribosyltransferase PARP4	PARP4_MOUSE	0	7.68848e-07	NaN
MOCK	1	E9PYK3	Protein mono-ADP-ribosyltransferase PARP4	PARP4_MOUSE	0	NaN	NaN
MOCK	1	E9PYN2;Q9R0B7	Zinc finger protein 346	E9PYN2_MOUSE;ZN346_MOUSE	0%;0%	7.68848e-07	NaN
MOCK	1	E9PYP1	Carboxylic ester hydrolase	E9PYP1_MOUSE	0	1.4983e-06	NaN
MOCK	1	E9PYP2	Neurobeachin-like 1	E9PYP2_MOUSE	0	1.08794e-05	NaN
MOCK	1	E9PYT0;P97393	Rho GTPase-activating protein 5	E9PYT0_MOUSE;RHG05_MOUSE	0%;0%	1.30104e-06	NaN
MOCK	1	E9PYT3;Q91YH5	Atlastin-3	E9PYT3_MOUSE;ATLA3_MOUSE	0%;0%	7.68848e-07	NaN
MOCK	1	E9PYT3;Q91YH5	Atlastin-3	E9PYT3_MOUSE;ATLA3_MOUSE	0%;0%	NaN	NaN
MOCK	1	E9PZ00;J3QPG5;K3W4L3;Q61207;Q8BFQ1	Prosaposin	E9PZ00_MOUSE;J3QPG5_MOUSE;K3W4L3_MOUSE;SAP_MOUSE;Q8BFQ1_MOUSE	0%;0%;0%;0%;0%	7.68848e-07	NaN
MOCK	1	E9PZ00;J3QPG5;K3W4L3;Q61207;Q8BFQ1	Prosaposin	E9PZ00_MOUSE;J3QPG5_MOUSE;K3W4L3_MOUSE;SAP_MOUSE;Q8BFQ1_MOUSE	0%;0%;0%;0%;0%	NaN	NaN
MOCK	1	E9PZ16	Basement membrane-specific heparan sulfate proteoglycan core protein	E9PZ16_MOUSE	0	7.68848e-07	NaN
MOCK	1	E9PZ16	Basement membrane-specific heparan sulfate proteoglycan core protein	E9PZ16_MOUSE	0	NaN	NaN
MOCK	1	E9PZ21;Q91W59;Q91W59-2;Q91W59-3	RNA-binding motif, single-stranded-interacting protein 1;RNA-binding motif, single-stranded-interacting protein 1;Isoform 2 of RNA-binding motif, single-stranded-interacting protein 1;Isoform 3 of RNA-binding motif, single-stranded-interacting protein 1	E9PZ21_MOUSE;RBMS1_MOUSE;RBMS1_MOUSE;RBMS1_MOUSE	0%;0%;0%-2;0%-3	7.68848e-07	NaN
MOCK	1	E9PZ21;Q91W59;Q91W59-2;Q91W59-3	RNA-binding motif, single-stranded-interacting protein 1;RNA-binding motif, single-stranded-interacting protein 1;Isoform 2 of RNA-binding motif, single-stranded-interacting protein 1;Isoform 3 of RNA-binding motif, single-stranded-interacting protein 1	E9PZ21_MOUSE;RBMS1_MOUSE;RBMS1_MOUSE;RBMS1_MOUSE	0%;0%;0%-2;0%-3_Decoy	NaN	NaN
MOCK	1	E9PZD8;G3X8Q5;G3X9T8;Q61147	Ceruloplasmin	E9PZD8_MOUSE;G3X8Q5_MOUSE;G3X9T8_MOUSE;CERU_MOUSE	0%;0%;0%;0%	8.00282e-07	NaN
MOCK	1	E9PZF0	Nucleoside diphosphate kinase	E9PZF0_MOUSE	0	7.68848e-07	NaN
MOCK	1	E9PZF0	Nucleoside diphosphate kinase	E9PZF0_MOUSE	0	NaN	NaN
MOCK	1	E9PZF5;E9Q5H2;P97822;P97822-2	Acidic leucine-rich nuclear phosphoprotein 32 family member E (Fragment);Acidic leucine-rich nuclear phosphoprotein 32 family member E (Fragment);Acidic leucine-rich nuclear phosphoprotein 32 family member E;Isoform 2 of Acidic leucine-rich nuclear phosphoprotein 32 family member E	E9PZF5_MOUSE;E9Q5H2_MOUSE;AN32E_MOUSE;AN32E_MOUSE	0%;0%;0%;0%-2	7.68848e-07	NaN
MOCK	1	E9PZF5;E9Q5H2;P97822;P97822-2	Acidic leucine-rich nuclear phosphoprotein 32 family member E (Fragment);Acidic leucine-rich nuclear phosphoprotein 32 family member E (Fragment);Acidic leucine-rich nuclear phosphoprotein 32 family member E;Isoform 2 of Acidic leucine-rich nuclear phosphoprotein 32 family member E	E9PZF5_MOUSE;E9Q5H2_MOUSE;AN32E_MOUSE;AN32E_MOUSE	0%;0%;0%;0%-2_Decoy	NaN	NaN
MOCK	1	E9PZJ8	Activating signal cointegrator 1 complex subunit 3	ASCC3_MOUSE	0	7.68848e-07	NaN
MOCK	1	E9PZJ8	Activating signal cointegrator 1 complex subunit 3	ASCC3_MOUSE	0	NaN	NaN
MOCK	1	E9PZK7;Q8BXL7	ADP-ribosylation factor-related protein 1	E9PZK7_MOUSE;ARFRP_MOUSE	0%;0%	8.4096e-07	NaN
MOCK	1	E9PZM4	Chromodomain-helicase-DNA-binding protein 2	CHD2_MOUSE	0	7.79781e-07	NaN
MOCK	1	E9PZM4	Chromodomain-helicase-DNA-binding protein 2	CHD2_MOUSE	0	NaN	NaN
MOCK	1	E9PZP6;L7N267	Zinc finger protein 97;Zinc finger protein 960	E9PZP6_MOUSE;L7N267_MOUSE	0%;0%	7.68848e-07	NaN
MOCK	1	E9PZP8	HECT and RLD domain-containing E3 ubiquitin protein ligase family member 1	E9PZP8_MOUSE	0	7.68848e-07	NaN
MOCK	1	E9PZP8	HECT and RLD domain-containing E3 ubiquitin protein ligase family member 1	E9PZP8_MOUSE	0	NaN	NaN
MOCK	1	E9PZQ0;K3W4M2	Ryanodine receptor 1	RYR1_MOUSE;K3W4M2_MOUSE	0%;0%	7.68848e-07	NaN
MOCK	1	E9PZQ0;K3W4M2	Ryanodine receptor 1	RYR1_MOUSE;K3W4M2_MOUSE	0%;0%	NaN	NaN
MOCK	1	E9PZS8;Q61387	Cytochrome c oxidase subunit 7A-related protein, mitochondrial;Cytochrome c oxidase subunit 7A-related protein, mitochondrial	E9PZS8_MOUSE;COX7R_MOUSE	0%;0%	7.68848e-07	NaN
MOCK	1	E9PZS8;Q61387	Cytochrome c oxidase subunit 7A-related protein, mitochondrial;Cytochrome c oxidase subunit 7A-related protein, mitochondrial	E9PZS8_MOUSE;COX7R_MOUSE	0%;0%	NaN	NaN
MOCK	1	E9PZX7;E9Q9E4;P30285	Cyclin-dependent kinase 4 (Fragment);Cyclin-dependent kinase 4 (Fragment);Cyclin-dependent kinase 4	E9PZX7_MOUSE;E9Q9E4_MOUSE;CDK4_MOUSE	0%;0%;0%	7.68848e-07	NaN
MOCK	1	E9PZX7;E9Q9E4;P30285	Cyclin-dependent kinase 4 (Fragment);Cyclin-dependent kinase 4 (Fragment);Cyclin-dependent kinase 4	E9PZX7_MOUSE;E9Q9E4_MOUSE;CDK4_MOUSE	0%;0%;0%	NaN	NaN
MOCK	1	E9Q027;Q8C5L3;Q8C5L3-2;Q8C5L3-3	CCR4-NOT transcription complex subunit 2;CCR4-NOT transcription complex subunit 2;Isoform 2 of CCR4-NOT transcription complex subunit 2;Isoform 3 of CCR4-NOT transcription complex subunit 2	E9Q027_MOUSE;CNOT2_MOUSE;CNOT2_MOUSE;CNOT2_MOUSE	0%;0%;0%-2;0%-3	7.68848e-07	NaN
MOCK	1	E9Q027;Q8C5L3;Q8C5L3-2;Q8C5L3-3	CCR4-NOT transcription complex subunit 2;CCR4-NOT transcription complex subunit 2;Isoform 2 of CCR4-NOT transcription complex subunit 2;Isoform 3 of CCR4-NOT transcription complex subunit 2	E9Q027_MOUSE;CNOT2_MOUSE;CNOT2_MOUSE;CNOT2_MOUSE	0%;0%;0%-2;0%-3_Decoy	NaN	NaN
MOCK	1	E9Q043	Fibronectin type III domain-containing 1	E9Q043_MOUSE	0	1.22394e-06	NaN
MOCK	1	E9Q0F0	Keratin 78	E9Q0F0_MOUSE	0	7.68848e-07	NaN
MOCK	1	E9Q0G1;Q9CQJ6	Density-regulated protein (Fragment);Density-regulated protein	E9Q0G1_MOUSE;DENR_MOUSE	0%;0%	2.45704e-06	NaN
MOCK	1	E9Q0G1;Q9CQJ6	Density-regulated protein (Fragment);Density-regulated protein	E9Q0G1_MOUSE;DENR_MOUSE	0%;0%	NaN	NaN
MOCK	1	E9Q0X7;Q9Z175	Lysyl oxidase homolog;Lysyl oxidase homolog 3	E9Q0X7_MOUSE;LOXL3_MOUSE	0%;0%	8.59337e-06	NaN
MOCK	1	E9Q0Y4;P46062;Q3V403	Signal-induced proliferation-associated protein 1	E9Q0Y4_MOUSE;SIPA1_MOUSE;Q3V403_MOUSE	0%;0%;0%	7.68848e-07	NaN
MOCK	1	E9Q0Z7;E9Q265;Q8R0F3	Formylglycine-generating enzyme	E9Q0Z7_MOUSE;E9Q265_MOUSE;SUMF1_MOUSE	0%;0%;0%	7.68848e-07	NaN
MOCK	1	E9Q0Z7;E9Q265;Q8R0F3	Formylglycine-generating enzyme	E9Q0Z7_MOUSE;E9Q265_MOUSE;SUMF1_MOUSE	0%;0%;0%	NaN	NaN
MOCK	1	E9Q109;Q9CXK8	60S ribosome subunit biogenesis protein NIP7 homolog	E9Q109_MOUSE;NIP7_MOUSE	0%;0%	9.48464e-07	NaN
MOCK	1	E9Q137	Testis-expressed gene 264	E9Q137_MOUSE	0	1.39325e-05	NaN
MOCK	1	E9Q179;Q8C5Q4	G-rich sequence factor 1	E9Q179_MOUSE;GRSF1_MOUSE	0%;0%	7.68848e-07	NaN
MOCK	1	E9Q186;Q9CTH6	rRNA-processing protein FCF1 homolog	E9Q186_MOUSE;FCF1_MOUSE	0%;0%	7.68848e-07	NaN
MOCK	1	E9Q186;Q9CTH6	rRNA-processing protein FCF1 homolog	E9Q186_MOUSE;FCF1_MOUSE	0%;0%	NaN	NaN
MOCK	1	E9Q197;F6ZTG3;Q9CPV4;Q9CPV4-2;Q9CPV4-3	Glyoxalase domain-containing protein 4;Glyoxalase domain-containing protein 4 (Fragment);Glyoxalase domain-containing protein 4;Isoform 2 of Glyoxalase domain-containing protein 4;Isoform 3 of Glyoxalase domain-containing protein 4	E9Q197_MOUSE;F6ZTG3_MOUSE;GLOD4_MOUSE;GLOD4_MOUSE;GLOD4_MOUSE	0%;0%;0%;0%-2;0%-3	1.74001e-05	NaN
MOCK	1	E9Q1A0;G3X9L9	Myomegalin	E9Q1A0_MOUSE;G3X9L9_MOUSE	0%;0%	7.89097e-07	NaN
MOCK	1	E9Q1A0;G3X9L9	Myomegalin	E9Q1A0_MOUSE;G3X9L9_MOUSE	0%;0%	NaN	NaN
MOCK	1	E9Q1A8;Q8R316	HMG box-containing protein 1	E9Q1A8_MOUSE;HBP1_MOUSE	0%;0%	7.68848e-07	NaN
MOCK	1	E9Q1B0;E9Q8C1;Q9WVC6;Q9WVC6-2;Q9WVC6-3	Non-specific serine/threonine protein kinase;Non-specific serine/threonine protein kinase;Serine/threonine-protein kinase Sgk1;Isoform 2 of Serine/threonine-protein kinase Sgk1;Isoform 3 of Serine/threonine-protein kinase Sgk1	E9Q1B0_MOUSE;E9Q8C1_MOUSE;SGK1_MOUSE;SGK1_MOUSE;SGK1_MOUSE	0%;0%;0%;0%-2;0%-3	1.75077e-05	NaN
MOCK	1	E9Q1G8;E9Q9F5;O55131	Septin-7	E9Q1G8_MOUSE;E9Q9F5_MOUSE;SEPT7_MOUSE	0%;0%;0%	7.68848e-07	NaN
MOCK	1	E9Q1L5;Q8BUH8	Sentrin-specific protease 7	E9Q1L5_MOUSE;SENP7_MOUSE	0%;0%	3.49887e-05	NaN
MOCK	1	E9Q1L5;Q8BUH8	Sentrin-specific protease 7	E9Q1L5_MOUSE;SENP7_MOUSE	0%;0%	NaN	NaN
MOCK	1	E9Q1M5;P70428;V9GX32	Exostosin-2	E9Q1M5_MOUSE;EXT2_MOUSE;V9GX32_MOUSE	0%;0%;0%	7.68848e-07	NaN
MOCK	1	E9Q1M5;P70428;V9GX32	Exostosin-2	E9Q1M5_MOUSE;EXT2_MOUSE;V9GX32_MOUSE	0%;0%;0%	NaN	NaN
MOCK	1	E9Q1S3;Q01405	Protein transport protein SEC23;Protein transport protein Sec23A	E9Q1S3_MOUSE;SC23A_MOUSE	0%;0%	7.68848e-07	NaN
MOCK	1	E9Q1S3;Q01405	Protein transport protein SEC23;Protein transport protein Sec23A	E9Q1S3_MOUSE;SC23A_MOUSE	0%;0%	NaN	NaN
MOCK	1	E9Q1U6;Q6PEE2;Q6PEE2-2	CBP80/20-dependent translation initiation factor;CBP80/20-dependent translation initiation factor;Isoform 2 of CBP80/20-dependent translation initiation factor	E9Q1U6_MOUSE;CTIF_MOUSE;CTIF_MOUSE	0%;0%;0%-2	7.68848e-07	NaN
MOCK	1	E9Q1U6;Q6PEE2;Q6PEE2-2	CBP80/20-dependent translation initiation factor;CBP80/20-dependent translation initiation factor;Isoform 2 of CBP80/20-dependent translation initiation factor	E9Q1U6_MOUSE;CTIF_MOUSE;CTIF_MOUSE	0%;0%;0%-2_Decoy	NaN	NaN
MOCK	1	E9Q1W7	TBC domain-containing protein kinase-like protein	E9Q1W7_MOUSE	0	7.68848e-07	NaN
MOCK	1	E9Q1Y9;P97861;Q6IMF0;Q9ERE2	Keratin 83;Keratin, type II cuticular Hb6;Keratin, type II cuticular 87;Keratin, type II cuticular Hb1	E9Q1Y9_MOUSE;KRT86_MOUSE;KRT87_MOUSE;KRT81_MOUSE	0%;0%;0%;0%	3.17108e-05	NaN
MOCK	1	E9Q286	Little elongation complex subunit 1	ICE1_MOUSE	0	7.68848e-07	NaN
MOCK	1	E9Q286	Little elongation complex subunit 1	ICE1_MOUSE	0	NaN	NaN
MOCK	1	E9Q2A6;Q3UDE9;Q9QVP9	Protein-tyrosine kinase 2-beta	E9Q2A6_MOUSE;Q3UDE9_MOUSE;FAK2_MOUSE	0%;0%;0%	1.83506e-05	NaN
MOCK	1	E9Q2E4	HECT domain E3 ubiquitin protein ligase 4	E9Q2E4_MOUSE	0	9.82776e-07	NaN
MOCK	1	E9Q2E4	HECT domain E3 ubiquitin protein ligase 4	E9Q2E4_MOUSE	0	NaN	NaN
MOCK	1	E9Q2S7	Zinc finger protein 266	E9Q2S7_MOUSE	0	7.68848e-07	NaN
MOCK	1	E9Q2X6;Q8CG47	Structural maintenance of chromosomes protein;Structural maintenance of chromosomes protein 4	E9Q2X6_MOUSE;SMC4_MOUSE	0%;0%	8.44819e-07	NaN
MOCK	1	E9Q2X6;Q8CG47	Structural maintenance of chromosomes protein;Structural maintenance of chromosomes protein 4	E9Q2X6_MOUSE;SMC4_MOUSE	0%;0%	NaN	NaN
MOCK	1	E9Q2Y3;O88522;Q7TSS3;Q8VC91	NF-kappa-B essential modulator;NF-kappa-B essential modulator;Inhibitor of kappaB kinase gamma;Ikbkg protein	E9Q2Y3_MOUSE;NEMO_MOUSE;Q7TSS3_MOUSE;Q8VC91_MOUSE	0%;0%;0%;0%	7.68848e-07	NaN
MOCK	1	E9Q317;O55128	Histone deacetylase complex subunit SAP18	E9Q317_MOUSE;SAP18_MOUSE	0%;0%	7.68848e-07	NaN
MOCK	1	E9Q317;O55128	Histone deacetylase complex subunit SAP18	E9Q317_MOUSE;SAP18_MOUSE	0%;0%	NaN	NaN
MOCK	1	E9Q391;E9Q5K7;F6YBT6;P52624;Q5SUC6	Uridine phosphorylase 1 (Fragment);Uridine phosphorylase 1 (Fragment);Uridine phosphorylase 1 (Fragment);Uridine phosphorylase 1;Uridine phosphorylase 1 (Fragment)	E9Q391_MOUSE;E9Q5K7_MOUSE;F6YBT6_MOUSE;UPP1_MOUSE;Q5SUC6_MOUSE	0%;0%;0%;0%;0%	1.01235e-05	NaN
MOCK	1	E9Q3F7;Q7TN75	Retrotransposon-derived protein PEG10	E9Q3F7_MOUSE;PEG10_MOUSE	0%;0%	7.68848e-07	NaN
MOCK	1	E9Q3F7;Q7TN75	Retrotransposon-derived protein PEG10	E9Q3F7_MOUSE;PEG10_MOUSE	0%;0%	NaN	NaN
MOCK	1	E9Q3G8	Nucleoporin 153	E9Q3G8_MOUSE	0	7.68848e-07	NaN
MOCK	1	E9Q3G8	Nucleoporin 153	E9Q3G8_MOUSE	0	NaN	NaN
MOCK	1	E9Q3K3	Arf-GAP with GTPase, ANK repeat and PH domain-containing protein 1	E9Q3K3_MOUSE	0	7.87681e-07	NaN
MOCK	1	E9Q3M0;Q62432;Q62432-2	Mothers against decapentaplegic homolog;Mothers against decapentaplegic homolog 2;Isoform Short of Mothers against decapentaplegic homolog 2	E9Q3M0_MOUSE;SMAD2_MOUSE;SMAD2_MOUSE	0%;0%;0%-2	1.35185e-06	NaN
MOCK	1	E9Q3M3;E9Q586;O08788;O08788-2	Dynactin subunit 1;Dynactin subunit 1;Dynactin subunit 1;Isoform 2 of Dynactin subunit 1	E9Q3M3_MOUSE;E9Q586_MOUSE;DCTN1_MOUSE;DCTN1_MOUSE	0%;0%;0%;0%-2	7.68848e-07	NaN
MOCK	1	E9Q3M3;E9Q586;O08788;O08788-2	Dynactin subunit 1;Dynactin subunit 1;Dynactin subunit 1;Isoform 2 of Dynactin subunit 1	E9Q3M3_MOUSE;E9Q586_MOUSE;DCTN1_MOUSE;DCTN1_MOUSE	0%;0%;0%;0%-2_Decoy	NaN	NaN
MOCK	1	E9Q3P4	Centromere protein F	E9Q3P4_MOUSE	0	7.84704e-07	NaN
MOCK	1	E9Q3X0	Major vault protein	E9Q3X0_MOUSE	0	7.68848e-07	NaN
MOCK	1	E9Q3X4;P59438;P59438-2;P59438-3	Hermansky-Pudlak syndrome 5 protein homolog;Hermansky-Pudlak syndrome 5 protein homolog;Isoform 2 of Hermansky-Pudlak syndrome 5 protein homolog;Isoform 3 of Hermansky-Pudlak syndrome 5 protein homolog	E9Q3X4_MOUSE;HPS5_MOUSE;HPS5_MOUSE;HPS5_MOUSE	0%;0%;0%-2;0%-3	7.68848e-07	NaN
MOCK	1	E9Q3X4;P59438;P59438-2;P59438-3	Hermansky-Pudlak syndrome 5 protein homolog;Hermansky-Pudlak syndrome 5 protein homolog;Isoform 2 of Hermansky-Pudlak syndrome 5 protein homolog;Isoform 3 of Hermansky-Pudlak syndrome 5 protein homolog	E9Q3X4_MOUSE;HPS5_MOUSE;HPS5_MOUSE;HPS5_MOUSE	0%;0%;0%-2;0%-3_Decoy	NaN	NaN
MOCK	1	E9Q3Y4	Lipopolysaccharide-responsive and beige-like anchor protein	E9Q3Y4_MOUSE	0	1.02663e-06	NaN
MOCK	1	E9Q3Y4	Lipopolysaccharide-responsive and beige-like anchor protein	E9Q3Y4_MOUSE	0	NaN	NaN
MOCK	1	E9Q411	Neuroblastoma-amplified sequence	E9Q411_MOUSE	0	7.68848e-07	NaN
MOCK	1	E9Q411	Neuroblastoma-amplified sequence	E9Q411_MOUSE	0	NaN	NaN
MOCK	1	E9Q421;Q8BL63;Q8BXX3;Q9CXY9	GPI-anchor transamidase	E9Q421_MOUSE;Q8BL63_MOUSE;Q8BXX3_MOUSE;GPI8_MOUSE	0%;0%;0%;0%	8.5666e-07	NaN
MOCK	1	E9Q421;Q8BL63;Q8BXX3;Q9CXY9	GPI-anchor transamidase	E9Q421_MOUSE;Q8BL63_MOUSE;Q8BXX3_MOUSE;GPI8_MOUSE	0%;0%;0%;0%	NaN	NaN
MOCK	1	E9Q481;Q6P2K6	Serine/threonine-protein phosphatase 4 regulatory subunit 3A	E9Q481_MOUSE;P4R3A_MOUSE	0%;0%	7.68848e-07	NaN
MOCK	1	E9Q4A0;Q9DCB4;Q9DCB4-3;Q9DCB4-4;Q9DCB4-5;Q9DCB4-9	cAMP-regulated phosphoprotein 21;cAMP-regulated phosphoprotein 21;Isoform 3 of cAMP-regulated phosphoprotein 21;Isoform 4 of cAMP-regulated phosphoprotein 21;Isoform 5 of cAMP-regulated phosphoprotein 21;Isoform 9 of cAMP-regulated phosphoprotein 21	E9Q4A0_MOUSE;ARP21_MOUSE;ARP21_MOUSE;ARP21_MOUSE;ARP21_MOUSE;ARP21_MOUSE	0%;0%;0%-3;0%-4;0%-5;0%-9	3.03586e-06	NaN
MOCK	1	E9Q4A0;Q9DCB4;Q9DCB4-3;Q9DCB4-4;Q9DCB4-5;Q9DCB4-9	cAMP-regulated phosphoprotein 21;cAMP-regulated phosphoprotein 21;Isoform 3 of cAMP-regulated phosphoprotein 21;Isoform 4 of cAMP-regulated phosphoprotein 21;Isoform 5 of cAMP-regulated phosphoprotein 21;Isoform 9 of cAMP-regulated phosphoprotein 21	E9Q4A0_MOUSE;ARP21_MOUSE;ARP21_MOUSE;ARP21_MOUSE;ARP21_MOUSE;ARP21_MOUSE	0%;0%;0%-3;0%-4;0%-5;0%-9_Decoy	NaN	NaN
MOCK	1	E9Q4C1;Q8BGY4;Q8BGY4-3	Kelch-like protein 26;Kelch-like protein 26;Isoform 3 of Kelch-like protein 26	E9Q4C1_MOUSE;KLH26_MOUSE;KLH26_MOUSE	0%;0%;0%-3	7.68848e-07	NaN
MOCK	1	E9Q4F7;E9Q4F8	Ankyrin repeat domain-containing protein 11	ANR11_MOUSE;E9Q4F8_MOUSE	0%;0%	1.60971e-05	NaN
MOCK	1	E9Q4K3;P24288;Q8CBC8	Branched-chain-amino-acid aminotransferase;Branched-chain-amino-acid aminotransferase, cytosolic;Branched-chain-amino-acid aminotransferase	E9Q4K3_MOUSE;BCAT1_MOUSE;Q8CBC8_MOUSE	0%;0%;0%	7.68848e-07	NaN
MOCK	1	E9Q4M4;Q91VN4	MICOS complex subunit;MICOS complex subunit Mic25	E9Q4M4_MOUSE;MIC25_MOUSE	0%;0%	1.30505e-05	NaN
MOCK	1	E9Q4P1	WD repeat and FYVE domain-containing protein 1	WDFY1_MOUSE	0	8.10818e-07	NaN
MOCK	1	E9Q4P1	WD repeat and FYVE domain-containing protein 1	WDFY1_MOUSE	0	NaN	NaN
MOCK	1	E9Q4T4	Coiled-coil domain-containing 71-like	E9Q4T4_MOUSE	0	9.64606e-06	NaN
MOCK	1	E9Q4X2	UDP-glucose glycoprotein glucosyltransferase 2	E9Q4X2_MOUSE	0	7.68848e-07	NaN
MOCK	1	E9Q4X2	UDP-glucose glycoprotein glucosyltransferase 2	E9Q4X2_MOUSE	0	NaN	NaN
MOCK	1	E9Q507;K4DI71;Q9DB00	GON-4-like protein	E9Q507_MOUSE;K4DI71_MOUSE;GON4L_MOUSE	0%;0%;0%	7.68848e-07	NaN
MOCK	1	E9Q512	Thyroid hormone receptor interactor 11	E9Q512_MOUSE	0	8.09126e-07	NaN
MOCK	1	E9Q557	Desmoplakin	DESP_MOUSE	0	7.68848e-07	NaN
MOCK	1	E9Q557	Desmoplakin	DESP_MOUSE	0	NaN	NaN
MOCK	1	E9Q575;O08736	Caspase-12	E9Q575_MOUSE;CASPC_MOUSE	0%;0%	8.69062e-06	NaN
MOCK	1	E9Q580;E9QNH6;P46735;P46735-2;Q7TQD7	Unconventional myosin-Ib;Unconventional myosin-Ib;Unconventional myosin-Ib;Isoform 2 of Unconventional myosin-Ib;Myo1b protein	E9Q580_MOUSE;E9QNH6_MOUSE;MYO1B_MOUSE;MYO1B_MOUSE;Q7TQD7_MOUSE	0%;0%;0%;0%-2;0%	7.68848e-07	NaN
MOCK	1	E9Q5D6;P69566	Ran-binding protein 9	E9Q5D6_MOUSE;RANB9_MOUSE	0%;0%	7.68848e-07	NaN
[truncated: 22,697 more rows]

## Sheet: B.WT
R.Condition	R.Replicate	PG.ProteinAccessions	PG.ProteinDescriptions	PG.ProteinNames	PG.Coverage	PG.Qvalue	PG.Quantity
SCR	1	G3UW50	Zinc finger and BTB domain-containing 25	G3UW50_MOUSE	0.032	9.07831e-07	2.124
SCR	1	Q9CR24	Nucleoside diphosphate-linked moiety X motif 8	NUDT8_MOUSE	0.086	4.66754e-06	2.29226
SCR	1	E9Q9C3	Afadin	E9Q9C3_MOUSE	0.01	6.95955e-05	7.85229
SCR	1	A0A338P6F2;G5E8A0;Q8CI95	Oxysterol-binding protein;Oxysterol-binding protein;Oxysterol-binding protein-related protein 11	A0A338P6F2_MOUSE;G5E8A0_MOUSE;OSB11_MOUSE	2.7%;2.6%;2.7%	5.01129e-06	7.919
SCR	1	E9Q9J4;Q6ZQB6;Q6ZQB6-2;Q6ZQB6-3	Inositol hexakisphosphate and diphosphoinositol-pentakisphosphate kinase;Inositol hexakisphosphate and diphosphoinositol-pentakisphosphate kinase 2;Isoform 2 of Inositol hexakisphosphate and diphosphoinositol-pentakisphosphate kinase 2;Isoform 3 of Inositol hexakisphosphate and diphosphoinositol-pentakisphosphate kinase 2	E9Q9J4_MOUSE;VIP2_MOUSE;VIP2_MOUSE;VIP2_MOUSE	0.6%;0.6%;0.6%-2;0.6%-3	2.14442e-05	9.42277
SCR	1	O35613;Q3UKR0	Death domain-associated protein 6	DAXX_MOUSE;Q3UKR0_MOUSE	2.6%;2.6%	1.72403e-05	10.0403
SCR	1	Q9Z1G3	V-type proton ATPase subunit C 1	VATC1_MOUSE	0.052	4.0601e-06	11.5399
SCR	1	Q8K057;Q8K057-2	Intraflagellar transport protein 80 homolog;Isoform 2 of Intraflagellar transport protein 80 homolog	IFT80_MOUSE	2.7%;2.7%-2	1.27843e-05	15.1201
SCR	1	A0A1L1SR19;A0A5F8MPR6;Q9DB07	Intraflagellar transport protein 46 homolog (Fragment);Intraflagellar transport protein 46 homolog;Intraflagellar transport protein 46 homolog	A0A1L1SR19_MOUSE;A0A5F8MPR6_MOUSE;IFT46_MOUSE	7.4%;4%;4.7%	9.2574e-06	15.6823
SCR	1	O88904;O88904-2	Homeodomain-interacting protein kinase 1;Isoform 2 of Homeodomain-interacting protein kinase 1	HIPK1_MOUSE	1.6%;1.6%-2	7.86706e-07	16.3862
SCR	1	A0A3B2WAL8;G3XA25;Q80X81;Q8CAY6	Acetyl-CoA acetyltransferase, cytosolic;Acetyl-CoA acetyltransferase, cytosolic;Acetyl-Coenzyme A acetyltransferase 3;Acetyl-CoA acetyltransferase, cytosolic	A0A3B2WAL8_MOUSE;G3XA25_MOUSE;Q80X81_MOUSE;THIC_MOUSE	7.2%;6.8%;6.3%;6.3%	7.05451e-06	16.5901
SCR	1	A0A0G2JGV7;A0A140T8R8;A0A1Y7VP24;Q3UT23;Q9QZ73	DCN1-like protein (Fragment);DCN1-like protein (Fragment);DCN1-like protein;DCN1-like protein;DCN1-like protein 1	A0A0G2JGV7_MOUSE;A0A140T8R8_MOUSE;A0A1Y7VP24_MOUSE;Q3UT23_MOUSE;DCNL1_MOUSE	5.5%;5.6%;4.6%;4.9%;4.6%	1.002e-05	16.7811
SCR	1	Q8R5A3	Amyloid beta A4 precursor protein-binding family B member 1-interacting protein	AB1IP_MOUSE	0.013	7.68848e-07	19.3797
SCR	1	P97471	Mothers against decapentaplegic homolog 4	SMAD4_MOUSE	0.042	5.04602e-05	21.1838
SCR	1	F2Z4A9;H3BLH0;Q6DIC0	Probable global transcription activator SNF2L2	F2Z4A9_MOUSE;H3BLH0_MOUSE;SMCA2_MOUSE	0.6%;0.6%;0.6%	3.93488e-06	24.0796
SCR	1	Q8CHP8	Glycerol-3-phosphate phosphatase	PGP_MOUSE	0.05	3.64482e-05	24.2077
SCR	1	D3Z0G5;D3Z0G6;D3Z0G7;E9Q1K7;E9Q652;F7B2U5;Q3TTW9;Q8CGE9	Regulator of G-protein-signaling 12;Regulator of G-protein-signaling 12;Regulator of G-protein-signaling 12;Regulator of G-protein-signaling 12;Regulator of G-protein-signaling 12;Regulator of G-protein-signaling 12 (Fragment);Regulator of G-protein-signaling 12;Regulator of G-protein signaling 12	D3Z0G5_MOUSE;D3Z0G6_MOUSE;D3Z0G7_MOUSE;E9Q1K7_MOUSE;E9Q652_MOUSE;F7B2U5_MOUSE;Q3TTW9_MOUSE;RGS12_MOUSE	1.4%;1.5%;1.4%;1.5%;0.8%;4.7%;2.2%;0.8%	1.33416e-05	26.9195
SCR	1	Q91XU3	Phosphatidylinositol 5-phosphate 4-kinase type-2 gamma	PI42C_MOUSE	0.033	1.27393e-05	27.1288
SCR	1	Q3UHC2;Q3UHC2-3	Leucine-rich repeat serine/threonine-protein kinase 1;Isoform 3 of Leucine-rich repeat serine/threonine-protein kinase 1	LRRK1_MOUSE	0.6%;0.6%-3	1.24971e-05	27.8372
SCR	1	A0A5K1VVS7;Q99KD5	Protein unc-45 homolog A	A0A5K1VVS7_MOUSE;UN45A_MOUSE	1.2%;1.4%	9.38245e-06	28.7572
SCR	1	A0A338P6U8;E9Q4N6;E9Q4N7;E9Q6R4	AT-rich interactive domain-containing protein 1B	A0A338P6U8_MOUSE;E9Q4N6_MOUSE;ARI1B_MOUSE;E9Q6R4_MOUSE	0.8%;1.1%;0.8%;0.8%	1.74705e-05	30.1313
SCR	1	Q9ERN0	Secretory carrier-associated membrane protein 2	SCAM2_MOUSE	0.061	2.15722e-06	30.3009
SCR	1	G3X8R1;Q8VCX6	KICSTOR complex protein kaptin	G3X8R1_MOUSE;KPTN_MOUSE	4.4%;4.4%	2.11226e-05	30.4561
SCR	1	A0A140LHE9;Q9QYT7	Phosphatidylinositol N-acetylglucosaminyltransferase subunit Q	A0A140LHE9_MOUSE;PIGQ_MOUSE	3.5%;3.1%	1.04478e-06	30.8535
SCR	1	Q8K339	DNA/RNA-binding protein KIN17	KIN17_MOUSE	0.02	1.29319e-05	31.0398
SCR	1	D3YYH2;Q8VD72;Q8VD72-2	Tetratricopeptide repeat protein 8 (Fragment);Tetratricopeptide repeat protein 8;Isoform 2 of Tetratricopeptide repeat protein 8	D3YYH2_MOUSE;TTC8_MOUSE;TTC8_MOUSE	9.2%;3.7%;3.7%-2	1.10782e-05	32.1282
SCR	1	M0QWF3;Q68FF0;Q68FF0-2	RIKEN cDNA 0610010F05 gene;Uncharacterized protein KIAA1841;Isoform 2 of Uncharacterized protein KIAA1841	M0QWF3_MOUSE;K1841_MOUSE;K1841_MOUSE	2%;1.9%;1.9%-2	2.371e-06	32.5813
SCR	1	B2RQY6;P10404;P11370	BC035947 protein;MLV-related proviral Env polyprotein;Retrovirus-related Env polyprotein from Fv-4 locus	B2RQY6_MOUSE;ENV1_MOUSE;ENV2_MOUSE	1.2%;1.2%;1.2%	3.91627e-06	32.6288
SCR	1	Q6ZPY2	Protein SMG5	SMG5_MOUSE	0.007	1.98024e-05	32.7425
SCR	1	A0A5F8MP98;A0A5F8MPF2;Q5SSZ5	Tensin-3	A0A5F8MP98_MOUSE;A0A5F8MPF2_MOUSE;TENS3_MOUSE	1.1%;1.1%;1.2%	8.90482e-06	33.6818
SCR	1	O88653	Ragulator complex protein LAMTOR3	LTOR3_MOUSE	0.089	1.02694e-05	33.8838
SCR	1	P97298	Pigment epithelium-derived factor	PEDF_MOUSE	0.086	1.10122e-06	34.1682
SCR	1	Q3TI69	DNA dC->dU-editing enzyme APOBEC-3	Q3TI69_MOUSE	0.051	1.19242e-05	34.226
SCR	1	Q9ERU3	Zinc finger protein 22	ZNF22_MOUSE	0.063	8.25555e-07	35.4212
SCR	1	P61924	Coatomer subunit zeta-1	COPZ1_MOUSE	0.107	7.94241e-07	37.2321
SCR	1	E9QQ10	A-kinase anchor protein 9	E9QQ10_MOUSE	0.004	1.27626e-05	37.395
SCR	1	A0A0R4IZX7;Q8CDB0	MAP kinase-interacting serine/threonine-protein kinase 2	A0A0R4IZX7_MOUSE;MKNK2_MOUSE	4.4%;3.9%	7.68848e-07	37.8547
SCR	1	A0A3Q4EC50;A0A3Q4EGT0;A0A3Q4EHG2;A0A3Q4EHW7;A0A3Q4EII3;Q3UTM6;Q8JZY2	COMM domain-containing protein 10	A0A3Q4EC50_MOUSE;A0A3Q4EGT0_MOUSE;A0A3Q4EHG2_MOUSE;A0A3Q4EHW7_MOUSE;A0A3Q4EII3_MOUSE;Q3UTM6_MOUSE;COMDA_MOUSE	9.1%;13.3%;7.6%;8%;10%;7.9%;7.4%	2.3019e-06	38.074
SCR	1	Q91WK7	Ankyrin repeat domain-containing protein 54	ANR54_MOUSE	0.043	8.45843e-06	38.0906
SCR	1	A0A1W2P7G2;Q9D1J3	SAP domain-containing ribonucleoprotein	A0A1W2P7G2_MOUSE;SARNP_MOUSE	15%;9%	8.53436e-05	40.8629
SCR	1	Q9CZI9;Q9CZI9-2	Apoptosis-enhancing nuclease;Isoform 2 of Apoptosis-enhancing nuclease	AEN_MOUSE	5.1%;5.1%-2	7.71612e-07	41.1056
SCR	1	Q9QZD4	DNA repair endonuclease XPF	XPF_MOUSE	0.014	4.37126e-06	41.1238
SCR	1	B1AXD8	Akirin-2	AKIR2_MOUSE	0.035	7.68848e-07	42.2105
SCR	1	Q91X20	Set1/Ash2 histone methyltransferase complex subunit ASH2	ASH2L_MOUSE	0.08	6.08547e-06	42.8442
SCR	1	A0A0U1RQB6;F8VPR5;P45481	Histone lysine acetyltransferase CREBBP	A0A0U1RQB6_MOUSE;F8VPR5_MOUSE;CBP_MOUSE	0.8%;0.8%;0.8%	1.03152e-05	42.8856
SCR	1	Q6IR41	Complement C1q tumor necrosis factor-related protein 6	C1QT6_MOUSE	0.064	7.68848e-07	43.0076
SCR	1	E9PX64;Q7TNC6	Kinesin-like protein KIF26B	E9PX64_MOUSE;KI26B_MOUSE	1%;0.8%	3.94667e-05	43.0932
SCR	1	Q6PAJ1	Breakpoint cluster region protein	BCR_MOUSE	0.016	8.10578e-07	43.302
SCR	1	Q8BTW8	Mitochondrial tRNA methylthiotransferase CDK5RAP1	CK5P1_MOUSE	0.029	3.84653e-05	43.5698
SCR	1	Q8BXL9-3	Isoform 3 of Intermediate filament family orphan 1	IFFO1_MOUSE	0.046	7.68848e-07	43.6779
SCR	1	G3X9H5;P42859;P42859-2	Huntingtin;Huntingtin;Isoform Short of Huntingtin	G3X9H5_MOUSE;HD_MOUSE;HD_MOUSE	0.5%;0.5%;0.5%-2	9.70116e-06	43.729
SCR	1	Q8BIF9	Zinc finger protein 787	ZN787_MOUSE	0.039	0.00011083	44.3021
SCR	1	Q9D1F0	CAAX box 1 homolog A (Human)	Q9D1F0_MOUSE	0.088	7.68848e-07	44.4772
SCR	1	A2A4B1;A2A4B3;Q99PI4	Phosphatidate phosphatase LPIN3	A2A4B1_MOUSE;A2A4B3_MOUSE;LPIN3_MOUSE	1.9%;2%;1.9%	2.96182e-05	45.2595
SCR	1	E9Q4F7;E9Q4F8	Ankyrin repeat domain-containing protein 11	ANR11_MOUSE;E9Q4F8_MOUSE	0.6%;0.6%	1.60971e-05	45.5319
SCR	1	Q8BZ47	Zinc finger protein 609	ZN609_MOUSE	0.008	1.11261e-05	45.6798
SCR	1	P35290	Ras-related protein Rab-24	RAB24_MOUSE	0.123	7.68848e-07	45.9408
SCR	1	A0A1W2P7F1;E0CZE7;E9Q6C2;Q8CFG8;Q8CG14	Complement component 1, s subcomponent 2;Complement component 1, s subcomponent 1 (Fragment);Complement component 1, s subcomponent 1;Complement C1s-B subcomponent;Complement C1s-A subcomponent	A0A1W2P7F1_MOUSE;E0CZE7_MOUSE;E9Q6C2_MOUSE;CS1B_MOUSE;CS1A_MOUSE	2.3%;11.8%;2.3%;2.3%;2.3%	4.72194e-05	46.12
SCR	1	A0A1L1SU22;Q9D1P4	Cysteine and histidine-rich domain-containing protein 1 (Fragment);Cysteine and histidine-rich domain-containing protein 1	A0A1L1SU22_MOUSE;CHRD1_MOUSE	5.9%;4.5%	7.68848e-07	46.2965
SCR	1	Q80T23;Q80T23-2	Synaptotagmin-like protein 5;Isoform 2 of Synaptotagmin-like protein 5	SYTL5_MOUSE	5.8%;5.8%-2	1.12029e-06	46.7994
SCR	1	A0A1L1SV25	Alpha-actinin-4	A0A1L1SV25_MOUSE	0.018	8.84253e-07	47.8775
SCR	1	A0A2I3BRN5;Q921M7	Family with sequence similarity 49, member B (Fragment);CYFIP-related Rac1 interactor B	A0A2I3BRN5_MOUSE;CYRIB_MOUSE	14.2%;8.3%	1.13808e-06	49.0384
SCR	1	A0A087WPT0	Leucine-rich repeat flightless-interacting protein 1 (Fragment)	A0A087WPT0_MOUSE	0.173	3.88261e-06	50.0634
SCR	1	Q91YP3	Deoxyribose-phosphate aldolase	DEOC_MOUSE	0.038	7.70685e-07	50.195
SCR	1	E9PVU0;E9Q174;E9Q175;E9Q3L1;Q64331;V9GX76;V9GXM4	Unconventional myosin-VI	E9PVU0_MOUSE;E9Q174_MOUSE;E9Q175_MOUSE;E9Q3L1_MOUSE;MYO6_MOUSE;V9GX76_MOUSE;V9GXM4_MOUSE	3.5%;3.4%;3.5%;3.5%;3.5%;3.4%;3.4%	7.68848e-07	50.5345
SCR	1	Q9ES34	Ubiquitin-protein ligase E3B	UBE3B_MOUSE	0.008	8.00115e-07	51.732
SCR	1	Q9CX66	Uncharacterized protein C12orf45 homolog	CL045_MOUSE	0.108	4.63383e-06	51.9294
SCR	1	A2AA71;Q3U2P1	Protein transport protein Sec24A	A2AA71_MOUSE;SC24A_MOUSE	1.4%;1.4%	1.71475e-05	52.0587
SCR	1	E9PU87;F6S7W6;F6U6U5;Q6P4S6	Serine/threonine-protein kinase SIK3;Serine/threonine-protein kinase SIK3 (Fragment);Serine/threonine-protein kinase SIK3 (Fragment);Serine/threonine-protein kinase SIK3	E9PU87_MOUSE;F6S7W6_MOUSE;F6U6U5_MOUSE;SIK3_MOUSE	2%;2.1%;2.3%;2.1%	1.04287e-05	52.735
SCR	1	B7ZNG0;B7ZNG0-2;E9QMU1;J3QNW9	Kinesin-like protein KIF7;Isoform 2 of Kinesin-like protein KIF7;Kinesin-like protein KIF7;Kinesin-like protein KIF7	KIF7_MOUSE;KIF7_MOUSE;E9QMU1_MOUSE;J3QNW9_MOUSE	2.7%;2.7%-2;2.7%;2.7%	7.68848e-07	53.1699
SCR	1	B1ATC3;B7ZC94;Q3UHC0	Trinucleotide repeat-containing gene 6C protein;Trinucleotide repeat-containing gene 6C protein (Fragment);Trinucleotide repeat-containing gene 6C protein	B1ATC3_MOUSE;B7ZC94_MOUSE;TNR6C_MOUSE	1.4%;1.5%;1.5%	1.38956e-05	53.8907
SCR	1	Q7TMI3	E3 ubiquitin-protein ligase UHRF2	UHRF2_MOUSE	0.012	2.23712e-06	54.7052
SCR	1	Q8VCG1;Q9CQ43	Deoxyuridine 5'-triphosphate nucleotidohydrolase	Q8VCG1_MOUSE;Q9CQ43_MOUSE	9.5%;11.7%	7.61934e-06	55.1449
SCR	1	Q8CIP4;Q8CIP4-2	MAP/microtubule affinity-regulating kinase 4;Isoform 2 of MAP/microtubule affinity-regulating kinase 4	MARK4_MOUSE	1.7%;1.7%-2	8.21954e-07	55.935
SCR	1	A0A286YE28;P40142	Transketolase (Fragment);Transketolase	A0A286YE28_MOUSE;TKT_MOUSE	6.2%;5%	7.68848e-07	56.2851
SCR	1	Q8BY46	Zinc finger protein 574	ZN574_MOUSE	0.049	7.79781e-07	56.8859
SCR	1	A0A140LIU3;P56391	Cytochrome c oxidase subunit 6B1	A0A140LIU3_MOUSE;CX6B1_MOUSE	32.6%;16.3%	9.66582e-07	58.3156
SCR	1	Q8BW72	Lysine-specific demethylase 4A	KDM4A_MOUSE	0.04	7.68848e-07	58.3228
SCR	1	Q6P1D7	Structure-specific endonuclease subunit SLX4	SLX4_MOUSE	0.006	2.75361e-06	59.4946
SCR	1	A0A286YDM0;Q9JJX7	Tyrosyl-DNA phosphodiesterase 2	A0A286YDM0_MOUSE;TYDP2_MOUSE	14.9%;3.8%	7.89592e-06	60.1061
SCR	1	H3BL91;Q61321;Q61321-2;Q61321-3	Homeobox protein SIX4;Homeobox protein SIX4;Isoform 2 of Homeobox protein SIX4;Isoform 3 of Homeobox protein SIX4	H3BL91_MOUSE;SIX4_MOUSE;SIX4_MOUSE;SIX4_MOUSE	3.1%;2.1%;2.1%-2;2.1%-3	2.69587e-05	60.875
SCR	1	Q6PD03	Serine/threonine-protein phosphatase 2A 56 kDa regulatory subunit alpha isoform	2A5A_MOUSE	0.029	1.6842e-05	61.0331
SCR	1	Q3ULQ2;Q9QUR7	Peptidyl-prolyl cis-trans isomerase;Peptidyl-prolyl cis-trans isomerase NIMA-interacting 1	Q3ULQ2_MOUSE;PIN1_MOUSE	12.6%;12.1%	7.72429e-07	61.1822
SCR	1	Q3U4S0	Pantothenate kinase 2	Q3U4S0_MOUSE	0.02	7.68848e-07	61.3
SCR	1	Q9QYI6	DnaJ homolog subfamily B member 9	DNJB9_MOUSE	0.122	7.68848e-07	61.5303
SCR	1	P15066	Transcription factor jun-D	JUND_MOUSE	0.044	1.21538e-05	62.0311
SCR	1	A0A5F8MPF6;A0A5F8MPH6;Q6P9R4;Q6P9R4-1;Q6P9R4-2;Q6P9R4-3	Rho guanine nucleotide exchange factor 18;Rho guanine nucleotide exchange factor 18;Rho guanine nucleotide exchange factor 18;Isoform 2 of Rho guanine nucleotide exchange factor 18;Isoform 3 of Rho guanine nucleotide exchange factor 18;Isoform 4 of Rho guanine nucleotide exchange factor 18	A0A5F8MPF6_MOUSE;A0A5F8MPH6_MOUSE;ARHGI_MOUSE;ARHGI_MOUSE;ARHGI_MOUSE;ARHGI_MOUSE	1.4%;1.1%;1.1%;1.1%-1;1.1%-2;1.1%-3	1.33769e-05	62.1886
SCR	1	Q8K4L4	Protein POF1B	POF1B_MOUSE	0.019	1.97709e-05	62.2229
SCR	1	Q8CI94	Glycogen phosphorylase, brain form	PYGB_MOUSE	0.014	1.25442e-06	63.2666
SCR	1	A0A2I3BRC5;A0A2I3BRS6;F8VQ52;P84309;P84309-2;Q01341	Adenylate cyclase type 6;Adenylate cyclase type 6;Adenylate cyclase type 6;Adenylate cyclase type 5;Isoform 2 of Adenylate cyclase type 5;Adenylate cyclase type 6	A0A2I3BRC5_MOUSE;A0A2I3BRS6_MOUSE;F8VQ52_MOUSE;ADCY5_MOUSE;ADCY5_MOUSE;ADCY6_MOUSE	1.4%;3.1%;1.4%;1.3%;1.3%-2;1.4%	0.000126946	64.26
SCR	1	Q8BH55	Threonine synthase-like 1	THNS1_MOUSE	0.054	6.46114e-06	64.4882
SCR	1	A0A1Y7VKC6;Q9DB29	Isoamyl acetate-hydrolyzing esterase 1 homolog (Fragment);Isoamyl acetate-hydrolyzing esterase 1 homolog	A0A1Y7VKC6_MOUSE;IAH1_MOUSE	8.6%;6.4%	7.68848e-07	64.996
SCR	1	A0A088MLT8;A0A088MLT8-2;A0A0A6YXQ5;P0DPB4;P0DPB4-2;P0DPB4-3;P0DPB4-4;S4R1J0	IQCJ-SCHIP1 readthrough transcript protein;Isoform Iqcj-schip1-2 of IQCJ-SCHIP1 readthrough transcript protein;Schwannomin-interacting protein 1 (Fragment);Schwannomin-interacting protein 1;Isoform Schip1-2 of Schwannomin-interacting protein 1;Isoform Schip1-3 of Schwannomin-interacting protein 1;Isoform Schip1-4 of Schwannomin-interacting protein 1;Schwannomin interacting protein 1 isoform d	IQIP1_MOUSE;IQIP1_MOUSE;A0A0A6YXQ5_MOUSE;SCHI1_MOUSE;SCHI1_MOUSE;SCHI1_MOUSE;SCHI1_MOUSE;S4R1J0_MOUSE	3.4%;3.4%-2;4.9%;3.9%;3.9%-2;3.9%-3;3.9%-4;7.3%	2.33017e-05	66.004
SCR	1	Q9D7M8	DNA-directed RNA polymerase II subunit RPB4	RPB4_MOUSE	0.232	1.42029e-06	666.008
SCR	1	A0A0R4J0J8;Q2KN98	Cytospin-A	A0A0R4J0J8_MOUSE;CYTSA_MOUSE	1.6%;1.6%	2.25134e-05	66.3557
SCR	1	O09174	Alpha-methylacyl-CoA racemase	AMACR_MOUSE	0.024	7.68848e-07	66.618
SCR	1	P47930	Fos-related antigen 2	FOSL2_MOUSE	0.064	1.58026e-05	66.765
SCR	1	A2ADA6;Q6NXL5	ArfGAP with coiled-coil, ankyrin repeat and PH domains 3;ArfGAP with coiled-coil, ankyrin repeat and PH domains 3	A2ADA6_MOUSE;Q6NXL5_MOUSE	2.3%;2.3%	7.68848e-07	67.2904
SCR	1	P97310	DNA replication licensing factor MCM2	MCM2_MOUSE	0.014	4.24759e-06	67.4099
SCR	1	P57716	Nicastrin	NICA_MOUSE	0.017	7.86606e-07	67.4506
SCR	1	F6RXX6;Q9CWR1;Q9CWR1-2;Q9CWR1-3;Q9CWR1-4	WD repeat-containing protein 73 (Fragment);WD repeat-containing protein 73;Isoform 2 of WD repeat-containing protein 73;Isoform 3 of WD repeat-containing protein 73;Isoform 4 of WD repeat-containing protein 73	F6RXX6_MOUSE;WDR73_MOUSE;WDR73_MOUSE;WDR73_MOUSE;WDR73_MOUSE	7.1%;4.6%;4.6%-2;4.6%-3;4.6%-4	5.07392e-05	67.8375
SCR	1	Q9D404	3-oxoacyl-[acyl-carrier-protein] synthase, mitochondrial	OXSM_MOUSE	0.092	3.13665e-05	68.0193
SCR	1	Q9QYE5	Protein jagged-2	JAG2_MOUSE	0.014	2.99747e-05	68.2654
SCR	1	Q9CRY7	Lysophospholipase D GDPD1	GDPD1_MOUSE	0.051	4.74752e-05	68.6715
SCR	1	A0A494BA20;A0A494BAE3;D3Z4B2;Q9CWZ7	Gamma-soluble NSF attachment protein;Gamma-soluble NSF attachment protein;Gamma-soluble NSF attachment protein (Fragment);Gamma-soluble NSF attachment protein	A0A494BA20_MOUSE;A0A494BAE3_MOUSE;D3Z4B2_MOUSE;SNAG_MOUSE	7.4%;7.6%;4.8%;5.4%	1.43701e-05	69.9526
SCR	1	A0A0N4SUH8;D3Z285;Q9QZ23	NFU1 iron-sulfur cluster scaffold homolog, mitochondrial;NFU1 iron-sulfur cluster scaffold homolog, mitochondrial (Fragment);NFU1 iron-sulfur cluster scaffold homolog, mitochondrial	A0A0N4SUH8_MOUSE;D3Z285_MOUSE;NFU1_MOUSE	5.1%;5.1%;5.1%	2.05009e-05	70.471
SCR	1	P99025	GTP cyclohydrolase 1 feedback regulatory protein	GFRP_MOUSE	0.202	7.40713e-06	70.7277
SCR	1	D3Z6Y8;E9PX66;Q9CZV5	STAGA complex 65 subunit gamma	D3Z6Y8_MOUSE;E9PX66_MOUSE;ST65G_MOUSE	5%;5.2%;4.4%	1.59904e-05	70.9215
SCR	1	G3X8R4;Q9DBA9	General transcription factor IIH subunit 1	1400.02	3.8%;3.8%	1.2216e-05	71.1576
SCR	1	A0A0R4J0H0;A0A0R4J1G7;A0A3Q4EHV9;A7ISP9;F8WJ93;Q3UMY5;Q3UMY5-2;Q3UMY5-3;Q3UMY5-4	Echinoderm microtubule-associated protein-like 4;Echinoderm microtubule-associated protein-like 4;Echinoderm microtubule-associated protein-like 4;EMAP-like protein 4;Echinoderm microtubule-associated protein-like 4;Echinoderm microtubule-associated protein-like 4;Isoform 2 of Echinoderm microtubule-associated protein-like 4;Isoform 3 of Echinoderm microtubule-associated protein-like 4;Isoform 4 …	A0A0R4J0H0_MOUSE;A0A0R4J1G7_MOUSE;A0A3Q4EHV9_MOUSE;A7ISP9_MOUSE;F8WJ93_MOUSE;EMAL4_MOUSE;EMAL4_MOUSE;EMAL4_MOUSE;EMAL4_MOUSE	1.8%;1.7%;1.7%;1.6%;1.6%;1.6%;1.6%-2;1.6%-3;1.6%-4	1.38487e-05	71.2719
SCR	1	F7BQE4;Q8C033;Q8C033-2	Rho guanine nucleotide exchange factor 10 (Fragment);Rho guanine nucleotide exchange factor 10;Isoform 2 of Rho guanine nucleotide exchange factor 10	F7BQE4_MOUSE;ARHGA_MOUSE;ARHGA_MOUSE	1.5%;1.1%;1.1%-2	7.96101e-07	71.8673
SCR	1	Q99J83	Autophagy protein 5	ATG5_MOUSE	0.04	7.68848e-07	72.43
SCR	1	A2A3Z2;Q8BN78	Transcriptional regulator Kaiso (Fragment);Transcriptional regulator Kaiso	A2A3Z2_MOUSE;KAISO_MOUSE	6%;5.5%	8.18433e-07	72.5338
SCR	1	Q5SS83;Q60634;Q60634-2;Q60634-3	Flotillin;Flotillin-2;Isoform 2 of Flotillin-2;Isoform 3 of Flotillin-2	Q5SS83_MOUSE;FLOT2_MOUSE;FLOT2_MOUSE;FLOT2_MOUSE	6.8%;6.8%;6.8%-2;6.8%-3	6.35886e-06	73.2871
SCR	1	P29595	NEDD8	NEDD8_MOUSE	0.111	7.68848e-07	73.8149
SCR	1	Q8CFE6	Sodium-coupled neutral amino acid transporter 2	S38A2_MOUSE	0.016	9.32864e-07	74.1798
SCR	1	A0A0G2JH14;Q9JK91	DNA mismatch repair protein Mlh1	A0A0G2JH14_MOUSE;MLH1_MOUSE	21.1%;1.1%	1.12767e-05	75.3315
SCR	1	Q8QZR8	Cyclin-Q	CCNQ_MOUSE	0.056	7.68848e-07	75.5151
SCR	1	Q9JI13;Q9JI13-2	Something about silencing protein 10;Isoform 2 of Something about silencing protein 10	SAS10_MOUSE	4.1%;4.1%-2	4.71503e-06	75.6302
SCR	1	E9QNV2;F8WJB0;Q80YQ2;Q80YQ2-2	Mediator of RNA polymerase II transcription subunit 23;Mediator of RNA polymerase II transcription subunit 23;Mediator of RNA polymerase II transcription subunit 23;Isoform 2 of Mediator of RNA polymerase II transcription subunit 23	E9QNV2_MOUSE;F8WJB0_MOUSE;MED23_MOUSE;MED23_MOUSE	2.1%;2.1%;2.1%;2.1%-2	7.85557e-07	76.6014
SCR	1	P60853	Leucine zipper putative tumor suppressor 1	LZTS1_MOUSE	0.028	4.67766e-05	77.031
SCR	1	Q99LB0	Deoxynucleotidyltransferase terminal-interacting protein 1	TDIF1_MOUSE	0.11	4.13685e-06	77.8466
SCR	1	F6R9G0	E1A-binding protein p400 (Fragment)	F6R9G0_MOUSE	0.055	7.68848e-07	78.2732
SCR	1	F7DDS0;P0DPD9;P0DPD9-2;P0DPE0	EEF1A lysine methyltransferase 4;EEF1AKMT4-ECE2 readthrough transcript protein;Isoform Eef1akmt4-Ece2-2 of EEF1AKMT4-ECE2 readthrough transcript protein;EEF1A lysine methyltransferase 4	F7DDS0_MOUSE;EFCE2_MOUSE;EFCE2_MOUSE;EFMT4_MOUSE	6.1%;1.4%;1.4%-2;4.7%	7.67726e-06	78.3157
SCR	1	Q9R1A8	E3 ubiquitin-protein ligase COP1	COP1_MOUSE	0.05	7.8275e-06	78.8181
SCR	1	P00397	Cytochrome c oxidase subunit 1	COX1_MOUSE	0.027	1.06278e-05	79.0455
SCR	1	P02802	Metallothionein-1	MT1_MOUSE	0.197	7.68848e-07	80.2749
SCR	1	Q6P6J9	Thioredoxin domain-containing protein 15	TXD15_MOUSE	0.061	1.0236e-05	80.8453
SCR	1	Q6NVF0;Q6NVF0-2	Inositol polyphosphate 5-phosphatase OCRL;Isoform 2 of Inositol polyphosphate 5-phosphatase OCRL	OCRL_MOUSE	1.9%;1.9%-2	4.41125e-06	81.0688
SCR	1	Q9JKY0	CCR4-NOT transcription complex subunit 9	CNOT9_MOUSE	0.057	1.19635e-05	81.0987
SCR	1	Q8CHT3	Integrator complex subunit 5	INT5_MOUSE	0.014	1.49966e-05	81.5072
SCR	1	G3X963;Q8CDM1;Q8CDM1-2	ATPase family AAA domain-containing protein 2;ATPase family AAA domain-containing protein 2;Isoform 2 of ATPase family AAA domain-containing protein 2	G3X963_MOUSE;ATAD2_MOUSE;ATAD2_MOUSE	0.8%;1.1%;1.1%-2	7.68848e-07	81.5572
SCR	1	Q8C180	Fibroblast growth factor receptor substrate 2	FRS2_MOUSE	0.035	1.47684e-05	82.836
SCR	1	F6QXA3;Q8BJK1	BTB/POZ domain-containing protein KCTD7 (Fragment);BTB/POZ domain-containing protein KCTD7	F6QXA3_MOUSE;KCTD7_MOUSE	5.6%;4.5%	1.30211e-05	82.848
SCR	1	Q8CFE5	BTB/POZ domain-containing protein 7	BTBD7_MOUSE	0.012	3.30214e-06	83.5216
SCR	1	A0A0G2JDX9;A0A0G2JF61;P61969	LIM domain transcription factor LMO4 (Fragment);LIM domain transcription factor LMO4;LIM domain transcription factor LMO4	A0A0G2JDX9_MOUSE;A0A0G2JF61_MOUSE;LMO4_MOUSE	15.2%;23.5%;12.1%	2.1151e-05	83.5501
SCR	1	O35902;Q3UFC6	Desmoglein-3	DSG3_MOUSE;Q3UFC6_MOUSE	1.9%;1.9%	3.15679e-06	84.2593
SCR	1	D3Z2Z1;D3Z3M7;F8WIA1;Q8C0S5;Q922J3;Q922J3-2	CAP-Gly domain-containing linker protein 1;CAP-Gly domain-containing linker protein 1;CAP-Gly domain-containing linker protein 1;CAP-Gly domain-containing linker protein 1 (Fragment);CAP-Gly domain-containing linker protein 1;Isoform 2 of CAP-Gly domain-containing linker protein 1	D3Z2Z1_MOUSE;D3Z3M7_MOUSE;F8WIA1_MOUSE;Q8C0S5_MOUSE;CLIP1_MOUSE;CLIP1_MOUSE	1.1%;1.2%;1.1%;1.9%;1.2%;1.2%-2	7.70193e-06	84.2899
SCR	1	A0A5K1VVQ9	Titin	A0A5K1VVQ9_MOUSE	0.001	2.86053e-05	84.3298
SCR	1	D3YVS1	Smoothelin	D3YVS1_MOUSE	0.039	4.36244e-06	85.103
SCR	1	A0A0A6YXH3;A2A8Z1;A2A8Z1-2;E9PXZ2;E9Q6C1;F6UHR6;Q5FWX7	Oxysterol-binding protein;Oxysterol-binding protein-related protein 9;Isoform 2 of Oxysterol-binding protein-related protein 9;Oxysterol-binding protein;Oxysterol-binding protein;Oxysterol-binding protein;Oxysterol-binding protein	A0A0A6YXH3_MOUSE;OSBL9_MOUSE;OSBL9_MOUSE;E9PXZ2_MOUSE;E9Q6C1_MOUSE;F6UHR6_MOUSE;Q5FWX7_MOUSE	1.3%;1.4%;1.4%-2;1.4%;1.5%;1.4%;1.6%	3.61532e-06	85.995
SCR	1	A0A0R4J0W6;Q9CRC8	Leucine-rich repeat-containing protein 40	A0A0R4J0W6_MOUSE;LRC40_MOUSE	1.2%;1.2%	1.07249e-05	86.1134
SCR	1	P28654	Decorin	PGS2_MOUSE	0.04	7.68848e-07	86.41
SCR	1	E0CYV0;E9PWE0;F7D432;P23506;P23506-2	Protein-L-isoaspartate O-methyltransferase;Protein-L-isoaspartate O-methyltransferase;Protein-L-isoaspartate O-methyltransferase (Fragment);Protein-L-isoaspartate(D-aspartate) O-methyltransferase;Isoform 2 of Protein-L-isoaspartate(D-aspartate) O-methyltransferase	E0CYV0_MOUSE;E9PWE0_MOUSE;F7D432_MOUSE;PIMT_MOUSE;PIMT_MOUSE	16.4%;16.5%;17.3%;20.7%;20.7%-2	7.82461e-07	86.5095
SCR	1	Q5SQX6	Cytoplasmic FMR1-interacting protein 2	CYFP2_MOUSE	0.019	9.56098e-07	87.1658
SCR	1	Q9CTN4	Rho-related BTB domain-containing protein 3	RHBT3_MOUSE	0.115	6.04587e-06	87.2279
SCR	1	Q8VCE2	GPN-loop GTPase 1	GPN1_MOUSE	0.043	8.62197e-06	87.2405
SCR	1	A0A0G2JF52;Q9R0Q6	Actin-related protein 2/3 complex subunit 1A	A0A0G2JF52_MOUSE;ARC1A_MOUSE	4.6%;3.2%	8.94662e-06	87.2512
SCR	1	A0A286YDC8;Q91YD3	mRNA-decapping enzyme 1A (Fragment);mRNA-decapping enzyme 1A	A0A286YDC8_MOUSE;DCP1A_MOUSE	3.6%;2.5%	0.000160947	87.399
SCR	1	H3BLG5;O08992;Q3TMX0	Syntenin-1 (Fragment);Syntenin-1;Syntenin-1	H3BLG5_MOUSE;SDCB1_MOUSE;Q3TMX0_MOUSE	19.7%;16.4%;16.4%	7.68848e-07	87.5993
SCR	1	A2ACQ1;Q8K1G9	DEAH (Asp-Glu-Ala-His) box polypeptide 35	A2ACQ1_MOUSE;Q8K1G9_MOUSE	2.7%;2.8%	3.06919e-06	88.2528
SCR	1	Q3TW27;Q922L6	Negative elongation factor D	Q3TW27_MOUSE;NELFD_MOUSE	2.1%;2.2%	5.80841e-06	88.5138
SCR	1	G3UXX3;Q64105;Q91XH5	Sepiapterin reductase	G3UXX3_MOUSE;SPRE_MOUSE;Q91XH5_MOUSE	6.4%;5.4%;5.3%	2.78815e-06	89.4186
SCR	1	P18052;P18052-2;Q91V35	Receptor-type tyrosine-protein phosphatase alpha;Isoform 2 of Receptor-type tyrosine-protein phosphatase alpha;Receptor-type tyrosine-protein phosphatase alpha	PTPRA_MOUSE;PTPRA_MOUSE;Q91V35_MOUSE	2.4%;2.4%-2;2.5%	2.904e-06	90.843
SCR	1	Q91WC0	Actin-histidine N-methyltransferase	SETD3_MOUSE	0.017	3.46002e-06	91.4675
SCR	1	A0A0G2JDC3;E9Q2V5;Q3UTZ3	Microtubule-associated protein 11	A0A0G2JDC3_MOUSE;E9Q2V5_MOUSE;MA11_MOUSE	3.5%;1.9%;1.9%	1.66727e-05	91.6741
SCR	1	Q8C8R3;Q8C8R3-2;Q8C8R3-4;S4R2F3	Ankyrin-2;Isoform 2 of Ankyrin-2;Isoform 4 of Ankyrin-2;Ankyrin-2	ANK2_MOUSE;ANK2_MOUSE;ANK2_MOUSE;S4R2F3_MOUSE	0.6%;0.6%-2;0.6%-4;0.6%	8.21798e-07	92.5522
SCR	1	Q00422	GA-binding protein alpha chain	GABPA_MOUSE	0.018	7.68848e-07	93.0542
SCR	1	A0A571BG49	E3 ubiquitin-protein ligase NEDD4-like (Fragment)	A0A571BG49_MOUSE	0.037	2.43641e-05	93.6777
SCR	1	Q3TC46	Protein PAT1 homolog 1	PATL1_MOUSE	0.017	1.81861e-05	94.6613
SCR	1	Q9CQA5;Q9CQA5-2	Mediator of RNA polymerase II transcription subunit 4;Isoform 2 of Mediator of RNA polymerase II transcription subunit 4	MED4_MOUSE	8.9%;8.9%-2	8.19227e-07	94.9062
SCR	1	G3X8R5;Q3UA37	Glutamine-rich protein 1	G3X8R5_MOUSE;QRIC1_MOUSE	4.9%;4.9%	9.32864e-07	94.9674
SCR	1	E0CZE5;Q9CZ96;Q9CZ96-2	Zinc finger CCHC-type and RNA-binding motif-containing protein 1;Zinc finger CCHC-type and RNA-binding motif-containing protein 1;Isoform 2 of Zinc finger CCHC-type and RNA-binding motif-containing protein 1	E0CZE5_MOUSE;ZCRB1_MOUSE;ZCRB1_MOUSE	28.8%;8.8%;8.8%-2	7.32482e-06	95.9402
SCR	1	A0A0A0MQ69;G3UX19;O35451	Cyclic AMP-dependent transcription factor ATF-6 beta	A0A0A0MQ69_MOUSE;G3UX19_MOUSE;ATF6B_MOUSE	2.3%;2.3%;2.3%	7.68848e-07	97.2638
SCR	1	A0A2I3BPT3;E9PZP3;Q9QZL0	Receptor-interacting serine/threonine-protein kinase 3 (Fragment);Receptor-interacting serine/threonine-protein kinase 3;Receptor-interacting serine/threonine-protein kinase 3	A0A2I3BPT3_MOUSE;E9PZP3_MOUSE;RIPK3_MOUSE	8.8%;3.3%;2.9%	5.31671e-05	97.3373
SCR	1	Q80VA0;Q80VA0-2	N-acetylgalactosaminyltransferase 7;Isoform 2 of N-acetylgalactosaminyltransferase 7	GALT7_MOUSE	2.4%;2.4%-2	1.12907e-05	97.5947
SCR	1	Q8VEG6;Q8VEG6-2	CCR4-NOT transcription complex subunit 6-like;Isoform 2 of CCR4-NOT transcription complex subunit 6-like	CNO6L_MOUSE	1.8%;1.8%-2	7.68848e-07	98.4339
SCR	1	Q3TDM6;Q8BHT7	RAB6A-GEF complex partner protein 2	Q3TDM6_MOUSE;RGP1_MOUSE	4.7%;4.3%	7.73304e-07	98.6148
SCR	1	Q04863;Q8K220	Transcription factor RelB;Relb protein	RELB_MOUSE;Q8K220_MOUSE	3%;3.1%	1.13836e-06	98.9601
SCR	1	Q8C878	NEDD8-activating enzyme E1 catalytic subunit	UBA3_MOUSE	0.119	7.68848e-07	99.7265
SCR	1	G3X9K3	Brefeldin A-inhibited guanine nucleotide-exchange protein 1	BIG1_MOUSE	0.004	8.2438e-07	99.9869
SCR	1	B2RXC1	Trafficking protein particle complex subunit 11	TPC11_MOUSE	0.009	7.70685e-07	100.552
SCR	1	E9QMX4;Q8BLK9;Q8BLK9-2	Ribosomal protein S6 kinase delta-1;Ribosomal protein S6 kinase delta-1;Isoform 2 of Ribosomal protein S6 kinase delta-1	E9QMX4_MOUSE;KS6C1_MOUSE;KS6C1_MOUSE	1.4%;1.4%;1.4%-2	6.54194e-06	100.618
SCR	1	Q8C2A2;Q8C2A2-2	tRNA-splicing endonuclease subunit Sen54;Isoform 2 of tRNA-splicing endonuclease subunit Sen54	SEN54_MOUSE	2.1%;2.1%-2	8.70967e-06	100.858
SCR	1	Q69ZW3;Q69ZW3-2	EH domain-binding protein 1;Isoform 2 of EH domain-binding protein 1	EHBP1_MOUSE	1.3%;1.3%-2	1.36746e-05	101.265
SCR	1	D3YU69;D6RDR0;D6REU4;D6RHA0;Q3TWZ5;Q8K2W3;Q8K2W3-2	Thioredoxin domain-containing protein 11;Thioredoxin domain-containing protein 11;Thioredoxin domain-containing protein 11;Thioredoxin domain-containing protein 11;Thioredoxin domain-containing protein 11;Thioredoxin domain-containing protein 11;Isoform 2 of Thioredoxin domain-containing protein 11	D3YU69_MOUSE;D6RDR0_MOUSE;D6REU4_MOUSE;D6RHA0_MOUSE;Q3TWZ5_MOUSE;TXD11_MOUSE;TXD11_MOUSE	7.5%;22.1%;22.1%;7%;3%;2%;2%-2	1.02753e-05	101.834
SCR	1	B1AQR8;G3X9T7;O08573;O08573-2;O08573-3	Galectin;Galectin-9;Galectin-9;Isoform 2 of Galectin-9;Isoform 3 of Galectin-9	B1AQR8_MOUSE;G3X9T7_MOUSE;LEG9_MOUSE;LEG9_MOUSE;LEG9_MOUSE	3.7%;3.7%;3.7%;3.7%-2;3.7%-3	7.68848e-07	101.927
SCR	1	A0A3B2WBF0;P09671	Superoxide dismutase;Superoxide dismutase [Mn], mitochondrial	A0A3B2WBF0_MOUSE;SODM_MOUSE	7.7%;6.3%	7.68848e-07	101.954
SCR	1	Q9D1J1	Adaptin ear-binding coat-associated protein 2	NECP2_MOUSE	0.09	8.52036e-07	102.395
SCR	1	Q52KE7;Q52KE7-2	Cyclin-L1;Isoform 2 of Cyclin-L1	CCNL1_MOUSE	6.6%;6.6%-2	7.40698e-06	102.552
SCR	1	Q8BM41;Q8CGC4	Protein LSM14 homolog B	Q8BM41_MOUSE;LS14B_MOUSE	3.6%;2.9%	7.13208e-06	103.022
SCR	1	A0A1B0GRV5;Q8K2C8	Glycerol-3-phosphate acyltransferase 4 (Fragment);Glycerol-3-phosphate acyltransferase 4	A0A1B0GRV5_MOUSE;GPAT4_MOUSE	9.6%;3.1%	1.27881e-05	103.174
SCR	1	Q3V1V3	ESF1 homolog	ESF1_MOUSE	0.024	1.18288e-05	103.533
SCR	1	B2RXQ2;B2RXW8	Ppfia1 protein	B2RXQ2_MOUSE;B2RXW8_MOUSE	3.2%;3.3%	1.3013e-05	103.601
SCR	1	A0A2R8VHN6;Q9CZK6	Ankyrin repeat and SAM domain-containing protein 3 (Fragment);Ankyrin repeat and SAM domain-containing protein 3	A0A2R8VHN6_MOUSE;ANKS3_MOUSE	5.3%;2.1%	3.09956e-06	103.604
SCR	1	O88822	Lathosterol oxidase	SC5D_MOUSE	0.037	5.24565e-06	103.766
SCR	1	A0A0U1RPK1;Q8BMB0;Q8BMB0-2;Q8BMB0-3	BRCA2-interacting transcriptional repressor EMSY;BRCA2-interacting transcriptional repressor EMSY;Isoform 2 of BRCA2-interacting transcriptional repressor EMSY;Isoform 3 of BRCA2-interacting transcriptional repressor EMSY	A0A0U1RPK1_MOUSE;EMSY_MOUSE;EMSY_MOUSE;EMSY_MOUSE	1%;0.9%;0.9%-2;0.9%-3	7.68848e-07	104.537
SCR	1	Q6PHZ5	Putative RNA-binding protein 15B	RB15B_MOUSE	0.019	9.45393e-06	104.64
SCR	1	Q9CQM5	Thioredoxin domain-containing protein 17	TXD17_MOUSE	0.114	2.43029e-06	105.141
SCR	1	A0A494BAK1;B0V2V6;Q3UH70;Q9ESU6;Q9ESU6-2	Bromodomain-containing protein 4 (Fragment);Bromodomain-containing protein 4 (Fragment);Bromodomain-containing protein 4;Bromodomain-containing protein 4;Isoform 2 of Bromodomain-containing protein 4	A0A494BAK1_MOUSE;B0V2V6_MOUSE;Q3UH70_MOUSE;BRD4_MOUSE;BRD4_MOUSE	2.4%;2.5%;1%;1%;1%-2	1.33774e-05	105.479
SCR	1	P30412	Peptidyl-prolyl cis-trans isomerase C	PPIC_MOUSE	0.09	1.13103e-05	105.511
SCR	1	Q922M7	Ashwin	ASHWN_MOUSE	0.073	4.50876e-05	105.599
SCR	1	H3BJH6;H3BKF3;Q640Q5	PAN2-PAN3 deadenylation complex subunit Pan3 (Fragment);PAN2-PAN3 deadenylation complex subunit PAN3;PAN2-PAN3 deadenylation complex subunit Pan3	H3BJH6_MOUSE;H3BKF3_MOUSE;PAN3_MOUSE	3.3%;2.6%;2.7%	8.02658e-07	106.503
SCR	1	J3QMM7;K3W4M4;Q9CZ42;Q9CZ42-3	ATP-dependent (S)-NAD(P)H-hydrate dehydratase;ATP-dependent (S)-NAD(P)H-hydrate dehydratase;ATP-dependent (S)-NAD(P)H-hydrate dehydratase;Isoform 3 of ATP-dependent (S)-NAD(P)H-hydrate dehydratase	J3QMM7_MOUSE;K3W4M4_MOUSE;NNRD_MOUSE;NNRD_MOUSE	10.1%;9%;9.6%;9.6%-3	6.52023e-06	106.979
SCR	1	D2EAC2;D2EAC2-2	Zinc finger BED domain-containing protein 6;Isoform 2 of Zinc finger BED domain-containing protein 6	ZBED6_MOUSE	2.2%;2.2%-2	7.9559e-07	107.79
SCR	1	Q9ER00	Syntaxin-12	STX12_MOUSE	0.055	7.68848e-07	107.993
SCR	1	Q9CZP3	Zinc finger protein 655	Q9CZP3_MOUSE	0.018	7.68848e-07	108.174
SCR	1	A0A0N4SWA2;A0A0R4J0B6;D3YZX5;D3Z150;Q7TMS5;S4R2E1	Broad substrate-specificity ATP-binding cassette transporter ABCG2 (Fragment);Broad substrate-specificity ATP-binding cassette transporter ABCG2;Broad substrate-specificity ATP-binding cassette transporter ABCG2 (Fragment);Broad substrate-specificity ATP-binding cassette transporter ABCG2 (Fragment);Broad substrate specificity ATP-binding cassette transporter ABCG2;Broad substrate-specificity ATP…	A0A0N4SWA2_MOUSE;A0A0R4J0B6_MOUSE;D3YZX5_MOUSE;D3Z150_MOUSE;ABCG2_MOUSE;S4R2E1_MOUSE	6.3%;1.5%;8.7%;5.8%;1.5%;1.7%	7.68848e-07	108.189
SCR	1	E9QM61;P35689	DNA repair protein-complementing XP-G cells homolog;DNA repair protein complementing XP-G cells homolog	E9QM61_MOUSE;ERCC5_MOUSE	3.9%;3.9%	1.66689e-06	109.183
SCR	1	G3XA48;P58044	Isopentenyl-diphosphate Delta-isomerase 1	G3XA48_MOUSE;IDI1_MOUSE	7.4%;9.3%	7.68848e-07	109.828
SCR	1	H3BJ02;I1E4X1;Q8K1E0;Q8K1E0-2	Syntaxin 5A;Syntaxin 5A;Syntaxin-5;Isoform 2 of Syntaxin-5	H3BJ02_MOUSE;I1E4X1_MOUSE;STX5_MOUSE;STX5_MOUSE	20.5%;12%;14.9%;14.9%-2	9.73012e-07	109.881
SCR	1	P48036	Annexin A5	ANXA5_MOUSE	0.038	7.68848e-07	109.93
SCR	1	B0QZV7;Q99MK9	Ras association domain-containing protein 1	B0QZV7_MOUSE;RASF1_MOUSE	2.9%;2.9%	7.84704e-07	110.011
SCR	1	A0A0J9YV01;A0A0J9YVF6;A0A0M3HEP2;H9H9S3;Q9R0G7	Zinc finger E-box-binding homeobox 2;Zinc finger E-box-binding homeobox 2 (Fragment);Zinc finger E-box-binding homeobox 2;Zinc finger E-box-binding homeobox 2;Zinc finger E-box-binding homeobox 2	A0A0J9YV01_MOUSE;A0A0J9YVF6_MOUSE;A0A0M3HEP2_MOUSE;H9H9S3_MOUSE;ZEB2_MOUSE	1.3%;2.2%;1.3%;1.3%;1.3%	8.09371e-06	111.033
SCR	1	Q8BXV2	BRI3-binding protein	BRI3B_MOUSE	0.075	8.19318e-07	111.239
SCR	1	Q61941	NAD(P) transhydrogenase, mitochondrial	NNTM_MOUSE	0.014	4.40286e-05	111.821
SCR	1	Q9EST4;Q9EST4-3	Proteasome assembly chaperone 2;Isoform 3 of Proteasome assembly chaperone 2	PSMG2_MOUSE	4.9%;4.9%-3	1.51381e-05	111.863
SCR	1	E9PXG9;Q8CCB4	Vacuolar protein sorting-associated protein 53 homolog	E9PXG9_MOUSE;VPS53_MOUSE	1.9%;1.8%	7.89097e-07	112.019
SCR	1	Q8BLR9;Q8BLR9-2	Hypoxia-inducible factor 1-alpha inhibitor;Isoform 2 of Hypoxia-inducible factor 1-alpha inhibitor	HIF1N_MOUSE	4.6%;4.6%-2	7.68848e-07	112.168
SCR	1	P07742	Ribonucleoside-diphosphate reductase large subunit	RIR1_MOUSE	0.029	7.68848e-07	112.491
SCR	1	Q7TPM9	Myotubularin-related protein 10	MTMRA_MOUSE	0.036	5.1376e-05	112.915
SCR	1	P0DOV1	Interferon-activable protein 205-B	IFI5B_MOUSE	0.028	7.68848e-07	114.073
SCR	1	A0A5F8MPB5;Q61739;Q61739-2	Integrin alpha-6;Integrin alpha-6;Isoform Alpha-6X1A of Integrin alpha-6	A0A5F8MPB5_MOUSE;ITA6_MOUSE;ITA6_MOUSE	3.6%;3.8%;3.8%-2	7.68848e-07	114.162
SCR	1	P51432	1-phosphatidylinositol 4,5-bisphosphate phosphodiesterase beta-3	PLCB3_MOUSE	0.033	7.89097e-07	114.313
SCR	1	D3YZB2;F8WHD8;Q9D2G5;Q9D2G5-2;Q9D2G5-4;Q9D2G5-5;Q9D2G5-6	Synaptojanin-2;Synaptojanin-2;Synaptojanin-2;Isoform 2 of Synaptojanin-2;Isoform 4 of Synaptojanin-2;Isoform 5 of Synaptojanin-2;Isoform 6 of Synaptojanin-2	D3YZB2_MOUSE;F8WHD8_MOUSE;SYNJ2_MOUSE;SYNJ2_MOUSE;SYNJ2_MOUSE;SYNJ2_MOUSE;SYNJ2_MOUSE	3.6%;3.4%;3.5%;3.5%-2;3.5%-4;3.5%-5;3.5%-6	7.68848e-07	114.438
SCR	1	Q9WUL6	Mitogen-activated protein kinase kinase kinase 14	M3K14_MOUSE	0.011	7.68848e-07	114.994
SCR	1	Q8BH48;Q8BH48-2	Ubiquitin-associated protein 1;Isoform 2 of Ubiquitin-associated protein 1	UBAP1_MOUSE	2.6%;2.6%-2	7.68848e-07	115.301
SCR	1	Q8QZS3	Folliculin	FLCN_MOUSE	0.066	7.68848e-07	115.373
SCR	1	P15208	Insulin receptor	INSR_MOUSE	0.01	3.04428e-05	115.771
SCR	1	Q91V51	Probable tubulin polyglutamylase TTLL1	TTLL1_MOUSE	0.073	1.91711e-06	116.747
SCR	1	Q99MS8	Tubulin polyglutamylase complex subunit 1	TPGS1_MOUSE	0.083	7.68848e-07	116.779
SCR	1	O88878	AN1-type zinc finger protein 5	ZFAN5_MOUSE	0.085	6.05822e-06	117.381
SCR	1	B2RXS3;F8VQ70	S phase cyclin A-associated protein in the ER	B2RXS3_MOUSE;F8VQ70_MOUSE	1.3%;1.3%	4.88004e-06	117.414
SCR	1	Q99MY8	Histone-lysine N-methyltransferase ASH1L	ASH1L_MOUSE	0.008	9.50851e-06	117.809
SCR	1	D6RI20;Q9CR20	Predicted gene, 50364;Immediate early response 3-interacting protein 1	D6RI20_MOUSE;IR3IP_MOUSE	13.2%;24.4%	6.41338e-06	119.097
SCR	1	A2ALH2;Q8CBC7;Q8JZY1	Putative tRNA (cytidine(32)/guanosine(34)-2'-O)-methyltransferase	A2ALH2_MOUSE;Q8CBC7_MOUSE;Q8JZY1_MOUSE	11.7%;11.1%;11.2%	5.50359e-06	119.528
SCR	1	Q64282	Interferon-induced protein with tetratricopeptide repeats 1	IFIT1_MOUSE	0.039	1.13825e-05	119.741
SCR	1	E9PX89;E9Q705;Q8CEI1	BolA-like protein 3	E9PX89_MOUSE;E9Q705_MOUSE;BOLA3_MOUSE	14.7%;21.1%;18.2%	1.12907e-05	120.214
SCR	1	Q8BM47;Q8BM47-2	Pleckstrin homology domain-containing family M member 3;Isoform 2 of Pleckstrin homology domain-containing family M member 3	PKHM3_MOUSE	1.7%;1.7%-2	1.11533e-05	121.728
SCR	1	E9Q5K9-3	Isoform 3 of YTH domain-containing protein 1	YTDC1_MOUSE	0.021	5.20815e-05	121.991
SCR	1	F7A9G8	Structure-specific endonuclease subunit SLX4 (Fragment)	F7A9G8_MOUSE	0.056	3.31094e-05	122.077
SCR	1	Q810V0	U3 small nucleolar ribonucleoprotein protein MPP10	MPP10_MOUSE	0.028	1.51305e-06	122.18
SCR	1	E9Q6L5;F6U6D4;I6L9G2;Q8BMG1	ATR-interacting protein;ATR-interacting protein (Fragment);6620401K05Rik protein;ATR-interacting protein	E9Q6L5_MOUSE;F6U6D4_MOUSE;I6L9G2_MOUSE;ATRIP_MOUSE	2.1%;8.9%;2.7%;2%	1.39815e-05	122.297
SCR	1	E9Q3X0	Major vault protein	E9Q3X0_MOUSE	0.016	7.68848e-07	122.475
SCR	1	A0A0R4J1F4;A2AGQ2;A2AGQ4;A2AGQ5;A2AGQ6;A2AGQ7;A2AGQ9;A2AGR0;A6PWP8;E9QN47;Q80U28;Q80U28-10;Q80U28-11;Q80U28-12;Q80U28-13;Q80U28-14;Q80U28-15;Q80U28-2;Q80U28-3;Q80U28-4;Q80U28-5;Q80U28-6;Q80U28-7;Q80U28-8;Q80U28-9	MAP kinase-activating death domain protein;MAP kinase-activating death domain protein;MAP kinase-activating death domain protein;MAP kinase-activating death domain protein;MAP kinase-activating death domain protein;MAP kinase-activating death domain protein;MAP kinase-activating death domain protein;MAP kinase-activating death domain protein;MAP kinase-activating death domain protein;MAP kinase-a…	A0A0R4J1F4_MOUSE;A2AGQ2_MOUSE;A2AGQ4_MOUSE;A2AGQ5_MOUSE;A2AGQ6_MOUSE;A2AGQ7_MOUSE;A2AGQ9_MOUSE;A2AGR0_MOUSE;A6PWP8_MOUSE;E9QN47_MOUSE;MADD_MOUSE;MADD_MOUSE;MADD_MOUSE;MADD_MOUSE;MADD_MOUSE;MADD_MOUSE;MADD_MOUSE;MADD_MOUSE;MADD_MOUSE;MADD_MOUSE;MADD_MOUSE;MADD_MOUSE;MADD_MOUSE;MADD_MOUSE;MADD_MOUSE	1.5%;1.5%;1.5%;1.5%;1.5%;1.5%;1.5%;1.5%;2.2%;1.5%;1.5%;1.5%-10;1.5%-11;1.5%-12;1.5%-13;1.5%-14;1.5%-15;1.5%-2;1.5%-3;1.5%-4;1.5%-5;1.5%-6;1.5%-7;1.5%-8;1.5%-9	2.04566e-05	123.448
SCR	1	Q7TNL5;Q91V89	Serine/threonine-protein phosphatase 2A 56 kDa regulatory subunit	Q7TNL5_MOUSE;Q91V89_MOUSE	4.2%;4.2%	1.1449e-06	123.754
SCR	1	Q9QY01	Serine/threonine-protein kinase ULK2	ULK2_MOUSE	0.013	4.54855e-06	123.771
[truncated: 14,376 more rows]

## Sheet: C.EZH1-KD
R.Condition	R.Replicate	PG.ProteinAccessions	PG.ProteinDescriptions	PG.ProteinNames	PG.Coverage	PG.Qvalue	PG.Quantity
[truncated: 12,511 more rows]

[truncated: 3 more sheets: D.RESCUE, E.RNA Pol II Involved, Legend]
