# Supplementary material for: PRC2-EZH1 contributes to circadian gene expression by orchestrating chromatin states and RNA polymerase II complex stability
Source: EMBO J. 2024 Oct 21;43(23):6052–75. doi: 10.1038/s44318-024-00267-2 (PMC11612306; doi:10.1038/s44318-024-00267-2)
Supplement: Supplementary file 7 — Dataset EV5 [file 44318_2024_267_MOESM7_ESM.xlsx]

## Sheet: A.Peak 16h
Gene	baseMean	log2FoldChange	lfcSE	stat	pvalue	padj	Gene name	Gene type	Gene description
ENSMUSG00000000028.15	1108.1	-2.46546	0.0959899	-25.6846	1.73945e-145	1.80998e-143	Cdc45	protein_coding	cell division cycle 45 [Source:MGI Symbol;Acc:MGI:1338073]
ENSMUSG00000000126.11	3853.43	-0.87667	0.0514035	-17.0547	3.22678e-65	1.28838e-63	Wnt9a	protein_coding	wingless-type MMTV integration site family, member 9A [Source:MGI Symbol;Acc:MGI:2446084]
ENSMUSG00000000142.15	776.811	-0.520335	0.0995888	-5.22484	1.74305e-07	9.14902e-07	Axin2	protein_coding	axin 2 [Source:MGI Symbol;Acc:MGI:1270862]
ENSMUSG00000000378.15	4507.48	-0.448849	0.0460325	-9.75069	1.83216e-22	2.49653e-21	Ccm2	protein_coding	cerebral cavernous malformation 2 [Source:MGI Symbol;Acc:MGI:2384924]
ENSMUSG00000000693.10	3026.84	-1.67197	0.0589291	-28.3726	4.41175e-177	5.73828e-175	Loxl3	protein_coding	lysyl oxidase-like 3 [Source:MGI Symbol;Acc:MGI:1337004]
ENSMUSG00000000759.14	3831.99	-0.448995	0.0515883	-8.70342	3.22017e-18	3.6159e-17	Tubgcp3	protein_coding	tubulin, gamma complex associated protein 3 [Source:MGI Symbol;Acc:MGI:2183752]
ENSMUSG00000000876.11	389.475	-0.350124	0.135746	-2.57925	0.00990146	0.0255906	Pxmp4	protein_coding	peroxisomal membrane protein 4 [Source:MGI Symbol;Acc:MGI:1891701]
ENSMUSG00000000884.17	828.551	-0.687687	0.0938786	-7.32528	2.38404e-13	2.01336e-12	Gnb1l	protein_coding	guanine nucleotide binding protein (G protein), beta polypeptide 1-like [Source:MGI Symbol;Acc:MGI:1338057]
ENSMUSG00000000915.15	1268.98	-0.281155	0.0790593	-3.55625	0.000376179	0.00129874	Hip1r	protein_coding	huntingtin interacting protein 1 related [Source:MGI Symbol;Acc:MGI:1352504]
ENSMUSG00000001036.17	10489.8	-0.65737	0.0353421	-18.6002	3.20148e-77	1.56599e-75	Epn2	protein_coding	epsin 2 [Source:MGI Symbol;Acc:MGI:1333766]
ENSMUSG00000001120.15	5196.14	-0.69474	0.0452081	-15.3676	2.69972e-53	8.98286e-52	Pcbp3	protein_coding	poly(rC) binding protein 3 [Source:MGI Symbol;Acc:MGI:1890470]
ENSMUSG00000001150.7	3275.11	-0.11751	0.0506585	-2.31966	0.0203594	0.0484611	Mcm3ap	protein_coding	minichromosome maintenance complex component 3 associated protein [Source:MGI Symbol;Acc:MGI:1930089]
ENSMUSG00000001151.10	5307.56	-0.547665	0.0425368	-12.8751	6.21732e-38	1.45827e-36	Pcnt	protein_coding	pericentrin (kendrin) [Source:MGI Symbol;Acc:MGI:102722]
ENSMUSG00000001229.9	2066.91	-0.387191	0.0633888	-6.1082	1.00764e-09	6.51359e-09	Dpp9	protein_coding	dipeptidylpeptidase 9 [Source:MGI Symbol;Acc:MGI:2443967]
ENSMUSG00000001248.15	1718.91	-0.527279	0.0712698	-7.39834	1.37895e-13	1.18198e-12	Gramd1a	protein_coding	GRAM domain containing 1A [Source:MGI Symbol;Acc:MGI:105490]
ENSMUSG00000001288.15	3597.53	-0.356413	0.0533697	-6.67819	2.41909e-11	1.78255e-10	Rarg	protein_coding	retinoic acid receptor, gamma [Source:MGI Symbol;Acc:MGI:97858]
ENSMUSG00000001403.13	317.668	-3.54042	0.1897	-18.6633	9.8547e-78	4.86194e-76	Ube2c	protein_coding	ubiquitin-conjugating enzyme E2C [Source:MGI Symbol;Acc:MGI:1915862]
ENSMUSG00000001517.14	609.056	-2.55524	0.133318	-19.1665	7.04913e-82	3.73539e-80	Foxm1	protein_coding	forkhead box M1 [Source:MGI Symbol;Acc:MGI:1347487]
ENSMUSG00000001525.10	1454.42	-0.740267	0.0792942	-9.33569	1.00335e-20	1.25925e-19	Tubb5	protein_coding	tubulin, beta 5 class I [Source:MGI Symbol;Acc:MGI:107812]
ENSMUSG00000001741.12	812.7	-0.219517	0.0923446	-2.37715	0.017447	0.042303	Il16	protein_coding	interleukin 16 [Source:MGI Symbol;Acc:MGI:1270855]
ENSMUSG00000001750.16	1144.19	-0.297536	0.0861661	-3.45305	0.000554286	0.00186234	Tcirg1	protein_coding	T cell, immune regulator 1, ATPase, H+ transporting, lysosomal V0 protein A3 [Source:MGI Symbol;Acc:MGI:1350931]
ENSMUSG00000001761.7	1557.7	-0.329267	0.073904	-4.45534	8.37611e-06	3.64444e-05	Smo	protein_coding	smoothened, frizzled class receptor [Source:MGI Symbol;Acc:MGI:108075]
ENSMUSG00000001855.15	6743.05	-0.195256	0.0442278	-4.41479	1.01109e-05	4.35508e-05	Nup214	protein_coding	nucleoporin 214 [Source:MGI Symbol;Acc:MGI:1095411]
ENSMUSG00000001870.16	26795.5	-0.625909	0.0286438	-21.8515	7.52953e-106	5.52455e-104	Ltbp1	protein_coding	latent transforming growth factor beta binding protein 1 [Source:MGI Symbol;Acc:MGI:109151]
ENSMUSG00000001911.16	47256.4	-0.279609	0.0365367	-7.65284	1.96586e-14	1.78865e-13	Nfix	protein_coding	nuclear factor I/X [Source:MGI Symbol;Acc:MGI:97311]
ENSMUSG00000002020.15	7407.89	-1.08753	0.0389885	-27.8936	3.18601e-171	3.96381e-169	Ltbp2	protein_coding	latent transforming growth factor beta binding protein 2 [Source:MGI Symbol;Acc:MGI:99502]
ENSMUSG00000002028.13	11070.6	-0.260782	0.0361019	-7.2235	5.06651e-13	4.19618e-12	Kmt2a	protein_coding	lysine (K)-specific methyltransferase 2A [Source:MGI Symbol;Acc:MGI:96995]
ENSMUSG00000002055.9	1275.06	-2.63907	0.0873038	-30.2285	9.9938e-201	1.63413e-198	Spag5	protein_coding	sperm associated antigen 5 [Source:MGI Symbol;Acc:MGI:1927470]
ENSMUSG00000002068.16	252.638	-1.88149	0.183426	-10.2575	1.09543e-24	1.64114e-23	Ccne1	protein_coding	cyclin E1 [Source:MGI Symbol;Acc:MGI:88316]
ENSMUSG00000002221.11	5047.94	-0.726924	0.0433271	-16.7776	3.56003e-63	1.37662e-61	Paxip1	protein_coding	PAX interacting (with transcription-activation domain) protein 1 [Source:MGI Symbol;Acc:MGI:1890430]
ENSMUSG00000002297.16	1996.76	-1.88876	0.0691504	-27.3138	2.90963e-164	3.51799e-162	Dbf4	protein_coding	DBF4 zinc finger [Source:MGI Symbol;Acc:MGI:1351328]
ENSMUSG00000002602.16	8967.31	-0.681694	0.045648	-14.9337	1.98875e-50	6.27662e-49	Axl	protein_coding	AXL receptor tyrosine kinase [Source:MGI Symbol;Acc:MGI:1347244]
ENSMUSG00000002718.14	4191.63	-0.352668	0.0469333	-7.51423	5.72452e-14	5.03764e-13	Cse1l	protein_coding	chromosome segregation 1-like (S. cerevisiae) [Source:MGI Symbol;Acc:MGI:1339951]
ENSMUSG00000002748.7	10268.5	-0.628008	0.0365871	-17.1647	4.87606e-66	1.97446e-64	Baz1b	protein_coding	bromodomain adjacent to zinc finger domain, 1B [Source:MGI Symbol;Acc:MGI:1353499]
ENSMUSG00000002833.11	2055.29	-0.340905	0.0626935	-5.43764	5.39915e-08	2.97873e-07	Hdgfl2	protein_coding	HDGF like 2 [Source:MGI Symbol;Acc:MGI:1194492]
ENSMUSG00000002835.9	1543.12	-2.32028	0.0803552	-28.8753	2.44102e-183	3.43524e-181	Chaf1a	protein_coding	chromatin assembly factor 1, subunit A (p150) [Source:MGI Symbol;Acc:MGI:1351331]
ENSMUSG00000002885.14	4030.82	-0.266282	0.055283	-4.8167	1.45949e-06	6.93357e-06	Adgre5	protein_coding	adhesion G protein-coupled receptor E5 [Source:MGI Symbol;Acc:MGI:1347095]
ENSMUSG00000003099.11	1283	-0.328653	0.0762564	-4.30985	1.63366e-05	6.85779e-05	Ppp5c	protein_coding	protein phosphatase 5, catalytic subunit [Source:MGI Symbol;Acc:MGI:102666]
ENSMUSG00000003378.9	1764.71	-0.269164	0.0729217	-3.69114	0.000223247	0.000797077	Grik5	protein_coding	glutamate receptor, ionotropic, kainate 5 (gamma 2) [Source:MGI Symbol;Acc:MGI:95818]
ENSMUSG00000003527.9	522.993	-0.499395	0.11888	-4.20083	2.65942e-05	0.000108817	Ess2	protein_coding	ess-2 splicing factor [Source:MGI Symbol;Acc:MGI:107854]
ENSMUSG00000003575.13	2573.58	-0.233069	0.059647	-3.90748	9.32629e-05	0.000353239	Crtc1	protein_coding	CREB regulated transcription coactivator 1 [Source:MGI Symbol;Acc:MGI:2142523]
ENSMUSG00000003778.14	5175.31	-0.393124	0.0505673	-7.77428	7.58775e-15	7.08396e-14	Brd8	protein_coding	bromodomain containing 8 [Source:MGI Symbol;Acc:MGI:1925906]
ENSMUSG00000003779.16	452.514	-2.82994	0.147902	-19.1339	1.31708e-81	6.91525e-80	Kif20a	protein_coding	kinesin family member 20A [Source:MGI Symbol;Acc:MGI:1201682]
ENSMUSG00000003849.8	92.7184	-1.16708	0.294321	-3.96535	7.3288e-05	0.000282633	Nqo1	protein_coding	NAD(P)H dehydrogenase, quinone 1 [Source:MGI Symbol;Acc:MGI:103187]
ENSMUSG00000003948.17	2244.72	-1.24331	0.0678943	-18.3125	6.57742e-75	3.10241e-73	Mmd	protein_coding	monocyte to macrophage differentiation-associated [Source:MGI Symbol;Acc:MGI:1914718]
ENSMUSG00000003949.16	133.869	-0.870243	0.228935	-3.80126	0.000143963	0.000530182	Hlf	protein_coding	hepatic leukemia factor [Source:MGI Symbol;Acc:MGI:96108]
ENSMUSG00000003955.8	1460.28	-0.461587	0.0742469	-6.21693	5.06989e-10	3.34659e-09	Fam162a	protein_coding	family with sequence similarity 162, member A [Source:MGI Symbol;Acc:MGI:1917436]
ENSMUSG00000004044.9	3148.25	-0.12948	0.053427	-2.42348	0.0153724	0.0378664	Cavin1	protein_coding	caveolae associated 1 [Source:MGI Symbol;Acc:MGI:1277968]
ENSMUSG00000004085.14	26928.7	-0.671491	0.0288252	-23.2953	4.94679e-120	4.16331e-118	Map3k20	protein_coding	mitogen-activated protein kinase kinase kinase 20 [Source:MGI Symbol;Acc:MGI:2443258]
ENSMUSG00000004099.16	2622.49	-1.39761	0.0618335	-22.6029	4.06219e-113	3.214e-111	Dnmt1	protein_coding	DNA methyltransferase (cytosine-5) 1 [Source:MGI Symbol;Acc:MGI:94912]
ENSMUSG00000004105.8	6313.23	-0.491337	0.0428108	-11.4769	1.72273e-30	3.20104e-29	Angptl2	protein_coding	angiopoietin-like 2 [Source:MGI Symbol;Acc:MGI:1347002]
ENSMUSG00000004113.18	668.018	-0.462021	0.114921	-4.02034	5.81144e-05	0.000227333	Cacna1b	protein_coding	calcium channel, voltage-dependent, N type, alpha 1B subunit [Source:MGI Symbol;Acc:MGI:88296]
ENSMUSG00000004562.16	2300.34	-0.570996	0.0626856	-9.10888	8.32362e-20	1.0064e-18	Arhgef40	protein_coding	Rho guanine nucleotide exchange factor (GEF) 40 [Source:MGI Symbol;Acc:MGI:2685515]
ENSMUSG00000004655.5	153.003	-1.16465	0.214807	-5.42182	5.89963e-08	3.24027e-07	Aqp1	protein_coding	aquaporin 1 [Source:MGI Symbol;Acc:MGI:103201]
ENSMUSG00000004880.11	2853.52	-0.886709	0.055267	-16.0441	6.28719e-58	2.23952e-56	Lbr	protein_coding	lamin B receptor [Source:MGI Symbol;Acc:MGI:2138281]
ENSMUSG00000004891.16	8031.15	-0.109273	0.0404324	-2.70262	0.00687963	0.018531	Nes	protein_coding	nestin [Source:MGI Symbol;Acc:MGI:101784]
ENSMUSG00000005198.15	5453.54	-0.242742	0.0450586	-5.38724	7.15459e-08	3.89712e-07	Polr2a	protein_coding	polymerase (RNA) II (DNA directed) polypeptide A [Source:MGI Symbol;Acc:MGI:98086]
ENSMUSG00000005233.16	893.656	-3.24364	0.115763	-28.0197	9.34745e-173	1.18005e-170	Spc25	protein_coding	SPC25, NDC80 kinetochore complex component, homolog (S. cerevisiae) [Source:MGI Symbol;Acc:MGI:1913692]
ENSMUSG00000005360.14	13425.9	-0.204861	0.0318526	-6.43152	1.26332e-10	8.75197e-10	Slc1a3	protein_coding	solute carrier family 1 (glial high affinity glutamate transporter), member 3 [Source:MGI Symbol;Acc:MGI:99917]
ENSMUSG00000005442.13	2199.84	-0.19193	0.0722088	-2.65798	0.00786102	0.0208732	Cic	protein_coding	capicua transcriptional repressor [Source:MGI Symbol;Acc:MGI:1918972]
ENSMUSG00000005470.8	1333.73	-3.32233	0.0960985	-34.5721	6.62564e-262	1.49678e-259	Asf1b	protein_coding	anti-silencing function 1B histone chaperone [Source:MGI Symbol;Acc:MGI:1914179]
ENSMUSG00000005481.18	1822.9	-0.551645	0.0678449	-8.13098	4.25843e-16	4.29571e-15	Ddx39	protein_coding
ENSMUSG00000005514.14	3420	-0.145714	0.0590065	-2.46945	0.0135321	0.0338144	Por	protein_coding	cytochrome p450 oxidoreductase [Source:MGI Symbol;Acc:MGI:97744]
ENSMUSG00000005698.15	7609.38	-0.324643	0.0383054	-8.47513	2.34814e-17	2.52602e-16	Ctcf	protein_coding	CCCTC-binding factor [Source:MGI Symbol;Acc:MGI:109447]
ENSMUSG00000005705.10	277.049	-1.06155	0.165094	-6.42998	1.27618e-10	8.83142e-10	Agrp	protein_coding	agouti related neuropeptide [Source:MGI Symbol;Acc:MGI:892013]
ENSMUSG00000006369.14	1612.66	-0.701489	0.0690859	-10.1539	3.18477e-24	4.70158e-23	Fbln1	protein_coding	fibulin 1 [Source:MGI Symbol;Acc:MGI:95487]
ENSMUSG00000006398.15	372.751	-3.06308	0.165044	-18.5592	6.87743e-77	3.33556e-75	Cdc20	protein_coding	cell division cycle 20 [Source:MGI Symbol;Acc:MGI:1859866]
ENSMUSG00000006445.3	5074.71	-0.450713	0.0517473	-8.70989	3.04167e-18	3.42217e-17	Epha2	protein_coding	Eph receptor A2 [Source:MGI Symbol;Acc:MGI:95278]
ENSMUSG00000006705.13	1941.06	-0.35471	0.0687252	-5.16129	2.45258e-07	1.26871e-06	Pknox1	protein_coding	Pbx/knotted 1 homeobox [Source:MGI Symbol;Acc:MGI:1201409]
ENSMUSG00000006800.14	1241.36	-1.05463	0.0834643	-12.6357	1.34118e-36	2.99438e-35	Sulf2	protein_coding	sulfatase 2 [Source:MGI Symbol;Acc:MGI:1919293]
ENSMUSG00000007029.16	877.195	-0.551785	0.100478	-5.4916	3.98315e-08	2.22613e-07	Vars	protein_coding	valyl-tRNA synthetase [Source:MGI Symbol;Acc:MGI:90675]
ENSMUSG00000007035.15	171.334	-1.24996	0.216024	-5.78621	7.19937e-09	4.34315e-08	Msh5	protein_coding	mutS homolog 5 [Source:MGI Symbol;Acc:MGI:1329021]
ENSMUSG00000007041.9	1293.07	-0.446078	0.0827505	-5.39064	7.0209e-08	3.8272e-07	Clic1	protein_coding	chloride intracellular channel 1 [Source:MGI Symbol;Acc:MGI:2148924]
ENSMUSG00000007080.14	1057.37	-2.67681	0.0978668	-27.3516	1.03316e-164	1.25804e-162	Pole	protein_coding	polymerase (DNA directed), epsilon [Source:MGI Symbol;Acc:MGI:1196391]
ENSMUSG00000007379.15	1624.78	-0.21056	0.0694946	-3.02988	0.00244653	0.00727099	Dennd2c	protein_coding	DENN domain containing 2C [Source:MGI Symbol;Acc:MGI:3036254]
ENSMUSG00000007589.9	351.054	-1.07856	0.15301	-7.04896	1.80254e-12	1.43609e-11	Tinf2	protein_coding	Terf1 (TRF1)-interacting nuclear factor 2 [Source:MGI Symbol;Acc:MGI:107246]
ENSMUSG00000007646.13	425.873	-1.35369	0.13729	-9.86009	6.1995e-23	8.63253e-22	Rad51c	protein_coding	RAD51 paralog C [Source:MGI Symbol;Acc:MGI:2150020]
ENSMUSG00000007783.10	380.892	-1.06497	0.141369	-7.53324	4.9496e-14	4.3804e-13	Cpt1c	protein_coding	carnitine palmitoyltransferase 1c [Source:MGI Symbol;Acc:MGI:2446526]
ENSMUSG00000007880.16	14747.3	-0.371579	0.0335319	-11.0814	1.54494e-28	2.66317e-27	Arid1a	protein_coding	AT rich interactive domain 1A (SWI-like) [Source:MGI Symbol;Acc:MGI:1935147]
ENSMUSG00000008690.15	1988.4	-0.702511	0.0659712	-10.6487	1.76745e-26	2.852e-25	Ncaph2	protein_coding	non-SMC condensin II complex, subunit H2 [Source:MGI Symbol;Acc:MGI:1289164]
ENSMUSG00000009575.14	11495.8	-0.352474	0.0364294	-9.67555	3.83027e-22	5.12564e-21	Cbx5	protein_coding	chromobox 5 [Source:MGI Symbol;Acc:MGI:109372]
ENSMUSG00000009733.9	3705.99	-0.280502	0.0514445	-5.45252	4.96603e-08	2.75127e-07	Tfcp2	protein_coding	transcription factor CP2 [Source:MGI Symbol;Acc:MGI:98509]
ENSMUSG00000009863.14	893.104	-0.211621	0.0896067	-2.36166	0.0181933	0.0438831	Sdhb	protein_coding	succinate dehydrogenase complex, subunit B, iron sulfur (Ip) [Source:MGI Symbol;Acc:MGI:1914930]
ENSMUSG00000010277.7	2828.63	-0.317799	0.0539825	-5.88707	3.93093e-09	2.41727e-08	2610507B11Rik	protein_coding
ENSMUSG00000011832.15	1815.98	-0.386654	0.0741904	-5.21164	1.87175e-07	9.80057e-07	Evi5l	protein_coding	ecotropic viral integration site 5 like [Source:MGI Symbol;Acc:MGI:2442167]
ENSMUSG00000012076.8	2606.43	-0.234819	0.055691	-4.21646	2.48172e-05	0.00010191	Brms1l	protein_coding	breast cancer metastasis-suppressor 1-like [Source:MGI Symbol;Acc:MGI:1196337]
ENSMUSG00000012117.13	1873.66	-0.389931	0.0646695	-6.0296	1.64368e-09	1.04714e-08	Dhdds	protein_coding	dehydrodolichyl diphosphate synthase [Source:MGI Symbol;Acc:MGI:1914672]
ENSMUSG00000012443.4	3547.48	-3.28468	0.0597554	-54.9687	0	0	Kif11	protein_coding	kinesin family member 11 [Source:MGI Symbol;Acc:MGI:1098231]
ENSMUSG00000012443.4	3547.48	-3.28468	0.0597554	-54.9687	0	0	Kif11	protein_coding	kinesin family member 11 [Source:MGI Symbol;Acc:MGI:1098231]
ENSMUSG00000013033.16	3082.39	-0.835019	0.0644876	-12.9485	2.39543e-38	5.7121e-37	Adgrl1	protein_coding	adhesion G protein-coupled receptor L1 [Source:MGI Symbol;Acc:MGI:1929461]
ENSMUSG00000013236.17	6675.31	-0.333841	0.0531615	-6.27974	3.39132e-10	2.27089e-09	Ptprs	protein_coding	protein tyrosine phosphatase, receptor type, S [Source:MGI Symbol;Acc:MGI:97815]
ENSMUSG00000014232.14	911.423	-0.255869	0.0895787	-2.85636	0.00428533	0.0120991	Cluap1	protein_coding	clusterin associated protein 1 [Source:MGI Symbol;Acc:MGI:1924029]
ENSMUSG00000014303.13	4675.22	-0.5083	0.0511483	-9.93777	2.85151e-23	4.02197e-22	Glis2	protein_coding	GLIS family zinc finger 2 [Source:MGI Symbol;Acc:MGI:1932535]
ENSMUSG00000014355.10	9503.19	-0.238427	0.0390395	-6.10731	1.01323e-09	6.54728e-09	Anapc1	protein_coding	anaphase promoting complex subunit 1 [Source:MGI Symbol;Acc:MGI:103097]
ENSMUSG00000014554.13	1951.64	-0.19136	0.0638524	-2.99691	0.00272729	0.00802481	Dguok	protein_coding	deoxyguanosine kinase [Source:MGI Symbol;Acc:MGI:1351602]
ENSMUSG00000014633.15	542.042	-1.20156	0.123485	-9.73042	2.23673e-22	3.03097e-21	Cmc2	protein_coding	COX assembly mitochondrial protein 2 [Source:MGI Symbol;Acc:MGI:1913781]
ENSMUSG00000014778.10	1203.45	-0.335696	0.087716	-3.82708	0.000129671	0.000479708	Fhod1	protein_coding	formin homology 2 domain containing 1 [Source:MGI Symbol;Acc:MGI:2679008]
ENSMUSG00000014786.8	636.887	-0.769612	0.106645	-7.21659	5.33089e-13	4.40664e-12	Slc9a5	protein_coding	solute carrier family 9 (sodium/hydrogen exchanger), member 5 [Source:MGI Symbol;Acc:MGI:2685542]
ENSMUSG00000015087.14	4875.21	-0.145809	0.0466522	-3.12545	0.00177531	0.00543612	Rabl6	protein_coding	RAB, member RAS oncogene family-like 6 [Source:MGI Symbol;Acc:MGI:2442633]
ENSMUSG00000015165.16	2457.58	-0.261666	0.0666727	-3.92464	8.6859e-05	0.000331028	Hnrnpl	protein_coding	heterogeneous nuclear ribonucleoprotein L [Source:MGI Symbol;Acc:MGI:104816]
ENSMUSG00000015354.8	2138.65	-1.15824	0.065184	-17.7687	1.23477e-70	5.49216e-69	Pcolce2	protein_coding	procollagen C-endopeptidase enhancer 2 [Source:MGI Symbol;Acc:MGI:1923727]
ENSMUSG00000015749.12	1058.29	-0.609967	0.0832909	-7.32333	2.4189e-13	2.04179e-12	Anp32e	protein_coding	acidic (leucine-rich) nuclear phosphoprotein 32 family, member E [Source:MGI Symbol;Acc:MGI:1913721]
ENSMUSG00000015812.8	511.316	-0.552635	0.121227	-4.55869	5.14745e-06	2.29669e-05	Gnrh1	protein_coding	gonadotropin releasing hormone 1 [Source:MGI Symbol;Acc:MGI:95789]
ENSMUSG00000015880.13	1782.37	-3.12812	0.0846648	-36.9472	8.08944e-299	2.20457e-296	Ncapg	protein_coding	non-SMC condensin I complex, subunit G [Source:MGI Symbol;Acc:MGI:1930197]
ENSMUSG00000015882.18	11550.3	-0.215483	0.0409434	-5.26296	1.41755e-07	7.51868e-07	Lcorl	protein_coding	ligand dependent nuclear receptor corepressor-like [Source:MGI Symbol;Acc:MGI:2651932]
ENSMUSG00000015937.15	8471.7	-0.210054	0.0381463	-5.50654	3.65956e-08	2.05397e-07	H2afy	protein_coding
ENSMUSG00000016128.14	11760.2	-0.249871	0.0355208	-7.0345	1.99984e-12	1.59033e-11	Stard13	protein_coding	StAR-related lipid transfer (START) domain containing 13 [Source:MGI Symbol;Acc:MGI:2385331]
ENSMUSG00000016637.7	349.892	-0.606874	0.149863	-4.04952	5.13234e-05	0.000202057	Ift27	protein_coding	intraflagellar transport 27 [Source:MGI Symbol;Acc:MGI:1914292]
ENSMUSG00000016756.17	4940.4	-0.278678	0.0448002	-6.22046	4.95703e-10	3.27588e-09	Cmah	protein_coding	cytidine monophospho-N-acetylneuraminic acid hydroxylase [Source:MGI Symbol;Acc:MGI:103227]
ENSMUSG00000016918.15	17222.6	-0.528985	0.0302955	-17.4609	2.84611e-68	1.20953e-66	Sulf1	protein_coding	sulfatase 1 [Source:MGI Symbol;Acc:MGI:2138563]
ENSMUSG00000017146.12	2201.88	-2.92775	0.0735508	-39.8058	0	0	Brca1	protein_coding	breast cancer 1, early onset [Source:MGI Symbol;Acc:MGI:104537]
ENSMUSG00000017264.16	1392.7	-0.29204	0.0746115	-3.91413	9.07293e-05	0.000344479	Exosc10	protein_coding	exosome component 10 [Source:MGI Symbol;Acc:MGI:1355322]
ENSMUSG00000017307.16	586.533	-0.319598	0.125977	-2.53696	0.0111821	0.0285564	Acot8	protein_coding	acyl-CoA thioesterase 8 [Source:MGI Symbol;Acc:MGI:2158201]
ENSMUSG00000017314.12	719.743	-0.920866	0.102439	-8.98942	2.48537e-19	2.93677e-18	Mpp2	protein_coding	membrane protein, palmitoylated 2 (MAGUK p55 subfamily member 2) [Source:MGI Symbol;Acc:MGI:1858257]
ENSMUSG00000017548.15	6025.09	-0.396767	0.042903	-9.24799	2.28748e-20	2.82342e-19	Suz12	protein_coding	SUZ12 polycomb repressive complex 2 subunit [Source:MGI Symbol;Acc:MGI:1261758]
ENSMUSG00000017550.14	2043.04	-1.67898	0.0657227	-25.5464	6.02326e-144	6.15555e-142	Atad5	protein_coding	ATPase family, AAA domain containing 5 [Source:MGI Symbol;Acc:MGI:2442925]
ENSMUSG00000017561.16	3717.2	-0.310714	0.0487664	-6.37149	1.87205e-10	1.27951e-09	Crlf3	protein_coding	cytokine receptor-like factor 3 [Source:MGI Symbol;Acc:MGI:1860086]
ENSMUSG00000017670.16	1933.38	-0.537306	0.0688803	-7.80058	6.16234e-15	5.78465e-14	Elmo2	protein_coding	engulfment and cell motility 2 [Source:MGI Symbol;Acc:MGI:2153045]
ENSMUSG00000017715.11	5615.52	-0.207323	0.0559503	-3.70548	0.000210993	0.000757695	Pgs1	protein_coding	phosphatidylglycerophosphate synthase 1 [Source:MGI Symbol;Acc:MGI:1921701]
ENSMUSG00000017716.15	732.008	-2.82653	0.115871	-24.3938	1.98793e-131	1.86507e-129	Birc5	protein_coding	baculoviral IAP repeat-containing 5 [Source:MGI Symbol;Acc:MGI:1203517]
ENSMUSG00000017756.9	4767.73	-0.174576	0.0531549	-3.28428	0.00102243	0.00327748	Slc12a7	protein_coding	solute carrier family 12, member 7 [Source:MGI Symbol;Acc:MGI:1342283]
ENSMUSG00000017843.14	10702	-0.134883	0.0384889	-3.50446	0.000457537	0.00156234	Ppp2r5c	protein_coding	protein phosphatase 2, regulatory subunit B', gamma [Source:MGI Symbol;Acc:MGI:1349475]
ENSMUSG00000018334.18	5307.06	-0.160532	0.051253	-3.13215	0.00173529	0.00532622	Ksr1	protein_coding	kinase suppressor of ras 1 [Source:MGI Symbol;Acc:MGI:105051]
ENSMUSG00000018362.14	2176.45	-1.75107	0.0642585	-27.2504	1.64537e-163	1.96177e-161	Kpna2	protein_coding	karyopherin (importin) alpha 2 [Source:MGI Symbol;Acc:MGI:103561]
ENSMUSG00000018372.13	1623.43	-0.247981	0.0707727	-3.50391	0.000458477	0.00156462	Cep95	protein_coding	centrosomal protein 95 [Source:MGI Symbol;Acc:MGI:2443502]
ENSMUSG00000018548.15	4996.93	-0.361141	0.0464473	-7.77528	7.52804e-15	7.03204e-14	Trim37	protein_coding	tripartite motif-containing 37 [Source:MGI Symbol;Acc:MGI:2153072]
ENSMUSG00000018899.16	1287.31	-0.772487	0.07978	-9.68272	3.57089e-22	4.78974e-21	Irf1	protein_coding	interferon regulatory factor 1 [Source:MGI Symbol;Acc:MGI:96590]
ENSMUSG00000018921.11	1375.77	-0.416416	0.0805204	-5.17156	2.32152e-07	1.20449e-06	Pelp1	protein_coding	proline, glutamic acid and leucine rich protein 1 [Source:MGI Symbol;Acc:MGI:1922523]
ENSMUSG00000019102.10	85.4214	-1.60796	0.31869	-5.04552	4.52288e-07	2.2799e-06	Aldh3a1	protein_coding	aldehyde dehydrogenase family 3, subfamily A1 [Source:MGI Symbol;Acc:MGI:1353451]
ENSMUSG00000019214.14	63.425	-3.12266	0.400251	-7.80177	6.10462e-15	5.7336e-14	Chtf18	protein_coding	CTF18, chromosome transmission fidelity factor 18 [Source:MGI Symbol;Acc:MGI:2384887]
ENSMUSG00000019254.16	1413.8	-0.371206	0.0775504	-4.78664	1.69598e-06	8.0017e-06	Ppp1r12c	protein_coding	protein phosphatase 1, regulatory subunit 12C [Source:MGI Symbol;Acc:MGI:1924258]
ENSMUSG00000019370.10	854.711	-0.320823	0.0994959	-3.22448	0.00126201	0.00398297	Calm3	protein_coding	calmodulin 3 [Source:MGI Symbol;Acc:MGI:103249]
ENSMUSG00000019432.15	3298.89	-0.167057	0.0523688	-3.19002	0.00142264	0.00444501	Ddx39b	protein_coding	DEAD box helicase 39b [Source:MGI Symbol;Acc:MGI:99240]
ENSMUSG00000019433.9	2142.95	-0.881405	0.0616673	-14.2929	2.42308e-46	6.95684e-45	Gipc1	protein_coding	GIPC PDZ domain containing family, member 1 [Source:MGI Symbol;Acc:MGI:1926252]
ENSMUSG00000019715.14	961.886	-0.307882	0.0878306	-3.50541	0.000455899	0.00155737	Gle1	protein_coding	GLE1 RNA export mediator (yeast) [Source:MGI Symbol;Acc:MGI:1921662]
ENSMUSG00000019773.7	604.434	-2.14323	0.123966	-17.2888	5.71769e-67	2.39432e-65	Fbxo5	protein_coding	F-box protein 5 [Source:MGI Symbol;Acc:MGI:1914391]
ENSMUSG00000019813.16	4541.2	-1.09724	0.0452088	-24.2706	4.0089e-130	3.72048e-128	Cep57l1	protein_coding	centrosomal protein 57-like 1 [Source:MGI Symbol;Acc:MGI:1915511]
ENSMUSG00000019864.14	2736.01	-0.384403	0.0556268	-6.9104	4.83285e-12	3.73258e-11	Rtn4ip1	protein_coding	reticulon 4 interacting protein 1 [Source:MGI Symbol;Acc:MGI:2178759]
ENSMUSG00000019866.15	1875.1	-0.542001	0.072803	-7.44476	9.71216e-14	8.40041e-13	Crybg1	protein_coding	crystallin beta-gamma domain containing 1 [Source:MGI Symbol;Acc:MGI:109544]
ENSMUSG00000019942.13	3209.34	-2.55488	0.0581045	-43.9705	0	0	Cdk1	protein_coding	cyclin-dependent kinase 1 [Source:MGI Symbol;Acc:MGI:88351]
ENSMUSG00000019952.15	3264.49	-0.229283	0.0520473	-4.40528	1.05646e-05	4.54141e-05	Poc1b	protein_coding	POC1 centriolar protein B [Source:MGI Symbol;Acc:MGI:1918511]
ENSMUSG00000019961.17	8460.65	-0.435059	0.0374814	-11.6073	3.78339e-31	7.17757e-30	Tmpo	protein_coding	thymopoietin [Source:MGI Symbol;Acc:MGI:106920]
ENSMUSG00000019969.14	5979.38	-0.149386	0.0452448	-3.30172	0.000960937	0.00309886	Psen1	protein_coding	presenilin 1 [Source:MGI Symbol;Acc:MGI:1202717]
ENSMUSG00000019978.16	36708.4	-0.319579	0.0274381	-11.6473	2.36903e-31	4.52434e-30	Epb41l2	protein_coding	erythrocyte membrane protein band 4.1 like 2 [Source:MGI Symbol;Acc:MGI:103009]
ENSMUSG00000019979.12	6901.12	-0.3202	0.0411571	-7.77994	7.256e-15	6.78531e-14	Apaf1	protein_coding	apoptotic peptidase activating factor 1 [Source:MGI Symbol;Acc:MGI:1306796]
ENSMUSG00000019988.7	2371.31	-0.482595	0.0617119	-7.82014	5.27652e-15	4.98858e-14	Nedd1	protein_coding	neural precursor cell expressed, developmentally down-regulated gene 1 [Source:MGI Symbol;Acc:MGI:97293]
ENSMUSG00000019992.8	400.46	-1.50604	0.140571	-10.7137	8.77366e-27	1.42782e-25	Mtfr2	protein_coding	mitochondrial fission regulator 2 [Source:MGI Symbol;Acc:MGI:1919054]
ENSMUSG00000020023.18	9863.8	-0.0845433	0.0358979	-2.3551	0.0185175	0.0445901	Tmcc3	protein_coding	transmembrane and coiled coil domains 3 [Source:MGI Symbol;Acc:MGI:2442900]
ENSMUSG00000020042.15	10034.7	-0.270703	0.0368847	-7.33917	2.14928e-13	1.82227e-12	Btbd11	protein_coding
ENSMUSG00000020044.13	48906.9	-0.543405	0.0263049	-20.6579	8.2837e-95	5.24807e-93	Timp3	protein_coding	tissue inhibitor of metalloproteinase 3 [Source:MGI Symbol;Acc:MGI:98754]
ENSMUSG00000020092.9	4080.95	-0.173606	0.0594491	-2.92025	0.00349755	0.0100686	Pald1	protein_coding	phosphatase domain containing, paladin 1 [Source:MGI Symbol;Acc:MGI:1351623]
ENSMUSG00000020115.3	4634.65	-0.186853	0.0451194	-4.1413	3.45344e-05	0.000138858	Tbk1	protein_coding	TANK-binding kinase 1 [Source:MGI Symbol;Acc:MGI:1929658]
ENSMUSG00000020156.16	846.212	-0.446392	0.0941567	-4.74095	2.1272e-06	9.90559e-06	Pwwp3a	protein_coding	PWWP domain containing 3A, DNA repair factor [Source:MGI Symbol;Acc:MGI:1915364]
ENSMUSG00000020167.14	1874.54	-0.349397	0.0703066	-4.96962	6.70834e-07	3.31822e-06	Tcf3	protein_coding	transcription factor 3 [Source:MGI Symbol;Acc:MGI:98510]
ENSMUSG00000020184.15	6982.53	-0.14783	0.039591	-3.73393	0.000188515	0.00068125	Mdm2	protein_coding	transformed mouse 3T3 cell double minute 2 [Source:MGI Symbol;Acc:MGI:96952]
ENSMUSG00000020185.16	4623.81	-3.51346	0.0552991	-63.5355	0	0	E2f7	protein_coding	E2F transcription factor 7 [Source:MGI Symbol;Acc:MGI:1289147]
ENSMUSG00000020212.14	467.848	-1.29265	0.134055	-9.64267	5.27969e-22	7.00518e-21	Mdm1	protein_coding	transformed mouse 3T3 cell double minute 1 [Source:MGI Symbol;Acc:MGI:96951]
ENSMUSG00000020235.16	890.413	-1.09951	0.107663	-10.2125	1.74295e-24	2.58864e-23	Fzr1	protein_coding	fizzy and cell division cycle 20 related 1 [Source:MGI Symbol;Acc:MGI:1926790]
ENSMUSG00000020248.18	1528.37	-0.356776	0.0708999	-5.03211	4.85121e-07	2.43611e-06	Nfyb	protein_coding	nuclear transcription factor-Y beta [Source:MGI Symbol;Acc:MGI:97317]
ENSMUSG00000020250.10	7108.09	-0.183396	0.0406716	-4.50919	6.50745e-06	2.86331e-05	Txnrd1	protein_coding	thioredoxin reductase 1 [Source:MGI Symbol;Acc:MGI:1354175]
ENSMUSG00000020251.13	395.618	-1.60805	0.139716	-11.5095	1.18171e-30	2.21494e-29	Glt8d2	protein_coding	glycosyltransferase 8 domain containing 2 [Source:MGI Symbol;Acc:MGI:1922032]
ENSMUSG00000020255.8	5250.63	-0.268153	0.048062	-5.57932	2.41456e-08	1.38277e-07	D10Wsu102e	protein_coding
ENSMUSG00000020290.14	8388.98	-0.765871	0.0455947	-16.7974	2.55011e-63	9.90563e-62	Xpo1	protein_coding	exportin 1 [Source:MGI Symbol;Acc:MGI:2144013]
ENSMUSG00000020319.9	8862.27	-0.208134	0.0379736	-5.48103	4.22853e-08	2.3579e-07	Wdpcp	protein_coding	WD repeat containing planar cell polarity effector [Source:MGI Symbol;Acc:MGI:2144467]
ENSMUSG00000020330.16	2406.7	-3.07433	0.0732548	-41.9676	0	0	Hmmr	protein_coding	hyaluronan mediated motility receptor (RHAMM) [Source:MGI Symbol;Acc:MGI:104667]
ENSMUSG00000020354.15	23530.3	-0.330135	0.0328147	-10.0606	8.25212e-24	1.19159e-22	Sgcd	protein_coding	sarcoglycan, delta (dystrophin-associated glycoprotein) [Source:MGI Symbol;Acc:MGI:1346525]
ENSMUSG00000020380.16	3362.05	-0.810729	0.0509173	-15.9225	4.42649e-57	1.56054e-55	Rad50	protein_coding	RAD50 double strand break repair protein [Source:MGI Symbol;Acc:MGI:109292]
ENSMUSG00000020381.10	367.298	-0.995736	0.139091	-7.15891	8.13226e-13	6.6487e-12	Mrnip	protein_coding	MRN complex interacting protein [Source:MGI Symbol;Acc:MGI:1915317]
ENSMUSG00000020387.15	1813.89	-0.840181	0.0696558	-12.0619	1.67875e-33	3.40691e-32	Jade2	protein_coding	jade family PHD finger 2 [Source:MGI Symbol;Acc:MGI:1924151]
ENSMUSG00000020412.16	4638.23	-0.163795	0.0442959	-3.69775	0.000217517	0.000779166	Ascc2	protein_coding	activating signal cointegrator 1 complex subunit 2 [Source:MGI Symbol;Acc:MGI:1922702]
ENSMUSG00000020415.16	266.576	-2.73672	0.198007	-13.8213	1.89519e-43	5.08414e-42	Pttg1	protein_coding	pituitary tumor-transforming gene 1 [Source:MGI Symbol;Acc:MGI:1353578]
ENSMUSG00000020439.17	3482.07	-0.418803	0.0650578	-6.43739	1.21545e-10	8.42772e-10	Smtn	protein_coding	smoothelin [Source:MGI Symbol;Acc:MGI:1354727]
ENSMUSG00000020451.17	3985.31	-0.40864	0.050911	-8.02655	1.00251e-15	9.89769e-15	Limk2	protein_coding	LIM motif-containing protein kinase 2 [Source:MGI Symbol;Acc:MGI:1197517]
ENSMUSG00000020455.16	1537.46	-0.234369	0.07725	-3.0339	0.00241415	0.00718469	Trim11	protein_coding	tripartite motif-containing 11 [Source:MGI Symbol;Acc:MGI:2137355]
ENSMUSG00000020492.11	1669.84	-1.57827	0.0742243	-21.2635	2.47307e-100	1.7121e-98	Ska2	protein_coding	spindle and kinetochore associated complex subunit 2 [Source:MGI Symbol;Acc:MGI:1913390]
ENSMUSG00000020493.8	1405.29	-3.11156	0.0884019	-35.1979	2.15346e-271	5.20742e-269	Prr11	protein_coding	proline rich 11 [Source:MGI Symbol;Acc:MGI:2444496]
ENSMUSG00000020513.15	802.363	-0.911919	0.100966	-9.03195	1.68646e-19	2.01215e-18	Tubd1	protein_coding	tubulin, delta 1 [Source:MGI Symbol;Acc:MGI:1891826]
ENSMUSG00000020520.14	11339.3	-0.157522	0.0396342	-3.97438	7.05617e-05	0.000272855	Galnt10	protein_coding	polypeptide N-acetylgalactosaminyltransferase 10 [Source:MGI Symbol;Acc:MGI:1890480]
ENSMUSG00000020525.17	3468.38	-0.349674	0.0574962	-6.08169	1.18924e-09	7.6415e-09	Ppm1d	protein_coding	protein phosphatase 1D magnesium-dependent, delta isoform [Source:MGI Symbol;Acc:MGI:1858214]
ENSMUSG00000020527.14	1557.37	-0.498314	0.0714168	-6.97755	3.00376e-12	2.36025e-11	Myo19	protein_coding	myosin XIX [Source:MGI Symbol;Acc:MGI:1913446]
ENSMUSG00000020649.11	1226.13	-1.61398	0.082713	-19.513	8.51347e-85	4.77672e-83	Rrm2	protein_coding	ribonucleotide reductase M2 [Source:MGI Symbol;Acc:MGI:98181]
ENSMUSG00000020652.17	1569.53	-1.27807	0.0746255	-17.1265	9.42012e-66	3.79657e-64	Cenpo	protein_coding	centromere protein O [Source:MGI Symbol;Acc:MGI:1923800]
ENSMUSG00000020682.17	838.431	-0.710614	0.0968865	-7.3345	2.2255e-13	1.8841e-12	Mmp28	protein_coding	matrix metallopeptidase 28 (epilysin) [Source:MGI Symbol;Acc:MGI:2153062]
ENSMUSG00000020728.17	6450.96	-1.23051	0.0452334	-27.2036	5.89466e-163	6.93188e-161	Cep112	protein_coding	centrosomal protein 112 [Source:MGI Symbol;Acc:MGI:1923673]
ENSMUSG00000020737.12	2206.7	-0.382703	0.0658864	-5.80853	6.30242e-09	3.82084e-08	Jpt1	protein_coding	Jupiter microtubule associated homolog 1 [Source:MGI Symbol;Acc:MGI:1096361]
ENSMUSG00000020739.11	1119.91	-1.10452	0.0841478	-13.126	2.33796e-39	5.7756e-38	Nup85	protein_coding	nucleoporin 85 [Source:MGI Symbol;Acc:MGI:3046173]
ENSMUSG00000020752.11	2073.07	-0.380489	0.0643354	-5.91415	3.33602e-09	2.06178e-08	Recql5	protein_coding	RecQ protein-like 5 [Source:MGI Symbol;Acc:MGI:2156841]
ENSMUSG00000020755.9	3375.36	-0.143076	0.0533301	-2.68284	0.00729991	0.0195404	Sap30bp	protein_coding	SAP30 binding protein [Source:MGI Symbol;Acc:MGI:1927479]
ENSMUSG00000020776.18	1256.35	-0.582829	0.0771698	-7.55255	4.2682e-14	3.80284e-13	Fbf1	protein_coding	Fas (TNFRSF6) binding factor 1 [Source:MGI Symbol;Acc:MGI:1922033]
ENSMUSG00000020792.15	918.842	-0.231734	0.0895085	-2.58896	0.00962673	0.0249594	Exoc7	protein_coding	exocyst complex component 7 [Source:MGI Symbol;Acc:MGI:1859270]
ENSMUSG00000020808.3	304.249	-3.27003	0.194316	-16.8284	1.51145e-63	5.91117e-62	Pimreg	protein_coding	PICALM interacting mitotic regulator [Source:MGI Symbol;Acc:MGI:1924434]
ENSMUSG00000020827.18	5987.14	-0.17776	0.0434287	-4.09314	4.25575e-05	0.000169411	Mink1	protein_coding	misshapen-like kinase 1 (zebrafish) [Source:MGI Symbol;Acc:MGI:1355329]
ENSMUSG00000020828.13	871.185	-0.327234	0.099341	-3.29404	0.000987575	0.00317641	Pld2	protein_coding	phospholipase D2 [Source:MGI Symbol;Acc:MGI:892877]
ENSMUSG00000020868.15	259.856	-0.412871	0.17226	-2.39679	0.0165396	0.040342	Xylt2	protein_coding	xylosyltransferase II [Source:MGI Symbol;Acc:MGI:2444797]
ENSMUSG00000020876.14	726.059	-0.445351	0.105227	-4.23229	2.31326e-05	9.54031e-05	Snx11	protein_coding	sorting nexin 11 [Source:MGI Symbol;Acc:MGI:1921729]
ENSMUSG00000020893.17	1261.66	-0.424202	0.0784911	-5.40446	6.50039e-08	3.55431e-07	Per1	protein_coding	period circadian clock 1 [Source:MGI Symbol;Acc:MGI:1098283]
ENSMUSG00000020897.12	238.989	-2.99117	0.202904	-14.7418	3.47392e-49	1.06697e-47	Aurkb	protein_coding	aurora kinase B [Source:MGI Symbol;Acc:MGI:107168]
ENSMUSG00000020898.18	826.01	-0.894788	0.102797	-8.70443	3.19169e-18	3.58861e-17	Ctc1	protein_coding	CTS telomere maintenance complex component 1 [Source:MGI Symbol;Acc:MGI:1916214]
ENSMUSG00000020899.16	696.657	-0.664809	0.103733	-6.40883	1.46641e-10	1.00949e-09	Pfas	protein_coding	phosphoribosylformylglycinamidine synthase (FGAR amidotransferase) [Source:MGI Symbol;Acc:MGI:2684864]
ENSMUSG00000020900.15	8462.25	-0.654636	0.0364287	-17.9703	3.32813e-72	1.5037e-70	Myh10	protein_coding	myosin, heavy polypeptide 10, non-muscle [Source:MGI Symbol;Acc:MGI:1930780]
ENSMUSG00000020902.12	10098.2	-0.449976	0.039358	-11.4329	2.86458e-30	5.26011e-29	Ntn1	protein_coding	netrin 1 [Source:MGI Symbol;Acc:MGI:105088]
ENSMUSG00000020905.11	665.647	-0.932112	0.105089	-8.86973	7.33238e-19	8.47742e-18	Usp43	protein_coding	ubiquitin specific peptidase 43 [Source:MGI Symbol;Acc:MGI:2444541]
ENSMUSG00000020914.17	5878.36	-3.31586	0.0509885	-65.0315	0	0	Top2a	protein_coding	topoisomerase (DNA) II alpha [Source:MGI Symbol;Acc:MGI:98790]
ENSMUSG00000020923.17	840.912	-0.41881	0.100854	-4.15264	3.28661e-05	0.000132553	Ubtf	protein_coding	upstream binding transcription factor, RNA polymerase I [Source:MGI Symbol;Acc:MGI:98512]
ENSMUSG00000020929.14	2731.84	-0.366925	0.0547641	-6.70009	2.08285e-11	1.53874e-10	Eftud2	protein_coding	elongation factor Tu GTP binding domain containing 2 [Source:MGI Symbol;Acc:MGI:1336880]
ENSMUSG00000021068.16	6670.05	-0.779841	0.0401106	-19.4423	3.38893e-84	1.87692e-82	Nin	protein_coding	ninein [Source:MGI Symbol;Acc:MGI:105108]
ENSMUSG00000021115.15	2711.81	-1.55688	0.0587733	-26.4896	1.27566e-154	1.43149e-152	Vrk1	protein_coding	vaccinia related kinase 1 [Source:MGI Symbol;Acc:MGI:1261847]
ENSMUSG00000021176.6	3321.78	-3.1803	0.0617998	-51.4613	0	0	Efcab11	protein_coding	EF-hand calcium binding domain 11 [Source:MGI Symbol;Acc:MGI:1926017]
ENSMUSG00000021177.16	2780.29	-0.349377	0.0603327	-5.79085	7.00319e-09	4.23373e-08	Tdp1	protein_coding	tyrosyl-DNA phosphodiesterase 1 [Source:MGI Symbol;Acc:MGI:1920036]
ENSMUSG00000021185.16	4895.53	-1.29534	0.0449925	-28.7902	2.84451e-182	3.90699e-180	Dglucy	protein_coding	D-glutamate cyclase [Source:MGI Symbol;Acc:MGI:2444813]
ENSMUSG00000021215.15	2230.29	-0.669991	0.0599005	-11.1851	4.8255e-29	8.48863e-28	Net1	protein_coding	neuroepithelial cell transforming gene 1 [Source:MGI Symbol;Acc:MGI:1927138]
ENSMUSG00000021221.15	1171.08	-0.242595	0.0786369	-3.085	0.00203551	0.00616361	Dpf3	protein_coding	double PHD fingers 3 [Source:MGI Symbol;Acc:MGI:1917377]
ENSMUSG00000021234.9	159.675	-0.555496	0.206991	-2.68368	0.00728177	0.0194979	Fam161b	protein_coding	family with sequence similarity 161, member B [Source:MGI Symbol;Acc:MGI:2443027]
ENSMUSG00000021244.15	13291.1	-0.28263	0.0367047	-7.70011	1.35947e-14	1.24684e-13	Ylpm1	protein_coding	YLP motif containing 1 [Source:MGI Symbol;Acc:MGI:1926195]
ENSMUSG00000021253.7	6270.26	-0.114057	0.0458693	-2.48657	0.012898	0.03247	Tgfb3	protein_coding	transforming growth factor, beta 3 [Source:MGI Symbol;Acc:MGI:98727]
ENSMUSG00000021262.15	9592.5	-0.466957	0.0351642	-13.2793	3.05074e-40	7.72539e-39	Evl	protein_coding	Ena-vasodilator stimulated phosphoprotein [Source:MGI Symbol;Acc:MGI:1194884]
ENSMUSG00000021277.16	8182.96	-0.253781	0.0400942	-6.32961	2.45782e-10	1.66397e-09	Traf3	protein_coding	TNF receptor-associated factor 3 [Source:MGI Symbol;Acc:MGI:108041]
ENSMUSG00000021287.12	77.9941	-1.18528	0.301176	-3.93552	8.30183e-05	0.000317024	Xrcc3	protein_coding	X-ray repair complementing defective repair in Chinese hamster cells 3 [Source:MGI Symbol;Acc:MGI:1921585]
ENSMUSG00000021375.11	10317.3	-0.197119	0.0357638	-5.51168	3.55421e-08	1.9955e-07	Kif13a	protein_coding	kinesin family member 13A [Source:MGI Symbol;Acc:MGI:1098264]
ENSMUSG00000021391.10	6213.49	-2.53568	0.0483669	-52.426	0	0	Cenpp	protein_coding	centromere protein P [Source:MGI Symbol;Acc:MGI:1913586]
ENSMUSG00000021451.16	1094.65	-0.773396	0.0861796	-8.97424	2.85317e-19	3.36674e-18	Sema4d	protein_coding	sema domain, immunoglobulin domain (Ig), transmembrane domain (TM) and short cytoplasmic domain, (semaphorin) 4D [Source:MGI Symbol;Acc:MGI:109244]
ENSMUSG00000021457.14	471.922	-2.09696	0.135004	-15.5325	2.09054e-54	7.12152e-53	Syk	protein_coding	spleen tyrosine kinase [Source:MGI Symbol;Acc:MGI:99515]
ENSMUSG00000021461.17	3170.9	-0.743498	0.0535633	-13.8807	8.28901e-44	2.24116e-42	Fancc	protein_coding	Fanconi anemia, complementation group C [Source:MGI Symbol;Acc:MGI:95480]
ENSMUSG00000021485.14	101.923	-3.60297	0.338683	-10.6382	1.9797e-26	3.17658e-25	Mxd3	protein_coding	Max dimerization protein 3 [Source:MGI Symbol;Acc:MGI:104987]
ENSMUSG00000021496.12	1311.94	-0.747055	0.0786777	-9.49514	2.19924e-21	2.83687e-20	Pcbd2	protein_coding	pterin 4 alpha carbinolamine dehydratase/dimerization cofactor of hepatocyte nuclear factor 1 alpha (TCF1) 2 [Source:MGI Symbol;Acc:MGI:1919812]
ENSMUSG00000021499.12	231.638	-0.844185	0.181123	-4.66082	3.14947e-06	1.44272e-05	Catsper3	protein_coding	cation channel, sperm associated 3 [Source:MGI Symbol;Acc:MGI:1924106]
ENSMUSG00000021557.15	7334.93	-0.420157	0.0379404	-11.0741	1.675e-28	2.88157e-27	Agtpbp1	protein_coding	ATP/GTP binding protein 1 [Source:MGI Symbol;Acc:MGI:2159437]
ENSMUSG00000021569.10	905.365	-2.62745	0.105848	-24.8228	5.08397e-136	5.01647e-134	Trip13	protein_coding	thyroid hormone receptor interactor 13 [Source:MGI Symbol;Acc:MGI:1916966]
ENSMUSG00000021572.9	149.737	-2.50847	0.248132	-10.1094	5.01892e-24	7.3336e-23	Cep72	protein_coding	centrosomal protein 72 [Source:MGI Symbol;Acc:MGI:1921720]
ENSMUSG00000021594.11	245.07	-1.59163	0.183203	-8.68778	3.69594e-18	4.14472e-17	Srd5a1	protein_coding	steroid 5 alpha-reductase 1 [Source:MGI Symbol;Acc:MGI:98400]
ENSMUSG00000021662.11	269.373	-0.52991	0.165581	-3.20031	0.00137281	0.00430185	Arhgef28	protein_coding	Rho guanine nucleotide exchange factor (GEF) 28 [Source:MGI Symbol;Acc:MGI:1346016]
ENSMUSG00000021671.9	1721.38	-0.478917	0.0683859	-7.00316	2.50261e-12	1.9737e-11	Poc5	protein_coding	POC5 centriolar protein [Source:MGI Symbol;Acc:MGI:1914713]
ENSMUSG00000021697.12	2231.86	-3.44541	0.0749214	-45.987	0	0	Depdc1b	protein_coding	DEP domain containing 1B [Source:MGI Symbol;Acc:MGI:2145425]
ENSMUSG00000021782.14	8972.7	-0.188457	0.0407896	-4.62021	3.83355e-06	1.73663e-05	Dlg5	protein_coding	discs large MAGUK scaffold protein 5 [Source:MGI Symbol;Acc:MGI:1918478]
ENSMUSG00000021809.10	825.745	-0.237091	0.092725	-2.55692	0.0105603	0.027138	Nudt13	protein_coding	nudix hydrolase 13 [Source:MGI Symbol;Acc:MGI:1914975]
ENSMUSG00000021932.13	1345.93	-0.78767	0.0753049	-10.4597	1.32218e-25	2.04326e-24	Rnaseh2b	protein_coding	ribonuclease H2, subunit B [Source:MGI Symbol;Acc:MGI:1914403]
ENSMUSG00000021947.11	940.875	-1.03974	0.0917614	-11.3309	9.22431e-30	1.66183e-28	Cryl1	protein_coding	crystallin, lambda 1 [Source:MGI Symbol;Acc:MGI:1915881]
ENSMUSG00000021965.3	866.676	-2.82722	0.115205	-24.5407	5.44053e-133	5.21835e-131	Ska3	protein_coding	spindle and kinetochore associated complex subunit 3 [Source:MGI Symbol;Acc:MGI:3041235]
ENSMUSG00000021993.10	3267.19	-0.341712	0.0526205	-6.4939	8.36401e-11	5.87328e-10	Mipep	protein_coding	mitochondrial intermediate peptidase [Source:MGI Symbol;Acc:MGI:1917728]
ENSMUSG00000022021.14	27807.1	-2.60228	0.0334746	-77.7387	0	0	Diaph3	protein_coding	diaphanous related formin 3 [Source:MGI Symbol;Acc:MGI:1927222]
ENSMUSG00000022033.9	472.763	-3.18874	0.152251	-20.944	2.12698e-97	1.40454e-95	Pbk	protein_coding	PDZ binding kinase [Source:MGI Symbol;Acc:MGI:1289156]
ENSMUSG00000022034.10	602.613	-2.99264	0.131994	-22.6726	8.35685e-114	6.70461e-112	Esco2	protein_coding	establishment of sister chromatid cohesion N-acetyltransferase 2 [Source:MGI Symbol;Acc:MGI:1919238]
ENSMUSG00000022048.8	7167.11	-0.647797	0.0392837	-16.4902	4.31225e-61	1.60253e-59	Dpysl2	protein_coding	dihydropyrimidinase-like 2 [Source:MGI Symbol;Acc:MGI:1349763]
ENSMUSG00000022070.7	1506.17	-2.29437	0.0777888	-29.4948	3.35503e-191	5.00891e-189	Bora	protein_coding	bora, aurora kinase A activator [Source:MGI Symbol;Acc:MGI:1924994]
ENSMUSG00000022075.7	3366.46	-0.257175	0.0515775	-4.98618	6.15848e-07	3.05769e-06	Rhobtb2	protein_coding	Rho-related BTB domain containing 2 [Source:MGI Symbol;Acc:MGI:2180557]
ENSMUSG00000022098.10	10439.3	-0.422759	0.0350566	-12.0593	1.73195e-33	3.51073e-32	Bmp1	protein_coding	bone morphogenetic protein 1 [Source:MGI Symbol;Acc:MGI:88176]
ENSMUSG00000022142.8	5072.12	-0.774795	0.044581	-17.3795	1.18015e-67	4.97837e-66	Nup155	protein_coding	nucleoporin 155 [Source:MGI Symbol;Acc:MGI:2181182]
ENSMUSG00000022144.4	3577.38	-0.339616	0.0520208	-6.52846	6.64475e-11	4.70448e-10	Gdnf	protein_coding	glial cell line derived neurotrophic factor [Source:MGI Symbol;Acc:MGI:107430]
ENSMUSG00000022177.9	323.099	-1.44948	0.152001	-9.53598	1.4847e-21	1.93405e-20	Haus4	protein_coding	HAUS augmin-like complex, subunit 4 [Source:MGI Symbol;Acc:MGI:1261794]
ENSMUSG00000022253.15	3838.82	-0.371111	0.0514205	-7.21717	5.30816e-13	4.39209e-12	Nadk2	protein_coding	NAD kinase 2, mitochondrial [Source:MGI Symbol;Acc:MGI:1915896]
ENSMUSG00000022253.15	3838.82	-0.371111	0.0514205	-7.21717	5.30816e-13	4.39209e-12	Nadk2	protein_coding	NAD kinase 2, mitochondrial [Source:MGI Symbol;Acc:MGI:1915896]
ENSMUSG00000022263.10	134414	-0.0743942	0.0237519	-3.13214	0.00173539	0.00532622	Trio	protein_coding	triple functional domain (PTPRF interacting) [Source:MGI Symbol;Acc:MGI:1927230]
ENSMUSG00000022269.13	13981.5	-0.154737	0.0317114	-4.87955	1.06328e-06	5.13445e-06	March11	protein_coding
ENSMUSG00000022314.10	10353.6	-0.747258	0.0351532	-21.2572	2.82875e-100	1.95048e-98	Rad21	protein_coding	RAD21 cohesin complex component [Source:MGI Symbol;Acc:MGI:108016]
ENSMUSG00000022322.8	1645.24	-3.06106	0.0818352	-37.4051	3.22501e-306	9.38477e-304	Shcbp1	protein_coding	Shc SH2-domain binding protein 1 [Source:MGI Symbol;Acc:MGI:1338802]
ENSMUSG00000022360.8	5652.41	-2.06523	0.044979	-45.9155	0	0	Atad2	protein_coding	ATPase family, AAA domain containing 2 [Source:MGI Symbol;Acc:MGI:1917722]
ENSMUSG00000022360.8	5652.41	-2.06523	0.044979	-45.9155	0	0	Atad2	protein_coding	ATPase family, AAA domain containing 2 [Source:MGI Symbol;Acc:MGI:1917722]
ENSMUSG00000022364.14	4286.78	-0.692176	0.0458262	-15.1044	1.51532e-51	4.88114e-50	Tbc1d31	protein_coding	TBC1 domain family, member 31 [Source:MGI Symbol;Acc:MGI:2684931]
ENSMUSG00000022369.13	4462.31	-0.466211	0.0539204	-8.64628	5.32041e-18	5.91237e-17	Mtbp	protein_coding	Mdm2, transformed 3T3 cell double minute p53 binding protein [Source:MGI Symbol;Acc:MGI:2146005]
ENSMUSG00000022385.11	841.196	-3.38574	0.11791	-28.7147	2.4999e-181	3.40641e-179	Gtse1	protein_coding	G two S phase expressed protein 1 [Source:MGI Symbol;Acc:MGI:1352755]
ENSMUSG00000022390.11	3005.16	-0.252178	0.058147	-4.33691	1.44501e-05	6.10767e-05	Zc3h7b	protein_coding	zinc finger CCCH type containing 7B [Source:MGI Symbol;Acc:MGI:1328310]
ENSMUSG00000022391.16	2846.67	-1.66799	0.0599653	-27.8159	2.78596e-170	3.44116e-168	Rangap1	protein_coding	RAN GTPase activating protein 1 [Source:MGI Symbol;Acc:MGI:103071]
ENSMUSG00000022394.14	981.36	-0.471908	0.0871085	-5.41748	6.04463e-08	3.31461e-07	L3mbtl2	protein_coding	L3MBTL2 polycomb repressive complex 1 subunit [Source:MGI Symbol;Acc:MGI:2443584]
ENSMUSG00000022414.8	3909.84	-0.225306	0.0525302	-4.28908	1.79418e-05	7.49863e-05	Tab1	protein_coding	TGF-beta activated kinase 1/MAP3K7 binding protein 1 [Source:MGI Symbol;Acc:MGI:1913763]
ENSMUSG00000022475.19	5269.66	-0.288647	0.0497754	-5.79898	6.67184e-09	4.03625e-08	Hdac7	protein_coding	histone deacetylase 7 [Source:MGI Symbol;Acc:MGI:1891835]
ENSMUSG00000022479.15	5456.57	-1.13859	0.0481444	-23.6495	1.19362e-123	1.04027e-121	Vdr	protein_coding	vitamin D (1,25-dihydroxyvitamin D3) receptor [Source:MGI Symbol;Acc:MGI:103076]
ENSMUSG00000022485.3	5362.83	-0.316739	0.0427822	-7.40352	1.32622e-13	1.13736e-12	Hoxc5	protein_coding	homeobox C5 [Source:MGI Symbol;Acc:MGI:96196]
ENSMUSG00000022536.14	5096.39	-0.175	0.0430967	-4.06064	4.89377e-05	0.000193241	Glyr1	protein_coding	glyoxylate reductase 1 homolog (Arabidopsis) [Source:MGI Symbol;Acc:MGI:1921272]
ENSMUSG00000022604.18	1339.24	-0.183951	0.0775089	-2.37329	0.0176303	0.0426992	Cep97	protein_coding	centrosomal protein 97 [Source:MGI Symbol;Acc:MGI:1921451]
ENSMUSG00000022678.16	3193.98	-0.869174	0.0524874	-16.5596	1.36388e-61	5.11275e-60	Nde1	protein_coding	nudE neurodevelopment protein 1 [Source:MGI Symbol;Acc:MGI:1914453]
ENSMUSG00000022685.9	6200.62	-0.157305	0.0433139	-3.63174	0.000281521	0.000990255	Parn	protein_coding	poly(A)-specific ribonuclease (deadenylation nuclease) [Source:MGI Symbol;Acc:MGI:1921358]
ENSMUSG00000022711.16	1788.85	-0.158371	0.0653444	-2.42364	0.0153658	0.0378664	Pmm2	protein_coding	phosphomannomutase 2 [Source:MGI Symbol;Acc:MGI:1859214]
ENSMUSG00000022718.12	4715.44	-0.795425	0.0452372	-17.5834	3.30099e-69	1.42757e-67	Dgcr8	protein_coding	DGCR8, microprocessor complex subunit [Source:MGI Symbol;Acc:MGI:2151114]
ENSMUSG00000022718.12	4715.44	-0.795425	0.0452372	-17.5834	3.30099e-69	1.42757e-67	Dgcr8	protein_coding	DGCR8, microprocessor complex subunit [Source:MGI Symbol;Acc:MGI:2151114]
ENSMUSG00000022748.8	4139.81	-0.435664	0.05023	-8.67337	4.19527e-18	4.69854e-17	Cmss1	protein_coding	cms small ribosomal subunit 1 [Source:MGI Symbol;Acc:MGI:1913747]
ENSMUSG00000022791.19	1767.79	-0.654022	0.0699052	-9.35585	8.29274e-21	1.04306e-19	Tnk2	protein_coding	tyrosine kinase, non-receptor, 2 [Source:MGI Symbol;Acc:MGI:1858308]
ENSMUSG00000022802.2	1020	-0.751362	0.0866175	-8.67448	4.15429e-18	4.65568e-17	Lmln	protein_coding	leishmanolysin-like (metallopeptidase M8 family) [Source:MGI Symbol;Acc:MGI:2444736]
ENSMUSG00000022833.7	1058.78	-1.2661	0.0889041	-14.2412	5.08636e-46	1.45063e-44	Ccdc14	protein_coding	coiled-coil domain containing 14 [Source:MGI Symbol;Acc:MGI:2443448]
ENSMUSG00000022836.11	6809.9	-0.45403	0.0406848	-11.1597	6.42193e-29	1.12279e-27	Mylk	protein_coding	myosin, light polypeptide kinase [Source:MGI Symbol;Acc:MGI:894806]
ENSMUSG00000022951.16	2964.31	-0.252997	0.0575489	-4.39621	1.10155e-05	4.71989e-05	Rcan1	protein_coding	regulator of calcineurin 1 [Source:MGI Symbol;Acc:MGI:1890564]
ENSMUSG00000022952.17	256331	-0.114732	0.0258247	-4.44271	8.88337e-06	3.85167e-05	Runx1	protein_coding	runt related transcription factor 1 [Source:MGI Symbol;Acc:MGI:99852]
ENSMUSG00000022978.11	119.073	-1.97997	0.259444	-7.63157	2.31907e-14	2.10333e-13	Mis18a	protein_coding	MIS18 kinetochore protein A [Source:MGI Symbol;Acc:MGI:1913828]
ENSMUSG00000022992.17	7484.64	-0.151679	0.0428154	-3.54262	0.000396169	0.00136337	Kansl2	protein_coding	KAT8 regulatory NSL complex subunit 2 [Source:MGI Symbol;Acc:MGI:1916862]
ENSMUSG00000023015.14	3345.64	-2.35446	0.0591073	-39.8336	0	0	Racgap1	protein_coding	Rac GTPase-activating protein 1 [Source:MGI Symbol;Acc:MGI:1349423]
ENSMUSG00000023026.16	12950	-0.13808	0.0323397	-4.26966	1.9577e-05	8.14437e-05	Dip2b	protein_coding	disco interacting protein 2 homolog B [Source:MGI Symbol;Acc:MGI:2145977]
ENSMUSG00000023032.12	856.799	-0.451379	0.0921323	-4.89924	9.62063e-07	4.66601e-06	Slc4a8	protein_coding	solute carrier family 4 (anion exchanger), member 8 [Source:MGI Symbol;Acc:MGI:1928745]
ENSMUSG00000023044.2	1038.6	-0.617093	0.0864657	-7.13686	9.54904e-13	7.75532e-12	Csad	protein_coding	cysteine sulfinic acid decarboxylase [Source:MGI Symbol;Acc:MGI:2180098]
ENSMUSG00000023066.10	6309.76	-1.19971	0.0440429	-27.2396	2.20714e-163	2.6134e-161	Rttn	protein_coding	rotatin [Source:MGI Symbol;Acc:MGI:2179288]
ENSMUSG00000023072.14	1363.11	-1.1307	0.0851046	-13.286	2.78999e-40	7.08601e-39	Cep89	protein_coding	centrosomal protein 89 [Source:MGI Symbol;Acc:MGI:1919390]
ENSMUSG00000023079.14	14131.8	-0.198942	0.0369233	-5.38797	7.12567e-08	3.8826e-07	Gtf2ird1	protein_coding	general transcription factor II I repeat domain-containing 1 [Source:MGI Symbol;Acc:MGI:1861942]
ENSMUSG00000023236.7	287.567	-3.37123	0.200786	-16.7901	2.88253e-63	1.11716e-61	Scg5	protein_coding	secretogranin V [Source:MGI Symbol;Acc:MGI:98289]
ENSMUSG00000023345.17	775.434	-2.36973	0.114649	-20.6695	6.5228e-95	4.14778e-93	Poc1a	protein_coding	POC1 centriolar protein A [Source:MGI Symbol;Acc:MGI:1917485]
ENSMUSG00000023505.13	135.247	-2.59997	0.282996	-9.1873	4.02829e-20	4.91206e-19	Cdca3	protein_coding	cell division cycle associated 3 [Source:MGI Symbol;Acc:MGI:1315198]
ENSMUSG00000023806.10	833.477	-0.342893	0.0927645	-3.69638	0.000218698	0.000782745	Rsph3b	protein_coding	radial spoke 3B homolog (Chlamydomonas) [Source:MGI Symbol;Acc:MGI:3630308]
ENSMUSG00000023919.7	397.895	-1.37568	0.140465	-9.79375	1.19768e-22	1.64504e-21	Cenpq	protein_coding	centromere protein Q [Source:MGI Symbol;Acc:MGI:1933744]
ENSMUSG00000023940.14	1045.11	-2.77671	0.102173	-27.1764	1.23428e-162	1.43184e-160	Sgo1	protein_coding	shugoshin 1 [Source:MGI Symbol;Acc:MGI:1919665]
ENSMUSG00000023953.9	2462.4	-1.21095	0.060945	-19.8696	7.45826e-88	4.40038e-86	Polh	protein_coding	polymerase (DNA directed), eta (RAD 30 related) [Source:MGI Symbol;Acc:MGI:1891457]
ENSMUSG00000023963.10	2632.62	-0.565306	0.0558563	-10.1207	4.47036e-24	6.55436e-23	Cyp39a1	protein_coding	cytochrome P450, family 39, subfamily a, polypeptide 1 [Source:MGI Symbol;Acc:MGI:1927096]
ENSMUSG00000024007.15	491.89	-0.798796	0.12161	-6.5685	5.08243e-11	3.63585e-10	Ppil1	protein_coding	peptidylprolyl isomerase (cyclophilin)-like 1 [Source:MGI Symbol;Acc:MGI:1916066]
ENSMUSG00000024018.18	471.05	-0.536648	0.12871	-4.16945	3.0533e-05	0.00012355	Ccdc167	protein_coding	coiled-coil domain containing 167 [Source:MGI Symbol;Acc:MGI:1915847]
ENSMUSG00000024054.14	11996.9	-0.583155	0.0411823	-14.1603	1.61229e-45	4.53795e-44	Smchd1	protein_coding	SMC hinge domain containing 1 [Source:MGI Symbol;Acc:MGI:1921605]
ENSMUSG00000024056.10	1564.2	-3.45729	0.0885242	-39.0547	0	0	Ndc80	protein_coding	NDC80 kinetochore complex component [Source:MGI Symbol;Acc:MGI:1914302]
ENSMUSG00000024079.4	1953.57	-0.357982	0.0638892	-5.60317	2.1047e-08	1.21219e-07	Eif2ak2	protein_coding	eukaryotic translation initiation factor 2-alpha kinase 2 [Source:MGI Symbol;Acc:MGI:1353449]
ENSMUSG00000024135.10	10007.8	-0.477237	0.0367348	-12.9914	1.3688e-38	3.28684e-37	Srbd1	protein_coding	S1 RNA binding domain 1 [Source:MGI Symbol;Acc:MGI:1925836]
ENSMUSG00000024169.16	2308.91	-0.763484	0.0635475	-12.0144	2.98602e-33	6.01726e-32	Ift140	protein_coding	intraflagellar transport 140 [Source:MGI Symbol;Acc:MGI:2146906]
ENSMUSG00000024206.15	1051.7	-0.796636	0.0948379	-8.39998	4.4657e-17	4.73282e-16	Rfx2	protein_coding	regulatory factor X, 2 (influences HLA class II expression) [Source:MGI Symbol;Acc:MGI:106583]
ENSMUSG00000024219.16	5958.54	-0.104362	0.0430401	-2.42477	0.015318	0.0377649	Anks1	protein_coding	ankyrin repeat and SAM domain containing 1 [Source:MGI Symbol;Acc:MGI:2446180]
ENSMUSG00000024220.14	1554.51	-0.373634	0.075107	-4.97469	6.53526e-07	3.23727e-06	Zfp523	protein_coding	zinc finger protein 523 [Source:MGI Symbol;Acc:MGI:2687278]
ENSMUSG00000024251.10	18541.9	-0.370723	0.0295107	-12.5623	3.40104e-36	7.49582e-35	Thada	protein_coding	thyroid adenoma associated [Source:MGI Symbol;Acc:MGI:3039623]
ENSMUSG00000024260.14	13735.4	-0.185174	0.0322333	-5.7448	9.20283e-09	5.49577e-08	Sap130	protein_coding	Sin3A associated protein [Source:MGI Symbol;Acc:MGI:1919782]
ENSMUSG00000024301.10	539.605	-2.83244	0.134025	-21.1336	3.9027e-99	2.62767e-97	Kifc5b	protein_coding	kinesin family member C5B [Source:MGI Symbol;Acc:MGI:2137414]
ENSMUSG00000024370.17	1627.65	-0.367538	0.0679798	-5.40658	6.4241e-08	3.51595e-07	Cdc23	protein_coding	CDC23 cell division cycle 23 [Source:MGI Symbol;Acc:MGI:1098815]
ENSMUSG00000024376.7	17726	-0.191595	0.0300833	-6.36882	1.90485e-10	1.30089e-09	Epb41l4a	protein_coding	erythrocyte membrane protein band 4.1 like 4a [Source:MGI Symbol;Acc:MGI:103007]
ENSMUSG00000024426.17	796.923	-0.353676	0.0971862	-3.63916	0.000273527	0.000963716	Atat1	protein_coding	alpha tubulin acetyltransferase 1 [Source:MGI Symbol;Acc:MGI:1913869]
ENSMUSG00000024429.9	432.374	-0.423514	0.131859	-3.21186	0.00131879	0.00414845	Gnl1	protein_coding	guanine nucleotide binding protein-like 1 [Source:MGI Symbol;Acc:MGI:95764]
ENSMUSG00000024472.9	3867.44	-0.469502	0.0482508	-9.73044	2.23615e-22	3.03097e-21	Dcp2	protein_coding	decapping mRNA 2 [Source:MGI Symbol;Acc:MGI:1917890]
ENSMUSG00000024542.9	4384.02	-1.46799	0.0480103	-30.5766	2.50407e-205	4.34267e-203	Cep192	protein_coding	centrosomal protein 192 [Source:MGI Symbol;Acc:MGI:1918049]
ENSMUSG00000024589.18	22160.7	-0.0945652	0.0282394	-3.3487	0.000811918	0.00264882	Nedd4l	protein_coding	neural precursor cell expressed, developmentally down-regulated gene 4-like [Source:MGI Symbol;Acc:MGI:1933754]
ENSMUSG00000024590.8	7690.82	-2.11755	0.0406192	-52.1317	0	0	Lmnb1	protein_coding	lamin B1 [Source:MGI Symbol;Acc:MGI:96795]
ENSMUSG00000024613.16	1301.4	-0.341541	0.0763037	-4.47607	7.60279e-06	3.32228e-05	Tcof1	protein_coding	treacle ribosome biogenesis factor 1 [Source:MGI Symbol;Acc:MGI:892003]
ENSMUSG00000024620.11	18663.6	-0.191996	0.0424568	-4.52216	6.12122e-06	2.6989e-05	Pdgfrb	protein_coding	platelet derived growth factor receptor, beta polypeptide [Source:MGI Symbol;Acc:MGI:97531]
ENSMUSG00000024654.8	621.793	-0.610598	0.111683	-5.46723	4.57117e-08	2.54317e-07	Asrgl1	protein_coding	asparaginase like 1 [Source:MGI Symbol;Acc:MGI:1913764]
ENSMUSG00000024660.9	2828.28	-2.77041	0.0618475	-44.7942	0	0	Incenp	protein_coding	inner centromere protein [Source:MGI Symbol;Acc:MGI:1313288]
ENSMUSG00000024691.13	1697.8	-2.12668	0.0757136	-28.0886	1.35183e-173	1.73206e-171	Fam111a	protein_coding	family with sequence similarity 111, member A [Source:MGI Symbol;Acc:MGI:1915508]
ENSMUSG00000024764.10	1202.78	-0.41924	0.0785838	-5.33494	9.55737e-08	5.14551e-07	Naa40	protein_coding	N(alpha)-acetyltransferase 40, NatD catalytic subunit [Source:MGI Symbol;Acc:MGI:1918249]
ENSMUSG00000024791.10	194.299	-3.36173	0.244788	-13.7332	6.42359e-43	1.70195e-41	Cdca5	protein_coding	cell division cycle associated 5 [Source:MGI Symbol;Acc:MGI:1915099]
ENSMUSG00000024793.14	475.795	-0.457918	0.130954	-3.49678	0.000470906	0.0016048	Tnfrsf25	protein_coding	tumor necrosis factor receptor superfamily, member 25 [Source:MGI Symbol;Acc:MGI:1934667]
ENSMUSG00000024795.11	3554.56	-3.01935	0.0633578	-47.6555	0	0	Kif20b	protein_coding	kinesin family member 20B [Source:MGI Symbol;Acc:MGI:2444576]
ENSMUSG00000024800.8	1534.33	-0.297683	0.0710125	-4.19199	2.76523e-05	0.000112797	Rpp30	protein_coding	ribonuclease P/MRP 30 subunit [Source:MGI Symbol;Acc:MGI:1859683]
ENSMUSG00000024812.11	2375.89	-0.517741	0.0600563	-8.62093	6.64096e-18	7.32768e-17	Tjp2	protein_coding	tight junction protein 2 [Source:MGI Symbol;Acc:MGI:1341872]
ENSMUSG00000024816.12	1174.53	-0.437229	0.0821249	-5.32395	1.01538e-07	5.44954e-07	Frmd8	protein_coding	FERM domain containing 8 [Source:MGI Symbol;Acc:MGI:1914707]
ENSMUSG00000024817.13	16855.3	-0.241817	0.0321114	-7.53056	5.05245e-14	4.46911e-13	Uhrf2	protein_coding	ubiquitin-like, containing PHD and RING finger domains 2 [Source:MGI Symbol;Acc:MGI:1923718]
ENSMUSG00000024824.7	254.208	-0.601516	0.172381	-3.48945	0.000484011	0.00164587	Rad9a	protein_coding	RAD9 checkpoint clamp component A [Source:MGI Symbol;Acc:MGI:1328356]
ENSMUSG00000024824.7	254.208	-0.601516	0.172381	-3.48945	0.000484011	0.00164587	Rad9a	protein_coding	RAD9 checkpoint clamp component A [Source:MGI Symbol;Acc:MGI:1328356]
ENSMUSG00000024833.15	680.192	-1.2629	0.111241	-11.3528	7.1825e-30	1.2967e-28	Pola2	protein_coding	polymerase (DNA directed), alpha 2 [Source:MGI Symbol;Acc:MGI:99690]
ENSMUSG00000024851.14	479.714	-0.32973	0.125644	-2.62432	0.00868224	0.0227615	Pitpnm1	protein_coding	phosphatidylinositol transfer protein, membrane-associated 1 [Source:MGI Symbol;Acc:MGI:1197524]
ENSMUSG00000024851.14	479.714	-0.32973	0.125644	-2.62432	0.00868224	0.0227615	Pitpnm1	protein_coding	phosphatidylinositol transfer protein, membrane-associated 1 [Source:MGI Symbol;Acc:MGI:1197524]
ENSMUSG00000024940.11	2092.51	-0.749631	0.066672	-11.2436	2.49144e-29	4.4144e-28	Ltbp3	protein_coding	latent transforming growth factor beta binding protein 3 [Source:MGI Symbol;Acc:MGI:1101355]
ENSMUSG00000024948.15	359.541	-0.665765	0.141686	-4.69886	2.61619e-06	1.20941e-05	Map4k2	protein_coding	mitogen-activated protein kinase kinase kinase kinase 2 [Source:MGI Symbol;Acc:MGI:1346883]
ENSMUSG00000024948.15	359.541	-0.665765	0.141686	-4.69886	2.61619e-06	1.20941e-05	Map4k2	protein_coding	mitogen-activated protein kinase kinase kinase kinase 2 [Source:MGI Symbol;Acc:MGI:1346883]
ENSMUSG00000024959.14	605.267	-0.318892	0.109156	-2.92143	0.00348434	0.0100323	Bad	protein_coding	BCL2-associated agonist of cell death [Source:MGI Symbol;Acc:MGI:1096330]
ENSMUSG00000024960.9	1165.41	-0.235664	0.0909503	-2.59113	0.00956603	0.0248058	Plcb3	protein_coding	phospholipase C, beta 3 [Source:MGI Symbol;Acc:MGI:104778]
ENSMUSG00000024966.9	1955.24	-0.237189	0.0627886	-3.77758	0.000158359	0.000578975	Stip1	protein_coding	stress-induced phosphoprotein 1 [Source:MGI Symbol;Acc:MGI:109130]
ENSMUSG00000024969.15	10691	-0.21308	0.0391888	-5.43728	5.40994e-08	2.98372e-07	Mark2	protein_coding	MAP/microtubule affinity regulating kinase 2 [Source:MGI Symbol;Acc:MGI:99638]
ENSMUSG00000024975.13	5722.88	-0.370607	0.0479454	-7.72977	1.0774e-14	9.93973e-14	Pdcd4	protein_coding	programmed cell death 4 [Source:MGI Symbol;Acc:MGI:107490]
ENSMUSG00000024981.6	2086.05	-0.833833	0.062147	-13.4171	4.80125e-41	1.23218e-39	Acsl5	protein_coding	acyl-CoA synthetase long-chain family member 5 [Source:MGI Symbol;Acc:MGI:1919129]
ENSMUSG00000024983.10	21583	-0.114717	0.0292395	-3.92335	8.73258e-05	0.000332479	Vti1a	protein_coding	vesicle transport through interaction with t-SNAREs 1A [Source:MGI Symbol;Acc:MGI:1855699]
ENSMUSG00000024985.19	25687.9	-0.138721	0.0297688	-4.65994	3.16294e-06	1.44851e-05	Tcf7l2	protein_coding	transcription factor 7 like 2, T cell specific, HMG box [Source:MGI Symbol;Acc:MGI:1202879]
ENSMUSG00000024989.15	1372.54	-3.16615	0.0927993	-34.1182	3.95681e-255	8.5993e-253	Cep55	protein_coding	centrosomal protein 55 [Source:MGI Symbol;Acc:MGI:1921357]
ENSMUSG00000025083.18	8693.44	-0.255021	0.0385527	-6.61489	3.71839e-11	2.69145e-10	Afap1l2	protein_coding	actin filament associated protein 1-like 2 [Source:MGI Symbol;Acc:MGI:2147658]
ENSMUSG00000025089.15	4853.78	-0.633684	0.0455915	-13.8992	6.40754e-44	1.73519e-42	Gfra1	protein_coding	glial cell line derived neurotrophic factor family receptor alpha 1 [Source:MGI Symbol;Acc:MGI:1100842]
ENSMUSG00000025092.7	7957.1	-1.2679	0.0419691	-30.2104	1.73125e-200	2.77793e-198	Hspa12a	protein_coding	heat shock protein 12A [Source:MGI Symbol;Acc:MGI:1920692]
ENSMUSG00000025135.12	456.682	-0.771453	0.128385	-6.00889	1.86796e-09	1.18212e-08	Anapc11	protein_coding	anaphase promoting complex subunit 11 [Source:MGI Symbol;Acc:MGI:1913406]
ENSMUSG00000025154.15	759.505	-1.99107	0.107491	-18.5232	1.34297e-76	6.49504e-75	Arhgap19	protein_coding	Rho GTPase activating protein 19 [Source:MGI Symbol;Acc:MGI:1918335]
ENSMUSG00000025157.8	2113.55	-0.26396	0.0623972	-4.23032	2.33358e-05	9.61949e-05	Zdhhc16	protein_coding	zinc finger, DHHC domain containing 16 [Source:MGI Symbol;Acc:MGI:1921418]
ENSMUSG00000025200.7	1587.86	-0.279822	0.0693796	-4.0332	5.50219e-05	0.000215826	Cwf19l1	protein_coding	CWF19-like 1, cell cycle control (S. pombe) [Source:MGI Symbol;Acc:MGI:1919752]
ENSMUSG00000025231.17	7410.21	-0.207343	0.0405291	-5.1159	3.12245e-07	1.59647e-06	Sufu	protein_coding	SUFU negative regulator of hedgehog signaling [Source:MGI Symbol;Acc:MGI:1345643]
ENSMUSG00000025269.16	4834.28	-0.437562	0.0473869	-9.23382	2.61155e-20	3.21878e-19	Apex2	protein_coding	apurinic/apyrimidinic endonuclease 2 [Source:MGI Symbol;Acc:MGI:1924872]
ENSMUSG00000025271.13	484.496	-1.08079	0.123542	-8.74841	2.16373e-18	2.44241e-17	Pfkfb1	protein_coding	6-phosphofructo-2-kinase/fructose-2,6-biphosphatase 1 [Source:MGI Symbol;Acc:MGI:107816]
ENSMUSG00000025277.14	2722.93	-0.319468	0.0548931	-5.81982	5.89108e-09	3.58285e-08	Abhd6	protein_coding	abhydrolase domain containing 6 [Source:MGI Symbol;Acc:MGI:1913332]
ENSMUSG00000025369.15	4169.75	-0.212957	0.0477595	-4.45895	8.23628e-06	3.58905e-05	Smarcc2	protein_coding	SWI/SNF related, matrix associated, actin dependent regulator of chromatin, subfamily c, member 2 [Source:MGI Symbol;Acc:MGI:1915344]
ENSMUSG00000025420.13	283.486	-1.2309	0.16761	-7.34382	2.07585e-13	1.76263e-12	Katnal2	protein_coding	katanin p60 subunit A-like 2 [Source:MGI Symbol;Acc:MGI:1924234]
ENSMUSG00000025427.15	565.152	-0.829583	0.118701	-6.98887	2.77114e-12	2.17947e-11	Rnf165	protein_coding	ring finger protein 165 [Source:MGI Symbol;Acc:MGI:2444521]
ENSMUSG00000025511.14	1359.67	-0.689651	0.0762515	-9.04443	1.50454e-19	1.80135e-18	Tspan4	protein_coding	tetraspanin 4 [Source:MGI Symbol;Acc:MGI:1928097]
ENSMUSG00000025512.15	1272.11	-0.236313	0.0792118	-2.98331	0.00285151	0.00836311	Chid1	protein_coding	chitinase domain containing 1 [Source:MGI Symbol;Acc:MGI:1915288]
ENSMUSG00000025571.13	12762.8	-0.275672	0.0333312	-8.27068	1.33199e-16	1.38181e-15	Tnrc6c	protein_coding	trinucleotide repeat containing 6C [Source:MGI Symbol;Acc:MGI:2443265]
ENSMUSG00000025574.13	1055.96	-3.45997	0.111577	-31.0098	3.97687e-211	7.34182e-209	Tk1	protein_coding	thymidine kinase 1 [Source:MGI Symbol;Acc:MGI:98763]
ENSMUSG00000025645.8	195.791	-0.834843	0.198909	-4.19711	2.70345e-05	0.000110461	Ccdc51	protein_coding	coiled-coil domain containing 51 [Source:MGI Symbol;Acc:MGI:1913908]
ENSMUSG00000025647.16	790.02	-0.419131	0.0955969	-4.38436	1.1633e-05	4.96709e-05	Shisa5	protein_coding	shisa family member 5 [Source:MGI Symbol;Acc:MGI:1915044]
ENSMUSG00000025758.10	1805.31	-1.78892	0.0755876	-23.6668	7.92178e-124	6.93924e-122	Plk4	protein_coding	polo like kinase 4 [Source:MGI Symbol;Acc:MGI:101783]
ENSMUSG00000025758.10	1805.31	-1.78892	0.0755876	-23.6668	7.92178e-124	6.93924e-122	Plk4	protein_coding	polo like kinase 4 [Source:MGI Symbol;Acc:MGI:101783]
ENSMUSG00000025790.14	22742.9	-0.0666179	0.028377	-2.3476	0.0188947	0.0453955	Slco3a1	protein_coding	solute carrier organic anion transporter family, member 3a1 [Source:MGI Symbol;Acc:MGI:1351867]
ENSMUSG00000025912.16	1068.92	-2.31112	0.100374	-23.0252	2.60872e-117	2.14302e-115	Mybl1	protein_coding	myeloblastosis oncogene-like 1 [Source:MGI Symbol;Acc:MGI:99925]
ENSMUSG00000025920.19	14200	-0.171734	0.0355118	-4.83598	1.32493e-06	6.32586e-06	Stau2	protein_coding	staufen double-stranded RNA binding protein 2 [Source:MGI Symbol;Acc:MGI:1352508]
ENSMUSG00000025925.14	6440.41	-0.902903	0.046243	-19.5252	6.70518e-85	3.77447e-83	Terf1	protein_coding	telomeric repeat binding factor 1 [Source:MGI Symbol;Acc:MGI:109634]
ENSMUSG00000026000.16	2181.39	-0.172055	0.0606458	-2.83705	0.00455322	0.0127777	Lancl1	protein_coding	LanC (bacterial lantibiotic synthetase component C)-like 1 [Source:MGI Symbol;Acc:MGI:1336997]
ENSMUSG00000026039.9	2027.11	-3.35397	0.083705	-40.069	0	0	Sgo2a	protein_coding	shugoshin 2A [Source:MGI Symbol;Acc:MGI:1098767]
ENSMUSG00000026134.11	9511.3	-1.34501	0.037288	-36.0709	6.49553e-285	1.64003e-282	Prim2	protein_coding	DNA primase, p58 subunit [Source:MGI Symbol;Acc:MGI:97758]
ENSMUSG00000026196.7	3924.63	-2.59781	0.0551347	-47.1175	0	0	Bard1	protein_coding	BRCA1 associated RING domain 1 [Source:MGI Symbol;Acc:MGI:1328361]
ENSMUSG00000026239.14	3861.52	-0.474134	0.0515194	-9.20302	3.48015e-20	4.26182e-19	Pde6d	protein_coding	phosphodiesterase 6D, cGMP-specific, rod, delta [Source:MGI Symbol;Acc:MGI:1270843]
ENSMUSG00000026274.11	832.568	-1.60387	0.0996599	-16.0934	2.83769e-58	1.01713e-56	Pask	protein_coding	PAS domain containing serine/threonine kinase [Source:MGI Symbol;Acc:MGI:2155936]
ENSMUSG00000026307.12	823.161	-0.286747	0.0948958	-3.0217	0.0025136	0.00745355	Scly	protein_coding	selenocysteine lyase [Source:MGI Symbol;Acc:MGI:1355310]
ENSMUSG00000026429.9	155.254	-2.50405	0.245149	-10.2144	1.70933e-24	2.54311e-23	Ube2t	protein_coding	ubiquitin-conjugating enzyme E2T [Source:MGI Symbol;Acc:MGI:1914446]
ENSMUSG00000026434.12	4001.94	-0.661806	0.049805	-13.288	2.71912e-40	6.91624e-39	Nucks1	protein_coding	nuclear casein kinase and cyclin-dependent kinase substrate 1 [Source:MGI Symbol;Acc:MGI:1934811]
ENSMUSG00000026439.14	2952.1	-0.180888	0.0534746	-3.38269	0.000717798	0.00236679	Rbbp5	protein_coding	retinoblastoma binding protein 5, histone lysine methyltransferase complex subunit [Source:MGI Symbol;Acc:MGI:1918367]
ENSMUSG00000026605.14	4682.27	-3.37194	0.0545809	-61.7787	0	0	Cenpf	protein_coding	centromere protein F [Source:MGI Symbol;Acc:MGI:1313302]
ENSMUSG00000026622.15	626.325	-3.10119	0.129414	-23.9633	6.709e-127	5.96823e-125	Nek2	protein_coding	NIMA (never in mitosis gene a)-related expressed kinase 2 [Source:MGI Symbol;Acc:MGI:109359]
ENSMUSG00000026622.15	626.325	-3.10119	0.129414	-23.9633	6.709e-127	5.96823e-125	Nek2	protein_coding	NIMA (never in mitosis gene a)-related expressed kinase 2 [Source:MGI Symbol;Acc:MGI:109359]
ENSMUSG00000026655.15	5569.55	-0.431513	0.0421082	-10.2477	1.21161e-24	1.81361e-23	Fam107b	protein_coding	family with sequence similarity 107, member B [Source:MGI Symbol;Acc:MGI:1913790]
ENSMUSG00000026662.13	2386.95	-0.515969	0.0583387	-8.84436	9.20519e-19	1.05928e-17	Sephs1	protein_coding	selenophosphate synthetase 1 [Source:MGI Symbol;Acc:MGI:1923580]
ENSMUSG00000026669.14	440.528	-2.56003	0.148601	-17.2276	1.64958e-66	6.79176e-65	Mcm10	protein_coding	minichromosome maintenance 10 replication initiation factor [Source:MGI Symbol;Acc:MGI:1917274]
ENSMUSG00000026683.14	1845.66	-3.2613	0.0821871	-39.6814	0	0	Nuf2	protein_coding	NUF2, NDC80 kinetochore complex component [Source:MGI Symbol;Acc:MGI:1914227]
ENSMUSG00000026707.15	1858.43	-0.382448	0.0707165	-5.40819	6.36654e-08	3.48556e-07	Nsun6	protein_coding	NOL1/NOP2/Sun domain family member 6 [Source:MGI Symbol;Acc:MGI:1921705]
ENSMUSG00000026708.16	795.396	-1.91032	0.108615	-17.5881	3.04036e-69	1.32152e-67	Cenpl	protein_coding	centromere protein L [Source:MGI Symbol;Acc:MGI:1917704]
ENSMUSG00000026709.10	1108.62	-0.895947	0.0838562	-10.6843	1.20528e-26	1.9559e-25	Dars2	protein_coding	aspartyl-tRNA synthetase 2 (mitochondrial) [Source:MGI Symbol;Acc:MGI:2442510]
ENSMUSG00000026779.6	2724.04	-3.08712	0.0770442	-40.0695	0	0	Mastl	protein_coding	microtubule associated serine/threonine kinase-like [Source:MGI Symbol;Acc:MGI:1914371]
ENSMUSG00000026784.14	2802.89	-1.08889	0.0605176	-17.993	2.21094e-72	1.00689e-70	Pdss1	protein_coding	prenyl (solanesyl) diphosphate synthase, subunit 1 [Source:MGI Symbol;Acc:MGI:1889278]
ENSMUSG00000026785.14	51.4853	-1.65534	0.389214	-4.25303	2.10897e-05	8.7461e-05	Pkn3	protein_coding	protein kinase N3 [Source:MGI Symbol;Acc:MGI:2388285]
ENSMUSG00000026790.19	2641.66	-0.684826	0.0595803	-11.4942	1.41137e-30	2.63389e-29	Odf2	protein_coding	outer dense fiber of sperm tails 2 [Source:MGI Symbol;Acc:MGI:1098824]
ENSMUSG00000026797.16	3138.12	-0.455028	0.055232	-8.23849	1.74397e-16	1.80049e-15	Stxbp1	protein_coding	syntaxin binding protein 1 [Source:MGI Symbol;Acc:MGI:107363]
ENSMUSG00000026816.14	674.94	-0.453162	0.104958	-4.31756	1.57761e-05	6.63223e-05	Gtf3c5	protein_coding	general transcription factor IIIC, polypeptide 5 [Source:MGI Symbol;Acc:MGI:1917489]
ENSMUSG00000026819.15	3223.63	-0.279089	0.0527634	-5.28943	1.22695e-07	6.54616e-07	Slc25a25	protein_coding	solute carrier family 25 (mitochondrial carrier, phosphate carrier), member 25 [Source:MGI Symbol;Acc:MGI:1915913]
ENSMUSG00000026839.17	1854.27	-1.34976	0.0734732	-18.3707	2.2536e-75	1.06884e-73	Upp2	protein_coding	uridine phosphorylase 2 [Source:MGI Symbol;Acc:MGI:1923904]
ENSMUSG00000026842.16	11147.2	-0.281168	0.0345057	-8.14847	3.68572e-16	3.73334e-15	Abl1	protein_coding	c-abl oncogene 1, non-receptor tyrosine kinase [Source:MGI Symbol;Acc:MGI:87859]
ENSMUSG00000026858.18	613.923	-0.347718	0.11393	-3.05204	0.00227293	0.00680066	Miga2	protein_coding	mitoguardin 2 [Source:MGI Symbol;Acc:MGI:1922035]
ENSMUSG00000026873.9	524.35	-3.04712	0.143012	-21.3068	9.82687e-101	6.83067e-99	Phf19	protein_coding	PHD finger protein 19 [Source:MGI Symbol;Acc:MGI:1921266]
ENSMUSG00000026890.19	765.368	-1.05546	0.0995912	-10.598	3.04534e-26	4.84574e-25	Lhx6	protein_coding	LIM homeobox protein 6 [Source:MGI Symbol;Acc:MGI:1306803]
ENSMUSG00000026915.16	2605.39	-0.440035	0.0598151	-7.3566	1.88656e-13	1.60269e-12	Strbp	protein_coding	spermatid perinuclear RNA binding protein [Source:MGI Symbol;Acc:MGI:104626]
ENSMUSG00000026918.16	2985.63	-0.215219	0.0532501	-4.04166	5.30742e-05	0.00020852	Brd3	protein_coding	bromodomain containing 3 [Source:MGI Symbol;Acc:MGI:1914632]
ENSMUSG00000026930.15	1161.52	-0.225724	0.0941692	-2.397	0.0165298	0.0403239	Gpsm1	protein_coding	G-protein signalling modulator 1 (AGS3-like, C. elegans) [Source:MGI Symbol;Acc:MGI:1915089]
ENSMUSG00000026933.17	7294.36	-0.0923673	0.0385069	-2.39872	0.0164525	0.0401754	Camsap1	protein_coding	calmodulin regulated spectrin-associated protein 1 [Source:MGI Symbol;Acc:MGI:3036242]
ENSMUSG00000026955.13	103.825	-3.55854	0.331012	-10.7505	5.89594e-27	9.66833e-26	Sapcd2	protein_coding	suppressor APC domain containing 2 [Source:MGI Symbol;Acc:MGI:1919330]
ENSMUSG00000026991.20	16939.4	-0.315561	0.031446	-10.035	1.06938e-23	1.53641e-22	Pkp4	protein_coding	plakophilin 4 [Source:MGI Symbol;Acc:MGI:109281]
ENSMUSG00000027067.16	731.816	-0.511907	0.105827	-4.83719	1.3169e-06	6.28927e-06	Ssrp1	protein_coding	structure specific recognition protein 1 [Source:MGI Symbol;Acc:MGI:107912]
ENSMUSG00000027074.14	604.257	-1.8745	0.133598	-14.031	1.00791e-44	2.77321e-43	Slc43a3	protein_coding	solute carrier family 43, member 3 [Source:MGI Symbol;Acc:MGI:1931054]
ENSMUSG00000027115.14	2683.87	-2.42926	0.0699812	-34.713	5.01742e-264	1.18005e-261	Kif18a	protein_coding	kinesin family member 18A [Source:MGI Symbol;Acc:MGI:2446977]
ENSMUSG00000027160.16	2088.33	-1.4279	0.0672692	-21.2266	5.42231e-100	3.69427e-98	Ccdc34	protein_coding	coiled-coil domain containing 34 [Source:MGI Symbol;Acc:MGI:1915451]
ENSMUSG00000027247.16	2704.43	-0.297147	0.0570923	-5.20469	1.94321e-07	1.01562e-06	Arhgap1	protein_coding	Rho GTPase activating protein 1 [Source:MGI Symbol;Acc:MGI:2445003]
ENSMUSG00000027284.16	818.857	-0.669303	0.0966342	-6.92615	4.32442e-12	3.35348e-11	Cdan1	protein_coding	congenital dyserythropoietic anemia, type I (human) [Source:MGI Symbol;Acc:MGI:1916218]
ENSMUSG00000027300.10	1379.81	-0.224728	0.0753744	-2.98149	0.00286849	0.0084043	Ubox5	protein_coding	U box domain containing 5 [Source:MGI Symbol;Acc:MGI:2154658]
ENSMUSG00000027306.15	1917.15	-3.24495	0.078869	-41.1435	0	0	Nusap1	protein_coding	nucleolar and spindle associated protein 1 [Source:MGI Symbol;Acc:MGI:2675669]
ENSMUSG00000027309.18	13485.6	-0.113276	0.0326369	-3.47078	0.00051894	0.00175215	4930402H24Rik	protein_coding
ENSMUSG00000027323.10	562.941	-2.78584	0.133499	-20.8679	1.04735e-96	6.83723e-95	Rad51	protein_coding	RAD51 recombinase [Source:MGI Symbol;Acc:MGI:97890]
ENSMUSG00000027326.13	3137.13	-3.1815	0.0681978	-46.6511	0	0	Knl1	protein_coding	kinetochore scaffold 1 [Source:MGI Symbol;Acc:MGI:1923714]
ENSMUSG00000027327.16	559.736	-0.342036	0.119041	-2.87327	0.00406245	0.0115343	1700037H04Rik	protein_coding	RIKEN cDNA 1700037H04 gene [Source:MGI Symbol;Acc:MGI:1914576]
ENSMUSG00000027330.16	722.987	-0.873719	0.0992564	-8.80265	1.33628e-18	1.5243e-17	Cdc25b	protein_coding	cell division cycle 25B [Source:MGI Symbol;Acc:MGI:99701]
ENSMUSG00000027331.15	1926.78	-3.13794	0.079291	-39.5749	0	0	Knstrn	protein_coding	kinetochore-localized astrin/SPAG5 binding [Source:MGI Symbol;Acc:MGI:1289298]
ENSMUSG00000027353.14	501.907	-2.05629	0.130138	-15.8008	3.07016e-56	1.07137e-54	Mcm8	protein_coding	minichromosome maintenance 8 homologous recombination repair factor [Source:MGI Symbol;Acc:MGI:1913884]
ENSMUSG00000027378.16	1665.94	-0.316408	0.0679136	-4.65898	3.17774e-06	1.45451e-05	Nphp1	protein_coding	nephronophthisis 1 (juvenile) homolog (human) [Source:MGI Symbol;Acc:MGI:1858233]
ENSMUSG00000027379.13	1326.18	-3.11665	0.101045	-30.8441	6.7255e-209	1.22841e-206	Bub1	protein_coding	BUB1, mitotic checkpoint serine/threonine kinase [Source:MGI Symbol;Acc:MGI:1100510]
ENSMUSG00000027394.13	2096.96	-0.394144	0.0663335	-5.94185	2.81824e-09	1.75249e-08	Ttl	protein_coding	tubulin tyrosine ligase [Source:MGI Symbol;Acc:MGI:1916987]
ENSMUSG00000027459.16	1678.75	-0.839868	0.0705432	-11.9057	1.10482e-32	2.1929e-31	Fam110a	protein_coding	family with sequence similarity 110, member A [Source:MGI Symbol;Acc:MGI:1921097]
ENSMUSG00000027466.15	948.867	-0.248625	0.0920293	-2.70158	0.00690099	0.0185827	Rbck1	protein_coding	RanBP-type and C3HC4-type zinc finger containing 1 [Source:MGI Symbol;Acc:MGI:1344372]
ENSMUSG00000027469.16	4292.92	-3.07942	0.0539076	-57.124	0	0	Tpx2	protein_coding	TPX2, microtubule-associated [Source:MGI Symbol;Acc:MGI:1919369]
ENSMUSG00000027496.15	975.956	-3.19713	0.109945	-29.0794	6.55021e-186	9.45046e-184	Aurka	protein_coding	aurora kinase A [Source:MGI Symbol;Acc:MGI:894678]
ENSMUSG00000027583.13	1057.74	-0.208552	0.0838432	-2.48741	0.0128678	0.0324083	Zbtb46	protein_coding	zinc finger and BTB domain containing 46 [Source:MGI Symbol;Acc:MGI:1919397]
ENSMUSG00000027641.13	2227.24	-1.99855	0.0685053	-29.1737	4.18076e-187	6.08301e-185	Rbl1	protein_coding	RB transcriptional corepressor like 1 [Source:MGI Symbol;Acc:MGI:103300]
ENSMUSG00000027651.16	7557.04	-0.109468	0.0405716	-2.69813	0.00697297	0.0187471	Rprd1b	protein_coding	regulation of nuclear pre-mRNA domain containing 1B [Source:MGI Symbol;Acc:MGI:1917720]
ENSMUSG00000027654.2	1162.39	-3.13502	0.101872	-30.7742	5.79506e-208	1.04732e-205	Fam83d	protein_coding	family with sequence similarity 83, member D [Source:MGI Symbol;Acc:MGI:1919128]
ENSMUSG00000027656.7	2425.18	-0.450357	0.0620085	-7.26282	3.79089e-13	3.15951e-12	Ccn5	protein_coding	cellular communication network factor 5 [Source:MGI Symbol;Acc:MGI:1328326]
ENSMUSG00000027663.12	3258.33	-0.62894	0.0549359	-11.4486	2.38933e-30	4.40627e-29	Zmat3	protein_coding	zinc finger matrin type 3 [Source:MGI Symbol;Acc:MGI:1195270]
ENSMUSG00000027669.14	1506.95	-1.32594	0.0790633	-16.7706	4.00701e-63	1.54252e-61	Gnb4	protein_coding	guanine nucleotide binding protein (G protein), beta 4 [Source:MGI Symbol;Acc:MGI:104581]
ENSMUSG00000027699.19	5809.02	-2.92641	0.0495157	-59.1007	0	0	Ect2	protein_coding	ect2 oncogene [Source:MGI Symbol;Acc:MGI:95281]
ENSMUSG00000027715.9	953.144	-2.80181	0.103383	-27.1013	9.50038e-162	1.09471e-159	Ccna2	protein_coding	cyclin A2 [Source:MGI Symbol;Acc:MGI:108069]
ENSMUSG00000027778.15	7042.31	-0.553715	0.0425711	-13.0068	1.11898e-38	2.6945e-37	Ift80	protein_coding	intraflagellar transport 80 [Source:MGI Symbol;Acc:MGI:1915509]
ENSMUSG00000027843.13	840.949	-0.964427	0.095136	-10.1373	3.77195e-24	5.54457e-23	Ptpn22	protein_coding	protein tyrosine phosphatase, non-receptor type 22 (lymphoid) [Source:MGI Symbol;Acc:MGI:107170]
ENSMUSG00000027859.10	4835.58	-1.97016	0.0480156	-41.0316	0	0	Ngf	protein_coding	nerve growth factor [Source:MGI Symbol;Acc:MGI:97321]
ENSMUSG00000027860.15	4667.46	-0.480105	0.0464858	-10.328	5.26527e-25	7.98581e-24	Vangl1	protein_coding	VANGL planar cell polarity 1 [Source:MGI Symbol;Acc:MGI:2159344]
ENSMUSG00000027883.15	4278.54	-0.627884	0.0454613	-13.8114	2.1752e-43	5.82622e-42	Gpsm2	protein_coding	G-protein signalling modulator 2 (AGS3-like, C. elegans) [Source:MGI Symbol;Acc:MGI:1923373]
ENSMUSG00000027959.14	998.778	-1.411	0.0883991	-15.9617	2.36196e-57	8.37862e-56	Sass6	protein_coding	SAS-6 centriolar assembly protein [Source:MGI Symbol;Acc:MGI:1920026]
ENSMUSG00000027994.14	1887.86	-0.797626	0.0646412	-12.3393	5.56499e-35	1.17522e-33	Mcub	protein_coding	mitochondrial calcium uniporter dominant negative beta subunit [Source:MGI Symbol;Acc:MGI:1914065]
ENSMUSG00000028018.15	5348.49	-0.676157	0.0473638	-14.2758	3.09574e-46	8.87325e-45	Gstcd	protein_coding	glutathione S-transferase, C-terminal domain containing [Source:MGI Symbol;Acc:MGI:1914803]
ENSMUSG00000028063.15	12359.7	-0.639702	0.0363771	-17.5853	3.19212e-69	1.38398e-67	Lmna	protein_coding	lamin A [Source:MGI Symbol;Acc:MGI:96794]
ENSMUSG00000028066.15	523.458	-1.14719	0.121407	-9.44911	3.41722e-21	4.3621e-20	Pmf1	protein_coding	polyamine-modulated factor 1 [Source:MGI Symbol;Acc:MGI:1914287]
ENSMUSG00000028068.14	1325.76	-3.40885	0.0939902	-36.2681	5.15023e-288	1.31977e-285	Iqgap3	protein_coding	IQ motif containing GTPase activating protein 3 [Source:MGI Symbol;Acc:MGI:3028642]
ENSMUSG00000028089.5	1245.57	-0.831124	0.079073	-10.5108	7.70037e-26	1.19971e-24	Chd1l	protein_coding	chromodomain helicase DNA binding protein 1-like [Source:MGI Symbol;Acc:MGI:1915308]
ENSMUSG00000028101.18	680.523	-0.339006	0.108594	-3.12176	0.00179771	0.00549979	Pias3	protein_coding	protein inhibitor of activated STAT 3 [Source:MGI Symbol;Acc:MGI:1913126]
ENSMUSG00000028107.14	1098.46	-0.350445	0.0813455	-4.3081	1.64664e-05	6.90719e-05	Tars2	protein_coding	threonyl-tRNA synthetase 2, mitochondrial (putative) [Source:MGI Symbol;Acc:MGI:1919057]
ENSMUSG00000028175.15	2228.35	-3.07254	0.0777743	-39.5059	0	0	Depdc1a	protein_coding	DEP domain containing 1a [Source:MGI Symbol;Acc:MGI:1923381]
ENSMUSG00000028256.16	1631.43	-0.213216	0.0678139	-3.14413	0.00166583	0.0051366	Odf2l	protein_coding	outer dense fiber of sperm tails 2-like [Source:MGI Symbol;Acc:MGI:1098600]
ENSMUSG00000028312.19	3924.58	-2.67363	0.0619995	-43.1234	0	0	Smc2	protein_coding	structural maintenance of chromosomes 2 [Source:MGI Symbol;Acc:MGI:106067]
ENSMUSG00000028337.14	185.566	-2.46765	0.223227	-11.0545	2.08603e-28	3.57793e-27	Coro2a	protein_coding	coronin, actin binding protein 2A [Source:MGI Symbol;Acc:MGI:1345966]
ENSMUSG00000028378.6	821.333	-0.752484	0.0964461	-7.80212	6.08743e-15	5.72058e-14	Ptgr1	protein_coding	prostaglandin reductase 1 [Source:MGI Symbol;Acc:MGI:1914353]
ENSMUSG00000028436.8	2575.99	-0.332356	0.0559497	-5.94026	2.8457e-09	1.76893e-08	Dcaf12	protein_coding	DDB1 and CUL4 associated factor 12 [Source:MGI Symbol;Acc:MGI:1916220]
ENSMUSG00000028438.16	4871.64	-0.690388	0.0454507	-15.1898	4.13024e-52	1.34303e-50	Kif24	protein_coding	kinesin family member 24 [Source:MGI Symbol;Acc:MGI:1918345]
ENSMUSG00000028538.12	14995.1	-0.0802591	0.0339424	-2.36457	0.018051	0.0435951	St3gal3	protein_coding	ST3 beta-galactoside alpha-2,3-sialyltransferase 3 [Source:MGI Symbol;Acc:MGI:1316659]
ENSMUSG00000028549.17	1484.6	-0.918639	0.0741165	-12.3945	2.79802e-35	5.98247e-34	Itgb3bp	protein_coding	integrin beta 3 binding protein (beta3-endonexin) [Source:MGI Symbol;Acc:MGI:1914983]
ENSMUSG00000028549.17	1484.6	-0.918639	0.0741165	-12.3945	2.79802e-35	5.98247e-34	Itgb3bp	protein_coding	integrin beta 3 binding protein (beta3-endonexin) [Source:MGI Symbol;Acc:MGI:1914983]
ENSMUSG00000028551.14	401.229	-1.35708	0.148984	-9.10888	8.32342e-20	1.0064e-18	Cdkn2c	protein_coding	cyclin dependent kinase inhibitor 2C [Source:MGI Symbol;Acc:MGI:105388]
ENSMUSG00000028560.11	1213.13	-1.44622	0.0887656	-16.2925	1.1154e-59	4.08321e-58	Usp1	protein_coding	ubiquitin specific peptidase 1 [Source:MGI Symbol;Acc:MGI:2385198]
ENSMUSG00000028599.10	7284.22	-0.382909	0.0431326	-8.87749	6.83842e-19	7.925e-18	Tnfrsf1b	protein_coding	tumor necrosis factor receptor superfamily, member 1b [Source:MGI Symbol;Acc:MGI:1314883]
ENSMUSG00000028613.15	976.326	-1.00481	0.0918586	-10.9386	7.53426e-28	1.27194e-26	Lrp8	protein_coding	low density lipoprotein receptor-related protein 8, apolipoprotein e receptor [Source:MGI Symbol;Acc:MGI:1340044]
ENSMUSG00000028614.14	2001.21	-1.56614	0.0652593	-23.9988	2.86479e-127	2.56175e-125	Ndc1	protein_coding	NDC1 transmembrane nucleoporin [Source:MGI Symbol;Acc:MGI:1920037]
ENSMUSG00000028621.17	168.593	-0.502147	0.209368	-2.3984	0.016467	0.0401846	Cyb5rl	protein_coding	cytochrome b5 reductase-like [Source:MGI Symbol;Acc:MGI:1919657]
ENSMUSG00000028664.14	7445.96	-0.182461	0.0466932	-3.90765	9.32e-05	0.000353078	Ephb2	protein_coding	Eph receptor B2 [Source:MGI Symbol;Acc:MGI:99611]
ENSMUSG00000028678.13	789.631	-3.24129	0.126387	-25.6457	4.72577e-145	4.88776e-143	Kif2c	protein_coding	kinesin family member 2C [Source:MGI Symbol;Acc:MGI:1921054]
ENSMUSG00000028687.17	136.537	-1.2989	0.233703	-5.55793	2.72998e-08	1.55356e-07	Mutyh	protein_coding	mutY DNA glycosylase [Source:MGI Symbol;Acc:MGI:1917853]
ENSMUSG00000028689.14	156.846	-1.44982	0.218268	-6.64237	3.0867e-11	2.25513e-10	Ccdc163	protein_coding	coiled-coil domain containing 163 [Source:MGI Symbol;Acc:MGI:1915644]
ENSMUSG00000028702.15	471.013	-3.1875	0.155794	-20.4597	4.92095e-93	3.06115e-91	Rad54l	protein_coding	RAD54 like (S. cerevisiae) [Source:MGI Symbol;Acc:MGI:894697]
ENSMUSG00000028718.16	2647.5	-2.79682	0.0687024	-40.7092	0	0	Stil	protein_coding	Scl/Tal1 interrupting locus [Source:MGI Symbol;Acc:MGI:107477]
ENSMUSG00000028759.13	4285.06	-0.285952	0.0474678	-6.02414	1.70013e-09	1.0811e-08	Hp1bp3	protein_coding	heterochromatin protein 1, binding protein 3 [Source:MGI Symbol;Acc:MGI:109369]
ENSMUSG00000028772.19	2796.65	-0.324493	0.0571763	-5.67531	1.38436e-08	8.12863e-08	Zcchc17	protein_coding	zinc finger, CCHC domain containing 17 [Source:MGI Symbol;Acc:MGI:1919955]
ENSMUSG00000028789.16	2371.72	-0.165109	0.0644943	-2.56005	0.0104656	0.026927	Azin2	protein_coding	antizyme inhibitor 2 [Source:MGI Symbol;Acc:MGI:2442093]
ENSMUSG00000028799.15	1718.02	-0.22885	0.0770816	-2.96893	0.00298836	0.0087272	Zfp362	protein_coding	zinc finger protein 362 [Source:MGI Symbol;Acc:MGI:2652839]
ENSMUSG00000028832.11	316.852	-2.43286	0.171965	-14.1474	1.93733e-45	5.43496e-44	Stmn1	protein_coding	stathmin 1 [Source:MGI Symbol;Acc:MGI:96739]
ENSMUSG00000028849.17	8033.44	-0.133932	0.0448608	-2.9855	0.00283113	0.008309	Map7d1	protein_coding	MAP7 domain containing 1 [Source:MGI Symbol;Acc:MGI:2384297]
ENSMUSG00000028854.9	3550.94	-0.244824	0.0499428	-4.90209	9.48204e-07	4.60139e-06	Slc9a1	protein_coding	solute carrier family 9 (sodium/hydrogen exchanger), member 1 [Source:MGI Symbol;Acc:MGI:102462]
ENSMUSG00000028863.13	1245.19	-0.606533	0.0787988	-7.69724	1.3904e-14	1.27452e-13	Meaf6	protein_coding	MYST/Esa1-associated factor 6 [Source:MGI Symbol;Acc:MGI:1917338]
ENSMUSG00000028873.16	1065.63	-3.11879	0.103195	-30.2224	1.20389e-200	1.94996e-198	Cdca8	protein_coding	cell division cycle associated 8 [Source:MGI Symbol;Acc:MGI:1196274]
ENSMUSG00000028901.13	2801.1	-0.223514	0.0538876	-4.14777	3.35724e-05	0.000135274	Gmeb1	protein_coding	glucocorticoid modulatory element binding protein 1 [Source:MGI Symbol;Acc:MGI:2135604]
ENSMUSG00000028919.11	1058.57	-0.529636	0.0837377	-6.32495	2.53321e-10	1.71298e-09	Arhgef19	protein_coding	Rho guanine nucleotide exchange factor (GEF) 19 [Source:MGI Symbol;Acc:MGI:1925912]
ENSMUSG00000028931.12	176.52	-2.27418	0.217506	-10.4557	1.37972e-25	2.13026e-24	Kcnab2	protein_coding	potassium voltage-gated channel, shaker-related subfamily, beta member 2 [Source:MGI Symbol;Acc:MGI:109239]
ENSMUSG00000028933.11	667.528	-1.75239	0.11277	-15.5395	1.87462e-54	6.39869e-53	Xrcc2	protein_coding	X-ray repair complementing defective repair in Chinese hamster cells 2 [Source:MGI Symbol;Acc:MGI:1927345]
ENSMUSG00000028937.14	8085.97	-0.57688	0.04092	-14.0978	3.91937e-45	1.09595e-43	Acot7	protein_coding	acyl-CoA thioesterase 7 [Source:MGI Symbol;Acc:MGI:1917275]
ENSMUSG00000028949.13	699.518	-0.288547	0.103476	-2.78855	0.00529452	0.0146285	Smarcd3	protein_coding	SWI/SNF related, matrix associated, actin dependent regulator of chromatin, subfamily d, member 3 [Source:MGI Symbol;Acc:MGI:1914243]
ENSMUSG00000028988.13	1996.44	-0.457137	0.0634978	-7.19926	6.05418e-13	4.96865e-12	Ctnnbip1	protein_coding	catenin beta interacting protein 1 [Source:MGI Symbol;Acc:MGI:1915756]
ENSMUSG00000029022.18	232.91	-1.59334	0.179223	-8.89025	6.0973e-19	7.08765e-18	Miip	protein_coding	migration and invasion inhibitory protein [Source:MGI Symbol;Acc:MGI:106506]
ENSMUSG00000029050.15	18249.5	-0.105018	0.0345698	-3.03786	0.00238264	0.00710201	Ski	protein_coding	ski sarcoma viral oncogene homolog (avian) [Source:MGI Symbol;Acc:MGI:98310]
ENSMUSG00000029093.14	39352	-0.0924199	0.0327197	-2.82459	0.00473407	0.013242	Sorcs2	protein_coding	sortilin-related VPS10 domain containing receptor 2 [Source:MGI Symbol;Acc:MGI:1932289]
ENSMUSG00000029094.12	15768	-0.200572	0.0342686	-5.85293	4.8299e-09	2.95105e-08	Afap1	protein_coding	actin filament associated protein 1 [Source:MGI Symbol;Acc:MGI:1917542]
ENSMUSG00000029101.16	5567.51	-0.759073	0.0438065	-17.3279	2.89797e-67	1.21949e-65	Rgs12	protein_coding	regulator of G-protein signaling 12 [Source:MGI Symbol;Acc:MGI:1918979]
ENSMUSG00000029122.11	958.791	-0.947573	0.0894702	-10.5909	3.28332e-26	5.21474e-25	Evc	protein_coding	EvC ciliary complex subunit 1 [Source:MGI Symbol;Acc:MGI:1890596]
ENSMUSG00000029177.9	885.929	-3.08379	0.108049	-28.5406	3.67593e-179	4.8924e-177	Cenpa	protein_coding	centromere protein A [Source:MGI Symbol;Acc:MGI:88375]
ENSMUSG00000029253.12	5240.76	-0.853675	0.0442791	-19.2794	7.9989e-83	4.35978e-81	Cenpc1	protein_coding	centromere protein C1 [Source:MGI Symbol;Acc:MGI:99700]
ENSMUSG00000029283.17	802.159	-2.16636	0.10709	-20.2293	5.40389e-91	3.32543e-89	Cdc7	protein_coding	cell division cycle 7 (S. cerevisiae) [Source:MGI Symbol;Acc:MGI:1309511]
ENSMUSG00000029363.14	339.861	-1.69549	0.15581	-10.8818	1.40745e-27	2.35522e-26	Rfc5	protein_coding	replication factor C (activator 1) 5 [Source:MGI Symbol;Acc:MGI:1919401]
ENSMUSG00000029394.11	1148.9	-0.369181	0.0807505	-4.57187	4.83385e-06	2.16577e-05	Cdk2ap1	protein_coding	CDK2 (cyclin-dependent kinase 2)-associated protein 1 [Source:MGI Symbol;Acc:MGI:1202069]
ENSMUSG00000029414.11	1340.57	-3.24458	0.0937056	-34.6252	1.05509e-262	2.4153e-260	Kntc1	protein_coding	kinetochore associated 1 [Source:MGI Symbol;Acc:MGI:2673709]
ENSMUSG00000029427.11	1990.62	-0.456194	0.0638885	-7.14048	9.30084e-13	7.5609e-12	Zcchc8	protein_coding	zinc finger, CCHC domain containing 8 [Source:MGI Symbol;Acc:MGI:1917900]
ENSMUSG00000029428.13	1156.36	-0.324602	0.0832406	-3.89956	9.63678e-05	0.000364276	Stx2	protein_coding	syntaxin 2 [Source:MGI Symbol;Acc:MGI:108059]
ENSMUSG00000029468.17	1496.26	-0.244181	0.0720666	-3.38826	0.000703368	0.00232278	P2rx7	protein_coding	purinergic receptor P2X, ligand-gated ion channel, 7 [Source:MGI Symbol;Acc:MGI:1339957]
ENSMUSG00000029472.13	3282.83	-0.39285	0.0515928	-7.61443	2.64848e-14	2.39451e-13	Anapc5	protein_coding	anaphase-promoting complex subunit 5 [Source:MGI Symbol;Acc:MGI:1929722]
ENSMUSG00000029478.16	31100.2	-0.214338	0.0862757	-2.48434	0.0129791	0.0326454	Ncor2	protein_coding	nuclear receptor co-repressor 2 [Source:MGI Symbol;Acc:MGI:1337080]
ENSMUSG00000029516.19	10928.5	-2.11516	0.0403158	-52.4649	0	0	Cit	protein_coding	citron [Source:MGI Symbol;Acc:MGI:105313]
ENSMUSG00000029521.7	549.377	-1.73419	0.123372	-14.0566	7.02266e-45	1.951e-43	Chek2	protein_coding	checkpoint kinase 2 [Source:MGI Symbol;Acc:MGI:1355321]
ENSMUSG00000029554.15	13060.5	-0.547971	0.0424963	-12.8946	4.82996e-38	1.14065e-36	Mad1l1	protein_coding	MAD1 mitotic arrest deficient 1-like 1 [Source:MGI Symbol;Acc:MGI:1341857]
ENSMUSG00000029570.5	334.155	-1.15527	0.157381	-7.34059	2.12659e-13	1.80392e-12	Lfng	protein_coding	LFNG O-fucosylpeptide 3-beta-N-acetylglucosaminyltransferase [Source:MGI Symbol;Acc:MGI:1095413]
ENSMUSG00000029576.17	1041.31	-0.445357	0.088791	-5.01579	5.28157e-07	2.63909e-06	Radil	protein_coding	Ras association and DIL domains [Source:MGI Symbol;Acc:MGI:2443088]
ENSMUSG00000029687.16	7253.58	-1.2964	0.0408439	-31.7403	4.31522e-221	8.61489e-219	Ezh2	protein_coding	enhancer of zeste 2 polycomb repressive complex 2 subunit [Source:MGI Symbol;Acc:MGI:107940]
ENSMUSG00000029703.10	413.92	-0.860778	0.138455	-6.21704	5.06605e-10	3.34535e-09	Lrwd1	protein_coding	leucine-rich repeats and WD repeat domain containing 1 [Source:MGI Symbol;Acc:MGI:1918985]
ENSMUSG00000029722.15	941.05	-0.833118	0.0963241	-8.64911	5.19039e-18	5.77162e-17	Agfg2	protein_coding	ArfGAP with FG repeats 2 [Source:MGI Symbol;Acc:MGI:2443267]
ENSMUSG00000029763.17	81668.6	-0.280408	0.0288152	-9.73123	2.21898e-22	3.01168e-21	Exoc4	protein_coding	exocyst complex component 4 [Source:MGI Symbol;Acc:MGI:1096376]
ENSMUSG00000029822.15	16716.4	-0.208402	0.0313901	-6.63911	3.15579e-11	2.30267e-10	Osbpl3	protein_coding	oxysterol binding protein-like 3 [Source:MGI Symbol;Acc:MGI:1918970]
ENSMUSG00000029838.11	2861.54	-1.85983	0.0594083	-31.3059	3.87835e-215	7.23777e-213	Ptn	protein_coding	pleiotrophin [Source:MGI Symbol;Acc:MGI:97804]
ENSMUSG00000029869.7	1810.3	-0.416833	0.0668799	-6.23256	4.58871e-10	3.03949e-09	Ephb6	protein_coding	Eph receptor B6 [Source:MGI Symbol;Acc:MGI:1096338]
ENSMUSG00000029910.14	678.497	-2.52242	0.119042	-21.1894	1.19729e-99	8.12502e-98	Mad2l1	protein_coding	MAD2 mitotic arrest deficient-like 1 [Source:MGI Symbol;Acc:MGI:1860374]
ENSMUSG00000030041.9	178.171	-1.4966	0.205781	-7.27276	3.52219e-13	2.94413e-12	M1ap	protein_coding	meiosis 1 associated protein [Source:MGI Symbol;Acc:MGI:1315200]
ENSMUSG00000030051.10	1297.84	-0.456152	0.0827265	-5.51398	3.50802e-08	1.9715e-07	Aplf	protein_coding	aprataxin and PNKP like factor [Source:MGI Symbol;Acc:MGI:1919353]
ENSMUSG00000030068.4	511.685	-1.23498	0.125327	-9.85402	6.5854e-23	9.16246e-22	Gm20696	protein_coding	predicted gene 20696 [Source:MGI Symbol;Acc:MGI:5313143]
ENSMUSG00000030086.16	3087.66	-0.242976	0.0516179	-4.70721	2.51135e-06	1.16314e-05	Chchd6	protein_coding	coiled-coil-helix-coiled-coil-helix domain containing 6 [Source:MGI Symbol;Acc:MGI:1913348]
ENSMUSG00000030095.10	1214.83	-0.580028	0.0861351	-6.73393	1.65137e-11	1.22525e-10	Tmem43	protein_coding	transmembrane protein 43 [Source:MGI Symbol;Acc:MGI:1921372]
ENSMUSG00000030122.12	1227.02	-0.572707	0.0881512	-6.49687	8.20079e-11	5.76102e-10	Ptms	protein_coding	parathymosin [Source:MGI Symbol;Acc:MGI:1916452]
ENSMUSG00000030177.14	1181.53	-1.50734	0.090715	-16.6162	5.32092e-62	2.01666e-60	Ccdc77	protein_coding	coiled-coil domain containing 77 [Source:MGI Symbol;Acc:MGI:1914450]
ENSMUSG00000030232.18	6568.51	-0.326456	0.0424213	-7.69556	1.4087e-14	1.28992e-13	Aebp2	protein_coding	AE binding protein 2 [Source:MGI Symbol;Acc:MGI:1338038]
ENSMUSG00000030254.16	3792.09	-1.9884	0.0513252	-38.7413	0	0	Rad18	protein_coding	RAD18 E3 ubiquitin protein ligase [Source:MGI Symbol;Acc:MGI:1890476]
ENSMUSG00000030269.14	2487.29	-0.283441	0.0595823	-4.75714	1.9636e-06	9.1736e-06	Mtmr14	protein_coding	myotubularin related protein 14 [Source:MGI Symbol;Acc:MGI:1916075]
ENSMUSG00000030272.15	422.63	-0.401612	0.128132	-3.13436	0.00172229	0.00528981	Camk1	protein_coding	calcium/calmodulin-dependent protein kinase I [Source:MGI Symbol;Acc:MGI:1098535]
ENSMUSG00000030276.19	1190.41	-0.431892	0.0831911	-5.19157	2.08528e-07	1.08755e-06	Ttll3	protein_coding	tubulin tyrosine ligase-like family, member 3 [Source:MGI Symbol;Acc:MGI:2141418]
ENSMUSG00000030279.15	4262.24	-0.263383	0.0457165	-5.76124	8.34992e-09	5.00908e-08	C2cd5	protein_coding	C2 calcium-dependent domain containing 5 [Source:MGI Symbol;Acc:MGI:1921991]
ENSMUSG00000030281.16	616.523	-0.249897	0.10622	-2.35263	0.0186411	0.0448437	Il17rc	protein_coding	interleukin 17 receptor C [Source:MGI Symbol;Acc:MGI:2159336]
ENSMUSG00000030309.16	600.594	-0.482325	0.112609	-4.2832	1.84227e-05	7.68838e-05	Caprin2	protein_coding	caprin family member 2 [Source:MGI Symbol;Acc:MGI:2448541]
ENSMUSG00000030314.16	5280.22	-0.125386	0.0429819	-2.91718	0.00353215	0.010158	Atg7	protein_coding	autophagy related 7 [Source:MGI Symbol;Acc:MGI:1921494]
ENSMUSG00000030316.13	850.926	-0.690043	0.0925552	-7.45547	8.95498e-14	7.76505e-13	Tamm41	protein_coding	TAM41 mitochondrial translocator assembly and maintenance homolog [Source:MGI Symbol;Acc:MGI:1916221]
ENSMUSG00000030342.8	6533.36	-0.139332	0.0450172	-3.09508	0.00196757	0.00597898	Cd9	protein_coding	CD9 antigen [Source:MGI Symbol;Acc:MGI:88348]
ENSMUSG00000030346.16	490.767	-2.93289	0.149143	-19.665	4.30474e-86	2.45542e-84	Rad51ap1	protein_coding	RAD51 associated protein 1 [Source:MGI Symbol;Acc:MGI:1098224]
ENSMUSG00000030397.10	1132.83	-0.203756	0.0871831	-2.33711	0.0194335	0.0464958	Mark4	protein_coding	MAP/microtubule affinity regulating kinase 4 [Source:MGI Symbol;Acc:MGI:1920955]
ENSMUSG00000030447.15	11202.4	-0.146713	0.033036	-4.44101	8.95381e-06	3.8781e-05	Cyfip1	protein_coding	cytoplasmic FMR1 interacting protein 1 [Source:MGI Symbol;Acc:MGI:1338801]
ENSMUSG00000030528.12	1682.3	-2.09566	0.075032	-27.9303	1.14482e-171	1.4347e-169	Blm	protein_coding	Bloom syndrome, RecQ like helicase [Source:MGI Symbol;Acc:MGI:1328362]
ENSMUSG00000030536.10	20476.1	-0.25455	0.0288761	-8.81526	1.19406e-18	1.36581e-17	Iqgap1	protein_coding	IQ motif containing GTPase activating protein 1 [Source:MGI Symbol;Acc:MGI:1352757]
ENSMUSG00000030555.16	4320.46	-0.268332	0.0481068	-5.57783	2.43532e-08	1.3942e-07	Ttc23	protein_coding	tetratricopeptide repeat domain 23 [Source:MGI Symbol;Acc:MGI:1914259]
ENSMUSG00000030556.13	4564.01	-0.303635	0.0467202	-6.49902	8.08455e-11	5.68868e-10	Lrrc28	protein_coding	leucine rich repeat containing 28 [Source:MGI Symbol;Acc:MGI:1915689]
ENSMUSG00000030609.18	1265.19	-0.350086	0.0818366	-4.27787	1.88693e-05	7.86326e-05	Aen	protein_coding	apoptosis enhancing nuclease [Source:MGI Symbol;Acc:MGI:1915298]
ENSMUSG00000030641.10	432.572	-2.68607	0.152004	-17.6711	7.00593e-70	3.07634e-68	Ddias	protein_coding	DNA damage-induced apoptosis suppressor [Source:MGI Symbol;Acc:MGI:1921291]
ENSMUSG00000030643.14	3145.2	-0.340192	0.0520992	-6.5297	6.59031e-11	4.66979e-10	Rab30	protein_coding	RAB30, member RAS oncogene family [Source:MGI Symbol;Acc:MGI:1923235]
ENSMUSG00000030654.9	755.267	-1.43264	0.105841	-13.5358	9.61686e-42	2.49791e-40	Arl6ip1	protein_coding	ADP-ribosylation factor-like 6 interacting protein 1 [Source:MGI Symbol;Acc:MGI:1858943]
ENSMUSG00000030677.8	630.671	-3.14342	0.128568	-24.4494	5.11167e-132	4.84874e-130	Kif22	protein_coding	kinesin family member 22 [Source:MGI Symbol;Acc:MGI:109233]
ENSMUSG00000030678.7	301.959	-0.496118	0.168529	-2.94381	0.00324199	0.00939598	Maz	protein_coding	MYC-associated zinc finger protein (purine-binding transcription factor) [Source:MGI Symbol;Acc:MGI:1338823]
ENSMUSG00000030714.14	819.243	-0.53461	0.0976555	-5.47445	4.38882e-08	2.44569e-07	Sgf29	protein_coding	SAGA complex associated factor 29 [Source:MGI Symbol;Acc:MGI:1922815]
ENSMUSG00000030722.7	347.475	-1.13629	0.149557	-7.59772	3.01393e-14	2.71349e-13	Nfatc2ip	protein_coding	nuclear factor of activated T cells, cytoplasmic, calcineurin dependent 2 interacting protein [Source:MGI Symbol;Acc:MGI:1329015]
ENSMUSG00000030726.16	2288.15	-0.821431	0.0605995	-13.5551	7.39268e-42	1.92895e-40	Pold3	protein_coding	polymerase (DNA-directed), delta 3, accessory subunit [Source:MGI Symbol;Acc:MGI:1915217]
ENSMUSG00000030750.13	1022.97	-0.535089	0.0900426	-5.94261	2.80515e-09	1.74499e-08	Nsmce1	protein_coding	NSE1 homolog, SMC5-SMC6 complex component [Source:MGI Symbol;Acc:MGI:1914961]
ENSMUSG00000030788.16	1841.04	-0.318369	0.0685363	-4.64526	3.39648e-06	1.54761e-05	Rnf141	protein_coding	ring finger protein 141 [Source:MGI Symbol;Acc:MGI:1914400]
ENSMUSG00000030795.18	7886.55	-0.342724	0.0416066	-8.23725	1.76214e-16	1.81816e-15	Fus	protein_coding	fused in sarcoma [Source:MGI Symbol;Acc:MGI:1353633]
ENSMUSG00000030811.14	1276.4	-0.684703	0.0808525	-8.46855	2.48472e-17	2.67126e-16	Fbxl19	protein_coding	F-box and leucine-rich repeat protein 19 [Source:MGI Symbol;Acc:MGI:3039600]
ENSMUSG00000030815.11	466.469	-0.423037	0.123724	-3.41921	0.000628041	0.00209172	Phkg2	protein_coding	phosphorylase kinase, gamma 2 (testis) [Source:MGI Symbol;Acc:MGI:1916211]
ENSMUSG00000030839.12	4419.84	-0.26383	0.0462164	-5.70857	1.13926e-08	6.74483e-08	Sergef	protein_coding	secretion regulating guanine nucleotide exchange factor [Source:MGI Symbol;Acc:MGI:1351630]
ENSMUSG00000030867.7	452.39	-3.0815	0.160453	-19.205	3.36219e-82	1.80392e-80	Plk1	protein_coding	polo like kinase 1 [Source:MGI Symbol;Acc:MGI:97621]
ENSMUSG00000030924.16	1586.2	-1.33426	0.0775327	-17.209	2.27231e-66	9.26682e-65	Rexo5	protein_coding	RNA exonuclease 5 [Source:MGI Symbol;Acc:MGI:1919402]
ENSMUSG00000030929.17	555.557	-0.901704	0.123603	-7.29516	2.9831e-13	2.50205e-12	Eri2	protein_coding	exoribonuclease 2 [Source:MGI Symbol;Acc:MGI:1918401]
ENSMUSG00000030978.10	3135.45	-1.01065	0.0531536	-19.0137	1.31365e-80	6.7934e-79	Rrm1	protein_coding	ribonucleotide reductase M1 [Source:MGI Symbol;Acc:MGI:98180]
ENSMUSG00000031004.8	5117.62	-3.41531	0.0533738	-63.9884	0	0	Mki67	protein_coding	antigen identified by monoclonal antibody Ki 67 [Source:MGI Symbol;Acc:MGI:106035]
ENSMUSG00000031016.9	2076.19	-0.536941	0.067087	-8.00365	1.20782e-15	1.18769e-14	Wee1	protein_coding	WEE 1 homolog 1 (S. pombe) [Source:MGI Symbol;Acc:MGI:103075]
ENSMUSG00000031078.15	4812.79	-0.375108	0.0552615	-6.78787	1.13801e-11	8.54701e-11	Cttn	protein_coding	cortactin [Source:MGI Symbol;Acc:MGI:99695]
ENSMUSG00000031090.14	771.715	-0.598411	0.101452	-5.89849	3.66852e-09	2.25914e-08	Nadsyn1	protein_coding	NAD synthetase 1 [Source:MGI Symbol;Acc:MGI:1926164]
ENSMUSG00000031103.12	3962.16	-0.263133	0.0544979	-4.82832	1.37688e-06	6.56109e-06	Elf4	protein_coding	E74-like factor 4 (ets domain transcription factor) [Source:MGI Symbol;Acc:MGI:1928377]
ENSMUSG00000031137.17	4185.92	-0.393715	0.0505379	-7.79048	6.67538e-15	6.24916e-14	Fgf13	protein_coding	fibroblast growth factor 13 [Source:MGI Symbol;Acc:MGI:109178]
ENSMUSG00000031153.16	1597.74	-0.183594	0.0688366	-2.66709	0.00765109	0.0203851	Gripap1	protein_coding	GRIP1 associated protein 1 [Source:MGI Symbol;Acc:MGI:1859616]
ENSMUSG00000031216.13	162.459	-1.40259	0.229712	-6.10588	1.02238e-09	6.60146e-09	Stard8	protein_coding	START domain containing 8 [Source:MGI Symbol;Acc:MGI:2448556]
ENSMUSG00000031257.14	608.933	-0.495872	0.112102	-4.4234	9.7158e-06	4.19544e-05	Nox1	protein_coding	NADPH oxidase 1 [Source:MGI Symbol;Acc:MGI:2450016]
ENSMUSG00000031262.12	1967.24	-2.79119	0.0760807	-36.6873	1.16612e-294	3.08016e-292	Cenpi	protein_coding	centromere protein I [Source:MGI Symbol;Acc:MGI:2147897]
ENSMUSG00000031292.14	1877.95	-0.255237	0.0664529	-3.84087	0.0001226	0.000455608	Cdkl5	protein_coding	cyclin-dependent kinase-like 5 [Source:MGI Symbol;Acc:MGI:1278336]
ENSMUSG00000031314.18	4206.97	-0.253116	0.0521237	-4.85607	1.19737e-06	5.74395e-06	Taf1	protein_coding	TATA-box binding protein associated factor 1 [Source:MGI Symbol;Acc:MGI:1336878]
ENSMUSG00000031380.10	993.759	-0.54206	0.0893232	-6.06852	1.2909e-09	8.27924e-09	Vegfd	protein_coding	vascular endothelial growth factor D [Source:MGI Symbol;Acc:MGI:108037]
ENSMUSG00000031386.14	2865.56	-0.309259	0.0555094	-5.5713	2.52846e-08	1.44511e-07	Hcfc1	protein_coding	host cell factor C1 [Source:MGI Symbol;Acc:MGI:105942]
ENSMUSG00000031557.16	8671.33	-0.601963	0.0366482	-16.4255	1.25717e-60	4.6418e-59	Plekha2	protein_coding	pleckstrin homology domain-containing, family A (phosphoinositide binding specific) member 2 [Source:MGI Symbol;Acc:MGI:1928144]
ENSMUSG00000031616.7	1148.37	-0.909829	0.0824927	-11.0292	2.76305e-28	4.71559e-27	Ednra	protein_coding	endothelin receptor type A [Source:MGI Symbol;Acc:MGI:105923]
ENSMUSG00000031618.13	632.038	-0.317611	0.10799	-2.94112	0.00327024	0.00947304	Nr3c2	protein_coding	nuclear receptor subfamily 3, group C, member 2 [Source:MGI Symbol;Acc:MGI:99459]
ENSMUSG00000031629.14	709.648	-2.88834	0.119414	-24.1876	3.00142e-129	2.75569e-127	Cenpu	protein_coding	centromere protein U [Source:MGI Symbol;Acc:MGI:1919126]
ENSMUSG00000031659.13	17112.8	-0.489983	0.0375641	-13.0439	6.8818e-39	1.68071e-37	Adcy7	protein_coding	adenylate cyclase 7 [Source:MGI Symbol;Acc:MGI:102891]
ENSMUSG00000031666.15	4977.9	-0.117267	0.044246	-2.65033	0.00804123	0.0213154	Rbl2	protein_coding	RB transcriptional corepressor like 2 [Source:MGI Symbol;Acc:MGI:105085]
ENSMUSG00000031669.10	621.46	-1.18041	0.110434	-10.6888	1.14801e-26	1.86474e-25	Gins3	protein_coding	GINS complex subunit 3 (Psf3 homolog) [Source:MGI Symbol;Acc:MGI:1926083]
ENSMUSG00000031691.14	4765.97	-0.430822	0.0453966	-9.49017	2.30661e-21	2.96869e-20	Tnpo2	protein_coding	transportin 2 (importin 3, karyopherin beta 2b) [Source:MGI Symbol;Acc:MGI:2384849]
ENSMUSG00000031706.7	1542.34	-0.552161	0.0747747	-7.38433	1.53218e-13	1.31006e-12	Rfx1	protein_coding	regulatory factor X, 1 (influences HLA class II expression) [Source:MGI Symbol;Acc:MGI:105982]
ENSMUSG00000031736.11	4619.99	-0.827484	0.0451908	-18.3109	6.7738e-75	3.18628e-73	Crnde	lncRNA	colorectal neoplasia differentially expressed (non-protein coding) [Source:MGI Symbol;Acc:MGI:1918546]
ENSMUSG00000031750.15	3460.49	-0.87082	0.0571099	-15.2481	1.69377e-52	5.54969e-51	Il34	protein_coding	interleukin 34 [Source:MGI Symbol;Acc:MGI:1923777]
ENSMUSG00000031753.16	3556.07	-0.153419	0.0505109	-3.03735	0.00238668	0.00711158	Cog4	protein_coding	component of oligomeric golgi complex 4 [Source:MGI Symbol;Acc:MGI:2142808]
ENSMUSG00000031756.5	360.606	-2.55865	0.164443	-15.5595	1.3716e-54	4.69102e-53	Cenpn	protein_coding	centromere protein N [Source:MGI Symbol;Acc:MGI:1919405]
ENSMUSG00000031787.8	537.971	-0.82643	0.120137	-6.87909	6.02352e-12	4.61687e-11	Katnb1	protein_coding	katanin p80 (WD40-containing) subunit B 1 [Source:MGI Symbol;Acc:MGI:1921437]
ENSMUSG00000031841.19	155089	-0.165878	0.0249107	-6.6589	2.75882e-11	2.02506e-10	Cdh13	protein_coding	cadherin 13 [Source:MGI Symbol;Acc:MGI:99551]
ENSMUSG00000031860.17	317.976	-1.25601	0.160565	-7.82244	5.18082e-15	4.9035e-14	Pbx4	protein_coding	pre B cell leukemia homeobox 4 [Source:MGI Symbol;Acc:MGI:1931321]
ENSMUSG00000031865.16	2008.7	-0.358905	0.0667091	-5.38015	7.44227e-08	4.04868e-07	Dctn1	protein_coding	dynactin 1 [Source:MGI Symbol;Acc:MGI:107745]
ENSMUSG00000031921.17	2154.64	-0.489955	0.0632512	-7.74617	9.4704e-15	8.76535e-14	Terf2	protein_coding	telomeric repeat binding factor 2 [Source:MGI Symbol;Acc:MGI:1195972]
ENSMUSG00000031922.12	1934.8	-0.827525	0.0752717	-10.9938	4.09173e-28	6.94865e-27	Cep57	protein_coding	centrosomal protein 57 [Source:MGI Symbol;Acc:MGI:1915551]
ENSMUSG00000031928.15	3702.01	-0.857797	0.0550503	-15.5821	9.63913e-55	3.30328e-53	Mre11a	protein_coding	MRE11A homolog A, double strand break repair nuclease [Source:MGI Symbol;Acc:MGI:1100512]
ENSMUSG00000031949.17	883.214	-0.505553	0.0963712	-5.2459	1.55523e-07	8.20835e-07	Adat1	protein_coding	adenosine deaminase, tRNA-specific 1 [Source:MGI Symbol;Acc:MGI:1353631]
ENSMUSG00000031969.16	1618.89	-0.273058	0.0706195	-3.8666	0.000110362	0.000413532	Acad8	protein_coding	acyl-Coenzyme A dehydrogenase family, member 8 [Source:MGI Symbol;Acc:MGI:1914198]
ENSMUSG00000031971.15	402.921	-0.899674	0.142936	-6.29424	3.08906e-10	2.07578e-09	Ccsap	protein_coding	centriole, cilia and spindle associated protein [Source:MGI Symbol;Acc:MGI:1920670]
ENSMUSG00000032040.15	2711.9	-0.176262	0.0556696	-3.16622	0.00154433	0.00479382	Dcps	protein_coding	decapping enzyme, scavenger [Source:MGI Symbol;Acc:MGI:1916555]
ENSMUSG00000032057.9	1091.2	-1.72429	0.0881021	-19.5715	2.70474e-85	1.52755e-83	4833427G06Rik	protein_coding
ENSMUSG00000032178.14	4373.17	-0.28238	0.0469469	-6.01487	1.80026e-09	1.14139e-08	Ilf3	protein_coding	interleukin enhancer binding factor 3 [Source:MGI Symbol;Acc:MGI:1339973]
ENSMUSG00000032187.16	10998.4	-0.242276	0.0349833	-6.92548	4.34512e-12	3.36801e-11	Smarca4	protein_coding	SWI/SNF related, matrix associated, actin dependent regulator of chromatin, subfamily a, member 4 [Source:MGI Symbol;Acc:MGI:88192]
ENSMUSG00000032198.9	1230.04	-0.408244	0.0817753	-4.99227	5.96742e-07	2.96798e-06	Dock6	protein_coding	dedicator of cytokinesis 6 [Source:MGI Symbol;Acc:MGI:1914789]
ENSMUSG00000032218.7	638.561	-1.99242	0.113679	-17.5267	8.96132e-69	3.85606e-67	Ccnb2	protein_coding	cyclin B2 [Source:MGI Symbol;Acc:MGI:88311]
ENSMUSG00000032254.10	1944.51	-3.42311	0.0811674	-42.1735	0	0	Kif23	protein_coding	kinesin family member 23 [Source:MGI Symbol;Acc:MGI:1919069]
ENSMUSG00000032305.15	253.185	-0.676097	0.173869	-3.88853	0.000100852	0.000379843	Fam219b	protein_coding	family with sequence similarity 219, member B [Source:MGI Symbol;Acc:MGI:1925573]
ENSMUSG00000032312.7	1397.93	-0.313681	0.0865813	-3.62296	0.000291248	0.00102238	Csk	protein_coding	c-src tyrosine kinase [Source:MGI Symbol;Acc:MGI:88537]
ENSMUSG00000032327.14	40.4847	-2.75449	0.482603	-5.70757	1.14602e-08	6.78252e-08	Stra6	protein_coding	stimulated by retinoic acid gene 6 [Source:MGI Symbol;Acc:MGI:107742]
ENSMUSG00000032334.10	4443.86	-0.351717	0.0476331	-7.38388	1.53745e-13	1.31391e-12	Loxl1	protein_coding	lysyl oxidase-like 1 [Source:MGI Symbol;Acc:MGI:106096]
ENSMUSG00000032336.17	24714.9	-0.232516	0.0327025	-7.11004	1.16007e-12	9.40827e-12	Nptn	protein_coding	neuroplastin [Source:MGI Symbol;Acc:MGI:108077]
ENSMUSG00000032400.18	1380.1	-2.89463	0.0908478	-31.8624	8.8775e-223	1.79315e-220	Zwilch	protein_coding	zwilch kinetochore protein [Source:MGI Symbol;Acc:MGI:1915264]
ENSMUSG00000032409.15	3721.34	-0.546785	0.0513615	-10.6458	1.82372e-26	2.93728e-25	Atr	protein_coding	ataxia telangiectasia and Rad3 related [Source:MGI Symbol;Acc:MGI:108028]
ENSMUSG00000032462.14	9830.42	-0.244482	0.0346529	-7.05516	1.72405e-12	1.38088e-11	Pik3cb	protein_coding	phosphatidylinositol-4,5-bisphosphate 3-kinase catalytic subunit beta [Source:MGI Symbol;Acc:MGI:1922019]
ENSMUSG00000032470.17	2189.84	-0.566916	0.060841	-9.31799	1.18567e-20	1.48157e-19	Mras	protein_coding	muscle and microspikes RAS [Source:MGI Symbol;Acc:MGI:1100856]
ENSMUSG00000032498.9	2138.15	-0.58138	0.0615241	-9.44962	3.40051e-21	4.34399e-20	Mlh1	protein_coding	mutL homolog 1 [Source:MGI Symbol;Acc:MGI:101938]
ENSMUSG00000032511.17	10362.7	-0.590671	0.0390755	-15.1161	1.26784e-51	4.10708e-50	Scn5a	protein_coding	sodium channel, voltage-gated, type V, alpha [Source:MGI Symbol;Acc:MGI:98251]
ENSMUSG00000032555.10	3217.01	-1.53508	0.0580561	-26.4413	4.59261e-154	5.05452e-152	Topbp1	protein_coding	topoisomerase (DNA) II binding protein 1 [Source:MGI Symbol;Acc:MGI:1920018]
ENSMUSG00000032586.9	419.383	-2.19937	0.14665	-14.9974	7.63452e-51	2.42735e-49	Traip	protein_coding	TRAF-interacting protein [Source:MGI Symbol;Acc:MGI:1096377]
ENSMUSG00000032615.14	1482.89	-0.314766	0.0726183	-4.33453	1.46069e-05	6.16789e-05	Nt5m	protein_coding	5',3'-nucleotidase, mitochondrial [Source:MGI Symbol;Acc:MGI:1917127]
ENSMUSG00000032641.18	322.751	-1.02079	0.149527	-6.82681	8.68205e-12	6.58111e-11	Gpr19	protein_coding	G protein-coupled receptor 19 [Source:MGI Symbol;Acc:MGI:892973]
ENSMUSG00000032666.16	4817.31	-0.982548	0.0464419	-21.1565	2.40332e-99	1.62451e-97	1700025G04Rik	protein_coding	RIKEN cDNA 1700025G04 gene [Source:MGI Symbol;Acc:MGI:1916649]
ENSMUSG00000032782.19	1178.95	-1.06641	0.0847099	-12.589	2.42698e-36	5.36279e-35	Cntrob	protein_coding	centrobin, centrosomal BRCA2 interacting protein [Source:MGI Symbol;Acc:MGI:2443290]
ENSMUSG00000032783.9	501.971	-3.61429	0.159537	-22.6548	1.25094e-113	9.94325e-112	Troap	protein_coding	trophinin associated protein [Source:MGI Symbol;Acc:MGI:1925983]
ENSMUSG00000032815.16	567.091	-3.32768	0.145671	-22.8438	1.68484e-115	1.36448e-113	Fanca	protein_coding	Fanconi anemia, complementation group A [Source:MGI Symbol;Acc:MGI:1341823]
ENSMUSG00000032841.15	213.609	-1.20046	0.194507	-6.17184	6.74982e-10	4.41477e-09	Prr5l	protein_coding	proline rich 5 like [Source:MGI Symbol;Acc:MGI:1919696]
ENSMUSG00000032849.14	3553.69	-0.565657	0.0499254	-11.3301	9.31408e-30	1.67624e-28	Abcc4	protein_coding	ATP-binding cassette, sub-family C (CFTR/MRP), member 4 [Source:MGI Symbol;Acc:MGI:2443111]
ENSMUSG00000032850.16	762.955	-1.00041	0.0986359	-10.1425	3.57896e-24	5.26539e-23	Rnft2	protein_coding	ring finger protein, transmembrane 2 [Source:MGI Symbol;Acc:MGI:2442859]
ENSMUSG00000032855.6	7261.13	-0.27124	0.0424273	-6.39307	1.62593e-10	1.11617e-09	Pkd1	protein_coding	polycystin 1, transient receptor potential channel interacting [Source:MGI Symbol;Acc:MGI:97603]
ENSMUSG00000032875.8	8108.4	-0.219345	0.0420127	-5.2209	1.78051e-07	9.33139e-07	Arhgef17	protein_coding	Rho guanine nucleotide exchange factor (GEF) 17 [Source:MGI Symbol;Acc:MGI:2673002]
ENSMUSG00000032911.6	1655.05	-0.67711	0.0750656	-9.02025	1.87662e-19	2.23283e-18	Cspg4	protein_coding	chondroitin sulfate proteoglycan 4 [Source:MGI Symbol;Acc:MGI:2153093]
ENSMUSG00000032939.14	10869.6	-0.62157	0.0361548	-17.1919	3.05293e-66	1.24208e-64	Nup93	protein_coding	nucleoporin 93 [Source:MGI Symbol;Acc:MGI:1919055]
ENSMUSG00000033031.13	1290.92	-2.82062	0.0949736	-29.699	7.90803e-194	1.20153e-191	Cip2a	protein_coding	cell proliferation regulating inhibitor of protein phosphatase 2A [Source:MGI Symbol;Acc:MGI:2146335]
ENSMUSG00000033075.17	6418.81	-0.361111	0.0414448	-8.71304	2.95825e-18	3.33488e-17	Senp1	protein_coding	SUMO1/sentrin specific peptidase 1 [Source:MGI Symbol;Acc:MGI:2445054]
ENSMUSG00000033088.19	1311.5	-0.836279	0.0829683	-10.0795	6.80695e-24	9.87065e-23	Triobp	protein_coding	TRIO and F-actin binding protein [Source:MGI Symbol;Acc:MGI:1349410]
ENSMUSG00000033216.9	6690.47	-0.508782	0.0411364	-12.3682	3.88555e-35	8.25632e-34	Eefsec	protein_coding	eukaryotic elongation factor, selenocysteine-tRNA-specific [Source:MGI Symbol;Acc:MGI:2137092]
ENSMUSG00000033222.16	981.023	-1.68781	0.0923965	-18.2671	1.5133e-74	7.07953e-73	Ttf2	protein_coding	transcription termination factor, RNA polymerase II [Source:MGI Symbol;Acc:MGI:1921294]
ENSMUSG00000033253.18	1863.63	-0.286996	0.067332	-4.26241	2.02234e-05	8.40107e-05	Szt2	protein_coding	SZT2 subunit of KICSTOR complex [Source:MGI Symbol;Acc:MGI:3033336]
ENSMUSG00000033276.18	590.752	-0.287016	0.113349	-2.53214	0.0113369	0.0289047	Stk36	protein_coding	serine/threonine kinase 36 [Source:MGI Symbol;Acc:MGI:1920831]
ENSMUSG00000033373.16	3340.69	-0.372335	0.0507107	-7.34234	2.09884e-13	1.78126e-12	Fntb	protein_coding	farnesyltransferase, CAAX box, beta [Source:MGI Symbol;Acc:MGI:1861305]
ENSMUSG00000033389.16	4186.22	-0.133027	0.047718	-2.78777	0.00530723	0.0146542	Arhgap44	protein_coding	Rho GTPase activating protein 44 [Source:MGI Symbol;Acc:MGI:2144423]
ENSMUSG00000033392.16	12127.4	-0.345322	0.0370829	-9.31218	1.25232e-20	1.56258e-19	Clasp2	protein_coding	CLIP associating protein 2 [Source:MGI Symbol;Acc:MGI:1923749]
ENSMUSG00000033444.14	22334	-0.323551	0.0287825	-11.2412	2.55769e-29	4.52711e-28	Specc1l	protein_coding	sperm antigen with calponin homology and coiled-coil domains 1-like [Source:MGI Symbol;Acc:MGI:1921642]
ENSMUSG00000033510.14	1466.41	-0.354492	0.0713183	-4.97056	6.67598e-07	3.30317e-06	Otud7a	protein_coding	OTU domain containing 7A [Source:MGI Symbol;Acc:MGI:2158505]
ENSMUSG00000033526.16	814.034	-0.600759	0.0942669	-6.37296	1.85415e-10	1.26777e-09	Ppip5k1	protein_coding	diphosphoinositol pentakisphosphate kinase 1 [Source:MGI Symbol;Acc:MGI:2443281]
ENSMUSG00000033589.4	83.8194	-1.07783	0.289095	-3.72828	0.000192789	0.000695815	Reep4	protein_coding	receptor accessory protein 4 [Source:MGI Symbol;Acc:MGI:1919799]
ENSMUSG00000033596.5	1953.98	-0.839768	0.0661974	-12.6858	7.08712e-37	1.60526e-35	Rfwd3	protein_coding	ring finger and WD repeat domain 3 [Source:MGI Symbol;Acc:MGI:2384584]
ENSMUSG00000033632.16	14452.3	-0.528546	0.0341981	-15.4554	6.93712e-54	2.3217e-52	AW554918	protein_coding	expressed sequence AW554918 [Source:MGI Symbol;Acc:MGI:2147376]
ENSMUSG00000033720.12	1180.49	-0.489149	0.0894815	-5.46648	4.59062e-08	2.55317e-07	Sfxn5	protein_coding	sideroflexin 5 [Source:MGI Symbol;Acc:MGI:2137681]
ENSMUSG00000033752.7	589.195	-1.62558	0.12253	-13.2668	3.60492e-40	9.08852e-39	Mnd1	protein_coding	meiotic nuclear divisions 1 [Source:MGI Symbol;Acc:MGI:1924165]
ENSMUSG00000033909.17	4383.1	-0.164927	0.0490417	-3.363	0.000771	0.00253007	Usp36	protein_coding	ubiquitin specific peptidase 36 [Source:MGI Symbol;Acc:MGI:1919594]
ENSMUSG00000033952.14	2407.67	-3.14402	0.0743445	-42.2899	0	0	Aspm	protein_coding	abnormal spindle microtubule assembly [Source:MGI Symbol;Acc:MGI:1334448]
ENSMUSG00000033955.13	4339.75	-0.343758	0.0494359	-6.95362	3.56036e-12	2.7836e-11	Tnks1bp1	protein_coding	tankyrase 1 binding protein 1 [Source:MGI Symbol;Acc:MGI:2446193]
ENSMUSG00000033985.17	3327.85	-0.251421	0.0502817	-5.00024	5.72596e-07	2.85367e-06	Tesk2	protein_coding	testis-specific kinase 2 [Source:MGI Symbol;Acc:MGI:2385204]
ENSMUSG00000034023.16	884.258	-3.05804	0.112453	-27.1938	7.68379e-163	8.97436e-161	Fancd2	protein_coding	Fanconi anemia, complementation group D2 [Source:MGI Symbol;Acc:MGI:2448480]
ENSMUSG00000034187.18	8657.4	-0.159928	0.0359077	-4.45386	8.43417e-06	3.66877e-05	Nsf	protein_coding	N-ethylmaleimide sensitive fusion protein [Source:MGI Symbol;Acc:MGI:104560]
ENSMUSG00000034206.15	1917.71	-3.32867	0.0814628	-40.8612	0	0	Polq	protein_coding	polymerase (DNA directed), theta [Source:MGI Symbol;Acc:MGI:2155399]
ENSMUSG00000034235.17	5419.47	-0.12602	0.0475252	-2.65165	0.00801003	0.0212425	Usp54	protein_coding	ubiquitin specific peptidase 54 [Source:MGI Symbol;Acc:MGI:1926037]
ENSMUSG00000034265.8	1002.96	-0.782933	0.0851961	-9.18977	3.93673e-20	4.80382e-19	Zdhhc14	protein_coding	zinc finger, DHHC domain containing 14 [Source:MGI Symbol;Acc:MGI:2653229]
ENSMUSG00000034303.7	1060.25	-1.51383	0.0908692	-16.6595	2.58375e-62	9.85785e-61	Ccdc15	protein_coding	coiled-coil domain containing 15 [Source:MGI Symbol;Acc:MGI:2444488]
ENSMUSG00000034311.3	4818.18	-3.31611	0.0551095	-60.1731	0	0	Kif4	protein_coding	kinesin family member 4 [Source:MGI Symbol;Acc:MGI:108389]
ENSMUSG00000034317.14	1549.5	-1.34014	0.0734635	-18.2423	2.38321e-74	1.11188e-72	Trim59	protein_coding	tripartite motif-containing 59 [Source:MGI Symbol;Acc:MGI:1914199]
ENSMUSG00000034327.17	8084.36	-0.185923	0.0393005	-4.7308	2.23637e-06	1.0397e-05	Kctd9	protein_coding	potassium channel tetramerisation domain containing 9 [Source:MGI Symbol;Acc:MGI:2145579]
ENSMUSG00000034329.16	4065.82	-3.12479	0.0620878	-50.3286	0	0	Brip1	protein_coding	BRCA1 interacting protein C-terminal helicase 1 [Source:MGI Symbol;Acc:MGI:2442836]
ENSMUSG00000034349.14	6951.38	-1.55242	0.0492375	-31.5293	3.45191e-218	6.65909e-216	Smc4	protein_coding	structural maintenance of chromosomes 4 [Source:MGI Symbol;Acc:MGI:1917349]
ENSMUSG00000034413.14	868.326	-3.37011	0.11407	-29.5444	7.76131e-192	1.16889e-189	Neurl1b	protein_coding	neuralized E3 ubiquitin protein ligase 1B [Source:MGI Symbol;Acc:MGI:3643092]
ENSMUSG00000034485.10	5114.96	-0.408175	0.0437912	-9.32094	1.15315e-20	1.44198e-19	Uaca	protein_coding	uveal autoantigen with coiled-coil domains and ankyrin repeats [Source:MGI Symbol;Acc:MGI:1919815]
ENSMUSG00000034518.14	3103.77	-0.224786	0.0537706	-4.18046	2.90915e-05	0.000118246	Hmgxb4	protein_coding	HMG box domain containing 4 [Source:MGI Symbol;Acc:MGI:1918073]
ENSMUSG00000034575.13	4026.72	-0.652432	0.0537368	-12.1413	6.38338e-34	1.31568e-32	Tent4a	protein_coding	terminal nucleotidyltransferase 4A [Source:MGI Symbol;Acc:MGI:2682295]
ENSMUSG00000034601.17	4145.78	-0.823419	0.0534221	-15.4135	1.32906e-53	4.43081e-52	2700049A03Rik	protein_coding	RIKEN cDNA 2700049A03 gene [Source:MGI Symbol;Acc:MGI:1924217]
ENSMUSG00000034675.17	1065.84	-0.451421	0.0961126	-4.69679	2.64277e-06	1.22071e-05	Dbn1	protein_coding	drebrin 1 [Source:MGI Symbol;Acc:MGI:1931838]
ENSMUSG00000034709.8	2777.04	-0.462899	0.0544015	-8.50892	1.75553e-17	1.89803e-16	Ppp1r21	protein_coding	protein phosphatase 1, regulatory subunit 21 [Source:MGI Symbol;Acc:MGI:1921075]
ENSMUSG00000034773.16	176.448	-2.91949	0.246643	-11.8369	2.51587e-32	4.97066e-31	BC030867	protein_coding
ENSMUSG00000034848.17	2054.86	-0.66058	0.0623076	-10.6019	2.9193e-26	4.64949e-25	Ttc21b	protein_coding	tetratricopeptide repeat domain 21B [Source:MGI Symbol;Acc:MGI:1920918]
ENSMUSG00000034883.9	219.689	-3.54231	0.246071	-14.3955	5.52425e-47	1.61577e-45	Lrr1	protein_coding	leucine rich repeat protein 1 [Source:MGI Symbol;Acc:MGI:1916956]
ENSMUSG00000034898.17	17787.7	-0.28806	0.0302799	-9.51324	1.84808e-21	2.39109e-20	Filip1	protein_coding	filamin A interacting protein 1 [Source:MGI Symbol;Acc:MGI:1917848]
ENSMUSG00000034902.17	848.682	-0.342724	0.0936458	-3.65979	0.000252419	0.000895041	Pip5k1c	protein_coding	phosphatidylinositol-4-phosphate 5-kinase, type 1 gamma [Source:MGI Symbol;Acc:MGI:1298224]
ENSMUSG00000034903.18	12697.9	-0.326643	0.0380112	-8.59335	8.44732e-18	9.2436e-17	Cobll1	protein_coding	Cobl-like 1 [Source:MGI Symbol;Acc:MGI:2442894]
ENSMUSG00000034906.15	1309.95	-2.79589	0.0918595	-30.4366	1.80152e-203	3.06241e-201	Ncaph	protein_coding	non-SMC condensin I complex, subunit H [Source:MGI Symbol;Acc:MGI:2444777]
ENSMUSG00000034926.3	3270.97	-0.190035	0.0521628	-3.64311	0.000269361	0.000950404	Dhcr24	protein_coding	24-dehydrocholesterol reductase [Source:MGI Symbol;Acc:MGI:1922004]
ENSMUSG00000034928.16	1229.87	-0.21237	0.0779015	-2.72613	0.00640821	0.0173839	Rnf44	protein_coding	ring finger protein 44 [Source:MGI Symbol;Acc:MGI:2145310]
ENSMUSG00000034930.16	1204.22	-0.594704	0.0832409	-7.14437	9.04076e-13	7.36341e-12	Rtkn	protein_coding	rhotekin [Source:MGI Symbol;Acc:MGI:107371]
ENSMUSG00000035024.16	4064.71	-1.84233	0.0497714	-37.0158	6.37181e-300	1.7934e-297	Ncapd3	protein_coding	non-SMC condensin II complex, subunit D3 [Source:MGI Symbol;Acc:MGI:2142989]
ENSMUSG00000035047.9	576.155	-0.480959	0.109231	-4.40312	1.06707e-05	4.58128e-05	Kri1	protein_coding	KRI1 homolog [Source:MGI Symbol;Acc:MGI:2384899]
ENSMUSG00000035126.19	452.864	-0.870437	0.126181	-6.89834	5.2615e-12	4.04907e-11	Wdr78	protein_coding
ENSMUSG00000035139.14	2356.09	-0.206519	0.0591369	-3.49222	0.00047902	0.00163019	Secisbp2	protein_coding	SECIS binding protein 2 [Source:MGI Symbol;Acc:MGI:1922670]
ENSMUSG00000035293.13	4931.84	-1.31133	0.051542	-25.442	8.65847e-143	8.74455e-141	G2e3	protein_coding	G2/M-phase specific E3 ubiquitin ligase [Source:MGI Symbol;Acc:MGI:2444298]
ENSMUSG00000035310.15	2886.59	-1.15166	0.0548731	-20.9878	8.48413e-98	5.62409e-96	Lin54	protein_coding	lin-54 DREAM MuvB core complex component [Source:MGI Symbol;Acc:MGI:2140902]
ENSMUSG00000035365.15	2008.59	-2.89175	0.0731423	-39.536	0	0	Parpbp	protein_coding	PARP1 binding protein [Source:MGI Symbol;Acc:MGI:1922567]
ENSMUSG00000035439.13	471.312	-1.36033	0.126941	-10.7162	8.54331e-27	1.39165e-25	Haus8	protein_coding	4HAUS augmin-like complex, subunit 8 [Source:MGI Symbol;Acc:MGI:1923728]
ENSMUSG00000035459.18	1340.6	-0.424841	0.082325	-5.16053	2.46249e-07	1.27306e-06	Stab2	protein_coding	stabilin 2 [Source:MGI Symbol;Acc:MGI:2178743]
ENSMUSG00000035596.14	649.188	-0.470756	0.10785	-4.3649	1.2718e-05	5.40615e-05	Mboat7	protein_coding	membrane bound O-acyltransferase domain containing 7 [Source:MGI Symbol;Acc:MGI:1924832]
ENSMUSG00000035629.19	4405.26	-0.228279	0.0466869	-4.88957	1.01059e-06	4.89443e-06	Rubcn	protein_coding	RUN domain and cysteine-rich domain containing, Beclin 1-interacting protein [Source:MGI Symbol;Acc:MGI:1915160]
ENSMUSG00000035632.16	1388.96	-0.408381	0.0773942	-5.27664	1.31577e-07	7.00264e-07	Cnot3	protein_coding	CCR4-NOT transcription complex, subunit 3 [Source:MGI Symbol;Acc:MGI:2385261]
ENSMUSG00000035671.6	3353.26	-0.34422	0.0550724	-6.25032	4.09602e-10	2.72154e-09	Zswim4	protein_coding	zinc finger SWIM-type containing 4 [Source:MGI Symbol;Acc:MGI:2443726]
ENSMUSG00000035683.13	2018.03	-3.25012	0.0764484	-42.5139	0	0	Melk	protein_coding	maternal embryonic leucine zipper kinase [Source:MGI Symbol;Acc:MGI:106924]
ENSMUSG00000035735.10	2436.62	-0.258897	0.0579519	-4.46745	7.91578e-06	3.45465e-05	Dagla	protein_coding	diacylglycerol lipase, alpha [Source:MGI Symbol;Acc:MGI:2677061]
ENSMUSG00000035778.17	3085.94	-0.697534	0.0572979	-12.1738	4.2858e-34	8.87611e-33	Ggta1	protein_coding	glycoprotein galactosyltransferase alpha 1, 3 [Source:MGI Symbol;Acc:MGI:95704]
ENSMUSG00000035842.10	847.126	-1.90572	0.105858	-18.0026	1.85811e-72	8.48454e-71	Ddx11	protein_coding	DEAD/H box helicase 11 [Source:MGI Symbol;Acc:MGI:2443590]
ENSMUSG00000035900.18	7876.59	-0.106828	0.043535	-2.45384	0.0141338	0.0351737	Gramd4	protein_coding	GRAM domain containing 4 [Source:MGI Symbol;Acc:MGI:2676308]
ENSMUSG00000035901.14	6629.07	-0.138168	0.0403418	-3.42493	0.000614959	0.00205134	Dennd5a	protein_coding	DENN domain containing 5A [Source:MGI Symbol;Acc:MGI:1201681]
ENSMUSG00000036022.15	397.321	-0.854374	0.13524	-6.31748	2.65871e-10	1.79572e-09	Fam122b	protein_coding	family with sequence similarity 122, member B [Source:MGI Symbol;Acc:MGI:1926005]
ENSMUSG00000036023.6	728.894	-0.255701	0.100819	-2.53624	0.0112048	0.0286103	Parp2	protein_coding	poly (ADP-ribose) polymerase family, member 2 [Source:MGI Symbol;Acc:MGI:1341112]
ENSMUSG00000036040.14	887.749	-1.01289	0.0935012	-10.8329	2.40537e-27	3.99399e-26	Adamtsl2	protein_coding	ADAMTS-like 2 [Source:MGI Symbol;Acc:MGI:1925044]
ENSMUSG00000036086.16	2346.75	-1.38459	0.0639434	-21.6533	5.65854e-104	4.09922e-102	Zranb3	protein_coding	zinc finger, RAN-binding domain containing 3 [Source:MGI Symbol;Acc:MGI:1918362]
ENSMUSG00000036158.12	14974.4	-0.227544	0.0315997	-7.20084	5.98443e-13	4.91611e-12	Prickle1	protein_coding	prickle planar cell polarity protein 1 [Source:MGI Symbol;Acc:MGI:1916034]
ENSMUSG00000036223.16	567.117	-3.56852	0.153272	-23.2822	6.70984e-120	5.61958e-118	Ska1	protein_coding	spindle and kinetochore associated complex subunit 1 [Source:MGI Symbol;Acc:MGI:1913718]
ENSMUSG00000036377.19	1274.04	-1.11214	0.0791242	-14.0556	7.1214e-45	1.97524e-43	C530008M17Rik	protein_coding
ENSMUSG00000036403.15	2091.68	-0.816545	0.0637892	-12.8007	1.62494e-37	3.77009e-36	Cep135	protein_coding	centrosomal protein 135 [Source:MGI Symbol;Acc:MGI:2681869]
ENSMUSG00000036438.14	5697.27	-0.557747	0.0489421	-11.396	4.37554e-30	7.97492e-29	Calm2	protein_coding	calmodulin 2 [Source:MGI Symbol;Acc:MGI:103250]
ENSMUSG00000036452.18	416.42	-0.33008	0.128598	-2.56675	0.0102656	0.0264601	Arhgap26	protein_coding	Rho GTPase activating protein 26 [Source:MGI Symbol;Acc:MGI:1918552]
ENSMUSG00000036552.19	691.456	-0.284646	0.102339	-2.78139	0.00541267	0.0149118	Ermard	protein_coding	ER membrane associated RNA degradation [Source:MGI Symbol;Acc:MGI:1917317]
ENSMUSG00000036555.14	1607.97	-0.537854	0.0707512	-7.60205	2.91481e-14	2.62562e-13	Iqce	protein_coding	IQ motif containing E [Source:MGI Symbol;Acc:MGI:1921489]
ENSMUSG00000036565.7	1145.17	-0.417266	0.0922892	-4.52129	6.14628e-06	2.70926e-05	Ttyh3	protein_coding	tweety family member 3 [Source:MGI Symbol;Acc:MGI:1925589]
ENSMUSG00000036644.15	2708.68	-0.232398	0.0588628	-3.94814	7.87619e-05	0.000301844	Tbc1d9b	protein_coding	TBC1 domain family, member 9B [Source:MGI Symbol;Acc:MGI:1924045]
ENSMUSG00000036672.5	158.671	-0.638442	0.214774	-2.97262	0.0029527	0.00863333	Cenpt	protein_coding	centromere protein T [Source:MGI Symbol;Acc:MGI:2443939]
ENSMUSG00000036678.8	471.215	-1.50557	0.129279	-11.6459	2.40733e-31	4.59239e-30	Aaas	protein_coding	achalasia, adrenocortical insufficiency, alacrimia [Source:MGI Symbol;Acc:MGI:2443767]
ENSMUSG00000036686.16	1409.79	-0.242424	0.0777573	-3.1177	0.00182266	0.00556523	Cc2d1a	protein_coding	coiled-coil and C2 domain containing 1A [Source:MGI Symbol;Acc:MGI:2384831]
ENSMUSG00000036752.4	403.319	-0.570493	0.142121	-4.01413	5.96653e-05	0.000233066	Tubb4b	protein_coding	tubulin, beta 4B class IVB [Source:MGI Symbol;Acc:MGI:1915472]
ENSMUSG00000036768.6	3530.25	-3.25538	0.0598098	-54.4289	0	0	Kif15	protein_coding	kinesin family member 15 [Source:MGI Symbol;Acc:MGI:1098258]
ENSMUSG00000036777.8	7172.92	-2.9351	0.0474804	-61.8171	0	0	Anln	protein_coding	anillin, actin binding protein [Source:MGI Symbol;Acc:MGI:1920174]
ENSMUSG00000036825.12	1790.13	-0.288428	0.0658358	-4.38102	1.18127e-05	5.04007e-05	Ssx2ip	protein_coding	synovial sarcoma, X 2 interacting protein [Source:MGI Symbol;Acc:MGI:2139150]
ENSMUSG00000036864.16	199.78	-0.892294	0.1877	-4.75384	1.9959e-06	9.31439e-06	Proser3	protein_coding	proline and serine rich 3 [Source:MGI Symbol;Acc:MGI:2681861]
ENSMUSG00000036875.15	387.87	-1.1809	0.145871	-8.09549	5.70324e-16	5.7029e-15	Dna2	protein_coding	DNA replication helicase/nuclease 2 [Source:MGI Symbol;Acc:MGI:2443732]
ENSMUSG00000036882.7	233.442	-0.68796	0.180938	-3.80219	0.000143423	0.000528306	Arhgap33	protein_coding	Rho GTPase activating protein 33 [Source:MGI Symbol;Acc:MGI:2673998]
ENSMUSG00000036918.16	4273.16	-0.527779	0.0501313	-10.5279	6.42238e-26	1.00333e-24	Ttc7	protein_coding	tetratricopeptide repeat domain 7 [Source:MGI Symbol;Acc:MGI:1920999]
ENSMUSG00000036983.7	1002.14	-0.398833	0.0886103	-4.50098	6.7642e-06	2.97095e-05	Tfb1m	protein_coding	transcription factor B1, mitochondrial [Source:MGI Symbol;Acc:MGI:2146851]
ENSMUSG00000036986.16	4521.07	-0.431902	0.0459588	-9.39758	5.58307e-21	7.07423e-20	Pml	protein_coding	promyelocytic leukemia [Source:MGI Symbol;Acc:MGI:104662]
ENSMUSG00000036995.7	1437.92	-0.232027	0.0774585	-2.9955	0.00273995	0.00805931	Asap3	protein_coding	ArfGAP with SH3 domain, ankyrin repeat and PH domain 3 [Source:MGI Symbol;Acc:MGI:2684986]
ENSMUSG00000037020.16	516.626	-1.33099	0.126896	-10.4888	9.72052e-26	1.51307e-24	Wdr62	protein_coding	WD repeat domain 62 [Source:MGI Symbol;Acc:MGI:1923696]
ENSMUSG00000037022.3	3565.91	-0.470032	0.0515275	-9.12197	7.37686e-20	8.94445e-19	Mmaa	protein_coding	methylmalonic aciduria (cobalamin deficiency) type A [Source:MGI Symbol;Acc:MGI:1923805]
ENSMUSG00000037098.18	6673.62	-0.15768	0.0407321	-3.87116	0.00010832	0.000406237	Rab11fip3	protein_coding	RAB11 family interacting protein 3 (class II) [Source:MGI Symbol;Acc:MGI:2444431]
ENSMUSG00000037103.8	524.143	-0.637032	0.121235	-5.25454	1.48397e-07	7.84912e-07	Dcaf15	protein_coding	DDB1 and CUL4 associated factor 15 [Source:MGI Symbol;Acc:MGI:2684420]
ENSMUSG00000037104.9	9753.08	-0.714397	0.0376623	-18.9685	3.10676e-80	1.5875e-78	Socs5	protein_coding	suppressor of cytokine signaling 5 [Source:MGI Symbol;Acc:MGI:2385459]
ENSMUSG00000037110.20	16558.3	-0.199288	0.0347252	-5.73901	9.52336e-09	5.67731e-08	Ralgapa2	protein_coding	Ral GTPase activating protein, alpha subunit 2 (catalytic) [Source:MGI Symbol;Acc:MGI:3036245]
ENSMUSG00000037188.7	815.256	-0.613142	0.101133	-6.06273	1.33831e-09	8.57367e-09	Grhl3	protein_coding	grainyhead like transcription factor 3 [Source:MGI Symbol;Acc:MGI:2655333]
ENSMUSG00000037257.8	4269.03	-0.277453	0.0478503	-5.79834	6.6973e-09	4.05023e-08	Aagab	protein_coding	alpha- and gamma-adaptin binding protein [Source:MGI Symbol;Acc:MGI:1914189]
ENSMUSG00000037300.19	2024.65	-0.448723	0.0617578	-7.26585	3.70693e-13	3.09403e-12	Ttc13	protein_coding	tetratricopeptide repeat domain 13 [Source:MGI Symbol;Acc:MGI:2384573]
ENSMUSG00000037313.16	734.481	-2.314	0.110006	-21.0353	3.11592e-98	2.0816e-96	Tacc3	protein_coding	transforming, acidic coiled-coil containing protein 3 [Source:MGI Symbol;Acc:MGI:1341163]
ENSMUSG00000037364.12	1229.51	-0.340564	0.0813212	-4.18789	2.81566e-05	0.000114663	Srrt	protein_coding	serrate RNA effector molecule homolog (Arabidopsis) [Source:MGI Symbol;Acc:MGI:1933527]
ENSMUSG00000037426.18	5890.04	-0.260645	0.0422127	-6.17457	6.63435e-10	4.34255e-09	Depdc5	protein_coding	DEP domain containing 5 [Source:MGI Symbol;Acc:MGI:2141101]
ENSMUSG00000037443.13	3213.44	-0.387698	0.053445	-7.25416	4.04172e-13	3.36692e-12	Cep85	protein_coding	centrosomal protein 85 [Source:MGI Symbol;Acc:MGI:1917262]
ENSMUSG00000037466.13	114.647	-2.79283	0.284943	-9.80137	1.11068e-22	1.52799e-21	Tedc1	protein_coding	tubulin epsilon and delta complex 1 [Source:MGI Symbol;Acc:MGI:2144738]
ENSMUSG00000037514.17	4027.72	-0.389204	0.0478899	-8.12707	4.39788e-16	4.43118e-15	Pank2	protein_coding	pantothenate kinase 2 [Source:MGI Symbol;Acc:MGI:1921700]
ENSMUSG00000037541.21	269.106	-2.92719	0.204694	-14.3004	2.17683e-46	6.2603e-45	Shank2	protein_coding	SH3 and multiple ankyrin repeat domains 2 [Source:MGI Symbol;Acc:MGI:2671987]
ENSMUSG00000037544.14	1287.89	-3.22825	0.09441	-34.1939	2.97519e-256	6.54885e-254	Dlgap5	protein_coding	DLG associated protein 5 [Source:MGI Symbol;Acc:MGI:2183453]
ENSMUSG00000037552.17	650.687	-0.600117	0.110006	-5.45532	4.88855e-08	2.71009e-07	Plekhg2	protein_coding	pleckstrin homology domain containing, family G (with RhoGef domain) member 2 [Source:MGI Symbol;Acc:MGI:2141874]
ENSMUSG00000037628.10	471.279	-3.67759	0.160433	-22.9229	2.74755e-116	2.23567e-114	Cdkn3	protein_coding	cyclin-dependent kinase inhibitor 3 [Source:MGI Symbol;Acc:MGI:1919641]
ENSMUSG00000037656.9	8965.56	-0.519571	0.0358987	-14.4732	1.78828e-47	5.33038e-46	Slc20a2	protein_coding	solute carrier family 20, member 2 [Source:MGI Symbol;Acc:MGI:97851]
ENSMUSG00000037679.9	2164.8	-0.616253	0.0762635	-8.08058	6.44595e-16	6.42686e-15	Inf2	protein_coding	inverted formin, FH2 and WH2 domain containing [Source:MGI Symbol;Acc:MGI:1917685]
ENSMUSG00000037692.14	22319.8	-0.311504	0.0391518	-7.95633	1.77219e-15	1.72487e-14	Ahdc1	protein_coding	AT hook, DNA binding motif, containing 1 [Source:MGI Symbol;Acc:MGI:2444218]
ENSMUSG00000037725.8	1355.67	-3.08838	0.0983404	-31.405	1.72825e-216	3.29692e-214	Ckap2	protein_coding	cytoskeleton associated protein 2 [Source:MGI Symbol;Acc:MGI:1931797]
ENSMUSG00000037750.16	12465.3	-0.0910167	0.0324236	-2.80711	0.00499875	0.0138918	Fam222b	protein_coding	family with sequence similarity 222, member B [Source:MGI Symbol;Acc:MGI:2384939]
ENSMUSG00000037784.14	3194.28	-0.721148	0.0522976	-13.7893	2.95543e-43	7.87917e-42	Dzip1l	protein_coding	DAZ interacting protein 1-like [Source:MGI Symbol;Acc:MGI:1919757]
ENSMUSG00000037833.14	897.003	-1.07772	0.0954054	-11.2962	1.36998e-29	2.45525e-28	Sh2d4b	protein_coding	SH2 domain containing 4B [Source:MGI Symbol;Acc:MGI:1925182]
ENSMUSG00000037846.18	908.624	-1.05991	0.0911873	-11.6234	3.13348e-31	5.95778e-30	Rtkn2	protein_coding	rhotekin 2 [Source:MGI Symbol;Acc:MGI:2158417]
ENSMUSG00000037890.13	1188.21	-0.229434	0.0816224	-2.81091	0.00494012	0.0137489	Wdr19	protein_coding	WD repeat domain 19 [Source:MGI Symbol;Acc:MGI:2443231]
ENSMUSG00000037991.9	370.322	-2.98251	0.170651	-17.4772	2.13603e-68	9.10011e-67	Rmi2	protein_coding	RecQ mediated genome instability 2 [Source:MGI Symbol;Acc:MGI:2685383]
ENSMUSG00000038002.9	6303.38	-0.214066	0.0418928	-5.10985	3.22407e-07	1.64695e-06	Cramp1l	protein_coding
ENSMUSG00000038022.11	3227.9	-0.20645	0.0564162	-3.6594	0.000252805	0.000896224	Mindy4	protein_coding	MINDY lysine 48 deubiquitinase 4 [Source:MGI Symbol;Acc:MGI:3583959]
ENSMUSG00000038042.11	1848.91	-0.3094	0.0678157	-4.56237	5.05803e-06	2.26032e-05	Ptpdc1	protein_coding	protein tyrosine phosphatase domain containing 1 [Source:MGI Symbol;Acc:MGI:2145430]
ENSMUSG00000038047.18	1908	-1.37569	0.0716785	-19.1925	4.27933e-82	2.28173e-80	Haus6	protein_coding	HAUS augmin-like complex, subunit 6 [Source:MGI Symbol;Acc:MGI:1923389]
ENSMUSG00000038070.15	8859.79	-0.846854	0.038532	-21.9779	4.68273e-107	3.45055e-105	Cntln	protein_coding	centlein, centrosomal protein [Source:MGI Symbol;Acc:MGI:2443104]
ENSMUSG00000038126.17	2434.76	-0.755795	0.0591588	-12.7757	2.24142e-37	5.16549e-36	Mphosph9	protein_coding	M-phase phosphoprotein 9 [Source:MGI Symbol;Acc:MGI:2443138]
ENSMUSG00000038146.8	3772.32	-0.464567	0.0498982	-9.31029	1.27485e-20	1.58953e-19	Notch3	protein_coding	notch 3 [Source:MGI Symbol;Acc:MGI:99460]
ENSMUSG00000038241.16	1839.67	-1.06559	0.0734815	-14.5015	1.185e-47	3.54447e-46	Cep250	protein_coding	centrosomal protein 250 [Source:MGI Symbol;Acc:MGI:108084]
ENSMUSG00000038252.13	966.364	-2.50148	0.0980726	-25.5064	1.67188e-143	1.6985e-141	Ncapd2	protein_coding	non-SMC condensin I complex, subunit D2 [Source:MGI Symbol;Acc:MGI:1915548]
ENSMUSG00000038260.10	1471.53	-0.178068	0.0735964	-2.41952	0.015541	0.0382323	Trpm4	protein_coding	transient receptor potential cation channel, subfamily M, member 4 [Source:MGI Symbol;Acc:MGI:1915917]
ENSMUSG00000038379.15	1859	-3.28515	0.0811588	-40.4781	0	0	Ttk	protein_coding	Ttk protein kinase [Source:MGI Symbol;Acc:MGI:1194921]
ENSMUSG00000038383.16	3807.27	-0.349484	0.0482231	-7.24722	4.25417e-13	3.53704e-12	Pigu	protein_coding	phosphatidylinositol glycan anchor biosynthesis, class U [Source:MGI Symbol;Acc:MGI:3039607]
ENSMUSG00000038417.4	5780.07	-0.26313	0.0426464	-6.17004	6.82718e-10	4.46367e-09	Fig4	protein_coding	FIG4 phosphoinositide 5-phosphatase [Source:MGI Symbol;Acc:MGI:2143585]
ENSMUSG00000038482.11	4769.85	-0.799092	0.0471224	-16.9578	1.68583e-64	6.66915e-63	Tfdp1	protein_coding	transcription factor Dp 1 [Source:MGI Symbol;Acc:MGI:101934]
ENSMUSG00000038495.14	15349.6	-0.232824	0.034501	-6.74833	1.49556e-11	1.11349e-10	Otud7b	protein_coding	OTU domain containing 7B [Source:MGI Symbol;Acc:MGI:2654703]
ENSMUSG00000038534.18	337.546	-0.414236	0.14291	-2.89858	0.00374856	0.0107194	Osbpl7	protein_coding	oxysterol binding protein-like 7 [Source:MGI Symbol;Acc:MGI:1918490]
ENSMUSG00000038564.11	1063.88	-0.417441	0.0851151	-4.90444	9.36957e-07	4.55067e-06	Ift172	protein_coding	intraflagellar transport 172 [Source:MGI Symbol;Acc:MGI:2682064]
ENSMUSG00000038644.14	185.766	-1.78416	0.209687	-8.50866	1.75961e-17	1.90004e-16	Pold1	protein_coding	polymerase (DNA directed), delta 1, catalytic subunit [Source:MGI Symbol;Acc:MGI:97741]
ENSMUSG00000038685.18	1504.31	-1.1042	0.0749052	-14.7413	3.49983e-49	1.07301e-47	Rtel1	protein_coding	regulator of telomere elongation helicase 1 [Source:MGI Symbol;Acc:MGI:2139369]
ENSMUSG00000038718.15	16071.8	-0.497158	0.0384651	-12.9249	3.25661e-38	7.74415e-37	Pbx3	protein_coding	pre B cell leukemia homeobox 3 [Source:MGI Symbol;Acc:MGI:97496]
ENSMUSG00000038732.15	3326.69	-0.659187	0.0526946	-12.5096	6.61708e-36	1.4454e-34	Mboat1	protein_coding	membrane bound O-acyltransferase domain containing 1 [Source:MGI Symbol;Acc:MGI:2387184]
ENSMUSG00000038759.15	4960.89	-0.578149	0.047407	-12.1954	3.2873e-34	6.84948e-33	Nup205	protein_coding	nucleoporin 205 [Source:MGI Symbol;Acc:MGI:2141625]
ENSMUSG00000038766.16	2735.27	-0.503782	0.0547829	-9.19596	3.71657e-20	4.54162e-19	Gabpb2	protein_coding	GA repeat binding protein, beta 2 [Source:MGI Symbol;Acc:MGI:95612]
ENSMUSG00000038776.13	3252.21	-1.34763	0.0545424	-24.708	8.78074e-135	8.56571e-133	Ephx1	protein_coding	epoxide hydrolase 1, microsomal [Source:MGI Symbol;Acc:MGI:95405]
ENSMUSG00000038816.14	2006.56	-0.605163	0.0625517	-9.6746	3.86584e-22	5.16921e-21	Ctnnal1	protein_coding	catenin (cadherin associated protein), alpha-like 1 [Source:MGI Symbol;Acc:MGI:1859649]
ENSMUSG00000038831.16	6384.57	-0.19479	0.0442337	-4.40365	1.06446e-05	4.57348e-05	Ralgps1	protein_coding	Ral GEF with PH domain and SH3 binding motif 1 [Source:MGI Symbol;Acc:MGI:1922008]
ENSMUSG00000038860.15	3560.51	-0.182702	0.051965	-3.51587	0.000438317	0.00149996	Garnl3	protein_coding	GTPase activating RANGAP domain-like 3 [Source:MGI Symbol;Acc:MGI:2139309]
ENSMUSG00000038872.10	38869.8	-0.130228	0.0322999	-4.03184	5.53428e-05	0.000217035	Zfhx3	protein_coding	zinc finger homeobox 3 [Source:MGI Symbol;Acc:MGI:99948]
ENSMUSG00000038943.16	2302.63	-3.00861	0.0711248	-42.3004	0	0	Prc1	protein_coding	protein regulator of cytokinesis 1 [Source:MGI Symbol;Acc:MGI:1858961]
ENSMUSG00000038970.7	4298.77	-0.115285	0.0468352	-2.46149	0.013836	0.0345075	Lmtk2	protein_coding	lemur tyrosine kinase 2 [Source:MGI Symbol;Acc:MGI:3036247]
ENSMUSG00000038976.12	1535.97	-0.402567	0.0762188	-5.28173	1.27973e-07	6.81716e-07	Ppp1r9b	protein_coding	protein phosphatase 1, regulatory subunit 9B [Source:MGI Symbol;Acc:MGI:2387581]
ENSMUSG00000039031.16	12233.2	-0.0939433	0.0351819	-2.67022	0.00758018	0.0202172	Arhgap18	protein_coding	Rho GTPase activating protein 18 [Source:MGI Symbol;Acc:MGI:1921160]
ENSMUSG00000039043.5	311.372	-1.33335	0.156157	-8.53852	1.35953e-17	1.47639e-16	Arpin	protein_coding	actin-related protein 2/3 complex inhibitor [Source:MGI Symbol;Acc:MGI:1917670]
ENSMUSG00000039055.4	143.641	-2.84305	0.257622	-11.0357	2.56917e-28	4.39344e-27	Eme1	protein_coding	essential meiotic structure-specific endonuclease 1 [Source:MGI Symbol;Acc:MGI:3576783]
ENSMUSG00000039065.11	1763.56	-0.433276	0.0678089	-6.38967	1.66247e-10	1.14035e-09	Atpsckmt	protein_coding	ATP synthase C subunit lysine N-methyltransferase [Source:MGI Symbol;Acc:MGI:1915323]
ENSMUSG00000039117.16	4907.28	-0.266581	0.0484171	-5.50593	3.67226e-08	2.05975e-07	Taf4	protein_coding	TATA-box binding protein associated factor 4 [Source:MGI Symbol;Acc:MGI:2152346]
ENSMUSG00000039145.16	2387.43	-0.561909	0.0601357	-9.34401	9.27532e-21	1.16494e-19	Camk1d	protein_coding	calcium/calmodulin-dependent protein kinase ID [Source:MGI Symbol;Acc:MGI:2442190]
ENSMUSG00000039148.5	611.01	-0.330469	0.114073	-2.89699	0.00376761	0.0107666	Sart1	protein_coding	squamous cell carcinoma antigen recognized by T cells 1 [Source:MGI Symbol;Acc:MGI:1309453]
ENSMUSG00000039166.16	3184.01	-0.264152	0.0514382	-5.13532	2.81659e-07	1.44654e-06	Akap7	protein_coding	A kinase (PRKA) anchor protein 7 [Source:MGI Symbol;Acc:MGI:1859150]
ENSMUSG00000039187.16	618.993	-3.27549	0.145721	-22.4778	6.84855e-112	5.36908e-110	Fanci	protein_coding	Fanconi anemia, complementation group I [Source:MGI Symbol;Acc:MGI:2384790]
ENSMUSG00000039231.18	792.554	-1.48553	0.111639	-13.3066	2.12031e-40	5.40113e-39	Suv39h1	protein_coding	suppressor of variegation 3-9 1 [Source:MGI Symbol;Acc:MGI:1099440]
ENSMUSG00000039244.10	605.489	-0.523346	0.111549	-4.69163	2.71039e-06	1.2506e-05	E130309D02Rik	protein_coding
ENSMUSG00000039254.16	616.114	-0.771113	0.109298	-7.05513	1.7244e-12	1.38088e-11	Pomt1	protein_coding	protein-O-mannosyltransferase 1 [Source:MGI Symbol;Acc:MGI:2138994]
ENSMUSG00000039298.16	15117.4	-0.756889	0.0322621	-23.4606	1.03032e-121	8.9341e-120	Cdk5rap2	protein_coding	CDK5 regulatory subunit associated protein 2 [Source:MGI Symbol;Acc:MGI:2384875]
ENSMUSG00000039395.8	686.526	-0.309489	0.10694	-2.89403	0.00380327	0.0108632	Mreg	protein_coding	melanoregulin [Source:MGI Symbol;Acc:MGI:2151839]
ENSMUSG00000039396.11	2691.32	-3.58021	0.0728828	-49.1229	0	0	Neil3	protein_coding	nei like 3 (E. coli) [Source:MGI Symbol;Acc:MGI:2384588]
ENSMUSG00000039457.4	120.268	-0.763074	0.237722	-3.20995	0.00132759	0.00417309	Ppl	protein_coding	periplakin [Source:MGI Symbol;Acc:MGI:1194898]
ENSMUSG00000039458.15	7685.43	-0.435655	0.0390419	-11.1586	6.49804e-29	1.13494e-27	Mtmr12	protein_coding	myotubularin related protein 12 [Source:MGI Symbol;Acc:MGI:2443034]
ENSMUSG00000039463.14	5439.26	-0.261874	0.043763	-5.98392	2.17834e-09	1.36646e-08	Slc9a8	protein_coding	solute carrier family 9 (sodium/hydrogen exchanger), member 8 [Source:MGI Symbol;Acc:MGI:1924281]
ENSMUSG00000039476.13	4102.66	-0.350458	0.0546492	-6.41285	1.4282e-10	9.85163e-10	Prrx2	protein_coding	paired related homeobox 2 [Source:MGI Symbol;Acc:MGI:98218]
ENSMUSG00000039477.16	16426.3	-0.446925	0.0359577	-12.4292	1.81467e-35	3.89939e-34	Tnrc18	protein_coding	trinucleotide repeat containing 18 [Source:MGI Symbol;Acc:MGI:3648294]
ENSMUSG00000039501.14	2453.36	-0.422804	0.0585984	-7.21529	5.38209e-13	4.44594e-12	Znfx1	protein_coding	zinc finger, NFX1-type containing 1 [Source:MGI Symbol;Acc:MGI:2138982]
ENSMUSG00000039509.8	1778.93	-0.411306	0.0684158	-6.01186	1.8341e-09	1.16198e-08	Nup133	protein_coding	nucleoporin 133 [Source:MGI Symbol;Acc:MGI:2442620]
ENSMUSG00000039515.11	3351.34	-0.340449	0.0532385	-6.39478	1.60776e-10	1.10414e-09	Ptpa	protein_coding	protein phosphatase 2 protein activator [Source:MGI Symbol;Acc:MGI:1346006]
ENSMUSG00000039577.17	628.701	-1.04879	0.108689	-9.64951	4.93924e-22	6.56361e-21	Nphp4	protein_coding	nephronophthisis 4 (juvenile) homolog (human) [Source:MGI Symbol;Acc:MGI:2384210]
ENSMUSG00000039738.16	1344.35	-0.653696	0.0797032	-8.20163	2.37149e-16	2.43081e-15	Slx4	protein_coding	SLX4 structure-specific endonuclease subunit homolog (S. cerevisiae) [Source:MGI Symbol;Acc:MGI:106299]
ENSMUSG00000039741.15	2471.41	-1.14192	0.0660065	-17.3001	4.69538e-67	1.97103e-65	Bahcc1	protein_coding	BAH domain and coiled-coil containing 1 [Source:MGI Symbol;Acc:MGI:2679272]
ENSMUSG00000039748.11	1055.28	-2.9252	0.102421	-28.5604	2.08557e-179	2.79744e-177	Exo1	protein_coding	exonuclease 1 [Source:MGI Symbol;Acc:MGI:1349427]
ENSMUSG00000039765.15	2179.95	-0.665558	0.065989	-10.0859	6.37853e-24	9.28077e-23	Cc2d2a	protein_coding	coiled-coil and C2 domain containing 2A [Source:MGI Symbol;Acc:MGI:1924487]
ENSMUSG00000039801.7	8036.23	-0.416393	0.0383102	-10.869	1.61996e-27	2.7003e-26	Cplane1	protein_coding	ciliogenesis and planar polarity effector 1 [Source:MGI Symbol;Acc:MGI:1920942]
ENSMUSG00000039813.14	376.18	-1.23129	0.144965	-8.49371	2.00147e-17	2.15444e-16	Tbc1d2	protein_coding	TBC1 domain family, member 2 [Source:MGI Symbol;Acc:MGI:2652885]
ENSMUSG00000039814.15	103.329	-4.06642	0.381612	-10.6559	1.63643e-26	2.64805e-25	Xkr5	protein_coding	X-linked Kx blood group related 5 [Source:MGI Symbol;Acc:MGI:2442327]
ENSMUSG00000039842.15	14948	-0.597767	0.0317604	-18.8211	5.06875e-79	2.52981e-77	Mcph1	protein_coding	microcephaly, primary autosomal recessive 1 [Source:MGI Symbol;Acc:MGI:2443308]
ENSMUSG00000039887.11	3388.1	-0.736098	0.0527086	-13.9654	2.53376e-44	6.89416e-43	Alg14	protein_coding	asparagine-linked glycosylation 14 [Source:MGI Symbol;Acc:MGI:1914039]
ENSMUSG00000039901.10	9107.91	-0.0865511	0.0374328	-2.31217	0.0207683	0.0492813	Armh3	protein_coding	armadillo-like helical domain containing 3 [Source:MGI Symbol;Acc:MGI:1918867]
ENSMUSG00000039917.10	634.508	-0.712848	0.112674	-6.32666	2.50519e-10	1.69471e-09	Rhbdd2	protein_coding	rhomboid domain containing 2 [Source:MGI Symbol;Acc:MGI:1915612]
ENSMUSG00000039934.12	5605.66	-0.211437	0.0463178	-4.56492	4.99683e-06	2.23471e-05	Gsap	protein_coding	gamma-secretase activating protein [Source:MGI Symbol;Acc:MGI:2442259]
ENSMUSG00000040084.9	1794.21	-3.14066	0.083378	-37.6678	0	0	Bub1b	protein_coding	BUB1B, mitotic checkpoint serine/threonine kinase [Source:MGI Symbol;Acc:MGI:1333889]
ENSMUSG00000040189.18	462.892	-1.20039	0.130508	-9.1978	3.65342e-20	4.47081e-19	Ccdc114	protein_coding
ENSMUSG00000040195.11	721.503	-1.19984	0.101395	-11.8333	2.62592e-32	5.17616e-31	Nemp1	protein_coding	nuclear envelope integral membrane protein 1 [Source:MGI Symbol;Acc:MGI:2446113]
ENSMUSG00000040282.13	11101.7	-0.432579	0.0373204	-11.591	4.5793e-31	8.67792e-30	BC052040	protein_coding
ENSMUSG00000040312.14	295.344	-1.13997	0.161239	-7.07005	1.54877e-12	1.24605e-11	Cchcr1	protein_coding	coiled-coil alpha-helical rod protein 1 [Source:MGI Symbol;Acc:MGI:2385321]
ENSMUSG00000040424.15	107.837	-1.13459	0.257154	-4.41208	1.02383e-05	4.40555e-05	Hipk4	protein_coding	homeodomain interacting protein kinase 4 [Source:MGI Symbol;Acc:MGI:2685008]
ENSMUSG00000040430.18	2393.37	-0.849096	0.0584773	-14.5201	9.03846e-48	2.70823e-46	Pitpnc1	protein_coding	phosphatidylinositol transfer protein, cytoplasmic 1 [Source:MGI Symbol;Acc:MGI:1919045]
ENSMUSG00000040488.17	428.243	-0.32966	0.138912	-2.37316	0.0176366	0.0427084	Ltbp4	protein_coding	latent transforming growth factor beta binding protein 4 [Source:MGI Symbol;Acc:MGI:1321395]
ENSMUSG00000040548.16	4794.95	-0.141935	0.0438084	-3.23989	0.00119574	0.00379127	Tex2	protein_coding	testis expressed gene 2 [Source:MGI Symbol;Acc:MGI:102465]
ENSMUSG00000040549.16	12999.7	-0.812801	0.0379014	-21.4451	5.06848e-102	3.56643e-100	Ckap5	protein_coding	cytoskeleton associated protein 5 [Source:MGI Symbol;Acc:MGI:1923036]
ENSMUSG00000040612.13	1003.64	-0.300417	0.0943563	-3.18385	0.00145328	0.00453415	Ildr2	protein_coding	immunoglobulin-like domain containing receptor 2 [Source:MGI Symbol;Acc:MGI:1196370]
ENSMUSG00000040675.17	9449.81	-0.421235	0.0357623	-11.7787	5.02391e-32	9.80176e-31	Mthfd1l	protein_coding	methylenetetrahydrofolate dehydrogenase (NADP+ dependent) 1-like [Source:MGI Symbol;Acc:MGI:1924836]
ENSMUSG00000040721.9	578.535	-0.371884	0.114412	-3.25038	0.00115252	0.00365964	Zfhx2	protein_coding	zinc finger homeobox 2 [Source:MGI Symbol;Acc:MGI:2686934]
ENSMUSG00000040725.13	5949.88	-0.206071	0.0416714	-4.94514	7.60888e-07	3.7421e-06	Hnrnpul1	protein_coding	heterogeneous nuclear ribonucleoprotein U-like 1 [Source:MGI Symbol;Acc:MGI:2443517]
ENSMUSG00000040734.14	988.944	-0.236559	0.0883878	-2.67637	0.00744241	0.0198816	Ppp1r13l	protein_coding	protein phosphatase 1, regulatory subunit 13 like [Source:MGI Symbol;Acc:MGI:3525053]
ENSMUSG00000040818.10	7243.7	-0.120952	0.0385354	-3.13871	0.00169692	0.00522122	Dennd6a	protein_coding	DENN domain containing 6A [Source:MGI Symbol;Acc:MGI:2442980]
ENSMUSG00000040836.15	954.91	-0.926187	0.0892738	-10.3747	3.23293e-25	4.93826e-24	Gpr161	protein_coding	G protein-coupled receptor 161 [Source:MGI Symbol;Acc:MGI:2685054]
ENSMUSG00000040852.6	13942.9	-0.285679	0.0312967	-9.12811	6.97084e-20	8.4641e-19	Plekhh2	protein_coding	pleckstrin homology domain containing, family H (with MyTH4 domain) member 2 [Source:MGI Symbol;Acc:MGI:2146813]
ENSMUSG00000040860.16	392.487	-0.540621	0.141977	-3.8078	0.000140206	0.000517233	Crocc	protein_coding	ciliary rootlet coiled-coil, rootletin [Source:MGI Symbol;Acc:MGI:3529431]
ENSMUSG00000040918.12	748.002	-0.631696	0.100918	-6.25947	3.86296e-10	2.57466e-09	Slc19a2	protein_coding	solute carrier family 19 (thiamine transporter), member 2 [Source:MGI Symbol;Acc:MGI:1928761]
ENSMUSG00000040936.15	1405.69	-1.80218	0.0800185	-22.522	2.52696e-112	1.99015e-110	Ulk4	protein_coding	unc-51-like kinase 4 [Source:MGI Symbol;Acc:MGI:1921622]
ENSMUSG00000041064.13	167.18	-3.15357	0.252416	-12.4935	8.09886e-36	1.76235e-34	Pif1	protein_coding	PIF1 5'-to-3' DNA helicase [Source:MGI Symbol;Acc:MGI:2143057]
ENSMUSG00000041126.16	2046.15	-0.486008	0.0615157	-7.90054	2.77688e-15	2.67544e-14	H2afv	protein_coding
ENSMUSG00000041133.11	4227.38	-0.552808	0.049562	-11.1539	6.8553e-29	1.19612e-27	Smc1a	protein_coding	structural maintenance of chromosomes 1A [Source:MGI Symbol;Acc:MGI:1344345]
ENSMUSG00000041143.16	626.264	-0.790786	0.10743	-7.36094	1.82619e-13	1.55217e-12	Tmco4	protein_coding	transmembrane and coiled-coil domains 4 [Source:MGI Symbol;Acc:MGI:1924306]
ENSMUSG00000041147.10	1304.44	-2.00784	0.0873959	-22.974	8.47607e-117	6.92979e-115	Brca2	protein_coding	breast cancer 2, early onset [Source:MGI Symbol;Acc:MGI:109337]
ENSMUSG00000041187.16	560.475	-0.561332	0.121083	-4.63594	3.55321e-06	1.61474e-05	Prkd2	protein_coding	protein kinase D2 [Source:MGI Symbol;Acc:MGI:2141917]
ENSMUSG00000041203.9	1275.97	-0.399429	0.0853566	-4.67954	2.87525e-06	1.32205e-05	Trir	protein_coding	telomerase RNA component interacting RNase [Source:MGI Symbol;Acc:MGI:1922833]
ENSMUSG00000041219.14	1602.88	-2.90712	0.0837981	-34.6919	1.04352e-263	2.4211e-261	Arhgap11a	protein_coding	Rho GTPase activating protein 11A [Source:MGI Symbol;Acc:MGI:2444300]
ENSMUSG00000041346.11	754.667	-0.769176	0.101974	-7.54286	4.59757e-14	4.0857e-13	Wrap53	protein_coding	WD repeat containing, antisense to Trp53 [Source:MGI Symbol;Acc:MGI:2384933]
ENSMUSG00000041372.10	518.441	-0.55842	0.129832	-4.30111	1.69947e-05	7.11838e-05	B4galnt3	protein_coding	beta-1,4-N-acetyl-galactosaminyl transferase 3 [Source:MGI Symbol;Acc:MGI:3041155]
ENSMUSG00000041406.14	1445.8	-2.06783	0.0860319	-24.0356	1.17947e-127	1.06581e-125	BC055324	protein_coding	cDNA sequence BC055324 [Source:MGI Symbol;Acc:MGI:3590554]
ENSMUSG00000041431.16	756.433	-3.03816	0.117915	-25.7657	2.14978e-146	2.25058e-144	Ccnb1	protein_coding	cyclin B1 [Source:MGI Symbol;Acc:MGI:88302]
ENSMUSG00000041491.8	1218.23	-0.77286	0.079846	-9.67939	3.68921e-22	4.94072e-21	Cep78	protein_coding	centrosomal protein 78 [Source:MGI Symbol;Acc:MGI:1924386]
ENSMUSG00000041498.13	2063.23	-3.56288	0.0782999	-45.503	0	0	Kif14	protein_coding	kinesin family member 14 [Source:MGI Symbol;Acc:MGI:1098226]
ENSMUSG00000041598.7	1460.91	-0.463145	0.0801935	-5.77535	7.67936e-09	4.62134e-08	Cdc42ep4	protein_coding	CDC42 effector protein (Rho GTPase binding) 4 [Source:MGI Symbol;Acc:MGI:1929760]
ENSMUSG00000041607.17	156.169	-0.817479	0.210008	-3.8926	9.91754e-05	0.000374065	Mbp	protein_coding	myelin basic protein [Source:MGI Symbol;Acc:MGI:96925]
ENSMUSG00000041718.16	1278.55	-0.910432	0.0798558	-11.401	4.13543e-30	7.55333e-29	Alg13	protein_coding	asparagine-linked glycosylation 13 [Source:MGI Symbol;Acc:MGI:1914824]
ENSMUSG00000041736.7	1423.94	-0.384394	0.0750685	-5.12057	3.04608e-07	1.55928e-06	Tspo	protein_coding	translocator protein [Source:MGI Symbol;Acc:MGI:88222]
ENSMUSG00000041757.17	1289.41	-0.39537	0.0796609	-4.96317	6.93531e-07	3.42457e-06	Plekha6	protein_coding	pleckstrin homology domain containing, family A member 6 [Source:MGI Symbol;Acc:MGI:2388662]
ENSMUSG00000041879.13	6410.36	-0.185983	0.0395208	-4.70595	2.52681e-06	1.16935e-05	Ipo9	protein_coding	importin 9 [Source:MGI Symbol;Acc:MGI:1918944]
ENSMUSG00000041890.17	3595.66	-0.242356	0.0516991	-4.68781	2.76139e-06	1.27242e-05	Git2	protein_coding	GIT ArfGAP 2 [Source:MGI Symbol;Acc:MGI:1347053]
ENSMUSG00000041912.12	373.516	-1.38997	0.14359	-9.68014	3.66222e-22	4.90841e-21	Tdrkh	protein_coding	tudor and KH domain containing protein [Source:MGI Symbol;Acc:MGI:1919884]
ENSMUSG00000041939.14	550.663	-0.569825	0.115709	-4.92464	8.45142e-07	4.12575e-06	Mvk	protein_coding	mevalonate kinase [Source:MGI Symbol;Acc:MGI:107624]
ENSMUSG00000041949.6	4769.59	-0.190882	0.0460119	-4.14853	3.34613e-05	0.00013489	Tango6	protein_coding	transport and golgi organization 6 [Source:MGI Symbol;Acc:MGI:2142786]
ENSMUSG00000042029.7	3214.66	-2.533	0.0592622	-42.7422	0	0	Ncapg2	protein_coding	non-SMC condensin II complex, subunit G2 [Source:MGI Symbol;Acc:MGI:1923294]
ENSMUSG00000042046.15	5620.13	-0.175345	0.0426984	-4.10659	4.01543e-05	0.000160142	Dstyk	protein_coding	dual serine/threonine and tyrosine protein kinase [Source:MGI Symbol;Acc:MGI:1925064]
ENSMUSG00000042066.16	2288.19	-0.491456	0.0615189	-7.9887	1.36364e-15	1.33403e-14	Tmcc2	protein_coding	transmembrane and coiled-coil domains 2 [Source:MGI Symbol;Acc:MGI:1916125]
ENSMUSG00000042156.16	2412.82	-0.496361	0.0581099	-8.54176	1.32196e-17	1.43741e-16	Dzip1	protein_coding	DAZ interacting protein 1 [Source:MGI Symbol;Acc:MGI:1914311]
ENSMUSG00000042182.16	818.355	-0.96996	0.0983586	-9.86146	6.11526e-23	8.52215e-22	Bend6	protein_coding	BEN domain containing 6 [Source:MGI Symbol;Acc:MGI:2444572]
ENSMUSG00000042208.15	3912.42	-0.520587	0.0539138	-9.65592	4.63984e-22	6.1753e-21	0610010F05Rik	protein_coding
ENSMUSG00000042320.17	516.159	-0.84432	0.12356	-6.8333	8.29858e-12	6.30156e-11	Prox2	protein_coding	prospero homeobox 2 [Source:MGI Symbol;Acc:MGI:1920672]
ENSMUSG00000042350.13	4244.75	-0.123345	0.046628	-2.64531	0.00816169	0.0215847	Arel1	protein_coding	apoptosis resistant E3 ubiquitin protein ligase 1 [Source:MGI Symbol;Acc:MGI:1915747]
ENSMUSG00000042359.18	452	-0.984026	0.134281	-7.32812	2.33397e-13	1.97302e-12	Osbpl6	protein_coding	oxysterol binding protein-like 6 [Source:MGI Symbol;Acc:MGI:2139014]
ENSMUSG00000042389.13	1687.18	-0.198421	0.0722185	-2.74751	0.00600494	0.0164065	Tsen2	protein_coding	tRNA splicing endonuclease subunit 2 [Source:MGI Symbol;Acc:MGI:2141599]
ENSMUSG00000042439.13	4020.69	-0.332503	0.0505363	-6.57949	4.72054e-11	3.38401e-10	Zfp532	protein_coding	zinc finger protein 532 [Source:MGI Symbol;Acc:MGI:3036282]
ENSMUSG00000042489.15	1431.8	-3.3724	0.0979272	-34.4378	6.84985e-260	1.52734e-257	Clspn	protein_coding	claspin [Source:MGI Symbol;Acc:MGI:2445153]
ENSMUSG00000042496.18	4231.01	-0.394253	0.0456575	-8.63501	5.87203e-18	6.50851e-17	Prdm10	protein_coding	PR domain containing 10 [Source:MGI Symbol;Acc:MGI:2682952]
ENSMUSG00000042524.14	1914.71	-0.328679	0.0673589	-4.87952	1.06343e-06	5.13445e-06	Sun2	protein_coding	Sad1 and UNC84 domain containing 2 [Source:MGI Symbol;Acc:MGI:2443011]
ENSMUSG00000042529.14	1639.14	-0.188468	0.0676364	-2.78648	0.00532838	0.0147055	Kcnj12	protein_coding	potassium inwardly-rectifying channel, subfamily J, member 12 [Source:MGI Symbol;Acc:MGI:108495]
ENSMUSG00000042548.14	14853	-0.131054	0.0321011	-4.08253	4.45482e-05	0.000176966	Asxl1	protein_coding	ASXL transcriptional regulator 1 [Source:MGI Symbol;Acc:MGI:2684063]
ENSMUSG00000042569.13	988.58	-0.446682	0.086219	-5.18078	2.20955e-07	1.14887e-06	Dhrs7b	protein_coding	dehydrogenase/reductase (SDR family) member 7B [Source:MGI Symbol;Acc:MGI:2384931]
ENSMUSG00000042594.16	2190.3	-0.253202	0.0659279	-3.8406	0.000122736	0.000456016	Sh2b3	protein_coding	SH2B adaptor protein 3 [Source:MGI Symbol;Acc:MGI:893598]
ENSMUSG00000042606.9	98.2205	-1.47056	0.269952	-5.44751	5.10806e-08	2.82722e-07	Hirip3	protein_coding	HIRA interacting protein 3 [Source:MGI Symbol;Acc:MGI:2142364]
ENSMUSG00000042616.8	318.778	-0.799625	0.148885	-5.37074	7.84123e-08	4.25225e-07	Oscp1	protein_coding	organic solute carrier partner 1 [Source:MGI Symbol;Acc:MGI:1916308]
ENSMUSG00000042694.17	2140.06	-0.355307	0.0658571	-5.39512	6.84761e-08	3.7394e-07	Stn1	protein_coding	STN1, CST complex subunit [Source:MGI Symbol;Acc:MGI:1915581]
ENSMUSG00000042700.16	37117	-0.202075	0.026906	-7.51039	5.89511e-14	5.1851e-13	Sipa1l1	protein_coding	signal-induced proliferation-associated 1 like 1 [Source:MGI Symbol;Acc:MGI:2443679]
ENSMUSG00000042744.16	8523.2	-0.0962282	0.039558	-2.43258	0.0149916	0.0370667	Hectd4	protein_coding	HECT domain E3 ubiquitin protein ligase 4 [Source:MGI Symbol;Acc:MGI:3647820]
ENSMUSG00000042787.15	720.645	-0.866442	0.100948	-8.58304	9.23972e-18	1.00914e-16	Exog	protein_coding	endo/exonuclease (5'-3'), endonuclease G-like [Source:MGI Symbol;Acc:MGI:2143333]
ENSMUSG00000042793.13	995.15	-2.78303	0.105396	-26.4056	1.18198e-153	1.29258e-151	Lgr6	protein_coding	leucine-rich repeat-containing G protein-coupled receptor 6 [Source:MGI Symbol;Acc:MGI:2441805]
ENSMUSG00000042851.17	2492.84	-0.210369	0.0604684	-3.47899	0.000503307	0.00170507	Zc3h6	protein_coding	zinc finger CCCH type containing 6 [Source:MGI Symbol;Acc:MGI:1926001]
ENSMUSG00000043065.12	1206.61	-0.511984	0.0933834	-5.4826	4.19122e-08	2.33785e-07	Spice1	protein_coding	spindle and centriole associated protein 1 [Source:MGI Symbol;Acc:MGI:1196252]
ENSMUSG00000043079.17	10132.3	-0.55931	0.0360702	-15.5061	3.15269e-54	1.06762e-52	Synpo	protein_coding	synaptopodin [Source:MGI Symbol;Acc:MGI:1099446]
ENSMUSG00000043262.16	1425.35	-0.676322	0.0747721	-9.04512	1.49507e-19	1.79126e-18	Uevld	protein_coding	UEV and lactate/malate dehyrogenase domains [Source:MGI Symbol;Acc:MGI:1860490]
ENSMUSG00000043279.9	883.051	-0.664229	0.0998387	-6.65302	2.87131e-11	2.10493e-10	Trim56	protein_coding	tripartite motif-containing 56 [Source:MGI Symbol;Acc:MGI:2685298]
ENSMUSG00000043411.15	4920.28	-0.200205	0.0432182	-4.63243	3.61401e-06	1.64194e-05	Usp48	protein_coding	ubiquitin specific peptidase 48 [Source:MGI Symbol;Acc:MGI:2158502]
ENSMUSG00000043987.18	1638.46	-0.653931	0.0694481	-9.41612	4.68073e-21	5.95285e-20	Cep164	protein_coding	centrosomal protein 164 [Source:MGI Symbol;Acc:MGI:2384878]
ENSMUSG00000043993.6	58.7932	-0.863138	0.373019	-2.31392	0.0206719	0.0490689	2900052L18Rik	lncRNA	RIKEN cDNA 2900052L18 gene [Source:MGI Symbol;Acc:MGI:1924085]
ENSMUSG00000044201.10	630.449	-2.91533	0.135098	-21.5793	2.81079e-103	2.02766e-101	Cdc25c	protein_coding	cell division cycle 25C [Source:MGI Symbol;Acc:MGI:88350]
ENSMUSG00000044252.18	7151.44	-0.208304	0.038932	-5.35045	8.77355e-08	4.73391e-07	Osbpl1a	protein_coding	oxysterol binding protein-like 1A [Source:MGI Symbol;Acc:MGI:1927551]
ENSMUSG00000044468.14	112.438	-1.20685	0.252332	-4.78277	1.72893e-06	8.15269e-06	Tent5c	protein_coding	terminal nucleotidyltransferase 5C [Source:MGI Symbol;Acc:MGI:1921895]
ENSMUSG00000044469.8	102.278	-1.42989	0.273787	-5.22265	1.76384e-07	9.24683e-07	Tnfaip8l1	protein_coding	tumor necrosis factor, alpha-induced protein 8-like 1 [Source:MGI Symbol;Acc:MGI:1913693]
ENSMUSG00000044551.13	340.037	-0.487973	0.144527	-3.37633	0.000734595	0.002418	9930012K11Rik	protein_coding	RIKEN cDNA 9930012K11 gene [Source:MGI Symbol;Acc:MGI:2145726]
ENSMUSG00000044636.6	1321.69	-0.230766	0.0795348	-2.90145	0.00371445	0.0106307	Csrnp2	protein_coding	cysteine-serine-rich nuclear protein 2 [Source:MGI Symbol;Acc:MGI:2386852]
ENSMUSG00000044702.13	441.42	-2.22618	0.140899	-15.7998	3.12076e-56	1.08682e-54	Palb2	protein_coding	partner and localizer of BRCA2 [Source:MGI Symbol;Acc:MGI:3040695]
ENSMUSG00000044783.16	3602.24	-1.68109	0.0557732	-30.1416	1.38388e-199	2.19998e-197	Hjurp	protein_coding	Holliday junction recognition protein [Source:MGI Symbol;Acc:MGI:2685821]
ENSMUSG00000044847.13	554.018	-0.805883	0.117665	-6.84893	7.44041e-12	5.67249e-11	Lsm11	protein_coding	U7 snRNP-specific Sm-like protein LSM11 [Source:MGI Symbol;Acc:MGI:1919540]
ENSMUSG00000044966.4	92.1844	-2.89011	0.336053	-8.60018	7.95913e-18	8.72051e-17	Fbxo48	protein_coding	F-box protein 48 [Source:MGI Symbol;Acc:MGI:2442569]
ENSMUSG00000045038.14	11312.6	-0.179227	0.0340155	-5.26897	1.3719e-07	7.28329e-07	Prkce	protein_coding	protein kinase C, epsilon [Source:MGI Symbol;Acc:MGI:97599]
ENSMUSG00000045103.18	31424.7	-0.218015	0.0357562	-6.09725	1.0791e-09	6.94938e-09	Dmd	protein_coding	dystrophin, muscular dystrophy [Source:MGI Symbol;Acc:MGI:94909]
ENSMUSG00000045273.8	380.135	-3.33041	0.175843	-18.9396	5.37942e-80	2.71645e-78	Cenph	protein_coding	centromere protein H [Source:MGI Symbol;Acc:MGI:1349448]
ENSMUSG00000045275.16	184.637	-0.502894	0.203423	-2.47217	0.0134297	0.0335869	Lca5l	protein_coding	Leber congenital amaurosis 5-like [Source:MGI Symbol;Acc:MGI:3041157]
ENSMUSG00000045287.6	115.963	-1.29858	0.253734	-5.11789	3.08966e-07	1.58017e-06	Rtn4rl1	protein_coding	reticulon 4 receptor-like 1 [Source:MGI Symbol;Acc:MGI:2661375]
ENSMUSG00000045328.11	4179.41	-3.29836	0.0583227	-56.5537	0	0	Cenpe	protein_coding	centromere protein E [Source:MGI Symbol;Acc:MGI:1098230]
ENSMUSG00000045659.18	3176.67	-0.211422	0.0525223	-4.02537	5.68851e-05	0.000222778	Plekha7	protein_coding	pleckstrin homology domain containing, family A member 7 [Source:MGI Symbol;Acc:MGI:2445094]
ENSMUSG00000045679.14	499.42	-0.781884	0.123459	-6.33317	2.40176e-10	1.62859e-09	Pqlc3	protein_coding	PQ loop repeat containing [Source:MGI Symbol;Acc:MGI:2444067]
ENSMUSG00000045690.8	539.92	-0.430377	0.115641	-3.72168	0.000197902	0.00071382	Wdr89	protein_coding	WD repeat domain 89 [Source:MGI Symbol;Acc:MGI:1919588]
ENSMUSG00000045751.16	5641.87	-2.13269	0.0474811	-44.9166	0	0	Mms22l	protein_coding	MMS22-like, DNA repair protein [Source:MGI Symbol;Acc:MGI:2684980]
ENSMUSG00000045817.8	1244.94	-0.761797	0.102105	-7.46091	8.59276e-14	7.45473e-13	Zfp36l2	protein_coding	zinc finger protein 36, C3H type-like 2 [Source:MGI Symbol;Acc:MGI:107945]
ENSMUSG00000045838.8	1545.67	-0.220481	0.0744115	-2.96299	0.00304663	0.00887473	Ccdc9b	protein_coding	coiled-coil domain containing 9B [Source:MGI Symbol;Acc:MGI:2685199]
ENSMUSG00000046020.13	1338.09	-0.430473	0.0749318	-5.74487	9.19922e-09	5.49552e-08	Pofut1	protein_coding	protein O-fucosyltransferase 1 [Source:MGI Symbol;Acc:MGI:2153207]
ENSMUSG00000046111.17	3611.12	-1.04605	0.0527083	-19.846	1.19419e-87	6.9976e-86	Cep295	protein_coding	centrosomal protein 295 [Source:MGI Symbol;Acc:MGI:2442521]
ENSMUSG00000046152.16	1689.11	-1.03465	0.0709125	-14.5906	3.22574e-48	9.75047e-47	Fut10	protein_coding	fucosyltransferase 10 [Source:MGI Symbol;Acc:MGI:2384748]
ENSMUSG00000046179.17	2795.44	-1.63658	0.0570838	-28.6698	9.07423e-181	1.22674e-178	E2f8	protein_coding	E2F transcription factor 8 [Source:MGI Symbol;Acc:MGI:1922038]
ENSMUSG00000046186.8	1610.23	-0.518194	0.0749025	-6.91824	4.5728e-12	3.53809e-11	Cd109	protein_coding	CD109 antigen [Source:MGI Symbol;Acc:MGI:2445221]
ENSMUSG00000046295.13	149.196	-3.53954	0.293141	-12.0745	1.43972e-33	2.92873e-32	Ankle1	protein_coding	ankyrin repeat and LEM domain containing 1 [Source:MGI Symbol;Acc:MGI:1918775]
ENSMUSG00000046574.8	1460.28	-0.417348	0.0766448	-5.44522	5.17425e-08	2.86016e-07	Prr12	protein_coding	proline rich 12 [Source:MGI Symbol;Acc:MGI:2679002]
ENSMUSG00000046591.10	1074.68	-3.07374	0.105747	-29.0668	9.42721e-186	1.3488e-183	Ticrr	protein_coding	TOPBP1-interacting checkpoint and replication regulator [Source:MGI Symbol;Acc:MGI:1924261]
ENSMUSG00000046605.14	2755.13	-0.189992	0.0561173	-3.38563	0.000710155	0.00234294	B3gntl1	protein_coding	UDP-GlcNAc:betaGal beta-1,3-N-acetylglucosaminyltransferase-like 1 [Source:MGI Symbol;Acc:MGI:2441705]
ENSMUSG00000046679.16	965.744	-0.381855	0.0868099	-4.39875	1.08874e-05	4.66963e-05	C87436	protein_coding	expressed sequence C87436 [Source:MGI Symbol;Acc:MGI:2141787]
ENSMUSG00000046982.11	4529.73	-0.485606	0.0475462	-10.2134	1.7277e-24	2.56822e-23	Tshz1	protein_coding	teashirt zinc finger family member 1 [Source:MGI Symbol;Acc:MGI:1346031]
ENSMUSG00000047003.15	397.102	-0.733718	0.132659	-5.53087	3.18652e-08	1.79729e-07	Zfp41	protein_coding	zinc finger protein 41 [Source:MGI Symbol;Acc:MGI:99186]
ENSMUSG00000047246.7	275.551	-2.10631	0.184165	-11.4371	2.72862e-30	5.0158e-29	Hist1h2be	protein_coding
ENSMUSG00000047248.20	3093.71	-0.663981	0.0523905	-12.6737	8.27224e-37	1.85898e-35	C2cd3	protein_coding	C2 calcium-dependent domain containing 3 [Source:MGI Symbol;Acc:MGI:2142166]
ENSMUSG00000047250.13	4792.47	-0.489118	0.0462334	-10.5793	3.71661e-26	5.87032e-25	Ptgs1	protein_coding	prostaglandin-endoperoxide synthase 1 [Source:MGI Symbol;Acc:MGI:97797]
ENSMUSG00000047434.14	4318.51	-0.306743	0.0475449	-6.45164	1.10644e-10	7.69088e-10	Xxylt1	protein_coding	xyloside xylosyltransferase 1 [Source:MGI Symbol;Acc:MGI:2146443]
ENSMUSG00000047443.14	399.086	-1.94432	0.155997	-12.4638	1.17559e-35	2.53883e-34	Erfe	protein_coding	erythroferrone [Source:MGI Symbol;Acc:MGI:3606476]
ENSMUSG00000047534.17	2240.26	-3.02454	0.0790984	-38.2378	0	0	Mis18bp1	protein_coding	MIS18 binding protein 1 [Source:MGI Symbol;Acc:MGI:2145099]
ENSMUSG00000047635.6	261.631	-0.788287	0.165647	-4.75884	1.94706e-06	9.10624e-06	2810006K23Rik	protein_coding
ENSMUSG00000047757.17	362.976	-2.07544	0.161441	-12.8557	7.98864e-38	1.87117e-36	Fancb	protein_coding	Fanconi anemia, complementation group B [Source:MGI Symbol;Acc:MGI:2448558]
ENSMUSG00000047766.15	3174	-0.684381	0.0523007	-13.0855	3.98473e-39	9.78739e-38	Lrrc49	protein_coding	leucine rich repeat containing 49 [Source:MGI Symbol;Acc:MGI:2442689]
ENSMUSG00000047832.9	1372.72	-0.754511	0.0749088	-10.0724	7.31707e-24	1.06014e-22	Cdca4	protein_coding	cell division cycle associated 4 [Source:MGI Symbol;Acc:MGI:1919213]
ENSMUSG00000048012.19	93.1532	-2.22814	0.31588	-7.05375	1.74153e-12	1.39201e-11	Zfp473	protein_coding	zinc finger protein 473 [Source:MGI Symbol;Acc:MGI:2442697]
ENSMUSG00000048154.17	5159.88	-0.157396	0.054813	-2.87151	0.00408513	0.0115796	Kmt2d	protein_coding	lysine (K)-specific methyltransferase 2D [Source:MGI Symbol;Acc:MGI:2682319]
ENSMUSG00000048327.6	2128.16	-3.39073	0.0771618	-43.9431	0	0	Ckap2l	protein_coding	cytoskeleton associated protein 2-like [Source:MGI Symbol;Acc:MGI:1917716]
ENSMUSG00000048445.6	2888.77	-0.43017	0.0550631	-7.81229	5.61562e-15	5.28879e-14	Ccdc57	protein_coding	coiled-coil domain containing 57 [Source:MGI Symbol;Acc:MGI:1918526]
ENSMUSG00000048458.8	1538	-0.932595	0.0718565	-12.9786	1.61877e-38	3.87625e-37	Inka2	protein_coding	inka box actin regulator 2 [Source:MGI Symbol;Acc:MGI:1923497]
ENSMUSG00000048537.16	5088.61	-0.49235	0.0491076	-10.0259	1.17233e-23	1.68152e-22	Phldb1	protein_coding	pleckstrin homology like domain, family B, member 1 [Source:MGI Symbol;Acc:MGI:2143230]
ENSMUSG00000048612.16	42245.7	-0.231276	0.0262354	-8.81543	1.19232e-18	1.36472e-17	Myof	protein_coding	myoferlin [Source:MGI Symbol;Acc:MGI:1919192]
ENSMUSG00000048772.15	575.608	-0.273459	0.110583	-2.47288	0.0134028	0.0335342	Tmem53	protein_coding	transmembrane protein 53 [Source:MGI Symbol;Acc:MGI:1916027]
ENSMUSG00000048799.8	5885.87	-0.267786	0.043477	-6.15926	7.30836e-10	4.76375e-09	Cep120	protein_coding	centrosomal protein 120 [Source:MGI Symbol;Acc:MGI:2147298]
ENSMUSG00000048922.18	4018.64	-3.18726	0.0573818	-55.5448	0	0	Cdca2	protein_coding	cell division cycle associated 2 [Source:MGI Symbol;Acc:MGI:1919787]
ENSMUSG00000049090.3	786.903	-0.560816	0.0970608	-5.77799	7.56005e-09	4.55114e-08	Zadh2	protein_coding	zinc binding alcohol dehydrogenase, domain containing 2 [Source:MGI Symbol;Acc:MGI:2444835]
ENSMUSG00000049327.17	2505.07	-0.620869	0.0585121	-10.6109	2.65045e-26	4.23308e-25	Kmt5a	protein_coding	lysine methyltransferase 5A [Source:MGI Symbol;Acc:MGI:1915206]
ENSMUSG00000049354.8	2611.04	-0.134535	0.0562355	-2.39236	0.0167406	0.0407976	Dcaf7	protein_coding	DDB1 and CUL4 associated factor 7 [Source:MGI Symbol;Acc:MGI:1919083]
ENSMUSG00000049420.9	382.49	-0.49499	0.142976	-3.46204	0.000536093	0.00180651	Tmem200a	protein_coding	transmembrane protein 200A [Source:MGI Symbol;Acc:MGI:1924470]
ENSMUSG00000049807.16	20482.9	-0.148329	0.0347861	-4.26403	2.00774e-05	8.34243e-05	Arhgap23	protein_coding	Rho GTPase activating protein 23 [Source:MGI Symbol;Acc:MGI:3697726]
ENSMUSG00000049932.3	108.695	-2.43441	0.286035	-8.51089	1.72601e-17	1.86728e-16	H2afx	protein_coding
ENSMUSG00000050107.2	98.4609	-2.63109	0.314945	-8.35411	6.59278e-17	6.94e-16	Haspin	protein_coding	histone H3 associated protein kinase [Source:MGI Symbol;Acc:MGI:1194498]
ENSMUSG00000050390.12	4388.26	-0.203214	0.047654	-4.26437	2.00471e-05	8.33183e-05	C77080	protein_coding	expressed sequence C77080 [Source:MGI Symbol;Acc:MGI:2140651]
ENSMUSG00000050395.8	579.985	-1.21463	0.117678	-10.3216	5.62505e-25	8.50894e-24	Tnfsf15	protein_coding	tumor necrosis factor (ligand) superfamily, member 15 [Source:MGI Symbol;Acc:MGI:2180140]
ENSMUSG00000050555.9	811.424	-1.32832	0.106919	-12.4236	1.94626e-35	4.17691e-34	Hyls1	protein_coding	HYLS1, centriolar and ciliogenesis associated [Source:MGI Symbol;Acc:MGI:1924082]
ENSMUSG00000050628.6	323.319	-1.12306	0.151937	-7.3916	1.4507e-13	1.24101e-12	Ubald2	protein_coding	UBA-like domain containing 2 [Source:MGI Symbol;Acc:MGI:1914635]
ENSMUSG00000050697.9	7593.08	-0.256306	0.0379267	-6.75793	1.39978e-11	1.04491e-10	Prkaa1	protein_coding	protein kinase, AMP-activated, alpha 1 catalytic subunit [Source:MGI Symbol;Acc:MGI:2145955]
ENSMUSG00000050944.14	300.793	-0.5342	0.158993	-3.35989	0.000779737	0.0025558	Efcab5	protein_coding	EF-hand calcium binding domain 5 [Source:MGI Symbol;Acc:MGI:2442440]
ENSMUSG00000051048.17	880.006	-1.20536	0.0935146	-12.8896	5.15118e-38	1.21318e-36	P4ha3	protein_coding	procollagen-proline, 2-oxoglutarate 4-dioxygenase (proline 4-hydroxylase), alpha polypeptide III [Source:MGI Symbol;Acc:MGI:2444049]
ENSMUSG00000051220.2	286.706	-2.57195	0.183944	-13.9823	1.99949e-44	5.46644e-43	Ercc6l	protein_coding	excision repair cross-complementing rodent repair deficiency complementation group 6 like [Source:MGI Symbol;Acc:MGI:2654144]
ENSMUSG00000051235.10	1144.72	-3.11639	0.104517	-29.8169	2.35823e-195	3.61504e-193	Gen1	protein_coding	GEN1, Holliday junction 5' flap endonuclease [Source:MGI Symbol;Acc:MGI:2443149]
ENSMUSG00000051278.12	2378.34	-2.17636	0.0654565	-33.2489	2.11967e-242	4.54908e-240	Zgrf1	protein_coding	zinc finger, GRF-type containing 1 [Source:MGI Symbol;Acc:MGI:1918893]
ENSMUSG00000051329.13	4796.86	-0.644465	0.0451539	-14.2726	3.24072e-46	9.27332e-45	Nup160	protein_coding	nucleoporin 160 [Source:MGI Symbol;Acc:MGI:1926227]
ENSMUSG00000051339.10	11603.6	-0.290679	0.0398557	-7.29329	3.0247e-13	2.5357e-12	2900026A02Rik	protein_coding	RIKEN cDNA 2900026A02 gene [Source:MGI Symbol;Acc:MGI:1920194]
ENSMUSG00000051378.10	1506.28	-3.27766	0.0884788	-37.0446	2.19456e-300	6.27972e-298	Kif18b	protein_coding	kinesin family member 18B [Source:MGI Symbol;Acc:MGI:2446979]
ENSMUSG00000051391.9	6095.45	-0.204385	0.0415719	-4.91642	8.81424e-07	4.2931e-06	Ywhag	protein_coding	tyrosine 3-monooxygenase/tryptophan 5-monooxygenase activation protein, gamma polypeptide [Source:MGI Symbol;Acc:MGI:108109]
ENSMUSG00000051517.14	44.7964	-2.80681	0.463242	-6.05906	1.36916e-09	8.76152e-09	Arhgef39	protein_coding	Rho guanine nucleotide exchange factor (GEF) 39 [Source:MGI Symbol;Acc:MGI:3036286]
ENSMUSG00000051768.9	793.38	-0.371008	0.10034	-3.69752	0.000217713	0.000779708	Xrcc1	protein_coding	X-ray repair complementing defective repair in Chinese hamster cells 1 [Source:MGI Symbol;Acc:MGI:99137]
ENSMUSG00000051786.15	1634.51	-0.628092	0.0724482	-8.66953	4.33893e-18	4.84679e-17	Tubgcp6	protein_coding	tubulin, gamma complex associated protein 6 [Source:MGI Symbol;Acc:MGI:2146071]
ENSMUSG00000052125.16	2048.22	-0.515258	0.0788637	-6.53352	6.42425e-11	4.55589e-10	F730043M19Rik	lncRNA	RIKEN cDNA F730043M19 gene [Source:MGI Symbol;Acc:MGI:2443237]
ENSMUSG00000052214.9	1130.49	-0.231599	0.0845501	-2.73919	0.006159	0.0167794	Opa3	protein_coding	optic atrophy 3 [Source:MGI Symbol;Acc:MGI:2686271]
ENSMUSG00000052331.14	18639.9	-0.0985109	0.0315972	-3.11771	0.00182264	0.00556523	Ankrd44	protein_coding	ankyrin repeat domain 44 [Source:MGI Symbol;Acc:MGI:3045243]
ENSMUSG00000052353.13	20259.4	-0.498395	0.0310114	-16.0713	4.05248e-58	1.44952e-56	Cemip	protein_coding	cell migration inducing protein, hyaluronan binding [Source:MGI Symbol;Acc:MGI:2443629]
ENSMUSG00000052403.11	143.262	-0.665303	0.22196	-2.99739	0.00272299	0.00801355	Fcnaos	lncRNA	ficolin A, opposite strand [Source:MGI Symbol;Acc:MGI:3701343]
ENSMUSG00000052525.14	67.5946	-1.75954	0.34109	-5.15859	2.48817e-07	1.28596e-06	Spdya	protein_coding	speedy/RINGO cell cycle regulator family, member A [Source:MGI Symbol;Acc:MGI:1918141]
ENSMUSG00000052533.14	2542.58	-0.289453	0.0582835	-4.96629	6.82465e-07	3.37381e-06	Nup188	protein_coding	nucleoporin 188 [Source:MGI Symbol;Acc:MGI:2446190]
ENSMUSG00000052609.9	2883.46	-0.774379	0.0544244	-14.2285	6.09551e-46	1.72982e-44	Plekhg3	protein_coding	pleckstrin homology domain containing, family G (with RhoGef domain) member 3 [Source:MGI Symbol;Acc:MGI:2388284]
ENSMUSG00000052632.16	4855.82	-0.572619	0.0444745	-12.8752	6.20493e-38	1.45735e-36	Asap2	protein_coding	ArfGAP with SH3 domain, ankyrin repeat and PH domain 2 [Source:MGI Symbol;Acc:MGI:2685438]
ENSMUSG00000052688.12	1021.51	-0.622325	0.0859512	-7.24044	4.47223e-13	3.71295e-12	Rab7b	protein_coding	RAB7B, member RAS oncogene family [Source:MGI Symbol;Acc:MGI:2442295]
ENSMUSG00000052707.8	5264.94	-0.11181	0.0452775	-2.46944	0.0135325	0.0338144	Tnrc6a	protein_coding	trinucleotide repeat containing 6a [Source:MGI Symbol;Acc:MGI:2385292]
ENSMUSG00000052798.13	2547.89	-0.753768	0.0589858	-12.7788	2.15379e-37	4.9769e-36	Nup107	protein_coding	nucleoporin 107 [Source:MGI Symbol;Acc:MGI:2143854]
ENSMUSG00000052949.14	1685.31	-0.244758	0.0686245	-3.56663	0.000361598	0.00125091	Rnf157	protein_coding	ring finger protein 157 [Source:MGI Symbol;Acc:MGI:2442484]
ENSMUSG00000053007.9	12251.6	-0.208309	0.0326964	-6.371	1.87795e-10	1.28303e-09	Creb5	protein_coding	cAMP responsive element binding protein 5 [Source:MGI Symbol;Acc:MGI:2443973]
ENSMUSG00000053293.9	1680.41	-0.378097	0.0723057	-5.22915	1.70295e-07	8.95221e-07	Pom121	protein_coding	nuclear pore membrane protein 121 [Source:MGI Symbol;Acc:MGI:2137624]
ENSMUSG00000053510.12	7751.08	-0.143775	0.0379209	-3.79145	0.000149772	0.00054945	Nrd1	protein_coding	nardilysin, N-arginine dibasic convertase, NRD convertase 1 [Source:MGI Symbol;Acc:MGI:1201386]
ENSMUSG00000053553.11	1926.08	-0.241219	0.0717523	-3.36183	0.00077428	0.00253986	3110082I17Rik	protein_coding	RIKEN cDNA 3110082I17 gene [Source:MGI Symbol;Acc:MGI:1920462]
ENSMUSG00000053646.13	481.572	-0.363915	0.128724	-2.82708	0.0046974	0.013148	Plxnb1	protein_coding	plexin B1 [Source:MGI Symbol;Acc:MGI:2154238]
ENSMUSG00000053702.16	3049.39	-0.166796	0.0537635	-3.10239	0.00191962	0.0058436	Nebl	protein_coding	nebulette [Source:MGI Symbol;Acc:MGI:1921353]
ENSMUSG00000053799.8	3325.7	-0.232876	0.0511783	-4.5503	5.35702e-06	2.38215e-05	Exoc6	protein_coding	exocyst complex component 6 [Source:MGI Symbol;Acc:MGI:1351611]
ENSMUSG00000053957.5	78.9012	-0.85579	0.294482	-2.90609	0.0036598	0.0104848	Gm12474	lncRNA	predicted gene 12474 [Source:MGI Symbol;Acc:MGI:3649378]
ENSMUSG00000054115.11	5208.71	-0.942412	0.045434	-20.7425	1.43398e-95	9.221e-94	Skp2	protein_coding	S-phase kinase-associated protein 2 [Source:MGI Symbol;Acc:MGI:1351663]
ENSMUSG00000054150.12	8487.73	-0.270773	0.037607	-7.20007	6.01812e-13	4.94142e-12	Syne3	protein_coding	spectrin repeat containing, nuclear envelope family member 3 [Source:MGI Symbol;Acc:MGI:2442408]
ENSMUSG00000054199.17	4964	-0.280738	0.043575	-6.44264	1.17415e-10	8.15166e-10	Gon4l	protein_coding	gon-4-like (C.elegans) [Source:MGI Symbol;Acc:MGI:1917579]
ENSMUSG00000054342.8	765.338	-0.909955	0.102004	-8.92079	4.6299e-19	5.40019e-18	Kcnn4	protein_coding	potassium intermediate/small conductance calcium-activated channel, subfamily N, member 4 [Source:MGI Symbol;Acc:MGI:1277957]
ENSMUSG00000054387.13	11120	-0.180954	0.0352288	-5.13654	2.79846e-07	1.43809e-06	Mdm4	protein_coding	transformed mouse 3T3 cell double minute 4 [Source:MGI Symbol;Acc:MGI:107934]
ENSMUSG00000054400.16	377.359	-0.95496	0.140076	-6.81743	9.26857e-12	7.0195e-11	Cklf	protein_coding	chemokine-like factor [Source:MGI Symbol;Acc:MGI:1922708]
ENSMUSG00000054469.14	12111.5	-0.366686	0.036332	-10.0926	5.95525e-24	8.67224e-23	Lclat1	protein_coding	lysocardiolipin acyltransferase 1 [Source:MGI Symbol;Acc:MGI:2684937]
ENSMUSG00000054717.7	1001.38	-2.08433	0.099624	-20.9219	3.38132e-97	2.2158e-95	Hmgb2	protein_coding	high mobility group box 2 [Source:MGI Symbol;Acc:MGI:96157]
ENSMUSG00000054792.15	2404.56	-0.257665	0.0631386	-4.08094	4.48535e-05	0.000178138	Klhl18	protein_coding	kelch-like 18 [Source:MGI Symbol;Acc:MGI:2143315]
ENSMUSG00000054823.16	21049.7	-0.0839241	0.0288433	-2.90966	0.00361827	0.0103796	Nsd3	protein_coding	nuclear receptor binding SET domain protein 3 [Source:MGI Symbol;Acc:MGI:2142581]
ENSMUSG00000054999.2	42.0187	-3.29461	0.509944	-6.46073	1.04199e-10	7.2517e-10	Naaladl1	protein_coding	N-acetylated alpha-linked acidic dipeptidase-like 1 [Source:MGI Symbol;Acc:MGI:2685810]
ENSMUSG00000055485.6	7388.15	-0.314937	0.0483006	-6.52036	7.01383e-11	4.95614e-10	Soga1	protein_coding	suppressor of glucose, autophagy associated 1 [Source:MGI Symbol;Acc:MGI:2444575]
ENSMUSG00000055707.13	3454.88	-0.43397	0.0526851	-8.23705	1.76502e-16	1.82004e-15	Klhl26	protein_coding	kelch-like 26 [Source:MGI Symbol;Acc:MGI:2443079]
ENSMUSG00000055799.13	17931.2	-0.173137	0.0347561	-4.98149	6.30965e-07	3.12823e-06	Tcf7l1	protein_coding	transcription factor 7 like 1 (T cell specific, HMG box) [Source:MGI Symbol;Acc:MGI:1202876]
ENSMUSG00000055866.9	2272.21	-0.520335	0.0651285	-7.98937	1.35632e-15	1.32839e-14	Per2	protein_coding	period circadian clock 2 [Source:MGI Symbol;Acc:MGI:1195265]
ENSMUSG00000055884.8	1709.46	-0.985623	0.0701765	-14.0449	8.27682e-45	2.28832e-43	Fancm	protein_coding	Fanconi anemia, complementation group M [Source:MGI Symbol;Acc:MGI:2442306]
ENSMUSG00000055897.13	2084.81	-0.149782	0.0622239	-2.40715	0.0160776	0.0393887	Ppp4r1l-ps	transcribed_unprocessed_pseudogene	protein phosphatase 4, regulatory subunit 1-like, pseudogene [Source:NCBI gene (formerly Entrezgene);Acc:100043911]
ENSMUSG00000055897.13	2084.81	-0.149782	0.0622239	-2.40715	0.0160776	0.0393887	Ppp4r1l-ps	transcribed_unprocessed_pseudogene	protein phosphatase 4, regulatory subunit 1-like, pseudogene [Source:MGI Symbol;Acc:MGI:1924560]
ENSMUSG00000056228.10	1282.3	-0.628108	0.0882682	-7.1159	1.11185e-12	9.0214e-12	Cars2	protein_coding	cysteinyl-tRNA synthetase 2 (mitochondrial)(putative) [Source:MGI Symbol;Acc:MGI:1919191]
ENSMUSG00000056267.14	2220.76	-1.01541	0.0614737	-16.5177	2.73516e-61	1.01866e-59	Cep70	protein_coding	centrosomal protein 70 [Source:MGI Symbol;Acc:MGI:1915371]
ENSMUSG00000056310.14	3004.97	-0.351319	0.0560911	-6.26336	3.76776e-10	2.51511e-09	Tyw1	protein_coding	tRNA-yW synthesizing protein 1 homolog (S. cerevisiae) [Source:MGI Symbol;Acc:MGI:2141161]
ENSMUSG00000056531.11	949.866	-2.6285	0.101056	-26.0103	3.78489e-149	4.06142e-147	Ccdc18	protein_coding	coiled-coil domain containing 18 [Source:MGI Symbol;Acc:MGI:1922974]
ENSMUSG00000056737.14	1393.53	-0.361094	0.0758543	-4.76037	1.9324e-06	9.04264e-06	Capg	protein_coding	capping protein (actin filament), gelsolin-like [Source:MGI Symbol;Acc:MGI:1098259]
ENSMUSG00000056763.16	6908.77	-0.276477	0.0427122	-6.47301	9.60665e-11	6.71566e-10	Cspp1	protein_coding	centrosome and spindle pole associated protein 1 [Source:MGI Symbol;Acc:MGI:2681832]
ENSMUSG00000056917.13	289.741	-0.701859	0.164424	-4.2686	1.967e-05	8.18107e-05	Sipa1	protein_coding	signal-induced proliferation associated gene 1 [Source:MGI Symbol;Acc:MGI:107576]
ENSMUSG00000056919.9	4237.33	-0.553886	0.0462213	-11.9834	4.34296e-33	8.70061e-32	Cep162	protein_coding	centrosomal protein 162 [Source:MGI Symbol;Acc:MGI:1925343]
ENSMUSG00000057069.7	648.229	-0.562864	0.108283	-5.19807	2.01371e-07	1.05214e-06	Ero1lb	protein_coding
ENSMUSG00000057110.15	2909.22	-1.31272	0.0552638	-23.7537	1.00653e-124	8.9078e-123	Cntrl	protein_coding	centriolin [Source:MGI Symbol;Acc:MGI:1889576]
ENSMUSG00000057234.9	3249.68	-0.313851	0.0547222	-5.73536	9.73064e-09	5.79283e-08	Mettl15	protein_coding	methyltransferase like 15 [Source:MGI Symbol;Acc:MGI:1924144]
ENSMUSG00000057375.13	1558.81	-0.36725	0.0731193	-5.02261	5.09734e-07	2.55298e-06	Yipf1	protein_coding	Yip1 domain family, member 1 [Source:MGI Symbol;Acc:MGI:1915532]
ENSMUSG00000057406.16	10216.6	-0.853479	0.0383849	-22.2347	1.58493e-109	1.20406e-107	Nsd2	protein_coding	nuclear receptor binding SET domain protein 2 [Source:MGI Symbol;Acc:MGI:1276574]
ENSMUSG00000057530.14	7547.35	-0.519754	0.0425454	-12.2164	2.53949e-34	5.31067e-33	Ece1	protein_coding	endothelin converting enzyme 1 [Source:MGI Symbol;Acc:MGI:1101357]
ENSMUSG00000057606.14	290.197	-0.586558	0.162855	-3.60171	0.000316126	0.00110406	Colq	protein_coding	collagen-like tail subunit (single strand of homotrimer) of asymmetric acetylcholinesterase [Source:MGI Symbol;Acc:MGI:1338761]
ENSMUSG00000057963.9	2888.67	-0.166093	0.0574463	-2.89128	0.00383673	0.0109496	Itpk1	protein_coding	inositol 1,3,4-triphosphate 5/6 kinase [Source:MGI Symbol;Acc:MGI:2446159]
ENSMUSG00000058056.16	77989.2	-0.272039	0.025717	-10.5782	3.76133e-26	5.93551e-25	Palld	protein_coding	palladin, cytoskeletal associated protein [Source:MGI Symbol;Acc:MGI:1919583]
ENSMUSG00000058290.4	995.741	-3.41081	0.112211	-30.3965	6.11679e-203	1.0296e-200	Espl1	protein_coding	extra spindle pole bodies 1, separase [Source:MGI Symbol;Acc:MGI:2146156]
ENSMUSG00000058420.8	2114.13	-0.312718	0.0608331	-5.1406	2.73868e-07	1.40864e-06	Syt17	protein_coding	synaptotagmin XVII [Source:MGI Symbol;Acc:MGI:104966]
ENSMUSG00000058440.14	12298.5	-0.409921	0.034909	-11.7426	7.71124e-32	1.49598e-30	Nrf1	protein_coding	nuclear respiratory factor 1 [Source:MGI Symbol;Acc:MGI:1332235]
ENSMUSG00000058444.8	16006.9	-0.153983	0.0310583	-4.95787	7.12712e-07	3.51322e-06	Map2k5	protein_coding	mitogen-activated protein kinase kinase 5 [Source:MGI Symbol;Acc:MGI:1346345]
ENSMUSG00000058486.11	1016.84	-0.350566	0.088038	-3.98198	6.83439e-05	0.000264875	Wdr91	protein_coding	WD repeat domain 91 [Source:MGI Symbol;Acc:MGI:2141558]
ENSMUSG00000058729.13	2173.81	-1.46982	0.0662133	-22.1982	3.57329e-109	2.67903e-107	Lin9	protein_coding	lin-9 DREAM MuvB core complex component [Source:MGI Symbol;Acc:MGI:1919818]
ENSMUSG00000058761.5	4661.64	-0.599011	0.048048	-12.4669	1.13079e-35	2.44516e-34	Rnf169	protein_coding	ring finger protein 169 [Source:MGI Symbol;Acc:MGI:1920257]
ENSMUSG00000058773.2	214.006	-2.19382	0.212365	-10.3304	5.13197e-25	7.79742e-24	Hist1h1b	protein_coding
ENSMUSG00000058806.14	2873.45	-0.795561	0.0569605	-13.9669	2.48288e-44	6.76643e-43	Col13a1	protein_coding	collagen, type XIII, alpha 1 [Source:MGI Symbol;Acc:MGI:1277201]
ENSMUSG00000058886.9	2274.42	-0.447942	0.0638364	-7.01703	2.26626e-12	1.79224e-11	Deaf1	protein_coding	DEAF1, transcription factor [Source:MGI Symbol;Acc:MGI:1858496]
ENSMUSG00000058997.8	19809.8	-0.139483	0.0305804	-4.5612	5.08625e-06	2.27174e-05	Vwa8	protein_coding	von Willebrand factor A domain containing 8 [Source:MGI Symbol;Acc:MGI:1919008]
ENSMUSG00000059027.14	271.172	-2.16196	0.178156	-12.1352	6.8726e-34	1.41482e-32	9630013D21Rik	lncRNA	RIKEN cDNA 9630013D21 gene [Source:MGI Symbol;Acc:MGI:2442649]
ENSMUSG00000059060.15	6436.95	-1.12412	0.0424972	-26.4517	3.49109e-154	3.86701e-152	Rad51b	protein_coding	RAD51 paralog B [Source:MGI Symbol;Acc:MGI:1099436]
ENSMUSG00000059409.9	1282.24	-0.242151	0.0775158	-3.12389	0.00178479	0.0054632	Ppp2r5d	protein_coding	protein phosphatase 2, regulatory subunit B', delta [Source:MGI Symbol;Acc:MGI:2388481]
ENSMUSG00000059659.7	712.425	-0.636286	0.101088	-6.29439	3.08603e-10	2.07455e-09	Gm10069	lncRNA	predicted gene 10069 [Source:MGI Symbol;Acc:MGI:3641875]
ENSMUSG00000059834.12	5105.13	-0.54456	0.0452701	-12.0291	2.49801e-33	5.04568e-32	Sclt1	protein_coding	sodium channel and clathrin linker 1 [Source:MGI Symbol;Acc:MGI:1914411]
ENSMUSG00000059851.15	315.801	-0.503562	0.17353	-2.90188	0.00370929	0.0106181	Kmt5c	protein_coding	lysine methyltransferase 5C [Source:MGI Symbol;Acc:MGI:2385262]
ENSMUSG00000059939.13	545.602	-1.32846	0.119905	-11.0793	1.58171e-28	2.7238e-27	9430015G10Rik	protein_coding	RIKEN cDNA 9430015G10 gene [Source:MGI Symbol;Acc:MGI:2444364]
ENSMUSG00000059981.12	1540.04	-0.270103	0.0781535	-3.45605	0.000548144	0.00184314	Taok2	protein_coding	TAO kinase 2 [Source:MGI Symbol;Acc:MGI:1915919]
ENSMUSG00000060098.11	1529.64	-0.237725	0.075571	-3.14572	0.00165681	0.00511062	Prmt7	protein_coding	protein arginine N-methyltransferase 7 [Source:MGI Symbol;Acc:MGI:2384879]
ENSMUSG00000060261.15	6574.59	-0.115396	0.0393013	-2.93618	0.00332281	0.00961884	Gtf2i	protein_coding	general transcription factor II I [Source:MGI Symbol;Acc:MGI:1202722]
ENSMUSG00000060288.13	886.449	-0.71418	0.0913575	-7.81742	5.39179e-15	5.08915e-14	Ppih	protein_coding	peptidyl prolyl isomerase H [Source:MGI Symbol;Acc:MGI:106499]
ENSMUSG00000060548.13	336.518	-0.832471	0.147327	-5.65051	1.59974e-08	9.33264e-08	Tnfrsf19	protein_coding	tumor necrosis factor receptor superfamily, member 19 [Source:MGI Symbol;Acc:MGI:1352474]
ENSMUSG00000060639.5	643.647	-0.83867	0.114945	-7.29625	2.95893e-13	2.4842e-12	Hist1h4i	protein_coding
ENSMUSG00000060657.8	4006.19	-0.142123	0.047379	-2.9997	0.00270248	0.00796684	Marf1	protein_coding	meiosis regulator and mRNA stability 1 [Source:MGI Symbol;Acc:MGI:2444505]
ENSMUSG00000060860.8	855.058	-0.90836	0.094993	-9.56239	1.15069e-21	1.50466e-20	Ube2s	protein_coding	ubiquitin-conjugating enzyme E2S [Source:MGI Symbol;Acc:MGI:1925141]
ENSMUSG00000061028.7	1058.67	-0.415185	0.0864188	-4.80434	1.55265e-06	7.35378e-06	Clasrp	protein_coding	CLK4-associating serine/arginine rich protein [Source:MGI Symbol;Acc:MGI:1855695]
ENSMUSG00000061130.13	13792.6	-0.14837	0.03167	-4.68487	2.80138e-06	1.28981e-05	Ppm1b	protein_coding	protein phosphatase 1B, magnesium dependent, beta isoform [Source:MGI Symbol;Acc:MGI:101841]
ENSMUSG00000061288.13	9127.65	-0.135999	0.0390663	-3.48124	0.000499099	0.00169248	Taok3	protein_coding	TAO kinase 3 [Source:MGI Symbol;Acc:MGI:3041177]
ENSMUSG00000061393.14	359.88	-0.476958	0.139912	-3.40897	0.000652079	0.00216716	Acvr2b	protein_coding	activin receptor IIB [Source:MGI Symbol;Acc:MGI:87912]
ENSMUSG00000061533.16	7376.79	-2.05835	0.0420541	-48.9452	0	0	Cep128	protein_coding	centrosomal protein 128 [Source:MGI Symbol;Acc:MGI:1922466]
ENSMUSG00000061607.15	721.438	-1.08319	0.107399	-10.0856	6.39596e-24	9.29038e-23	Mdc1	protein_coding	mediator of DNA damage checkpoint 1 [Source:MGI Symbol;Acc:MGI:3525201]
ENSMUSG00000061981.14	1784.27	-0.330431	0.071621	-4.6136	3.95745e-06	1.78851e-05	Flot2	protein_coding	flotillin 2 [Source:MGI Symbol;Acc:MGI:103309]
ENSMUSG00000061991.2	41.0794	-4.57039	0.674866	-6.7723	1.2675e-11	9.49881e-11	Hist1h2af	protein_coding
ENSMUSG00000062075.13	1058.43	-0.855294	0.088071	-9.71142	2.69542e-22	3.62963e-21	Lmnb2	protein_coding	lamin B2 [Source:MGI Symbol;Acc:MGI:96796]
ENSMUSG00000062210.13	3087.95	-1.03131	0.0542127	-19.0234	1.0924e-80	5.68345e-79	Tnfaip8	protein_coding	tumor necrosis factor, alpha-induced protein 8 [Source:MGI Symbol;Acc:MGI:2147191]
ENSMUSG00000062248.5	933.529	-2.37701	0.105778	-22.4717	7.84554e-112	6.12273e-110	Cks2	protein_coding	CDC28 protein kinase regulatory subunit 2 [Source:MGI Symbol;Acc:MGI:1913447]
ENSMUSG00000062510.12	1050.7	-2.93315	0.102792	-28.5349	4.32756e-179	5.71537e-177	Nsl1	protein_coding	NSL1, MIS12 kinetochore complex component [Source:MGI Symbol;Acc:MGI:2685830]
ENSMUSG00000062604.11	14933	-0.0970977	0.0308859	-3.14375	0.00166798	0.00514046	Srpk2	protein_coding	serine/arginine-rich protein specific kinase 2 [Source:MGI Symbol;Acc:MGI:1201408]
ENSMUSG00000062661.6	4023.18	-0.205924	0.0489794	-4.20431	2.61884e-05	0.00010731	Ncs1	protein_coding	neuronal calcium sensor 1 [Source:MGI Symbol;Acc:MGI:109166]
ENSMUSG00000062822.8	1293.84	-0.618028	0.0794425	-7.77956	7.27761e-15	6.80181e-14	4833420G17Rik	protein_coding	RIKEN cDNA 4833420G17 gene [Source:MGI Symbol;Acc:MGI:1914642]
ENSMUSG00000063021.3	48.659	-3.1041	0.524238	-5.92118	3.19647e-09	1.97981e-08	Hist1h2ak	protein_coding
ENSMUSG00000063450.14	7983.68	-1.17503	0.0392526	-29.9351	6.88628e-197	1.07482e-194	Syne2	protein_coding	spectrin repeat containing, nuclear envelope 2 [Source:MGI Symbol;Acc:MGI:2449316]
ENSMUSG00000063558.4	2905.85	-0.400498	0.0535746	-7.47551	7.69042e-14	6.69898e-13	Aox1	protein_coding	aldehyde oxidase 1 [Source:MGI Symbol;Acc:MGI:88035]
ENSMUSG00000063605.5	1697.54	-0.789505	0.0822716	-9.59633	8.28414e-22	1.09072e-20	Ccdc102a	protein_coding	coiled-coil domain containing 102A [Source:MGI Symbol;Acc:MGI:2686927]
ENSMUSG00000063849.6	1413.99	-0.559305	0.0749351	-7.46385	8.40302e-14	7.2938e-13	Ppcdc	protein_coding	phosphopantothenoylcysteine decarboxylase [Source:MGI Symbol;Acc:MGI:1914062]
ENSMUSG00000064043.13	9851.51	-0.34312	0.0360513	-9.51756	1.77301e-21	2.29916e-20	Trerf1	lncRNA	transcriptional regulating factor 1 [Source:MGI Symbol;Acc:MGI:2442086]
ENSMUSG00000064043.13	9851.51	-0.34312	0.0360513	-9.51756	1.77301e-21	2.29916e-20	Trerf1	lncRNA	transcriptional regulating factor 1 [Source:MGI Symbol;Acc:MGI:2442086]
ENSMUSG00000064090.14	4483.78	-0.971683	0.0564501	-17.2131	2.11629e-66	8.67174e-65	Vrk2	protein_coding	vaccinia related kinase 2 [Source:MGI Symbol;Acc:MGI:1917172]
ENSMUSG00000064128.8	1417.61	-1.36922	0.0771989	-17.7362	2.20159e-70	9.71698e-69	Cenpj	protein_coding	centromere protein J [Source:MGI Symbol;Acc:MGI:2684927]
ENSMUSG00000065979.12	8804.57	-0.11915	0.0384922	-3.09542	0.00196535	0.00597433	Cpped1	protein_coding	calcineurin-like phosphoesterase domain containing 1 [Source:MGI Symbol;Acc:MGI:2443300]
ENSMUSG00000066043.13	9871	-0.386524	0.0351122	-11.0083	3.48673e-28	5.94476e-27	Phactr4	protein_coding	phosphatase and actin regulator 4 [Source:MGI Symbol;Acc:MGI:2140327]
ENSMUSG00000066306.13	7583.72	-0.405402	0.0394419	-10.2785	8.81254e-25	1.32489e-23	Numa1	protein_coding	nuclear mitotic apparatus protein 1 [Source:MGI Symbol;Acc:MGI:2443665]
ENSMUSG00000066894.14	1081.6	-0.688949	0.0840437	-8.19751	2.45415e-16	2.51254e-15	Vsig10	protein_coding	V-set and immunoglobulin domain containing 10 [Source:MGI Symbol;Acc:MGI:2448533]
ENSMUSG00000066979.6	1744.6	-0.44244	0.0664545	-6.65778	2.77991e-11	2.03967e-10	Bub3	protein_coding	BUB3 mitotic checkpoint protein [Source:MGI Symbol;Acc:MGI:1343463]
ENSMUSG00000067369.12	1964.83	-0.24668	0.063748	-3.86961	0.000109011	0.000408737	Trmt2b	protein_coding	TRM2 tRNA methyltransferase 2B [Source:MGI Symbol;Acc:MGI:2442530]
ENSMUSG00000067567.12	8441.53	-0.212791	0.0396035	-5.37303	7.74265e-08	4.2041e-07	Hdac8	protein_coding	histone deacetylase 8 [Source:MGI Symbol;Acc:MGI:1917565]
ENSMUSG00000068101.11	215.155	-3.32099	0.227561	-14.5938	3.07454e-48	9.30984e-47	Cenpm	protein_coding	centromere protein M [Source:MGI Symbol;Acc:MGI:1913820]
ENSMUSG00000068232.3	294.899	-1.78296	0.187846	-9.4916	2.27525e-21	2.93052e-20	Vmn1r42	protein_coding	vomeronasal 1 receptor 42 [Source:MGI Symbol;Acc:MGI:2148511]
ENSMUSG00000068335.6	168.522	-1.24155	0.223398	-5.55757	2.73561e-08	1.55625e-07	Dok1	protein_coding	docking protein 1 [Source:MGI Symbol;Acc:MGI:893587]
ENSMUSG00000068394.4	2639.65	-1.58796	0.0590988	-26.8696	4.97769e-159	5.65974e-157	Cep152	protein_coding	centrosomal protein 152 [Source:MGI Symbol;Acc:MGI:2139083]
ENSMUSG00000068744.12	114.668	-2.60177	0.279811	-9.29828	1.4273e-20	1.77677e-19	Psrc1	protein_coding	proline/serine-rich coiled-coil 1 [Source:MGI Symbol;Acc:MGI:1913099]
ENSMUSG00000068855.3	38.4166	-1.59531	0.458965	-3.47589	0.000509153	0.00172249	Hist2h2ac	protein_coding
ENSMUSG00000069135.11	2750.9	-0.331493	0.0551744	-6.00809	1.87721e-09	1.1871e-08	Fgfr1op	protein_coding
ENSMUSG00000069266.5	87.5777	-2.18628	0.3315	-6.59512	4.24925e-11	3.05892e-10	Hist1h4b	protein_coding
ENSMUSG00000069267.2	63.587	-3.16101	0.423279	-7.46793	8.14687e-14	7.07862e-13	Hist1h3b	protein_coding
ENSMUSG00000069273.2	141.602	-0.665382	0.278721	-2.38727	0.0169742	0.0412682	Hist1h3e	protein_coding
ENSMUSG00000069310.4	89.952	-3.11268	0.391662	-7.94736	1.90529e-15	1.85126e-14	Hist1h3c	protein_coding
ENSMUSG00000069565.12	3427.16	-0.304725	0.0560782	-5.43394	5.51235e-08	3.03533e-07	Dazap1	protein_coding	DAZ associated protein 1 [Source:MGI Symbol;Acc:MGI:1917498]
ENSMUSG00000069601.14	20366.9	-0.269657	0.0290395	-9.28586	1.60411e-20	1.99139e-19	Ank3	protein_coding	ankyrin 3, epithelial [Source:MGI Symbol;Acc:MGI:88026]
ENSMUSG00000069631.14	1472.57	-0.226577	0.074239	-3.052	0.00227323	0.00680066	Strada	protein_coding	STE20-related kinase adaptor alpha [Source:MGI Symbol;Acc:MGI:1919399]
ENSMUSG00000069910.2	743.819	-2.80608	0.115402	-24.3158	1.33352e-130	1.24431e-128	Spdl1	protein_coding	spindle apparatus coiled-coil protein 1 [Source:MGI Symbol;Acc:MGI:1917635]
ENSMUSG00000070327.14	4463.65	-0.261433	0.0458611	-5.70053	1.19436e-08	7.06127e-08	Rnf213	protein_coding	ring finger protein 213 [Source:MGI Symbol;Acc:MGI:1289196]
ENSMUSG00000070348.5	933.053	-0.856657	0.08998	-9.52053	1.72306e-21	2.23776e-20	Ccnd1	protein_coding	cyclin D1 [Source:MGI Symbol;Acc:MGI:88313]
ENSMUSG00000070691.10	2340.15	-0.6974	0.0627118	-11.1207	9.94727e-29	1.7251e-27	Runx3	protein_coding	runt related transcription factor 3 [Source:MGI Symbol;Acc:MGI:102672]
ENSMUSG00000070733.13	18514.1	-0.165749	0.0305129	-5.43208	5.57002e-08	3.06512e-07	Fryl	protein_coding	FRY like transcription coactivator [Source:MGI Symbol;Acc:MGI:1919563]
ENSMUSG00000071037.6	6652.68	-0.125532	0.0399913	-3.13898	0.00169534	0.0052173	Camkmt	protein_coding	calmodulin-lysine N-methyltransferase [Source:MGI Symbol;Acc:MGI:1920832]
ENSMUSG00000071757.10	15458	-0.191332	0.0338893	-5.64578	1.64431e-08	9.55693e-08	Zhx2	protein_coding	zinc fingers and homeoboxes 2 [Source:MGI Symbol;Acc:MGI:2683087]
ENSMUSG00000072082.7	2785.5	-2.84146	0.0621387	-45.7277	0	0	Ccnf	protein_coding	cyclin F [Source:MGI Symbol;Acc:MGI:102551]
ENSMUSG00000072825.11	1253.02	-0.305936	0.089452	-3.42012	0.000625939	0.00208513	Cep170b	protein_coding	centrosomal protein 170B [Source:MGI Symbol;Acc:MGI:2145043]
ENSMUSG00000072825.11	1253.02	-0.305936	0.089452	-3.42012	0.000625939	0.00208513	Cep170b	protein_coding	centrosomal protein 170B [Source:MGI Symbol;Acc:MGI:2145043]
ENSMUSG00000072980.3	143.532	-2.65053	0.258853	-10.2395	1.31919e-24	1.97121e-23	Oip5	protein_coding	Opa interacting protein 5 [Source:MGI Symbol;Acc:MGI:1917895]
ENSMUSG00000073147.3	14591.4	-0.407289	0.0366664	-11.1079	1.14771e-28	1.9864e-27	5031425E22Rik	lncRNA	RIKEN cDNA 5031425E22 gene [Source:MGI Symbol;Acc:MGI:1923227]
ENSMUSG00000073434.12	140.657	-1.9523	0.23759	-8.21709	2.08493e-16	2.14605e-15	Wdr90	protein_coding	WD repeat domain 90 [Source:MGI Symbol;Acc:MGI:1921267]
ENSMUSG00000074220.10	675.954	-0.980092	0.109642	-8.93899	3.92741e-19	4.60586e-18	Zfp382	protein_coding	zinc finger protein 382 [Source:MGI Symbol;Acc:MGI:3588204]
ENSMUSG00000074269.10	194.59	-0.814334	0.188299	-4.32469	1.52746e-05	6.43741e-05	Rec114	protein_coding	REC114 meiotic recombination protein [Source:MGI Symbol;Acc:MGI:1920923]
ENSMUSG00000074358.9	429.859	-1.49753	0.132921	-11.2663	1.92419e-29	3.41992e-28	Ccdc61	protein_coding	coiled-coil domain containing 61 [Source:MGI Symbol;Acc:MGI:2685005]
ENSMUSG00000074364.6	6532.89	-0.541089	0.0457201	-11.8348	2.57903e-32	5.08957e-31	Ehd2	protein_coding	EH-domain containing 2 [Source:MGI Symbol;Acc:MGI:2154274]
ENSMUSG00000074476.6	166.48	-2.91132	0.257949	-11.2864	1.53157e-29	2.73912e-28	Spc24	protein_coding	SPC24, NDC80 kinetochore complex component, homolog (S. cerevisiae) [Source:MGI Symbol;Acc:MGI:1914879]
ENSMUSG00000074652.3	959.404	-0.225822	0.0887579	-2.54425	0.0109512	0.0280294	Myh7b	protein_coding	myosin, heavy chain 7B, cardiac muscle, beta [Source:MGI Symbol;Acc:MGI:3710243]
ENSMUSG00000074802.11	1737.6	-2.87801	0.0778302	-36.978	2.58217e-299	7.15053e-297	Gas2l3	protein_coding	growth arrest-specific 2 like 3 [Source:MGI Symbol;Acc:MGI:1918780]
ENSMUSG00000074863.5	982.917	-1.47555	0.0916277	-16.1038	2.40084e-58	8.65967e-57	Platr25	protein_coding	pluripotency associated transcript 25 [Source:MGI Symbol;Acc:MGI:3645613]
ENSMUSG00000074867.4	1097.03	-1.24373	0.086392	-14.3963	5.45675e-47	1.59875e-45	Zfp808	protein_coding	zinc finger protein 808 [Source:MGI Symbol;Acc:MGI:3704127]
ENSMUSG00000074886.11	1028.78	-0.886969	0.0933332	-9.50324	2.03452e-21	2.62835e-20	Grk6	protein_coding	G protein-coupled receptor kinase 6 [Source:MGI Symbol;Acc:MGI:1347078]
ENSMUSG00000075394.4	4583.38	-0.178535	0.0499782	-3.57226	0.000353914	0.00122631	Hoxc4	protein_coding	homeobox C4 [Source:MGI Symbol;Acc:MGI:96195]
ENSMUSG00000075415.13	6823.74	-0.260769	0.046221	-5.64178	1.683e-08	9.77187e-08	Fnbp1	protein_coding	formin binding protein 1 [Source:MGI Symbol;Acc:MGI:109606]
ENSMUSG00000075704.16	1421.66	-0.569847	0.0762609	-7.47233	7.87901e-14	6.85429e-13	Txnrd2	protein_coding	thioredoxin reductase 2 [Source:MGI Symbol;Acc:MGI:1347023]
ENSMUSG00000075704.16	1421.66	-0.569847	0.0762609	-7.47233	7.87901e-14	6.85429e-13	Txnrd2	protein_coding	thioredoxin reductase 2 [Source:MGI Symbol;Acc:MGI:1347023]
ENSMUSG00000078247.4	9540.2	-0.271387	0.0391914	-6.92466	4.37013e-12	3.38587e-11	Airn	lncRNA	antisense Igf2r RNA [Source:MGI Symbol;Acc:MGI:1353471]
ENSMUSG00000078521.2	293.604	-2.26451	0.173892	-13.0225	9.1094e-39	2.20591e-37	Aunip	protein_coding	aurora kinase A and ninein interacting protein [Source:MGI Symbol;Acc:MGI:1917135]
ENSMUSG00000078612.9	745.944	-0.624576	0.0990362	-6.30654	2.8534e-10	1.92118e-09	Fyb2	protein_coding	FYN binding protein 2 [Source:MGI Symbol;Acc:MGI:2685466]
ENSMUSG00000078684.8	3106.2	-0.366893	0.0539918	-6.79534	1.08055e-11	8.1368e-11	5830417I10Rik	unprocessed_pseudogene	RIKEN cDNA 5830417I10 gene [Source:MGI Symbol;Acc:MGI:1923272]
ENSMUSG00000078773.11	1261.48	-2.47994	0.0873872	-28.3788	3.69837e-177	4.84713e-175	Rad54b	protein_coding	RAD54 homolog B (S. cerevisiae) [Source:MGI Symbol;Acc:MGI:3605986]
ENSMUSG00000079084.10	2110.61	-0.595249	0.0619532	-9.60805	7.39395e-22	9.75762e-21	Ccdc82	protein_coding	coiled-coil domain containing 82 [Source:MGI Symbol;Acc:MGI:1913646]
ENSMUSG00000079215.8	3296.7	-0.399215	0.0558795	-7.1442	9.05192e-13	7.36732e-12	Zfp664	protein_coding	zinc finger protein 664 [Source:MGI Symbol;Acc:MGI:2442505]
ENSMUSG00000079414.3	632.795	-1.00793	0.117526	-8.57624	9.80249e-18	1.06992e-16	Gm11110	lncRNA	predicted gene 11110 [Source:MGI Symbol;Acc:MGI:3779362]
ENSMUSG00000079469.10	815.881	-0.41657	0.094502	-4.40805	1.04304e-05	4.48598e-05	Pigb	protein_coding	phosphatidylinositol glycan anchor biosynthesis, class B [Source:MGI Symbol;Acc:MGI:1891825]
ENSMUSG00000079553.11	585.164	-3.0387	0.131887	-23.0402	1.84383e-117	1.52931e-115	Kifc1	protein_coding	kinesin family member C1 [Source:MGI Symbol;Acc:MGI:109596]
ENSMUSG00000079685.10	2844.48	-1.89568	0.0603753	-31.3982	2.14015e-216	4.03783e-214	Ulbp1	protein_coding	UL16 binding protein 1 [Source:MGI Symbol;Acc:MGI:1925027]
ENSMUSG00000079685.10	2844.48	-1.89568	0.0603753	-31.3982	2.14015e-216	4.03783e-214	Ulbp1	protein_coding	UL16 binding protein 1 [Source:MGI Symbol;Acc:MGI:1925027]
ENSMUSG00000080316.11	11700.2	-0.871407	0.0389676	-22.3624	9.15323e-111	7.07891e-109	Spaca6	protein_coding	sperm acrosome associated 6 [Source:MGI Symbol;Acc:MGI:1922452]
ENSMUSG00000084883.2	1511.44	-0.190788	0.0819184	-2.329	0.0198591	0.0474216	Ccdc85c	protein_coding	coiled-coil domain containing 85C [Source:MGI Symbol;Acc:MGI:3644008]
ENSMUSG00000084950.7	473.021	-1.60326	0.128649	-12.4623	1.19838e-35	2.58481e-34	Gm5577	lncRNA	predicted gene 5577 [Source:MGI Symbol;Acc:MGI:3648213]
ENSMUSG00000085162.7	50.1165	-1.49446	0.37919	-3.9412	8.10743e-05	0.000310152	Gm12295	lncRNA	predicted gene 12295 [Source:MGI Symbol;Acc:MGI:3650535]
ENSMUSG00000085208.3	1720.74	-1.59042	0.0759591	-20.9379	2.4191e-97	1.59132e-95	Brip1os	lncRNA	BRCA1 interacting protein C-terminal helicase 1, opposite strand [Source:MGI Symbol;Acc:MGI:1921288]
ENSMUSG00000085289.1	376.193	-1.1086	0.142048	-7.80438	5.97945e-15	5.62219e-14	Gm15337	lncRNA	predicted gene 15337 [Source:MGI Symbol;Acc:MGI:3705103]
ENSMUSG00000085586.1	714.621	-0.597525	0.100717	-5.93272	2.97964e-09	1.84817e-08	Gm11613	lncRNA	predicted gene 11613 [Source:MGI Symbol;Acc:MGI:3651819]
ENSMUSG00000085631.1	113.886	-1.94341	0.282134	-6.88826	5.6479e-12	4.33865e-11	9630028H03Rik	lncRNA	RIKEN cDNA 9630028H03 gene [Source:MGI Symbol;Acc:MGI:2444526]
ENSMUSG00000085741.8	563.881	-0.337011	0.114245	-2.9499	0.00317879	0.00922526	5430405H02Rik	lncRNA	RIKEN cDNA 5430405H02 gene [Source:MGI Symbol;Acc:MGI:1921737]
ENSMUSG00000085793.2	5252.38	-0.336572	0.046713	-7.20509	5.80057e-13	4.76964e-12	Lin52	protein_coding	lin-52 DREAM MuvB core complex component [Source:MGI Symbol;Acc:MGI:3045391]
ENSMUSG00000085976.1	829.166	-1.11136	0.104769	-10.6078	2.74251e-26	4.37603e-25	Gm13816	lncRNA	predicted gene 13816 [Source:MGI Symbol;Acc:MGI:3649317]
ENSMUSG00000086392.9	443.679	-0.977847	0.132	-7.40791	1.28304e-13	1.10198e-12	Mccc1os	lncRNA	methylcrotonoyl-Coenzyme A carboxylase 1 (alpha), opposite strand [Source:MGI Symbol;Acc:MGI:3590669]
ENSMUSG00000086451.8	70.789	-1.31846	0.316254	-4.16899	3.05948e-05	0.00012377	4933431K23Rik	lncRNA	RIKEN cDNA 4933431K23 gene [Source:MGI Symbol;Acc:MGI:1921725]
ENSMUSG00000086453.7	146.802	-1.7086	0.230989	-7.39688	1.3942e-13	1.19446e-12	Gm11457	lncRNA	predicted gene 11457 [Source:MGI Symbol;Acc:MGI:3705139]
ENSMUSG00000086709.1	90.5427	-0.710932	0.284055	-2.5028	0.0123215	0.0312018	Gm16263	lncRNA	predicted gene 16263 [Source:MGI Symbol;Acc:MGI:3826536]
ENSMUSG00000086942.1	116.385	-2.07398	0.266939	-7.76951	7.87914e-15	7.33606e-14	Gm15489	lncRNA	predicted gene 15489 [Source:MGI Symbol;Acc:MGI:3705099]
ENSMUSG00000087060.7	374.059	-3.62334	0.18337	-19.7597	6.6247e-87	3.81676e-85	Eldr	lncRNA	Egfr long non-coding downstream RNA [Source:MGI Symbol;Acc:MGI:1919985]
ENSMUSG00000087132.8	174.01	-1.28638	0.214522	-5.99647	2.01658e-09	1.27009e-08	A930001C03Rik	lncRNA	RIKEN cDNA A930001C03 gene [Source:MGI Symbol;Acc:MGI:2441838]
ENSMUSG00000087177.7	3077.25	-0.466685	0.0538137	-8.67224	4.23706e-18	4.74225e-17	E130307A14Rik	lncRNA	RIKEN cDNA E130307A14 gene [Source:MGI Symbol;Acc:MGI:3036287]
ENSMUSG00000087259.7	1202.58	-1.03505	0.0815206	-12.6968	6.16294e-37	1.40148e-35	2610035D17Rik	lncRNA	RIKEN cDNA 2610035D17 gene [Source:MGI Symbol;Acc:MGI:1919636]
ENSMUSG00000087366.7	1050.33	-1.01244	0.0862989	-11.7318	8.75816e-32	1.69334e-30	Junos	lncRNA	jun proto-oncogene, opposite strand [Source:MGI Symbol;Acc:MGI:2652837]
ENSMUSG00000087516.7	112.425	-0.640942	0.245941	-2.60608	0.00915849	0.0238933	Tbx3os1	lncRNA	T-box 3, opposite strand 1 [Source:MGI Symbol;Acc:MGI:3780472]
ENSMUSG00000087543.1	316.787	-1.34914	0.156565	-8.61713	6.86526e-18	7.56545e-17	Gm16576	lncRNA	predicted gene 16576 [Source:MGI Symbol;Acc:MGI:4414996]
ENSMUSG00000089762.3	82.1172	-1.0978	0.300284	-3.65586	0.000256324	0.00090776	Ier5l	protein_coding	immediate early response 5-like [Source:MGI Symbol;Acc:MGI:1919750]
ENSMUSG00000090523.2	2926.76	-0.17389	0.0606506	-2.86707	0.00414288	0.0117356	Gypc	protein_coding	glycophorin C [Source:MGI Symbol;Acc:MGI:1098566]
ENSMUSG00000091144.2	191.347	-1.16592	0.197431	-5.90543	3.51729e-09	2.1699e-08	Phf11c	protein_coding	PHD finger protein 11C [Source:MGI Symbol;Acc:MGI:3648476]
ENSMUSG00000092329.1	8918.29	-0.25219	0.0386291	-6.52848	6.64384e-11	4.70448e-10	Gm20388	protein_coding
ENSMUSG00000093726.1	145.248	-3.13309	0.271986	-11.5193	1.05471e-30	1.98339e-29	Gm20667	lncRNA	predicted gene 20667 [Source:MGI Symbol;Acc:MGI:5313114]
ENSMUSG00000095217.1	58.3673	-2.04029	0.371128	-5.49753	3.85147e-08	2.15534e-07	Hist1h2bn	protein_coding
ENSMUSG00000095440.2	148.439	-0.551993	0.225416	-2.44878	0.0143343	0.0356158	Fignl2	protein_coding	fidgetin-like 2 [Source:MGI Symbol;Acc:MGI:3646919]
ENSMUSG00000096010.2	109.629	-0.616434	0.25659	-2.40241	0.0162873	0.0398456	Hist4h4	protein_coding
ENSMUSG00000096188.1	2728.87	-0.196918	0.0582293	-3.38177	0.000720199	0.00237425	Cmtm4	protein_coding	CKLF-like MARVEL transmembrane domain containing 4 [Source:MGI Symbol;Acc:MGI:2142888]
ENSMUSG00000096472.2	78.1495	-1.47055	0.306519	-4.79759	1.60589e-06	7.59548e-06	Cdkn2d	protein_coding	cyclin dependent kinase inhibitor 2D [Source:MGI Symbol;Acc:MGI:105387]
ENSMUSG00000097039.8	43766.4	-0.390575	0.0262024	-14.9061	3.00992e-50	9.43016e-49	Pvt1	lncRNA	Pvt1 oncogene [Source:MGI Symbol;Acc:MGI:97824]
ENSMUSG00000097145.5	446.702	-0.930334	0.136246	-6.82832	8.59135e-12	6.51811e-11	9230114K14Rik	lncRNA	RIKEN cDNA 9230114K14 gene [Source:MGI Symbol;Acc:MGI:3041212]
ENSMUSG00000097177.8	791	-1.16304	0.0997878	-11.6552	2.1592e-31	4.1328e-30	9330159M07Rik	lncRNA	RIKEN cDNA 9330159M07 gene [Source:MGI Symbol;Acc:MGI:2442519]
ENSMUSG00000097248.9	563.877	-1.52691	0.117288	-13.0184	9.61114e-39	2.32414e-37	Gm2694	lncRNA	predicted gene 2694 [Source:MGI Symbol;Acc:MGI:3780864]
ENSMUSG00000097415.2	1796.03	-0.620129	0.0742235	-8.35489	6.54945e-17	6.89862e-16	AU020206	lncRNA	expressed sequence AU020206 [Source:MGI Symbol;Acc:MGI:2142134]
ENSMUSG00000097467.2	136.32	-2.48794	0.254546	-9.77403	1.4555e-22	1.9896e-21	Gm26737	lncRNA	predicted gene, 26737 [Source:MGI Symbol;Acc:MGI:5477231]
ENSMUSG00000097536.2	4222.93	-0.550091	0.0490203	-11.2217	3.19028e-29	5.62361e-28	2610037D02Rik	lncRNA	RIKEN cDNA 2610037D02 gene [Source:MGI Symbol;Acc:MGI:1917290]
ENSMUSG00000097537.2	922.146	-1.58395	0.0966892	-16.3818	2.57786e-60	9.47736e-59	2610020C07Rik	lncRNA	RIKEN cDNA 2610020C07 gene [Source:MGI Symbol;Acc:MGI:1917168]
ENSMUSG00000097589.9	9220.13	-0.610677	0.0409055	-14.929	2.13599e-50	6.71663e-49	Dleu2	lncRNA	deleted in lymphocytic leukemia, 2 [Source:MGI Symbol;Acc:MGI:1934030]
ENSMUSG00000097908.7	396.7	-1.27745	0.141192	-9.04766	1.46071e-19	1.75133e-18	4933404O12Rik	lncRNA	RIKEN cDNA 4933404O12 gene [Source:MGI Symbol;Acc:MGI:1914002]
ENSMUSG00000098090.8	979.362	-3.33751	0.110357	-30.2429	6.46738e-201	1.06768e-198	2700099C18Rik	transcribed_unprocessed_pseudogene	NDC80 homolog, kinetochore complex component pseudogene [Source:NCBI gene (formerly Entrezgene);Acc:77022]
ENSMUSG00000098090.8	979.362	-3.33751	0.110357	-30.2429	6.46738e-201	1.06768e-198	2700099C18Rik	transcribed_unprocessed_pseudogene	RIKEN cDNA 2700099C18 gene [Source:MGI Symbol;Acc:MGI:1924272]
ENSMUSG00000098318.7	1798.91	-3.12992	0.0788215	-39.7089	0	0	Lockd	lncRNA	lncRNA downstream of Cdkn1b [Source:MGI Symbol;Acc:MGI:1915081]
ENSMUSG00000101549.1	570.23	-1.82368	0.128544	-14.1872	1.09959e-45	3.10507e-44	Gm29630	lncRNA	predicted gene 29630 [Source:MGI Symbol;Acc:MGI:5580336]
ENSMUSG00000101972.1	64.9728	-2.22254	0.444843	-4.99623	5.84615e-07	2.90935e-06	Hist1h3i	protein_coding
ENSMUSG00000102590.1	270.406	-1.28749	0.173055	-7.43977	1.0086e-13	8.71497e-13	Mannr	lncRNA	Mecom adjacent non-protein coding RNA [Source:MGI Symbol;Acc:MGI:5564803]
ENSMUSG00000102805.5	6736.3	-0.100103	0.0387135	-2.58573	0.00971739	0.0251622	Gm37240	protein_coding	predicted gene, 37240 [Source:MGI Symbol;Acc:MGI:5610468]
ENSMUSG00000102813.1	206.955	-0.677861	0.19088	-3.55123	0.000383428	0.00132297	Gm37795	TEC	predicted gene, 37795 [Source:MGI Symbol;Acc:MGI:5611023]
ENSMUSG00000103436.1	420.961	-0.674911	0.128454	-5.25409	1.48755e-07	7.86565e-07	Gm36995	lncRNA	predicted gene, 36995 [Source:MGI Symbol;Acc:MGI:5610223]
ENSMUSG00000104342.1	80.4624	-3.31102	0.371651	-8.90896	5.15155e-19	5.9964e-18	Gm36401	TEC	predicted gene, 36401 [Source:MGI Symbol;Acc:MGI:5595560]
ENSMUSG00000106241.1	132.479	-1.96683	0.253396	-7.76188	8.36763e-15	7.76982e-14	Gm43143	TEC	predicted gene 43143 [Source:MGI Symbol;Acc:MGI:5663280]
ENSMUSG00000106426.1	459.872	-1.7157	0.132854	-12.9142	3.74422e-38	8.86682e-37	Gm36211	lncRNA	predicted gene, 36211 [Source:MGI Symbol;Acc:MGI:5595370]
ENSMUSG00000106631.2	165.097	-0.810458	0.232607	-3.48424	0.000493545	0.00167497	Gm42669	protein_coding	predicted gene 42669 [Source:MGI Symbol;Acc:MGI:5662806]
ENSMUSG00000109455.1	207.033	-0.704082	0.182651	-3.8548	0.000115825	0.000432304	Gm44710	lncRNA	predicted gene 44710 [Source:MGI Symbol;Acc:MGI:5753286]
ENSMUSG00000110148.1	357.957	-1.36208	0.152618	-8.92471	4.46857e-19	5.22266e-18	5830408C22Rik	lncRNA	RIKEN cDNA 5830408C22 gene [Source:MGI Symbol;Acc:MGI:1921994]
ENSMUSG00000110623.1	326.366	-0.536109	0.150339	-3.56601	0.00036246	0.00125314	Gm32005	lncRNA	predicted gene, 32005 [Source:MGI Symbol;Acc:MGI:5591164]
ENSMUSG00000111375.4	1542.81	-0.57278	0.0732065	-7.82417	5.11008e-15	4.83921e-14	Btbd8	protein_coding	BTB (POZ) domain containing 8 [Source:MGI Symbol;Acc:MGI:3646208]
ENSMUSG00000111390.1	168.452	-2.81159	0.250222	-11.2364	2.70281e-29	4.77414e-28	Gm48796	lncRNA	predicted gene, 48796 [Source:MGI Symbol;Acc:MGI:6098500]
ENSMUSG00000111662.1	324.517	-0.965153	0.152886	-6.3129	2.73853e-10	1.84746e-09	Gm7435	transcribed_processed_pseudogene	predicted gene 7435 [Source:MGI Symbol;Acc:MGI:3646489]
ENSMUSG00000113246.1	104.732	-0.733737	0.262381	-2.79646	0.0051666	0.014305	Gm36752	lncRNA	predicted gene, 36752 [Source:MGI Symbol;Acc:MGI:5595911]
ENSMUSG00000113585.1	155.839	-1.30848	0.224948	-5.81683	5.99734e-09	3.64361e-08	Gm19605	lncRNA	predicted gene, 19605 [Source:MGI Symbol;Acc:MGI:5011790]
ENSMUSG00000113626.1	1404.77	-1.28448	0.0815223	-15.7562	6.22583e-56	2.16379e-54	Gm7240	transcribed_processed_pseudogene	predicted gene 7240 [Source:MGI Symbol;Acc:MGI:3643235]
ENSMUSG00000114456.1	66.5942	-2.09275	0.356851	-5.86451	4.5047e-09	2.7612e-08	Hist1h2bh	protein_coding
ENSMUSG00000114515.2	163.786	-1.41955	0.21451	-6.61764	3.64969e-11	2.64618e-10	Aldoa	protein_coding	aldolase A, fructose-bisphosphate [Source:MGI Symbol;Acc:MGI:87994]
ENSMUSG00000116009.1	35.457	-5.29839	0.829596	-6.38671	1.69489e-10	1.1612e-09	Gm49503	lncRNA	predicted gene, 49503 [Source:MGI Symbol;Acc:MGI:6155190]
ENSMUSG00000116305.1	43145.8	-0.24336	0.0339966	-7.15835	8.16539e-13	6.67261e-12	Lncppara	lncRNA	long noncoding RNA near Ppara [Source:MGI Symbol;Acc:MGI:5568843]
ENSMUSG00000116858.1	10853	-0.199304	0.0346107	-5.75845	8.4889e-09	5.08798e-08	Gm49797	lncRNA	predicted gene, 49797 [Source:MGI Symbol;Acc:MGI:6215329]
ENSMUSG00000116925.1	254.149	-1.27992	0.169872	-7.53459	4.89885e-14	4.33772e-13	Gm49776	protein_coding	predicted gene, 49776 [Source:MGI Symbol;Acc:MGI:6215291]
ENSMUSG00000116925.1	254.149	-1.27992	0.169872	-7.53459	4.89885e-14	4.33772e-13	Gm49776	protein_coding	predicted gene, 49776 [Source:MGI Symbol;Acc:MGI:6215291]
ENSMUSG00000117666.1	104.807	-3.44098	0.326808	-10.5291	6.34605e-26	9.92308e-25	Gm550	protein_coding	predicted gene 550 [Source:MGI Symbol;Acc:MGI:2685396]
ENSMUSG00000117679.1	344.848	-0.355626	0.143368	-2.48051	0.0131193	0.0329547	Apbb3	protein_coding	amyloid beta (A4) precursor protein-binding, family B, member 3 [Source:MGI Symbol;Acc:MGI:108404]
ENSMUSG00000117876.1	379.834	-0.900475	0.137821	-6.53367	6.41752e-11	4.55299e-10	Gm50146	lncRNA	predicted gene, 50146 [Source:MGI Symbol;Acc:MGI:6302900]
ENSMUSG00000118134.1	136.167	-1.29977	0.239463	-5.42783	5.70426e-08	3.13799e-07	4930549G23Rik	lncRNA	RIKEN cDNA 4930549G23 gene [Source:MGI Symbol;Acc:MGI:1922536]
ENSMUSG00000118138.1	294.169	-2.76495	0.187514	-14.7453	3.29845e-49	1.01489e-47	Gm50322	lncRNA	predicted gene, 50322 [Source:MGI Symbol;Acc:MGI:6303183]

## Sheet: B.Trough 24h
Gene	baseMean	log2FoldChange	lfcSE	stat	pvalue	padj	Gene name	Gene type	Gene description
ENSMUSG00000000194.13	7640.57	0.232644	0.0414685	5.61014	2.02164e-08	1.24158e-07	Gpr107	protein_coding	G protein-coupled receptor 107 [Source:MGI Symbol;Acc:MGI:2139054]
ENSMUSG00000000244.17	911.346	1.25071	0.0996681	12.5487	4.03915e-36	8.18332e-35	Tspan32	protein_coding	tetraspanin 32 [Source:MGI Symbol;Acc:MGI:1350360]
ENSMUSG00000000282.12	1208.18	0.598556	0.0860652	6.95468	3.53355e-12	2.87407e-11	Mnt	protein_coding	max binding protein [Source:MGI Symbol;Acc:MGI:109150]
ENSMUSG00000000325.16	1032.71	0.366043	0.0872471	4.19548	2.72297e-05	0.000117532	Arvcf	protein_coding	armadillo repeat gene deleted in velocardiofacial syndrome [Source:MGI Symbol;Acc:MGI:109620]
ENSMUSG00000000325.16	1032.71	0.366043	0.0872471	4.19548	2.72297e-05	0.000117532	Arvcf	protein_coding	armadillo repeat gene deleted in velocardiofacial syndrome [Source:MGI Symbol;Acc:MGI:109620]
ENSMUSG00000000374.8	6278.61	0.139713	0.0424022	3.29495	0.000984388	0.00330322	Trappc10	protein_coding	trafficking protein particle complex 10 [Source:MGI Symbol;Acc:MGI:1336209]
ENSMUSG00000000441.17	13368.9	0.216306	0.032672	6.62055	3.57873e-11	2.72972e-10	Raf1	protein_coding	v-raf-leukemia viral oncogene 1 [Source:MGI Symbol;Acc:MGI:97847]
ENSMUSG00000000538.18	11222.7	0.236511	0.0371003	6.37491	1.83072e-10	1.32432e-09	Tom1l2	protein_coding	target of myb1-like 2 (chicken) [Source:MGI Symbol;Acc:MGI:2443306]
ENSMUSG00000000631.20	13035.9	0.447403	0.043853	10.2023	1.93574e-24	2.79935e-23	Myo18a	protein_coding	myosin XVIIIA [Source:MGI Symbol;Acc:MGI:2667185]
ENSMUSG00000000782.16	1835.62	0.494881	0.0694016	7.13068	9.9872e-13	8.44027e-12	Tcf7	protein_coding	transcription factor 7, T cell specific [Source:MGI Symbol;Acc:MGI:98507]
ENSMUSG00000000794.9	3014.47	1.49818	0.0584602	25.6273	7.56852e-145	9.41772e-143	Kcnn3	protein_coding	potassium intermediate/small conductance calcium-activated channel, subfamily N, member 3 [Source:MGI Symbol;Acc:MGI:2153183]
ENSMUSG00000000901.17	682.207	1.15396	0.107079	10.7767	4.43316e-27	7.0198e-26	Mmp11	protein_coding	matrix metallopeptidase 11 [Source:MGI Symbol;Acc:MGI:97008]
ENSMUSG00000001027.7	1710.34	1.12318	0.0713082	15.7511	6.75354e-56	2.15313e-54	Scn4a	protein_coding	sodium channel, voltage-gated, type IV, alpha [Source:MGI Symbol;Acc:MGI:98250]
ENSMUSG00000001143.13	1686.02	0.415687	0.0702917	5.91374	3.34421e-09	2.18415e-08	Lman2l	protein_coding	lectin, mannose-binding 2-like [Source:MGI Symbol;Acc:MGI:2443010]
ENSMUSG00000001156.9	3083.3	0.673497	0.0612438	10.997	3.95087e-28	6.46485e-27	Mxd1	protein_coding	MAX dimerization protein 1 [Source:MGI Symbol;Acc:MGI:96908]
ENSMUSG00000001211.15	12570.2	0.50065	0.0382726	13.0811	4.2202e-39	9.21042e-38	Agpat3	protein_coding	1-acylglycerol-3-phosphate O-acyltransferase 3 [Source:MGI Symbol;Acc:MGI:1336186]
ENSMUSG00000001419.17	12101.3	0.538565	0.0377919	14.2508	4.43079e-46	1.14897e-44	Mef2d	protein_coding	myocyte enhancer factor 2D [Source:MGI Symbol;Acc:MGI:99533]
ENSMUSG00000001552.14	6374.22	0.371357	0.046938	7.91165	2.5399e-15	2.50149e-14	Jup	protein_coding	junction plakoglobin [Source:MGI Symbol;Acc:MGI:96650]
ENSMUSG00000001729.14	1656.17	0.638118	0.0773306	8.25183	1.55993e-16	1.6431e-15	Akt1	protein_coding	thymoma viral proto-oncogene 1 [Source:MGI Symbol;Acc:MGI:87986]
ENSMUSG00000001741.12	812.7	0.477882	0.0957425	4.99132	5.99667e-07	3.18434e-06	Il16	protein_coding	interleukin 16 [Source:MGI Symbol;Acc:MGI:1270855]
ENSMUSG00000001750.16	1144.19	0.209015	0.0879433	2.37671	0.017468	0.0439972	Tcirg1	protein_coding	T cell, immune regulator 1, ATPase, H+ transporting, lysosomal V0 protein A3 [Source:MGI Symbol;Acc:MGI:1350931]
ENSMUSG00000001829.17	7361.9	0.273298	0.0390925	6.99107	2.72802e-12	2.23304e-11	Clpb	protein_coding	ClpB caseinolytic peptidase B [Source:MGI Symbol;Acc:MGI:1100517]
ENSMUSG00000001847.14	4837.76	0.140535	0.0471102	2.9831	0.00285345	0.00875891	Rac1	protein_coding	Rac family small GTPase 1 [Source:MGI Symbol;Acc:MGI:97845]
ENSMUSG00000001864.13	3399.36	0.811372	0.0504561	16.0808	3.48131e-58	1.17267e-56	Aif1l	protein_coding	allograft inflammatory factor 1-like [Source:MGI Symbol;Acc:MGI:1919598]
ENSMUSG00000001995.9	5141.83	0.693408	0.0444169	15.6114	6.0929e-55	1.91324e-53	Sipa1l2	protein_coding	signal-induced proliferation-associated 1 like 2 [Source:MGI Symbol;Acc:MGI:2676970]
ENSMUSG00000001998.15	4295.41	0.180146	0.0473148	3.80738	0.000140447	0.000547027	Ap4e1	protein_coding	adaptor-related protein complex AP-4, epsilon 1 [Source:MGI Symbol;Acc:MGI:1336993]
ENSMUSG00000002265.17	7639.84	0.908164	0.0387821	23.4171	2.86068e-121	2.48432e-119	Peg3	protein_coding	paternally expressed 3 [Source:MGI Symbol;Acc:MGI:104748]
ENSMUSG00000002266.17	2851.69	0.961199	0.0637061	15.088	1.94172e-51	5.75066e-50	Zim1	protein_coding	zinc finger, imprinted 1 [Source:MGI Symbol;Acc:MGI:1341879]
ENSMUSG00000002409.18	548.912	0.414474	0.115782	3.57976	0.000343908	0.00125607	Dyrk1b	protein_coding	dual-specificity tyrosine-(Y)-phosphorylation regulated kinase 1b [Source:MGI Symbol;Acc:MGI:1330302]
ENSMUSG00000002496.10	1100.59	0.566845	0.0898492	6.30885	2.81125e-10	2.00319e-09	Tsc2	protein_coding	TSC complex subunit 2 [Source:MGI Symbol;Acc:MGI:102548]
ENSMUSG00000002625.10	2003.6	0.420444	0.0649273	6.47561	9.44285e-11	6.96914e-10	Akap8l	protein_coding	A kinase (PRKA) anchor protein 8-like [Source:MGI Symbol;Acc:MGI:1860606]
ENSMUSG00000002799.6	382.132	0.585485	0.144609	4.04874	5.14933e-05	0.000214221	Jag2	protein_coding	jagged 2 [Source:MGI Symbol;Acc:MGI:1098270]
ENSMUSG00000002812.4	752.465	0.739161	0.101678	7.26959	3.60568e-13	3.11347e-12	Flii	protein_coding	flightless I actin binding protein [Source:MGI Symbol;Acc:MGI:1342286]
ENSMUSG00000002814.15	1702.53	0.250507	0.0689159	3.63497	0.000278013	0.00103059	Top3a	protein_coding	topoisomerase (DNA) III alpha [Source:MGI Symbol;Acc:MGI:1197527]
ENSMUSG00000002968.9	432.824	0.373754	0.13453	2.77823	0.00546565	0.0157454	Med25	protein_coding	mediator complex subunit 25 [Source:MGI Symbol;Acc:MGI:1922863]
ENSMUSG00000003068.16	1292.9	0.436626	0.0843499	5.17636	2.26253e-07	1.26172e-06	Stk11	protein_coding	serine/threonine kinase 11 [Source:MGI Symbol;Acc:MGI:1341870]
ENSMUSG00000003134.10	6961.72	0.767033	0.0386185	19.8618	8.71589e-88	4.89323e-86	Tbc1d8	protein_coding	TBC1 domain family, member 8 [Source:MGI Symbol;Acc:MGI:1927225]
ENSMUSG00000003233.12	1846.23	0.250542	0.0675206	3.7106	0.000206771	0.000783389	Dvl3	protein_coding	dishevelled segment polarity protein 3 [Source:MGI Symbol;Acc:MGI:108100]
ENSMUSG00000003345.16	1669.88	0.357002	0.0707892	5.04317	4.57884e-07	2.47159e-06	Csnk1g2	protein_coding	casein kinase 1, gamma 2 [Source:MGI Symbol;Acc:MGI:1920014]
ENSMUSG00000003352.14	687.128	0.564528	0.107106	5.27076	1.35859e-07	7.72089e-07	Cacnb3	protein_coding	calcium channel, voltage-dependent, beta 3 subunit [Source:MGI Symbol;Acc:MGI:103307]
ENSMUSG00000003546.10	339.645	0.395256	0.146973	2.68932	0.00715983	0.0200206	Klc4	protein_coding	kinesin light chain 4 [Source:MGI Symbol;Acc:MGI:1922014]
ENSMUSG00000003865.16	1772.77	0.631424	0.0667131	9.46476	2.94237e-21	3.75659e-20	Gys1	protein_coding	glycogen synthase 1, muscle [Source:MGI Symbol;Acc:MGI:101805]
ENSMUSG00000004056.15	6250.95	0.723939	0.0474369	15.2611	1.38925e-52	4.16626e-51	Akt2	protein_coding	thymoma viral proto-oncogene 2 [Source:MGI Symbol;Acc:MGI:104874]
ENSMUSG00000004207.14	4329.55	0.677931	0.0482584	14.048	7.92882e-45	2.00008e-43	Psap	protein_coding	prosaposin [Source:MGI Symbol;Acc:MGI:97783]
ENSMUSG00000004317.14	56526.7	0.627604	0.026547	23.6413	1.45085e-123	1.36675e-121	Clcn5	protein_coding	chloride channel, voltage-sensitive 5 [Source:MGI Symbol;Acc:MGI:99486]
ENSMUSG00000004567.16	941.889	0.300562	0.0900117	3.33914	0.000840372	0.00285675	Mcoln1	protein_coding	mucolipin 1 [Source:MGI Symbol;Acc:MGI:1890498]
ENSMUSG00000004637.15	9934.57	0.249046	0.0367552	6.77581	1.23712e-11	9.7301e-11	Wwox	protein_coding	WW domain-containing oxidoreductase [Source:MGI Symbol;Acc:MGI:1931237]
ENSMUSG00000004677.17	14322.1	0.138174	0.0365888	3.7764	0.000159111	0.000614124	Myo9b	protein_coding	myosin IXb [Source:MGI Symbol;Acc:MGI:106624]
ENSMUSG00000004698.10	15477.1	0.0799884	0.0342342	2.33651	0.0194647	0.048261	Hdac9	protein_coding	histone deacetylase 9 [Source:MGI Symbol;Acc:MGI:1931221]
ENSMUSG00000004897.16	1866.79	0.414	0.0740695	5.58936	2.27914e-08	1.39458e-07	Hdgf	protein_coding	heparin binding growth factor [Source:MGI Symbol;Acc:MGI:1194494]
ENSMUSG00000004947.15	2795.49	0.369056	0.0594669	6.20607	5.4325e-10	3.7758e-09	Dtx2	protein_coding	deltex 2, E3 ubiquitin ligase [Source:MGI Symbol;Acc:MGI:1921448]
ENSMUSG00000004952.13	1084.64	0.301742	0.083772	3.60194	0.00031585	0.00116155	Rasa4	protein_coding	RAS p21 protein activator 4 [Source:MGI Symbol;Acc:MGI:1858600]
ENSMUSG00000005125.13	4799.04	0.295777	0.0442745	6.68052	2.38089e-11	1.83029e-10	Ndrg1	protein_coding	N-myc downstream regulated gene 1 [Source:MGI Symbol;Acc:MGI:1341799]
ENSMUSG00000005148.8	12048.8	0.325237	0.0330188	9.85006	6.8502e-23	9.33173e-22	Klf5	protein_coding	Kruppel-like factor 5 [Source:MGI Symbol;Acc:MGI:1338056]
ENSMUSG00000005417.17	50850.4	0.19988	0.0259079	7.71503	1.20957e-14	1.14268e-13	Mprip	protein_coding	myosin phosphatase Rho interacting protein [Source:MGI Symbol;Acc:MGI:1349438]
ENSMUSG00000005442.13	2199.84	0.276593	0.0732474	3.77615	0.000159274	0.00061461	Cic	protein_coding	capicua transcriptional repressor [Source:MGI Symbol;Acc:MGI:1918972]
ENSMUSG00000005514.14	3420	0.150357	0.0595044	2.52683	0.0115098	0.0304772	Por	protein_coding	cytochrome p450 oxidoreductase [Source:MGI Symbol;Acc:MGI:97744]
ENSMUSG00000005533.10	34203.6	0.195969	0.0271406	7.22051	5.17937e-13	4.42876e-12	Igf1r	protein_coding	insulin-like growth factor I receptor [Source:MGI Symbol;Acc:MGI:96433]
ENSMUSG00000005881.13	432.422	0.597472	0.136187	4.38716	1.14842e-05	5.21623e-05	Ergic3	protein_coding	ERGIC and golgi 3 [Source:MGI Symbol;Acc:MGI:1913616]
ENSMUSG00000005882.18	8056.56	0.498488	0.0379454	13.137	2.02113e-39	4.44009e-38	Uqcc1	protein_coding	ubiquinol-cytochrome c reductase complex assembly factor 1 [Source:MGI Symbol;Acc:MGI:1929472]
ENSMUSG00000005958.15	3209.68	0.41998	0.054764	7.66892	1.73457e-14	1.62393e-13	Ephb3	protein_coding	Eph receptor B3 [Source:MGI Symbol;Acc:MGI:104770]
ENSMUSG00000006127.9	999.75	0.372789	0.0868644	4.29162	1.77378e-05	7.83469e-05	Inpp5k	protein_coding	inositol polyphosphate 5-phosphatase K [Source:MGI Symbol;Acc:MGI:1194899]
ENSMUSG00000006276.10	8480.33	0.163898	0.039274	4.17318	3.00377e-05	0.000129018	Eps15l1	protein_coding	epidermal growth factor receptor pathway substrate 15-like 1 [Source:MGI Symbol;Acc:MGI:104582]
ENSMUSG00000006281.8	2460.53	0.5854	0.0583332	10.0354	1.06485e-23	1.4933e-22	Tep1	protein_coding	telomerase associated protein 1 [Source:MGI Symbol;Acc:MGI:109573]
ENSMUSG00000006289.14	1009.86	0.471789	0.0857655	5.50092	3.77813e-08	2.26281e-07	Osgep	protein_coding	O-sialoglycoprotein endopeptidase [Source:MGI Symbol;Acc:MGI:1913496]
ENSMUSG00000006301.17	2522.85	0.573741	0.0602472	9.52312	1.68052e-21	2.17049e-20	Tmbim1	protein_coding	transmembrane BAX inhibitor motif containing 1 [Source:MGI Symbol;Acc:MGI:1916910]
ENSMUSG00000006307.16	1357.68	0.20325	0.0765397	2.65549	0.0079194	0.0218949	Kmt2b	protein_coding	lysine (K)-specific methyltransferase 2B [Source:MGI Symbol;Acc:MGI:109565]
ENSMUSG00000006356.10	1156.37	0.665468	0.0875692	7.59934	2.97656e-14	2.74812e-13	Crip2	protein_coding	cysteine rich protein 2 [Source:MGI Symbol;Acc:MGI:1915587]
ENSMUSG00000006362.16	2616.11	1.15047	0.0686293	16.7635	4.51381e-63	1.66881e-61	Cbfa2t3	protein_coding	CBFA2/RUNX1 translocation partner 3 [Source:MGI Symbol;Acc:MGI:1338013]
ENSMUSG00000006435.16	7701.1	0.993076	0.0432704	22.9505	1.45765e-116	1.19729e-114	Neurl1a	protein_coding	neuralized E3 ubiquitin protein ligase 1A [Source:MGI Symbol;Acc:MGI:1334263]
ENSMUSG00000006457.4	2306.9	0.814244	0.0648424	12.5573	3.62574e-36	7.37262e-35	Actn3	protein_coding	actinin alpha 3 [Source:MGI Symbol;Acc:MGI:99678]
ENSMUSG00000006542.13	3707.67	1.10425	0.0525896	20.9976	6.90464e-98	4.51482e-96	Prkag3	protein_coding	protein kinase, AMP-activated, gamma 3 non-catalytic subunit [Source:MGI Symbol;Acc:MGI:1891343]
ENSMUSG00000006576.16	1508.34	1.0484	0.0747566	14.0242	1.1092e-44	2.78079e-43	Slc4a3	protein_coding	solute carrier family 4 (anion exchanger), member 3 [Source:MGI Symbol;Acc:MGI:109350]
ENSMUSG00000006920.14	4007.42	0.144786	0.0480951	3.01042	0.00260891	0.00806468	Ezh1	protein_coding	enhancer of zeste 1 polycomb repressive complex 2 subunit [Source:MGI Symbol;Acc:MGI:1097695]
ENSMUSG00000007097.14	1287.43	0.955039	0.080988	11.7923	4.27462e-32	7.82382e-31	Atp1a2	protein_coding	ATPase, Na+/K+ transporting, alpha 2 polypeptide [Source:MGI Symbol;Acc:MGI:88106]
ENSMUSG00000007122.11	866.557	1.13116	0.0976079	11.5888	4.69628e-31	8.37494e-30	Casq1	protein_coding	calsequestrin 1 [Source:MGI Symbol;Acc:MGI:1309468]
ENSMUSG00000007659.18	19488.2	0.175177	0.0311745	5.61923	1.91807e-08	1.18041e-07	Bcl2l1	protein_coding	BCL2-like 1 [Source:MGI Symbol;Acc:MGI:88139]
ENSMUSG00000007867.9	6613.78	0.178024	0.0419543	4.24329	2.20269e-05	9.6196e-05	Ift43	protein_coding	intraflagellar transport 43 [Source:MGI Symbol;Acc:MGI:1923661]
ENSMUSG00000008090.14	546.219	0.601547	0.119137	5.04922	4.43622e-07	2.39849e-06	Fgfrl1	protein_coding	fibroblast growth factor receptor-like 1 [Source:MGI Symbol;Acc:MGI:2150920]
ENSMUSG00000008658.16	7717.76	0.224748	0.0389011	5.7774	7.58632e-09	4.8115e-08	Rbfox1	protein_coding	RNA binding protein, fox-1 homolog (C. elegans) 1 [Source:MGI Symbol;Acc:MGI:1926224]
ENSMUSG00000008855.17	2192.22	0.543173	0.0688346	7.89099	2.99794e-15	2.94045e-14	Hdac5	protein_coding	histone deacetylase 5 [Source:MGI Symbol;Acc:MGI:1333784]
ENSMUSG00000009035.15	5993.32	0.259278	0.0453028	5.72321	1.0453e-08	6.55978e-08	Tmem184b	protein_coding	transmembrane protein 184b [Source:MGI Symbol;Acc:MGI:2445179]
ENSMUSG00000009214.9	6244.2	1.00075	0.0433258	23.0982	4.82463e-118	4.06292e-116	Mymk	protein_coding	myomaker, myoblast fusion factor [Source:MGI Symbol;Acc:MGI:1913389]
ENSMUSG00000009291.13	4621.01	0.797289	0.0463902	17.1866	3.34806e-66	1.31664e-64	Pttg1ip	protein_coding	pituitary tumor-transforming 1 interacting protein [Source:MGI Symbol;Acc:MGI:2652132]
ENSMUSG00000009487.10	876.979	1.43715	0.0970733	14.8048	1.36343e-49	3.85975e-48	Otog	protein_coding	otogelin [Source:MGI Symbol;Acc:MGI:1202064]
ENSMUSG00000009621.18	15963.5	0.253003	0.0401574	6.30028	2.97115e-10	2.11262e-09	Vav2	protein_coding	vav 2 oncogene [Source:MGI Symbol;Acc:MGI:102718]
ENSMUSG00000009647.13	33506.4	0.534517	0.0284534	18.7857	9.87988e-79	4.74747e-77	Mcu	protein_coding	mitochondrial calcium uniporter [Source:MGI Symbol;Acc:MGI:3026965]
ENSMUSG00000009654.4	314.235	0.466185	0.155249	3.00282	0.00267487	0.00824415	Oit3	protein_coding	oncoprotein induced transcript 3 [Source:MGI Symbol;Acc:MGI:1201782]
ENSMUSG00000011877.13	1066.26	0.420848	0.0887144	4.74385	2.09695e-06	1.0431e-05	Git1	protein_coding	GIT ArfGAP 1 [Source:MGI Symbol;Acc:MGI:1927140]
ENSMUSG00000011884.13	953.639	0.272989	0.0908464	3.00495	0.00265626	0.00819283	Gltp	protein_coding	glycolipid transfer protein [Source:MGI Symbol;Acc:MGI:1929253]
ENSMUSG00000012296.16	4013.38	0.207766	0.0539632	3.85015	0.000118046	0.000464113	Tjap1	protein_coding	tight junction associated protein 1 [Source:MGI Symbol;Acc:MGI:1921344]
ENSMUSG00000012819.15	680.796	0.434541	0.103644	4.19262	2.75748e-05	0.000118837	Cdh23	protein_coding	cadherin 23 (otocadherin) [Source:MGI Symbol;Acc:MGI:1890219]
ENSMUSG00000013483.14	442.7	0.587161	0.130623	4.49507	6.95462e-06	3.25186e-05	Card14	protein_coding	caspase recruitment domain family, member 14 [Source:MGI Symbol;Acc:MGI:2386258]
ENSMUSG00000013698.12	2644.83	0.173028	0.071883	2.40708	0.0160808	0.040986	Pea15a	protein_coding	proliferation and apoptosis adaptor protein 15A [Source:MGI Symbol;Acc:MGI:104799]
ENSMUSG00000013787.15	1022.1	0.221611	0.087394	2.53577	0.0112202	0.0298144	Ehmt2	protein_coding	euchromatic histone lysine N-methyltransferase 2 [Source:MGI Symbol;Acc:MGI:2148922]
ENSMUSG00000013846.10	20701.4	0.44543	0.0309854	14.3755	7.37823e-47	1.95277e-45	St3gal1	protein_coding	ST3 beta-galactoside alpha-2,3-sialyltransferase 1 [Source:MGI Symbol;Acc:MGI:98304]
ENSMUSG00000013936.12	92.0604	1.79905	0.287399	6.25977	3.85536e-10	2.71586e-09	Myl2	protein_coding	myosin, light polypeptide 2, regulatory, cardiac, slow [Source:MGI Symbol;Acc:MGI:97272]
ENSMUSG00000014195.15	6784.33	0.214911	0.0396539	5.41967	5.97078e-08	3.50059e-07	Dnajc7	protein_coding	DnaJ heat shock protein family (Hsp40) member C7 [Source:MGI Symbol;Acc:MGI:1928373]
ENSMUSG00000014426.9	7391.55	0.212346	0.0394825	5.37825	7.52138e-08	4.37584e-07	Map3k4	protein_coding	mitogen-activated protein kinase kinase kinase 4 [Source:MGI Symbol;Acc:MGI:1346875]
ENSMUSG00000014444.17	6808.84	0.515726	0.0487787	10.5728	3.98585e-26	6.08051e-25	Piezo1	protein_coding	piezo-type mechanosensitive ion channel component 1 [Source:MGI Symbol;Acc:MGI:3603204]
ENSMUSG00000014498.9	2102.3	0.280743	0.0658902	4.26076	2.03731e-05	8.93952e-05	Ankrd52	protein_coding	ankyrin repeat domain 52 [Source:MGI Symbol;Acc:MGI:2444029]
ENSMUSG00000014592.20	6776.27	0.161115	0.0409608	3.93339	8.3755e-05	0.000337653	Camta1	protein_coding	calmodulin binding transcription activator 1 [Source:MGI Symbol;Acc:MGI:2140230]
ENSMUSG00000015027.11	995.612	0.517608	0.0909222	5.69287	1.24924e-08	7.7927e-08	Galns	protein_coding	galactosamine (N-acetyl)-6-sulfate sulfatase [Source:MGI Symbol;Acc:MGI:1355303]
ENSMUSG00000015094.16	358.489	0.845454	0.154662	5.46645	4.59141e-08	2.7264e-07	Npdc1	protein_coding	neural proliferation, differentiation and control 1 [Source:MGI Symbol;Acc:MGI:1099802]
ENSMUSG00000015127.14	3608.58	0.182707	0.0513527	3.55788	0.00037386	0.00135487	Unkl	protein_coding	unkempt family like zinc finger [Source:MGI Symbol;Acc:MGI:1921404]
ENSMUSG00000015202.13	32295.7	0.543667	0.0277914	19.5624	3.23538e-85	1.73462e-83	Cnksr3	protein_coding	Cnksr family member 3 [Source:MGI Symbol;Acc:MGI:2674130]
ENSMUSG00000015214.14	2909.33	0.29037	0.0548639	5.29256	1.20617e-07	6.8805e-07	Mtmr1	protein_coding	myotubularin related protein 1 [Source:MGI Symbol;Acc:MGI:1858271]
ENSMUSG00000015501.10	49871.3	0.348976	0.0297957	11.7123	1.10213e-31	1.99315e-30	Hivep2	protein_coding	human immunodeficiency virus type I enhancer binding protein 2 [Source:MGI Symbol;Acc:MGI:1338076]
ENSMUSG00000015647.9	7208.65	0.735144	0.0852473	8.62367	6.48425e-18	7.27091e-17	Lama5	protein_coding	laminin, alpha 5 [Source:MGI Symbol;Acc:MGI:105382]
ENSMUSG00000015659.12	1671.75	0.498011	0.0682513	7.29672	2.94862e-13	2.56069e-12	Serac1	protein_coding	serine active site containing 1 [Source:MGI Symbol;Acc:MGI:2447813]
ENSMUSG00000015711.8	2952.91	0.530172	0.0533442	9.9387	2.82501e-23	3.90907e-22	Prune1	protein_coding	prune exopolyphosphatase [Source:MGI Symbol;Acc:MGI:1925152]
ENSMUSG00000015846.15	5472.92	0.501267	0.0533397	9.39763	5.58054e-21	7.05994e-20	Rxra	protein_coding	retinoid X receptor alpha [Source:MGI Symbol;Acc:MGI:98214]
ENSMUSG00000016664.16	45619.4	0.697829	0.0267923	26.0458	1.49937e-149	1.96855e-147	Pacsin2	protein_coding	protein kinase C and casein kinase substrate in neurons 2 [Source:MGI Symbol;Acc:MGI:1345153]
ENSMUSG00000016933.17	5199.39	0.131628	0.0428988	3.06834	0.00215251	0.00676932	Plcg1	protein_coding	phospholipase C, gamma 1 [Source:MGI Symbol;Acc:MGI:97615]
ENSMUSG00000017132.17	8962.01	0.118399	0.0360204	3.28699	0.00101264	0.00339323	Cyth1	protein_coding	cytohesin 1 [Source:MGI Symbol;Acc:MGI:1334257]
ENSMUSG00000017288.15	5720.45	0.126541	0.0415899	3.0426	0.00234545	0.00731813	Vps53	protein_coding	VPS53 GARP complex subunit [Source:MGI Symbol;Acc:MGI:1915549]
ENSMUSG00000017300.9	813.091	1.15459	0.110277	10.4699	1.18739e-25	1.79172e-24	Tnnc2	protein_coding	troponin C2, fast [Source:MGI Symbol;Acc:MGI:98780]
ENSMUSG00000017386.10	1425.24	0.68492	0.0770895	8.88473	6.40755e-19	7.51862e-18	Traf4	protein_coding	TNF receptor associated factor 4 [Source:MGI Symbol;Acc:MGI:1202880]
ENSMUSG00000017400.10	1330.74	0.56675	0.0832652	6.80657	9.99552e-12	7.91007e-11	Stac2	protein_coding	SH3 and cysteine rich domain 2 [Source:MGI Symbol;Acc:MGI:2144518]
ENSMUSG00000017466.9	35947	0.456991	0.03116	14.6659	1.06521e-48	2.9455e-47	Timp2	protein_coding	tissue inhibitor of metalloproteinase 2 [Source:MGI Symbol;Acc:MGI:98753]
ENSMUSG00000017754.13	1227.83	0.922207	0.0809028	11.399	4.2315e-30	7.31909e-29	Pltp	protein_coding	phospholipid transfer protein [Source:MGI Symbol;Acc:MGI:103151]
ENSMUSG00000017765.17	1778.27	0.348431	0.0746571	4.66708	3.05506e-06	1.49341e-05	Slc12a4	protein_coding	solute carrier family 12, member 4 [Source:MGI Symbol;Acc:MGI:1309465]
ENSMUSG00000017774.19	3106.22	0.420832	0.0560282	7.51108	5.86397e-14	5.31968e-13	Myo1c	protein_coding	myosin IC [Source:MGI Symbol;Acc:MGI:106612]
ENSMUSG00000017817.11	43834.5	0.592472	0.0310849	19.0598	5.44481e-81	2.7428e-79	Jph2	protein_coding	junctophilin 2 [Source:MGI Symbol;Acc:MGI:1891496]
ENSMUSG00000017843.14	10702	0.093128	0.0386722	2.40814	0.0160342	0.0408861	Ppp2r5c	protein_coding	protein phosphatase 2, regulatory subunit B', gamma [Source:MGI Symbol;Acc:MGI:1349475]
ENSMUSG00000017969.13	2681.54	0.658351	0.061581	10.6908	1.12371e-26	1.75933e-25	Ptgis	protein_coding	prostaglandin I2 (prostacyclin) synthase [Source:MGI Symbol;Acc:MGI:1097156]
ENSMUSG00000018042.18	4175.17	0.849776	0.0574673	14.7871	1.774e-49	5.00502e-48	Cyb5r3	protein_coding	cytochrome b5 reductase 3 [Source:MGI Symbol;Acc:MGI:94893]
ENSMUSG00000018166.8	1655.5	1.1494	0.0687047	16.7295	7.99191e-63	2.92873e-61	Erbb3	protein_coding	erb-b2 receptor tyrosine kinase 3 [Source:MGI Symbol;Acc:MGI:95411]
ENSMUSG00000018217.12	4050.45	0.417257	0.0517188	8.06779	7.15798e-16	7.24224e-15	Pmp22	protein_coding	peripheral myelin protein 22 [Source:MGI Symbol;Acc:MGI:97631]
ENSMUSG00000018378.13	8434.06	0.368299	0.0405726	9.07754	1.11061e-19	1.34094e-18	Cuedc1	protein_coding	CUE domain containing 1 [Source:MGI Symbol;Acc:MGI:2144281]
ENSMUSG00000018378.13	8434.06	0.368299	0.0405726	9.07754	1.11061e-19	1.34094e-18	Cuedc1	protein_coding	CUE domain containing 1 [Source:MGI Symbol;Acc:MGI:2144281]
ENSMUSG00000018398.18	2356.88	0.643732	0.065417	9.84045	7.53723e-23	1.02592e-21	Sept8	protein_coding
ENSMUSG00000018411.17	3021.58	0.742145	0.0568628	13.0515	6.2306e-39	1.35096e-37	Mapt	protein_coding	microtubule-associated protein tau [Source:MGI Symbol;Acc:MGI:97180]
ENSMUSG00000018474.18	2999.99	0.51517	0.0582645	8.84193	9.40823e-19	1.09395e-17	Chd3	protein_coding	chromodomain helicase DNA binding protein 3 [Source:MGI Symbol;Acc:MGI:1344395]
ENSMUSG00000018476.7	1810.48	0.59303	0.0849167	6.98367	2.87577e-12	2.35282e-11	Kdm6b	protein_coding	KDM1 lysine (K)-specific demethylase 6B [Source:MGI Symbol;Acc:MGI:2448492]
ENSMUSG00000018547.8	1987.73	0.25964	0.0638607	4.06573	4.78826e-05	0.000200049	Pip4k2b	protein_coding	phosphatidylinositol-5-phosphate 4-kinase, type II, beta [Source:MGI Symbol;Acc:MGI:1934234]
ENSMUSG00000018707.13	9213.04	0.344776	0.0420859	8.19219	2.56511e-16	2.66484e-15	Dync1h1	protein_coding	dynein cytoplasmic 1 heavy chain 1 [Source:MGI Symbol;Acc:MGI:103147]
ENSMUSG00000018796.13	2229	0.797206	0.0616912	12.9225	3.35878e-38	7.14341e-37	Acsl1	protein_coding	acyl-CoA synthetase long-chain family member 1 [Source:MGI Symbol;Acc:MGI:102797]
ENSMUSG00000018819.10	13093.8	0.197415	0.0786756	2.50923	0.0120996	0.0318822	Lsp1	protein_coding	lymphocyte specific 1 [Source:MGI Symbol;Acc:MGI:96832]
ENSMUSG00000018845.14	1023.94	0.888898	0.0899465	9.88252	4.95692e-23	6.78585e-22	Unc45b	protein_coding	unc-45 myosin chaperone B [Source:MGI Symbol;Acc:MGI:2443377]
ENSMUSG00000019370.10	854.711	0.27782	0.101967	2.72459	0.0064381	0.018225	Calm3	protein_coding	calmodulin 3 [Source:MGI Symbol;Acc:MGI:103249]
ENSMUSG00000019647.16	53102.1	0.555621	0.0264981	20.9683	1.27657e-97	8.28228e-96	Sema6a	protein_coding	sema domain, transmembrane domain (TM), and cytoplasmic domain, (semaphorin) 6A [Source:MGI Symbol;Acc:MGI:1203727]
ENSMUSG00000019787.9	15590.4	0.637644	0.0374709	17.017	6.14054e-65	2.35373e-63	Trdn	protein_coding	triadin [Source:MGI Symbol;Acc:MGI:1924007]
ENSMUSG00000019820.11	142973	0.236137	0.0253372	9.31977	1.16589e-20	1.45727e-19	Utrn	protein_coding	utrophin [Source:MGI Symbol;Acc:MGI:104631]
ENSMUSG00000019838.11	1003.51	0.788793	0.0870129	9.06524	1.2433e-19	1.49573e-18	Slc16a10	protein_coding	solute carrier family 16 (monocarboxylic acid transporters), member 10 [Source:MGI Symbol;Acc:MGI:1919722]
ENSMUSG00000019843.14	85237	0.901511	0.0261786	34.4369	7.06342e-260	3.79921e-257	Fyn	protein_coding	Fyn proto-oncogene [Source:MGI Symbol;Acc:MGI:95602]
ENSMUSG00000019927.6	8872.75	0.325244	0.0370296	8.78335	1.58675e-18	1.82591e-17	Ube2d1	protein_coding	ubiquitin-conjugating enzyme E2D 1 [Source:MGI Symbol;Acc:MGI:2384911]
ENSMUSG00000019944.14	9470.3	0.607581	0.0386817	15.7072	1.35016e-55	4.28812e-54	Rhobtb1	protein_coding	Rho-related BTB domain containing 1 [Source:MGI Symbol;Acc:MGI:1916538]
ENSMUSG00000019990.15	418.233	0.742205	0.132056	5.62039	1.90525e-08	1.17355e-07	Pde7b	protein_coding	phosphodiesterase 7B [Source:MGI Symbol;Acc:MGI:1352752]
ENSMUSG00000020019.4	8028.91	0.497855	0.0374054	13.3097	2.03235e-40	4.56704e-39	Ntn4	protein_coding	netrin 4 [Source:MGI Symbol;Acc:MGI:1888978]
ENSMUSG00000020061.18	449.347	0.997274	0.133712	7.45837	8.75983e-14	7.83171e-13	Mybpc1	protein_coding	myosin binding protein C, slow-type [Source:MGI Symbol;Acc:MGI:1336213]
ENSMUSG00000020067.8	1077.5	0.57155	0.0843003	6.77992	1.20239e-11	9.46587e-11	Mypn	protein_coding	myopalladin [Source:MGI Symbol;Acc:MGI:1916052]
ENSMUSG00000020085.15	871.608	0.239434	0.0995826	2.40437	0.0162004	0.0412341	Aifm2	protein_coding	apoptosis-inducing factor, mitochondrion-associated 2 [Source:MGI Symbol;Acc:MGI:1918611]
ENSMUSG00000020101.14	690.381	0.76993	0.108018	7.12777	1.02009e-12	8.61215e-12	Vsir	protein_coding	V-set immunoregulatory receptor [Source:MGI Symbol;Acc:MGI:1921298]
ENSMUSG00000020111.15	27278.3	0.632113	0.0303657	20.8167	3.05581e-96	1.9522e-94	Micu1	protein_coding	mitochondrial calcium uptake 1 [Source:MGI Symbol;Acc:MGI:2384909]
ENSMUSG00000020121.15	2636.19	0.646125	0.0565076	11.4343	2.81756e-30	4.88866e-29	Srgap1	protein_coding	SLIT-ROBO Rho GTPase activating protein 1 [Source:MGI Symbol;Acc:MGI:2152936]
ENSMUSG00000020173.17	30393	0.583292	0.029859	19.5349	5.54887e-85	2.95597e-83	Cobl	protein_coding	cordon-bleu WH2 repeat [Source:MGI Symbol;Acc:MGI:105056]
ENSMUSG00000020190.13	1015.67	1.10815	0.0876899	12.6372	1.31694e-36	2.71765e-35	Mknk2	protein_coding	MAP kinase-interacting serine/threonine kinase 2 [Source:MGI Symbol;Acc:MGI:894279]
ENSMUSG00000020196.10	8096.45	0.183447	0.0469299	3.90896	9.26941e-05	0.000369845	Cabin1	protein_coding	calcineurin binding protein 1 [Source:MGI Symbol;Acc:MGI:1298375]
ENSMUSG00000020232.17	144.243	0.93907	0.238943	3.93011	8.4908e-05	0.000341475	Hmg20b	protein_coding	high mobility group 20B [Source:MGI Symbol;Acc:MGI:1341190]
ENSMUSG00000020238.14	398.281	0.640162	0.153414	4.17278	3.00908e-05	0.000129213	Ncln	protein_coding	nicalin [Source:MGI Symbol;Acc:MGI:1926081]
ENSMUSG00000020272.8	7627.01	0.205334	0.0403128	5.09352	3.51475e-07	1.9177e-06	Stk10	protein_coding	serine/threonine kinase 10 [Source:MGI Symbol;Acc:MGI:1099439]
ENSMUSG00000020315.18	73963	0.390348	0.0273801	14.2566	4.07686e-46	1.05884e-44	Sptbn1	protein_coding	spectrin beta, non-erythrocytic 1 [Source:MGI Symbol;Acc:MGI:98388]
ENSMUSG00000020329.12	235.087	0.791046	0.193889	4.0799	4.50549e-05	0.00018885	Polrmt	protein_coding	polymerase (RNA) mitochondrial (DNA directed) [Source:MGI Symbol;Acc:MGI:1915843]
ENSMUSG00000020333.17	2107.54	0.871549	0.0621972	14.0127	1.304e-44	3.25493e-43	Acsl6	protein_coding	acyl-CoA synthetase long-chain family member 6 [Source:MGI Symbol;Acc:MGI:894291]
ENSMUSG00000020340.16	884.089	0.567509	0.0937744	6.05186	1.43185e-09	9.63378e-09	Cyfip2	protein_coding	cytoplasmic FMR1 interacting protein 2 [Source:MGI Symbol;Acc:MGI:1924134]
ENSMUSG00000020400.17	5085.13	0.331578	0.0519528	6.38229	1.74455e-10	1.26418e-09	Tnip1	protein_coding	TNFAIP3 interacting protein 1 [Source:MGI Symbol;Acc:MGI:1926194]
ENSMUSG00000020467.15	632.039	0.349974	0.123111	2.84276	0.00447251	0.0131224	Efemp1	protein_coding	epidermal growth factor-containing fibulin-like extracellular matrix protein 1 [Source:MGI Symbol;Acc:MGI:1339998]
ENSMUSG00000020473.13	1494.03	1.08723	0.0844653	12.8719	6.48134e-38	1.37144e-36	Aebp1	protein_coding	AE binding protein 1 [Source:MGI Symbol;Acc:MGI:1197012]
ENSMUSG00000020566.19	345.887	1.81755	0.148602	12.231	2.12354e-34	4.10289e-33	Atp6v1c2	protein_coding	ATPase, H+ transporting, lysosomal V1 subunit C2 [Source:MGI Symbol;Acc:MGI:1916025]
ENSMUSG00000020598.16	270.192	0.719698	0.166019	4.33503	1.45743e-05	6.52206e-05	Nrcam	protein_coding	neuronal cell adhesion molecule [Source:MGI Symbol;Acc:MGI:104750]
ENSMUSG00000020620.14	1609.15	0.739954	0.0717162	10.3178	5.85414e-25	8.61536e-24	Abca8b	protein_coding	ATP-binding cassette, sub-family A (ABC1), member 8b [Source:MGI Symbol;Acc:MGI:1351668]
ENSMUSG00000020646.17	4075.81	0.559965	0.0468484	11.9527	6.286e-33	1.18032e-31	Mboat2	protein_coding	membrane bound O-acyltransferase domain containing 2 [Source:MGI Symbol;Acc:MGI:1914466]
ENSMUSG00000020661.15	4679.93	0.434683	0.0534826	8.12757	4.37993e-16	4.47768e-15	Dnmt3a	protein_coding	DNA methyltransferase 3A [Source:MGI Symbol;Acc:MGI:1261827]
ENSMUSG00000020721.16	15445.2	0.146592	0.0306783	4.77837	1.76726e-06	8.8757e-06	Helz	protein_coding	helicase with zinc finger domain [Source:MGI Symbol;Acc:MGI:1925705]
ENSMUSG00000020722.5	6329.64	1.03283	0.0413257	24.9923	7.41087e-138	8.34924e-136	Cacng1	protein_coding	calcium channel, voltage-dependent, gamma subunit 1 [Source:MGI Symbol;Acc:MGI:1206582]
ENSMUSG00000020740.13	2137.87	0.233165	0.0673999	3.45943	0.000541329	0.00190425	Gga3	protein_coding	golgi associated, gamma adaptin ear containing, ARF binding protein 3 [Source:MGI Symbol;Acc:MGI:2384159]
ENSMUSG00000020747.17	569.153	0.407794	0.114743	3.55397	0.000379463	0.00137398	Tmem94	protein_coding	transmembrane protein 94 [Source:MGI Symbol;Acc:MGI:1919197]
ENSMUSG00000020770.13	2854.1	0.15425	0.0573281	2.69064	0.00713146	0.019952	Unk	protein_coding	unkempt family zinc finger [Source:MGI Symbol;Acc:MGI:2442456]
ENSMUSG00000020792.15	918.842	0.228001	0.0914479	2.49324	0.0126584	0.0331657	Exoc7	protein_coding	exocyst complex component 7 [Source:MGI Symbol;Acc:MGI:1859270]
ENSMUSG00000020814.13	5833.01	0.624379	0.0488371	12.7849	1.99035e-37	4.17449e-36	Mxra7	protein_coding	matrix-remodelling associated 7 [Source:MGI Symbol;Acc:MGI:1914872]
ENSMUSG00000020821.17	4144.66	0.139338	0.0548774	2.53907	0.0111148	0.0295861	Kif1c	protein_coding	kinesin family member 1C [Source:MGI Symbol;Acc:MGI:1098260]
ENSMUSG00000020823.16	4356.04	0.279106	0.0504043	5.53735	3.07084e-08	1.85586e-07	Sec14l1	protein_coding	SEC14-like lipid binding 1 [Source:MGI Symbol;Acc:MGI:1921386]
ENSMUSG00000020882.17	3509.59	1.15165	0.0588598	19.5661	3.01096e-85	1.61951e-83	Cacnb1	protein_coding	calcium channel, voltage-dependent, beta 1 subunit [Source:MGI Symbol;Acc:MGI:102522]
ENSMUSG00000020888.16	597.108	0.443391	0.113411	3.90958	9.24558e-05	0.000369159	Dvl2	protein_coding	dishevelled segment polarity protein 2 [Source:MGI Symbol;Acc:MGI:106613]
ENSMUSG00000020889.11	1034.24	1.49426	0.0969036	15.42	1.20062e-53	3.66651e-52	Nr1d1	protein_coding	nuclear receptor subfamily 1, group D, member 1 [Source:MGI Symbol;Acc:MGI:2444210]
ENSMUSG00000020908.14	7528.17	1.51629	0.0442118	34.2959	9.02899e-258	4.42792e-255	Myh3	protein_coding	myosin, heavy polypeptide 3, skeletal muscle, embryonic [Source:MGI Symbol;Acc:MGI:1339709]
ENSMUSG00000020919.11	7588.19	0.284676	0.038548	7.38497	1.52489e-13	1.35029e-12	Stat5b	protein_coding	signal transducer and activator of transcription 5B [Source:MGI Symbol;Acc:MGI:103035]
ENSMUSG00000020941.7	17689.9	0.113425	0.0327673	3.46154	0.000537095	0.00189015	Map3k14	protein_coding	mitogen-activated protein kinase kinase kinase 14 [Source:MGI Symbol;Acc:MGI:1858204]
ENSMUSG00000020954.16	38938.7	0.151292	0.0336644	4.49413	6.98559e-06	3.26451e-05	Strn3	protein_coding	striatin, calmodulin binding protein 3 [Source:MGI Symbol;Acc:MGI:2151064]
ENSMUSG00000021009.15	13664.6	0.257947	0.0328136	7.86096	3.81215e-15	3.70634e-14	Ptpn21	protein_coding	protein tyrosine phosphatase, non-receptor type 21 [Source:MGI Symbol;Acc:MGI:1344406]
ENSMUSG00000021143.10	17341.3	0.740397	0.0379125	19.5291	6.20902e-85	3.29711e-83	Pacs2	protein_coding	phosphofurin acidic cluster sorting protein 2 [Source:MGI Symbol;Acc:MGI:1924399]
ENSMUSG00000021144.14	4026.63	0.154295	0.0489738	3.15057	0.0016295	0.00524826	Mta1	protein_coding	metastasis associated 1 [Source:MGI Symbol;Acc:MGI:2150037]
ENSMUSG00000021180.9	4566.56	0.126889	0.0446064	2.84464	0.00444612	0.0130565	Rps6ka5	protein_coding	ribosomal protein S6 kinase, polypeptide 5 [Source:MGI Symbol;Acc:MGI:1920336]
ENSMUSG00000021182.16	11604.1	0.784495	0.0398124	19.7048	1.96106e-86	1.08274e-84	Ccdc88c	protein_coding	coiled-coil domain containing 88C [Source:MGI Symbol;Acc:MGI:1915589]
ENSMUSG00000021279.5	8574.13	0.224247	0.038629	5.80515	6.4309e-09	4.10996e-08	Cdc42bpb	protein_coding	CDC42 binding protein kinase beta [Source:MGI Symbol;Acc:MGI:2136459]
ENSMUSG00000021288.19	11405.5	0.465926	0.0381861	12.2015	3.05285e-34	5.8712e-33	Klc1	protein_coding	kinesin light chain 1 [Source:MGI Symbol;Acc:MGI:107978]
ENSMUSG00000021373.16	10546.1	0.757314	0.0358789	21.1075	6.78856e-99	4.54588e-97	Cap2	protein_coding	CAP, adenylate cyclase-associated protein, 2 (yeast) [Source:MGI Symbol;Acc:MGI:1914502]
ENSMUSG00000021460.17	3800.45	0.123414	0.04807	2.56738	0.0102471	0.0275315	Auh	protein_coding	AU RNA binding protein/enoyl-coenzyme A hydratase [Source:MGI Symbol;Acc:MGI:1338011]
ENSMUSG00000021481.11	3569.22	0.49824	0.0546984	9.10885	8.32579e-20	1.00816e-18	Zfp346	protein_coding	zinc finger protein 346 [Source:MGI Symbol;Acc:MGI:1349417]
ENSMUSG00000021703.9	6385.95	0.268581	0.0420022	6.39445	1.61122e-10	1.17265e-09	Serinc5	protein_coding	serine incorporator 5 [Source:MGI Symbol;Acc:MGI:2444223]
ENSMUSG00000021759.14	12139.1	0.510265	0.0327073	15.601	7.17168e-55	2.24354e-53	Plpp1	protein_coding	phospholipid phosphatase 1 [Source:MGI Symbol;Acc:MGI:108412]
ENSMUSG00000021775.11	5637.4	0.866465	0.0428987	20.1979	1.02065e-90	6.01357e-89	Nr1d2	protein_coding	nuclear receptor subfamily 1, group D, member 2 [Source:MGI Symbol;Acc:MGI:2449205]
ENSMUSG00000021798.14	12900.4	0.580993	0.0365921	15.8775	9.06593e-57	2.96403e-55	Ldb3	protein_coding	LIM domain binding 3 [Source:MGI Symbol;Acc:MGI:1344412]
ENSMUSG00000021806.4	12732.9	0.263646	0.0320298	8.23126	1.85254e-16	1.94028e-15	Nid2	protein_coding	nidogen 2 [Source:MGI Symbol;Acc:MGI:1298229]
ENSMUSG00000021838.17	39522.3	0.182953	0.0269806	6.78092	1.19412e-11	9.40521e-11	Samd4	protein_coding	sterile alpha motif domain containing 4 [Source:MGI Symbol;Acc:MGI:1921730]
ENSMUSG00000021866.15	3587.13	0.730788	0.0495892	14.7368	3.73982e-49	1.04803e-47	Anxa11	protein_coding	annexin A11 [Source:MGI Symbol;Acc:MGI:108481]
ENSMUSG00000021895.10	12780.9	0.277557	0.0319045	8.6996	3.33064e-18	3.78562e-17	Arhgef3	protein_coding	Rho guanine nucleotide exchange factor (GEF) 3 [Source:MGI Symbol;Acc:MGI:1918954]
ENSMUSG00000021910.15	9012.58	0.374325	0.0360443	10.3851	2.89762e-25	4.33317e-24	Nisch	protein_coding	nischarin [Source:MGI Symbol;Acc:MGI:1928323]
ENSMUSG00000022032.14	750.687	2.20351	0.104131	21.1609	2.19019e-99	1.47255e-97	Scara5	protein_coding	scavenger receptor class A, member 5 [Source:MGI Symbol;Acc:MGI:1918395]
ENSMUSG00000022075.7	3366.46	0.179571	0.0524418	3.42419	0.000616638	0.00214338	Rhobtb2	protein_coding	Rho-related BTB domain containing 2 [Source:MGI Symbol;Acc:MGI:2180557]
ENSMUSG00000022089.9	5859.03	0.103785	0.0422583	2.45598	0.0140503	0.0364062	Bin3	protein_coding	bridging integrator 3 [Source:MGI Symbol;Acc:MGI:1929883]
ENSMUSG00000022090.10	4714.82	0.374855	0.0484177	7.74211	9.77799e-15	9.30052e-14	Pdlim2	protein_coding	PDZ and LIM domain 2 [Source:MGI Symbol;Acc:MGI:2384850]
ENSMUSG00000022091.6	4454.96	0.386817	0.0527437	7.3339	2.23548e-13	1.95666e-12	Sorbs3	protein_coding	sorbin and SH3 domain containing 3 [Source:MGI Symbol;Acc:MGI:700013]
ENSMUSG00000022105.6	19389.9	0.315147	0.0332181	9.4872	2.37312e-21	3.0438e-20	Rb1	protein_coding	RB transcriptional corepressor 1 [Source:MGI Symbol;Acc:MGI:97874]
ENSMUSG00000022237.17	9675.31	0.442333	0.0374483	11.8118	3.39162e-32	6.22818e-31	Ankrd33b	protein_coding	ankyrin repeat domain 33B [Source:MGI Symbol;Acc:MGI:1917904]
ENSMUSG00000022262.8	113.671	0.80881	0.261751	3.09	0.00200159	0.00633293	Dnah5	protein_coding	dynein, axonemal, heavy chain 5 [Source:MGI Symbol;Acc:MGI:107718]
ENSMUSG00000022263.10	134414	0.409396	0.0238073	17.1962	2.8335e-66	1.11957e-64	Trio	protein_coding	triple functional domain (PTPRF interacting) [Source:MGI Symbol;Acc:MGI:1927230]
ENSMUSG00000022269.13	13981.5	0.225015	0.0320092	7.02971	2.06957e-12	1.71001e-11	March11	protein_coding
ENSMUSG00000022272.17	91194.2	0.655195	0.0266557	24.5799	2.07397e-133	2.18869e-131	Myo10	protein_coding	myosin X [Source:MGI Symbol;Acc:MGI:107716]
ENSMUSG00000022353.10	67738.5	0.705512	0.0280641	25.1393	1.85099e-139	2.12851e-137	Mtss1	protein_coding	MTSS I-BAR domain containing 1 [Source:MGI Symbol;Acc:MGI:2384818]
ENSMUSG00000022389.15	2476.49	0.815142	0.0635499	12.8268	1.16068e-37	2.44358e-36	Tef	protein_coding	thyrotroph embryonic factor [Source:MGI Symbol;Acc:MGI:98663]
ENSMUSG00000022419.16	37682.2	0.479345	0.0266009	18.0199	1.36033e-72	6.081e-71	Deptor	protein_coding	DEP domain containing MTOR-interacting protein [Source:MGI Symbol;Acc:MGI:2146322]
ENSMUSG00000022433.19	2755.75	0.417365	0.0594691	7.01819	2.24761e-12	1.85161e-11	Csnk1e	protein_coding	casein kinase 1, epsilon [Source:MGI Symbol;Acc:MGI:1351660]
ENSMUSG00000022442.16	1260.66	0.310976	0.0805417	3.86105	0.0001129	0.00044556	Ttll1	protein_coding	tubulin tyrosine ligase-like 1 [Source:MGI Symbol;Acc:MGI:2443047]
ENSMUSG00000022469.17	307.45	0.665553	0.161906	4.11073	3.94411e-05	0.00016666	Rapgef3	protein_coding	Rap guanine nucleotide exchange factor (GEF) 3 [Source:MGI Symbol;Acc:MGI:2441741]
ENSMUSG00000022510.14	27200.8	0.64318	0.0340921	18.8659	2.17407e-79	1.06324e-77	Trp63	protein_coding	transformation related protein 63 [Source:MGI Symbol;Acc:MGI:1330810]
ENSMUSG00000022517.17	4531.59	0.210102	0.0475788	4.41588	1.00599e-05	4.60313e-05	Mgrn1	protein_coding	mahogunin, ring finger 1 [Source:MGI Symbol;Acc:MGI:2447670]
ENSMUSG00000022519.14	13146.5	0.904687	0.0349025	25.9204	3.92145e-148	5.06871e-146	Srl	protein_coding	sarcalumenin [Source:MGI Symbol;Acc:MGI:2146620]
ENSMUSG00000022533.14	46529.5	0.250545	0.0302826	8.27354	1.3004e-16	1.37582e-15	Atp13a3	protein_coding	ATPase type 13A3 [Source:MGI Symbol;Acc:MGI:2685387]
ENSMUSG00000022556.11	4186.98	0.235361	0.0473013	4.97579	6.4983e-07	3.43214e-06	Hsf1	protein_coding	heat shock factor 1 [Source:MGI Symbol;Acc:MGI:96238]
ENSMUSG00000022558.16	2525.49	0.543606	0.0575981	9.43792	3.80264e-21	4.84009e-20	Mroh1	protein_coding	maestro heat-like repeat family member 1 [Source:MGI Symbol;Acc:MGI:2442558]
ENSMUSG00000022564.7	263.498	2.34712	0.18673	12.5696	3.1027e-36	6.3245e-35	Grina	protein_coding	glutamate receptor, ionotropic, N-methyl D-aspartate-associated protein 1 (glutamate binding) [Source:MGI Symbol;Acc:MGI:1913418]
ENSMUSG00000022565.15	16519.1	0.468656	0.0799243	5.86375	4.52541e-09	2.92922e-08	Plec	protein_coding	plectin [Source:MGI Symbol;Acc:MGI:1277961]
ENSMUSG00000022568.17	1363.8	0.485	0.081907	5.92135	3.19317e-09	2.09206e-08	Scrib	protein_coding	scribbled planar cell polarity [Source:MGI Symbol;Acc:MGI:2145950]
ENSMUSG00000022610.10	370.88	1.08341	0.144188	7.5139	5.73896e-14	5.21195e-13	Mapk12	protein_coding	mitogen-activated protein kinase 12 [Source:MGI Symbol;Acc:MGI:1353438]
ENSMUSG00000022614.8	257.523	0.524248	0.185987	2.81874	0.0048213	0.0140616	Lmf2	protein_coding	lipase maturation factor 2 [Source:MGI Symbol;Acc:MGI:2146015]
ENSMUSG00000022771.17	1612.17	0.231396	0.071151	3.25219	0.00114521	0.00380156	Ppil2	protein_coding	peptidylprolyl isomerase (cyclophilin)-like 2 [Source:MGI Symbol;Acc:MGI:2447857]
ENSMUSG00000022822.16	15017.8	0.193084	0.0318686	6.05874	1.3719e-09	9.24245e-09	Abcc5	protein_coding	ATP-binding cassette, sub-family C (CFTR/MRP), member 5 [Source:MGI Symbol;Acc:MGI:1351644]
ENSMUSG00000022843.17	147.121	0.863941	0.224418	3.84969	0.000118269	0.000464879	Clcn2	protein_coding	chloride channel, voltage-sensitive 2 [Source:MGI Symbol;Acc:MGI:105061]
ENSMUSG00000022885.16	5869.2	0.307672	0.0411871	7.4701	8.01363e-14	7.17997e-13	St6gal1	protein_coding	beta galactoside alpha 2,6 sialyltransferase 1 [Source:MGI Symbol;Acc:MGI:108470]
ENSMUSG00000022897.15	34635.2	0.201373	0.0270805	7.43609	1.03707e-13	9.22734e-13	Dyrk1a	protein_coding	dual-specificity tyrosine-(Y)-phosphorylation regulated kinase 1a [Source:MGI Symbol;Acc:MGI:1330299]
ENSMUSG00000022914.17	20301	0.315471	0.031611	9.97979	1.86866e-23	2.59434e-22	Brwd1	protein_coding	bromodomain and WD repeat domain containing 1 [Source:MGI Symbol;Acc:MGI:1890651]
ENSMUSG00000022946.10	3775.37	0.319859	0.0522947	6.11647	9.56713e-10	6.53245e-09	Dop1b	protein_coding	DOP1 leucine zipper like protein B [Source:MGI Symbol;Acc:MGI:1917278]
ENSMUSG00000022952.17	256331	0.262997	0.0258448	10.176	2.5378e-24	3.64473e-23	Runx1	protein_coding	runt related transcription factor 1 [Source:MGI Symbol;Acc:MGI:99852]
ENSMUSG00000022994.9	1552.76	0.226644	0.0711246	3.18658	0.00143965	0.0046876	Adcy6	protein_coding	adenylate cyclase 6 [Source:MGI Symbol;Acc:MGI:87917]
ENSMUSG00000022995.16	33173.8	0.274627	0.0287051	9.56717	1.09868e-21	1.42674e-20	Enah	protein_coding	ENAH actin regulator [Source:MGI Symbol;Acc:MGI:108360]
ENSMUSG00000022996.15	140.585	0.833047	0.228584	3.64437	0.000268043	0.000996065	Wnt10b	protein_coding	wingless-type MMTV integration site family, member 10B [Source:MGI Symbol;Acc:MGI:108061]
ENSMUSG00000023007.15	1590.39	0.318873	0.0702309	4.54036	5.61587e-06	2.65417e-05	Prpf40b	protein_coding	pre-mRNA processing factor 40B [Source:MGI Symbol;Acc:MGI:1925583]
ENSMUSG00000023022.14	21812.5	0.687304	0.0302275	22.7377	1.90005e-114	1.54544e-112	Lima1	protein_coding	LIM domain and actin binding 1 [Source:MGI Symbol;Acc:MGI:1920992]
ENSMUSG00000023030.16	3303.88	0.381367	0.0543428	7.0178	2.25382e-12	1.85581e-11	Slc11a2	protein_coding	solute carrier family 11 (proton-coupled divalent metal ion transporters), member 2 [Source:MGI Symbol;Acc:MGI:1345279]
ENSMUSG00000023055.10	1459.86	0.807251	0.0774671	10.4206	1.9977e-25	2.99547e-24	Calcoco1	protein_coding	calcium binding and coiled coil domain 1 [Source:MGI Symbol;Acc:MGI:1914738]
ENSMUSG00000023067.14	5507.84	0.855822	0.0555177	15.4153	1.29153e-53	3.93693e-52	Cdkn1a	protein_coding	cyclin-dependent kinase inhibitor 1A (P21) [Source:MGI Symbol;Acc:MGI:104556]
ENSMUSG00000023170.14	169.522	0.545249	0.20363	2.67764	0.00741419	0.0206453	Gps2	protein_coding	G protein pathway suppressor 2 [Source:MGI Symbol;Acc:MGI:1891751]
ENSMUSG00000023175.15	998.044	0.743731	0.0895833	8.30213	1.02265e-16	1.08678e-15	Bsg	protein_coding	basigin [Source:MGI Symbol;Acc:MGI:88208]
ENSMUSG00000023243.9	1394.34	0.299268	0.0761013	3.93249	8.407e-05	0.000338677	Kcnk5	protein_coding	potassium channel, subfamily K, member 5 [Source:MGI Symbol;Acc:MGI:1336175]
ENSMUSG00000023249.15	739.17	0.564307	0.10129	5.57119	2.53e-08	1.54073e-07	Parp3	protein_coding	poly (ADP-ribose) polymerase family, member 3 [Source:MGI Symbol;Acc:MGI:1891258]
ENSMUSG00000023353.14	5347.75	0.163465	0.0534523	3.05814	0.00222714	0.0069777	Agap3	protein_coding	ArfGAP with GTPase domain, ankyrin repeat and PH domain 3 [Source:MGI Symbol;Acc:MGI:2183446]
ENSMUSG00000023809.10	7794.56	0.268794	0.0415073	6.47583	9.42943e-11	6.96308e-10	Rps6ka2	protein_coding	ribosomal protein S6 kinase, polypeptide 2 [Source:MGI Symbol;Acc:MGI:1342290]
ENSMUSG00000023868.17	5197.46	0.151682	0.0426453	3.55683	0.000375357	0.0013597	Pde10a	protein_coding	phosphodiesterase 10A [Source:MGI Symbol;Acc:MGI:1345143]
ENSMUSG00000023912.10	1368.4	0.403142	0.0774903	5.20248	1.9665e-07	1.10296e-06	Slc25a27	protein_coding	solute carrier family 25, member 27 [Source:MGI Symbol;Acc:MGI:1921261]
ENSMUSG00000023942.15	3845.53	0.855086	0.0565722	15.1149	1.29098e-51	3.83021e-50	Slc29a1	protein_coding	solute carrier family 29 (nucleoside transporters), member 1 [Source:MGI Symbol;Acc:MGI:1927073]
ENSMUSG00000023944.14	3336.38	0.597509	0.0515105	11.5997	4.13291e-31	7.37818e-30	Hsp90ab1	protein_coding	heat shock protein 90 alpha (cytosolic), class B member 1 [Source:MGI Symbol;Acc:MGI:96247]
ENSMUSG00000023952.13	442.15	0.579147	0.127923	4.52733	5.97346e-06	2.81599e-05	Gtpbp2	protein_coding	GTP binding protein 2 [Source:MGI Symbol;Acc:MGI:1860138]
ENSMUSG00000023959.9	1256.2	1.574	0.0820333	19.1873	4.7276e-82	2.41804e-80	Clic5	protein_coding	chloride intracellular channel 5 [Source:MGI Symbol;Acc:MGI:1917912]
ENSMUSG00000023990.18	3128.72	0.162929	0.0568085	2.86804	0.00413025	0.0122345	Tfeb	protein_coding	transcription factor EB [Source:MGI Symbol;Acc:MGI:103270]
ENSMUSG00000023991.16	5146.74	0.180388	0.0540423	3.33791	0.000844122	0.00286716	Foxp4	protein_coding	forkhead box P4 [Source:MGI Symbol;Acc:MGI:1921373]
ENSMUSG00000024042.7	2981.95	0.868813	0.0566911	15.3254	5.17462e-53	1.55743e-51	Sik1	protein_coding	salt inducible kinase 1 [Source:MGI Symbol;Acc:MGI:104754]
ENSMUSG00000024043.13	30223.7	0.451793	0.0282118	16.0143	1.01517e-57	3.38541e-56	Arhgap28	protein_coding	Rho GTPase activating protein 28 [Source:MGI Symbol;Acc:MGI:2147003]
ENSMUSG00000024049.15	6304.67	0.572374	0.042211	13.5598	6.93045e-42	1.6162e-40	Myom1	protein_coding	myomesin 1 [Source:MGI Symbol;Acc:MGI:1341430]
ENSMUSG00000024055.15	880.344	0.367547	0.0936046	3.92659	8.61585e-05	0.000346171	Cyp4f13	protein_coding	cytochrome P450, family 4, subfamily f, polypeptide 13 [Source:MGI Symbol;Acc:MGI:2158641]
ENSMUSG00000024096.17	3249.7	0.144027	0.0517436	2.78348	0.00537791	0.0155114	Ralbp1	protein_coding	ralA binding protein 1 [Source:MGI Symbol;Acc:MGI:108466]
ENSMUSG00000024122.16	11774.9	0.0910443	0.0332211	2.74056	0.00613352	0.0174582	Pdpk1	protein_coding	3-phosphoinositide dependent protein kinase 1 [Source:MGI Symbol;Acc:MGI:1338068]
ENSMUSG00000024130.16	893.194	0.280286	0.0916709	3.05753	0.00223172	0.00699074	Abca3	protein_coding	ATP-binding cassette, sub-family A (ABC1), member 3 [Source:MGI Symbol;Acc:MGI:1351617]
ENSMUSG00000024143.15	5359.69	0.388293	0.0434972	8.92685	4.38323e-19	5.19076e-18	Rhoq	protein_coding	ras homolog family member Q [Source:MGI Symbol;Acc:MGI:1931553]
ENSMUSG00000024187.15	1339.83	0.362814	0.0792374	4.57883	4.67591e-06	2.23015e-05	Fam234a	protein_coding	family with sequence similarity 234, member A [Source:MGI Symbol;Acc:MGI:2146854]
ENSMUSG00000024201.12	4924.52	0.317665	0.0547439	5.80275	6.52374e-09	4.1661e-08	Kdm4b	protein_coding	lysine (K)-specific demethylase 4B [Source:MGI Symbol;Acc:MGI:2442355]
ENSMUSG00000024210.3	2422.04	1.13015	0.0605815	18.655	1.1502e-77	5.46393e-76	Ip6k3	protein_coding	inositol hexaphosphate kinase 3 [Source:MGI Symbol;Acc:MGI:3045325]
ENSMUSG00000024219.16	5958.54	0.117367	0.0433273	2.70885	0.00675173	0.0190102	Anks1	protein_coding	ankyrin repeat and SAM domain containing 1 [Source:MGI Symbol;Acc:MGI:2446180]
ENSMUSG00000024236.18	38139.4	0.185515	0.0261109	7.1049	1.20413e-12	1.00943e-11	Svil	protein_coding	supervillin [Source:MGI Symbol;Acc:MGI:2147319]
ENSMUSG00000024304.14	73207.6	0.554862	0.0284814	19.4815	1.57467e-84	8.30887e-83	Cdh2	protein_coding	cadherin 2 [Source:MGI Symbol;Acc:MGI:88355]
ENSMUSG00000024335.20	4726.45	0.241882	0.0450451	5.36977	7.88369e-08	4.58023e-07	Brd2	protein_coding	bromodomain containing 2 [Source:MGI Symbol;Acc:MGI:99495]
ENSMUSG00000024381.16	54946.7	0.89306	0.0293251	30.4537	1.06954e-203	2.78647e-201	Bin1	protein_coding	bridging integrator 1 [Source:MGI Symbol;Acc:MGI:108092]
ENSMUSG00000024393.14	3031.93	0.276036	0.0625971	4.40972	1.03506e-05	4.72581e-05	Prrc2a	protein_coding	proline-rich coiled-coil 2A [Source:MGI Symbol;Acc:MGI:1915467]
ENSMUSG00000024400.16	20381.3	0.0700867	0.0299298	2.3417	0.019196	0.0476655	Wdr33	protein_coding	WD repeat domain 33 [Source:MGI Symbol;Acc:MGI:1921570]
ENSMUSG00000024420.9	6732.6	0.704791	0.0413132	17.0597	2.96114e-65	1.14292e-63	Zfp521	protein_coding	zinc finger protein 521 [Source:MGI Symbol;Acc:MGI:95459]
ENSMUSG00000024462.17	3154.56	0.279828	0.0533241	5.24768	1.54027e-07	8.72069e-07	Gabbr1	protein_coding	gamma-aminobutyric acid (GABA) B receptor, 1 [Source:MGI Symbol;Acc:MGI:1860139]
ENSMUSG00000024481.5	957.107	0.42313	0.0887447	4.76795	1.8611e-06	9.3161e-06	Lvrn	protein_coding	laeverin [Source:MGI Symbol;Acc:MGI:1921824]
ENSMUSG00000024560.7	271.458	0.424496	0.175556	2.41801	0.0156054	0.0399762	Cxxc1	protein_coding	CXXC finger 1 (PHD domain) [Source:MGI Symbol;Acc:MGI:1921572]
ENSMUSG00000024589.18	22160.7	0.10072	0.0283418	3.55375	0.000379778	0.00137482	Nedd4l	protein_coding	neural precursor cell expressed, developmentally down-regulated gene 4-like [Source:MGI Symbol;Acc:MGI:1933754]
ENSMUSG00000024597.11	6256.81	0.441291	0.0429265	10.2802	8.65814e-25	1.26748e-23	Slc12a2	protein_coding	solute carrier family 12, member 2 [Source:MGI Symbol;Acc:MGI:101924]
ENSMUSG00000024617.16	1223.66	1.2413	0.083529	14.8607	5.9339e-50	1.68843e-48	Camk2a	protein_coding	calcium/calmodulin-dependent protein kinase II alpha [Source:MGI Symbol;Acc:MGI:88256]
ENSMUSG00000024664.5	7036.28	0.592977	0.0443704	13.3643	9.77996e-41	2.21564e-39	Fads3	protein_coding	fatty acid desaturase 3 [Source:MGI Symbol;Acc:MGI:1928740]
ENSMUSG00000024735.13	1356.83	0.383948	0.0741861	5.17546	2.27347e-07	1.2674e-06	Prpf19	protein_coding	pre-mRNA processing factor 19 [Source:MGI Symbol;Acc:MGI:106247]
ENSMUSG00000024773.15	465.063	0.557165	0.126906	4.39039	1.13148e-05	5.14631e-05	Atg2a	protein_coding	autophagy related 2A [Source:MGI Symbol;Acc:MGI:1916291]
ENSMUSG00000024773.15	465.063	0.557165	0.126906	4.39039	1.13148e-05	5.14631e-05	Atg2a	protein_coding	autophagy related 2A [Source:MGI Symbol;Acc:MGI:1916291]
ENSMUSG00000024858.14	1237.5	0.339589	0.0924305	3.67399	0.00023879	0.000893983	Grk2	protein_coding	G protein-coupled receptor kinase 2 [Source:MGI Symbol;Acc:MGI:87940]
ENSMUSG00000024883.8	696.417	0.384617	0.102698	3.74512	0.000180308	0.000691297	Rin1	protein_coding	Ras and Rab interactor 1 [Source:MGI Symbol;Acc:MGI:2385695]
ENSMUSG00000024885.9	999.275	0.993902	0.0882652	11.2604	2.05803e-29	3.48029e-28	Aldh3b1	protein_coding	aldehyde dehydrogenase 3 family, member B1 [Source:MGI Symbol;Acc:MGI:1914939]
ENSMUSG00000024892.17	3276.63	0.778818	0.0506713	15.37	2.6008e-53	7.89906e-52	Pcx	protein_coding	pyruvate carboxylase [Source:MGI Symbol;Acc:MGI:97520]
ENSMUSG00000024900.5	4112.44	0.646847	0.0547368	11.8174	3.17342e-32	5.83391e-31	Cpt1a	protein_coding	carnitine palmitoyltransferase 1a, liver [Source:MGI Symbol;Acc:MGI:1098296]
ENSMUSG00000024905.15	265.114	0.564662	0.164096	3.44105	0.000579458	0.00202513	Tesmin	protein_coding	testis expressed metallothionein like [Source:MGI Symbol;Acc:MGI:1340029]
ENSMUSG00000024913.16	5993.64	0.305462	0.0482713	6.32801	2.4834e-10	1.77794e-09	Lrp5	protein_coding	low density lipoprotein receptor-related protein 5 [Source:MGI Symbol;Acc:MGI:1278315]
ENSMUSG00000024937.15	4292.01	0.215526	0.0516598	4.17202	3.01914e-05	0.000129612	Ehbp1l1	protein_coding	EH domain binding protein 1-like 1 [Source:MGI Symbol;Acc:MGI:3612340]
ENSMUSG00000024942.17	1006.47	0.610856	0.0874757	6.98315	2.88635e-12	2.36032e-11	Capn1	protein_coding	calpain 1 [Source:MGI Symbol;Acc:MGI:88263]
ENSMUSG00000024963.12	77.1445	0.938937	0.316242	2.96905	0.00298722	0.00914598	Dnajc4	protein_coding	DnaJ heat shock protein family (Hsp40) member C4 [Source:MGI Symbol;Acc:MGI:1927346]
ENSMUSG00000025006.17	46718.3	0.746666	0.0254188	29.3745	1.16203e-189	2.58342e-187	Sorbs1	protein_coding	sorbin and SH3 domain containing 1 [Source:MGI Symbol;Acc:MGI:700014]
ENSMUSG00000025026.15	3338.12	0.658796	0.0521771	12.6261	1.51517e-36	3.119e-35	Add3	protein_coding	adducin 3 (gamma) [Source:MGI Symbol;Acc:MGI:1351615]
ENSMUSG00000025034.9	5989.14	0.287736	0.048052	5.98801	2.12424e-09	1.41452e-08	Trim8	protein_coding	tripartite motif-containing 8 [Source:MGI Symbol;Acc:MGI:1933302]
ENSMUSG00000025083.18	8693.44	0.157452	0.0389743	4.03989	5.34769e-05	0.000221865	Afap1l2	protein_coding	actin filament associated protein 1-like 2 [Source:MGI Symbol;Acc:MGI:2147658]
ENSMUSG00000025085.16	119968	0.391302	0.0248347	15.7562	6.22352e-56	1.99177e-54	Ablim1	protein_coding	actin-binding LIM protein 1 [Source:MGI Symbol;Acc:MGI:1194500]
ENSMUSG00000025147.7	5576.79	0.367591	0.0466701	7.87637	3.37034e-15	3.29215e-14	Mob2	protein_coding	MOB kinase activator 2 [Source:MGI Symbol;Acc:MGI:1919891]
ENSMUSG00000025175.12	902.337	0.910385	0.0927511	9.81536	9.66927e-23	1.30971e-21	Fn3k	protein_coding	fructosamine 3 kinase [Source:MGI Symbol;Acc:MGI:1926834]
ENSMUSG00000025223.15	1054.77	0.444437	0.0899237	4.94237	7.71773e-07	4.03529e-06	Ldb1	protein_coding	LIM domain binding 1 [Source:MGI Symbol;Acc:MGI:894762]
ENSMUSG00000025279.7	236.71	1.18323	0.178558	6.62661	3.43475e-11	2.6223e-10	Dnase1l3	protein_coding	deoxyribonuclease 1-like 3 [Source:MGI Symbol;Acc:MGI:1314633]
ENSMUSG00000025348.9	13000	0.80129	0.04221	18.9834	2.33859e-80	1.16399e-78	Itga7	protein_coding	integrin alpha 7 [Source:MGI Symbol;Acc:MGI:102700]
ENSMUSG00000025357.8	1172.38	0.201328	0.0803673	2.5051	0.0122418	0.0322107	Dgka	protein_coding	diacylglycerol kinase, alpha [Source:MGI Symbol;Acc:MGI:102952]
ENSMUSG00000025366.8	910.911	0.693033	0.0911621	7.6022	2.91137e-14	2.68943e-13	Esyt1	protein_coding	extended synaptotagmin-like protein 1 [Source:MGI Symbol;Acc:MGI:1344426]
ENSMUSG00000025402.12	579.675	0.353861	0.122618	2.88588	0.00390325	0.0116344	Nab2	protein_coding	Ngfi-A binding protein 2 [Source:MGI Symbol;Acc:MGI:107563]
ENSMUSG00000025404.15	14317.5	0.0986425	0.0336259	2.93353	0.00335131	0.0101581	R3hdm2	protein_coding	R3H domain containing 2 [Source:MGI Symbol;Acc:MGI:1919000]
ENSMUSG00000025409.14	563.416	0.922517	0.13766	6.70144	2.06371e-11	1.59455e-10	Mbd6	protein_coding	methyl-CpG binding domain protein 6 [Source:MGI Symbol;Acc:MGI:106378]
ENSMUSG00000025410.10	2272.73	0.316066	0.0612186	5.16291	2.43137e-07	1.34866e-06	Dctn2	protein_coding	dynactin 2 [Source:MGI Symbol;Acc:MGI:107733]
ENSMUSG00000025429.9	15763.7	0.34197	0.0308559	11.0828	1.52057e-28	2.50534e-27	Pstpip2	protein_coding	proline-serine-threonine phosphatase-interacting protein 2 [Source:MGI Symbol;Acc:MGI:1335088]
ENSMUSG00000025429.9	15763.7	0.34197	0.0308559	11.0828	1.52057e-28	2.50534e-27	Pstpip2	protein_coding	proline-serine-threonine phosphatase-interacting protein 2 [Source:MGI Symbol;Acc:MGI:1335088]
ENSMUSG00000025555.14	34691	0.106081	0.0296669	3.57572	0.000349269	0.00127322	Farp1	protein_coding	FERM, RhoGEF (Arhgef) and pleckstrin domain protein 1 (chondrocyte-derived) [Source:MGI Symbol;Acc:MGI:2446173]
ENSMUSG00000025582.4	624.369	1.23111	0.108995	11.2951	1.38766e-29	2.35859e-28	Nptx1	protein_coding	neuronal pentraxin 1 [Source:MGI Symbol;Acc:MGI:107811]
ENSMUSG00000025583.15	53108.2	0.440716	0.026661	16.5304	2.21743e-61	7.98562e-60	Rptor	protein_coding	regulatory associated protein of MTOR, complex 1 [Source:MGI Symbol;Acc:MGI:1921620]
ENSMUSG00000025607.15	6593.21	0.312094	0.0392658	7.94825	1.89167e-15	1.87525e-14	Copg2	protein_coding	coatomer protein complex, subunit gamma 2 [Source:MGI Symbol;Acc:MGI:1858683]
ENSMUSG00000025612.5	8936.13	0.22892	0.0363923	6.29035	3.16753e-10	2.24746e-09	Bach1	protein_coding	BTB and CNC homology 1, basic leucine zipper transcription factor 1 [Source:MGI Symbol;Acc:MGI:894680]
ENSMUSG00000025701.12	6580.17	0.537163	0.0417516	12.8657	7.02153e-38	1.48387e-36	Alox5	protein_coding	arachidonate 5-lipoxygenase [Source:MGI Symbol;Acc:MGI:87999]
ENSMUSG00000025728.16	582.552	0.421741	0.117044	3.60326	0.00031425	0.00115682	Pigq	protein_coding	phosphatidylinositol glycan anchor biosynthesis, class Q [Source:MGI Symbol;Acc:MGI:1333114]
ENSMUSG00000025764.14	12757.8	0.376541	0.0334697	11.2502	2.31057e-29	3.8955e-28	Jade1	protein_coding	jade family PHD finger 1 [Source:MGI Symbol;Acc:MGI:1925835]
ENSMUSG00000025790.14	22742.9	0.198574	0.0285176	6.96321	3.32614e-12	2.70801e-11	Slco3a1	protein_coding	solute carrier organic anion transporter family, member 3a1 [Source:MGI Symbol;Acc:MGI:1351867]
ENSMUSG00000025795.8	2305.33	0.396711	0.0584409	6.78824	1.13507e-11	8.95276e-11	Rassf3	protein_coding	Ras association (RalGDS/AF-6) domain family member 3 [Source:MGI Symbol;Acc:MGI:2179722]
ENSMUSG00000025812.18	75699.7	0.208658	0.0241787	8.62983	6.14419e-18	6.90352e-17	Pard3	protein_coding	par-3 family cell polarity regulator [Source:MGI Symbol;Acc:MGI:2135608]
ENSMUSG00000025821.9	4142.62	0.16882	0.0489403	3.4495	0.00056162	0.00197105	Zfp282	protein_coding	zinc finger protein 282 [Source:MGI Symbol;Acc:MGI:2141413]
ENSMUSG00000025854.15	6329.79	0.388616	0.0456297	8.51674	1.64111e-17	1.80978e-16	Fam20c	protein_coding	FAM20C, golgi associated secretory pathway kinase [Source:MGI Symbol;Acc:MGI:2136853]
ENSMUSG00000025921.7	4760.84	0.167112	0.0462373	3.61421	0.000301261	0.0011133	Rdh10	protein_coding	retinol dehydrogenase 10 (all-trans) [Source:MGI Symbol;Acc:MGI:1924238]
ENSMUSG00000026074.15	59234.4	0.227326	0.02586	8.79062	1.48742e-18	1.71397e-17	Map4k4	protein_coding	mitogen-activated protein kinase kinase kinase kinase 4 [Source:MGI Symbol;Acc:MGI:1349394]
ENSMUSG00000026113.17	5627.64	0.184237	0.0433491	4.25006	2.1371e-05	9.35274e-05	Inpp4a	protein_coding	inositol polyphosphate-4-phosphatase, type I [Source:MGI Symbol;Acc:MGI:1931123]
ENSMUSG00000026131.20	112887	0.408629	0.0242666	16.8392	1.25999e-63	4.71054e-62	Dst	protein_coding	dystonin [Source:MGI Symbol;Acc:MGI:104627]
ENSMUSG00000026208.9	6560.26	0.957144	0.0527177	18.156	1.1505e-73	5.25574e-72	Des	protein_coding	desmin [Source:MGI Symbol;Acc:MGI:94885]
ENSMUSG00000026211.17	2235.89	0.689075	0.0734784	9.37794	6.72759e-21	8.48531e-20	Obsl1	protein_coding	obscurin-like 1 [Source:MGI Symbol;Acc:MGI:2138628]
ENSMUSG00000026213.15	472.354	0.544486	0.123188	4.41995	9.87247e-06	4.52359e-05	Stk11ip	protein_coding	serine/threonine kinase 11 interacting protein [Source:MGI Symbol;Acc:MGI:1918978]
ENSMUSG00000026251.13	3107.41	1.46009	0.0546669	26.7089	3.71403e-157	5.33859e-155	Chrnd	protein_coding	cholinergic receptor, nicotinic, delta polypeptide [Source:MGI Symbol;Acc:MGI:87893]
ENSMUSG00000026253.14	1926.92	1.6418	0.0798003	20.5739	4.7011e-94	2.90319e-92	Chrng	protein_coding	cholinergic receptor, nicotinic, gamma polypeptide [Source:MGI Symbol;Acc:MGI:87895]
ENSMUSG00000026255.15	1937.09	0.570205	0.069118	8.24973	1.58754e-16	1.66902e-15	Efhd1	protein_coding	EF hand domain containing 1 [Source:MGI Symbol;Acc:MGI:1921607]
ENSMUSG00000026269.14	503.856	0.534199	0.124008	4.30779	1.64895e-05	7.32213e-05	Rnpepl1	protein_coding	arginyl aminopeptidase (aminopeptidase B)-like 1 [Source:MGI Symbol;Acc:MGI:1914170]
ENSMUSG00000026277.14	1654.96	0.341572	0.0685528	4.98262	6.273e-07	3.32156e-06	Stk25	protein_coding	serine/threonine kinase 25 (yeast) [Source:MGI Symbol;Acc:MGI:1891699]
ENSMUSG00000026305.15	36084.3	0.15457	0.0280811	5.50443	3.70362e-08	2.21978e-07	Lrrfip1	protein_coding	leucine rich repeat (in FLII) interacting protein 1 [Source:MGI Symbol;Acc:MGI:1342770]
ENSMUSG00000026313.16	35069.1	0.293489	0.0287322	10.2146	1.70526e-24	2.47248e-23	Hdac4	protein_coding	histone deacetylase 4 [Source:MGI Symbol;Acc:MGI:3036234]
ENSMUSG00000026407.17	5025.66	1.02546	0.0462057	22.1934	3.98034e-109	2.97615e-107	Cacna1s	protein_coding	calcium channel, voltage-dependent, L type, alpha 1S subunit [Source:MGI Symbol;Acc:MGI:88294]
ENSMUSG00000026414.13	8868.51	1.13512	0.039509	28.7307	1.57822e-181	2.95676e-179	Tnnt2	protein_coding	troponin T2, cardiac [Source:MGI Symbol;Acc:MGI:104597]
ENSMUSG00000026418.16	4672.37	1.00288	0.0476151	21.0622	1.76694e-98	1.16913e-96	Tnni1	protein_coding	troponin I, skeletal, slow 1 [Source:MGI Symbol;Acc:MGI:105073]
ENSMUSG00000026437.11	2373.95	0.557757	0.069058	8.07664	6.65748e-16	6.74403e-15	Cdk18	protein_coding	cyclin-dependent kinase 18 [Source:MGI Symbol;Acc:MGI:97518]
ENSMUSG00000026458.13	2335.38	1.20724	0.0621474	19.4254	4.70937e-84	2.4771e-82	Ppfia4	protein_coding	protein tyrosine phosphatase, receptor type, f polypeptide (PTPRF), interacting protein (liprin), alpha 4 [Source:MGI Symbol;Acc:MGI:1915757]
ENSMUSG00000026489.13	1936.14	1.00421	0.0679436	14.78	1.97142e-49	5.55262e-48	Coq8a	protein_coding	coenzyme Q8A [Source:MGI Symbol;Acc:MGI:1914676]
ENSMUSG00000026564.9	6930.37	0.605319	0.0420425	14.3978	5.34226e-47	1.42295e-45	Dusp27	protein_coding	dual specificity phosphatase 27 (putative) [Source:MGI Symbol;Acc:MGI:2685055]
ENSMUSG00000026610.13	541.836	2.56105	0.126092	20.3109	1.02904e-91	6.21674e-90	Esrrg	protein_coding	estrogen-related receptor gamma [Source:MGI Symbol;Acc:MGI:1347056]
ENSMUSG00000026657.17	53694.6	0.255871	0.0260636	9.81715	9.49874e-23	1.28871e-21	Frmd4a	protein_coding	FERM domain containing 4A [Source:MGI Symbol;Acc:MGI:1919850]
ENSMUSG00000026792.16	1296.77	0.183589	0.0766393	2.39549	0.0165981	0.0420858	Lrsam1	protein_coding	leucine rich repeat and sterile alpha motif containing 1 [Source:MGI Symbol;Acc:MGI:2684789]
ENSMUSG00000026796.16	17480.8	0.139229	0.0390867	3.56205	0.00036797	0.00133614	Fam129b	protein_coding
ENSMUSG00000026812.16	3514.33	0.360691	0.052506	6.86951	6.44235e-12	5.14216e-11	Tsc1	protein_coding	TSC complex subunit 1 [Source:MGI Symbol;Acc:MGI:1929183]
ENSMUSG00000026817.14	613.209	0.365856	0.112307	3.25765	0.0011234	0.00373509	Ak1	protein_coding	adenylate kinase 1 [Source:MGI Symbol;Acc:MGI:87977]
ENSMUSG00000026821.16	1231.73	0.515313	0.0878311	5.86709	4.43507e-09	2.87297e-08	Ralgds	protein_coding	ral guanine nucleotide dissociation stimulator [Source:MGI Symbol;Acc:MGI:107485]
ENSMUSG00000026853.15	547.378	0.469299	0.115293	4.07048	4.69169e-05	0.000196211	Crat	protein_coding	carnitine acetyltransferase [Source:MGI Symbol;Acc:MGI:109501]
ENSMUSG00000026854.16	2147.45	0.590067	0.0697555	8.45908	2.69487e-17	2.9562e-16	Usp20	protein_coding	ubiquitin specific peptidase 20 [Source:MGI Symbol;Acc:MGI:1921520]
ENSMUSG00000026880.11	3562.49	0.260799	0.0493438	5.28536	1.2546e-07	7.14944e-07	Stom	protein_coding	stomatin [Source:MGI Symbol;Acc:MGI:95403]
ENSMUSG00000026885.13	11644.8	1.01062	0.0331095	30.5235	1.27006e-204	3.36143e-202	Ttll11	protein_coding	tubulin tyrosine ligase-like family, member 11 [Source:MGI Symbol;Acc:MGI:1921660]
ENSMUSG00000026918.16	2985.63	0.138711	0.0540058	2.56844	0.0102157	0.027456	Brd3	protein_coding	bromodomain containing 3 [Source:MGI Symbol;Acc:MGI:1914632]
ENSMUSG00000026923.15	4231.46	0.513841	0.0623599	8.23992	1.72321e-16	1.8071e-15	Notch1	protein_coding	notch 1 [Source:MGI Symbol;Acc:MGI:97363]
ENSMUSG00000026942.13	5267.11	0.145579	0.0506582	2.87376	0.00405621	0.012043	Traf2	protein_coding	TNF receptor-associated factor 2 [Source:MGI Symbol;Acc:MGI:101835]
ENSMUSG00000026944.18	453.096	1.18718	0.133706	8.87903	6.74433e-19	7.90267e-18	Abca2	protein_coding	ATP-binding cassette, sub-family A (ABC1), member 2 [Source:MGI Symbol;Acc:MGI:99606]
ENSMUSG00000026950.18	39315.1	0.857421	0.0305575	28.0592	3.08433e-173	5.47107e-171	Neb	protein_coding	nebulin [Source:MGI Symbol;Acc:MGI:97292]
ENSMUSG00000026965.12	1399.47	0.179878	0.0762119	2.36024	0.0182632	0.0456552	Anapc2	protein_coding	anaphase promoting complex subunit 2 [Source:MGI Symbol;Acc:MGI:2139135]
ENSMUSG00000026971.15	8833.07	0.363961	0.0383215	9.49757	2.14838e-21	2.76192e-20	Itgb6	protein_coding	integrin beta 6 [Source:MGI Symbol;Acc:MGI:96615]
ENSMUSG00000027111.16	5203.56	0.643791	0.043356	14.8489	7.06775e-50	2.00763e-48	Itga6	protein_coding	integrin alpha 6 [Source:MGI Symbol;Acc:MGI:96605]
ENSMUSG00000027132.3	2846.83	0.38945	0.0581987	6.69173	2.20541e-11	1.70088e-10	Katnbl1	protein_coding	katanin p80 subunit B like 1 [Source:MGI Symbol;Acc:MGI:1919675]
ENSMUSG00000027215.13	11767.2	0.211223	0.0419387	5.03648	4.74182e-07	2.55296e-06	Cd82	protein_coding	CD82 antigen [Source:MGI Symbol;Acc:MGI:104651]
ENSMUSG00000027253.15	15248.7	0.589638	0.0353376	16.6859	1.66089e-62	6.0335e-61	Lrp4	protein_coding	low density lipoprotein receptor-related protein 4 [Source:MGI Symbol;Acc:MGI:2442252]
ENSMUSG00000027257.13	555.871	0.961532	0.121311	7.9262	2.25961e-15	2.23071e-14	Pacsin3	protein_coding	protein kinase C and casein kinase substrate in neurons 3 [Source:MGI Symbol;Acc:MGI:1891410]
ENSMUSG00000027288.16	7755.44	0.384085	0.0377265	10.1808	2.41609e-24	3.47292e-23	Zfp106	protein_coding	zinc finger protein 106 [Source:MGI Symbol;Acc:MGI:1270153]
ENSMUSG00000027293.13	19571.2	0.317467	0.0339617	9.34777	8.95124e-21	1.12136e-19	Ehd4	protein_coding	EH-domain containing 4 [Source:MGI Symbol;Acc:MGI:1919619]
ENSMUSG00000027303.18	20977	0.315384	0.0293786	10.7352	6.9592e-27	1.0947e-25	Ptpra	protein_coding	protein tyrosine phosphatase, receptor type, A [Source:MGI Symbol;Acc:MGI:97808]
ENSMUSG00000027506.15	4263.21	0.16577	0.0467828	3.54339	0.000395015	0.00142534	Tpd52	protein_coding	tumor protein D52 [Source:MGI Symbol;Acc:MGI:107749]
ENSMUSG00000027510.17	1657.29	1.11347	0.0740324	15.0403	3.99884e-51	1.17596e-49	Rbm38	protein_coding	RNA binding motif protein 38 [Source:MGI Symbol;Acc:MGI:1889294]
ENSMUSG00000027649.15	8138.84	0.101754	0.0413569	2.46039	0.0138785	0.0360003	Ctnnbl1	protein_coding	catenin, beta like 1 [Source:MGI Symbol;Acc:MGI:1913892]
ENSMUSG00000027656.7	2425.18	0.34716	0.063897	5.43312	5.53786e-08	3.25823e-07	Ccn5	protein_coding	cellular communication network factor 5 [Source:MGI Symbol;Acc:MGI:1328326]
ENSMUSG00000027698.14	1732.82	0.264861	0.0705132	3.75618	0.000172525	0.00066283	Nceh1	protein_coding	neutral cholesterol ester hydrolase 1 [Source:MGI Symbol;Acc:MGI:2443191]
ENSMUSG00000027784.10	7012.09	0.102343	0.0404184	2.53208	0.0113388	0.0300768	Ppm1l	protein_coding	protein phosphatase 1 (formerly 2C)-like [Source:MGI Symbol;Acc:MGI:2139740]
ENSMUSG00000027797.15	257770	0.682528	0.0244592	27.9047	2.33796e-171	4.0257e-169	Dclk1	protein_coding	doublecortin-like kinase 1 [Source:MGI Symbol;Acc:MGI:1330861]
ENSMUSG00000027861.13	18437.6	0.904857	0.0297943	30.3701	1.36333e-202	3.44426e-200	Casq2	protein_coding	calsequestrin 2 [Source:MGI Symbol;Acc:MGI:1309469]
ENSMUSG00000027868.11	53221.7	0.326798	0.0284079	11.5038	1.26268e-30	2.20923e-29	Tbx15	protein_coding	T-box 15 [Source:MGI Symbol;Acc:MGI:1277234]
ENSMUSG00000027940.18	8753.8	0.33717	0.0361778	9.31981	1.16554e-20	1.45727e-19	Tpm3	protein_coding	tropomyosin 3, gamma [Source:MGI Symbol;Acc:MGI:1890149]
ENSMUSG00000027951.16	2547.71	0.139928	0.0587477	2.38185	0.017226	0.0434928	Adar	protein_coding	adenosine deaminase, RNA-specific [Source:MGI Symbol;Acc:MGI:1889575]
ENSMUSG00000028059.16	23131.4	0.930992	0.0347225	26.8123	2.3201e-158	3.42349e-156	Arhgef2	protein_coding	rho/rac guanine nucleotide exchange factor (GEF) 2 [Source:MGI Symbol;Acc:MGI:103264]
ENSMUSG00000028104.14	532.785	0.595094	0.11858	5.01851	5.20728e-07	2.79184e-06	Polr3gl	protein_coding	polymerase (RNA) III (DNA directed) polypeptide G like [Source:MGI Symbol;Acc:MGI:1917120]
ENSMUSG00000028152.10	11588.8	0.248882	0.0332954	7.47496	7.7227e-14	6.93048e-13	Tspan5	protein_coding	tetraspanin 5 [Source:MGI Symbol;Acc:MGI:1928096]
ENSMUSG00000028328.13	3138.87	1.19612	0.0553121	21.625	1.04447e-103	7.37942e-102	Tmod1	protein_coding	tropomodulin 1 [Source:MGI Symbol;Acc:MGI:98775]
ENSMUSG00000028385.14	10651.9	0.524442	0.0367379	14.2752	3.12187e-46	8.12077e-45	Snx30	protein_coding	sorting nexin family member 30 [Source:MGI Symbol;Acc:MGI:2443882]
ENSMUSG00000028420.13	5907	0.705493	0.0435757	16.1901	5.92669e-59	2.02919e-57	Tmem38b	protein_coding	transmembrane protein 38B [Source:MGI Symbol;Acc:MGI:1098718]
ENSMUSG00000028456.18	490.686	0.644062	0.126993	5.07162	3.9444e-07	2.14231e-06	Unc13b	protein_coding	unc-13 homolog B [Source:MGI Symbol;Acc:MGI:1342278]
ENSMUSG00000028464.16	7849.54	0.796167	0.0515892	15.4328	9.845e-54	3.01756e-52	Tpm2	protein_coding	tropomyosin 2, beta [Source:MGI Symbol;Acc:MGI:98810]
ENSMUSG00000028465.16	6120.94	0.265003	0.0540425	4.90361	9.40905e-07	4.86772e-06	Tln1	protein_coding	talin 1 [Source:MGI Symbol;Acc:MGI:1099832]
ENSMUSG00000028467.15	403.897	0.384029	0.13521	2.84024	0.00450801	0.0132219	Gba2	protein_coding	glucosidase beta 2 [Source:MGI Symbol;Acc:MGI:2654325]
ENSMUSG00000028468.15	543.286	0.505872	0.1198	4.22264	2.41455e-05	0.000105036	Rgp1	protein_coding	RAB6A GEF compex partner 1 [Source:MGI Symbol;Acc:MGI:1915956]
ENSMUSG00000028517.8	8283.54	0.221827	0.0364366	6.08803	1.14308e-09	7.75729e-09	Plpp3	protein_coding	phospholipid phosphatase 3 [Source:MGI Symbol;Acc:MGI:1915166]
ENSMUSG00000028518.8	2540.3	0.559578	0.0584732	9.56982	1.07096e-21	1.39184e-20	Prkaa2	protein_coding	protein kinase, AMP-activated, alpha 2 catalytic subunit [Source:MGI Symbol;Acc:MGI:1336173]
ENSMUSG00000028538.12	14995.1	0.14315	0.0340893	4.19926	2.67794e-05	0.000115829	St3gal3	protein_coding	ST3 beta-galactoside alpha-2,3-sialyltransferase 3 [Source:MGI Symbol;Acc:MGI:1316659]
ENSMUSG00000028559.17	29028.1	0.265693	0.0292261	9.09096	9.81662e-20	1.18696e-18	Osbpl9	protein_coding	oxysterol binding protein-like 9 [Source:MGI Symbol;Acc:MGI:1923784]
ENSMUSG00000028573.18	11107.1	0.691817	0.0338928	20.4119	1.31133e-92	7.95098e-91	Fggy	protein_coding	FGGY carbohydrate kinase domain containing [Source:MGI Symbol;Acc:MGI:1922828]
ENSMUSG00000028631.7	4207.76	1.00423	0.0569098	17.6459	1.09403e-69	4.57188e-68	Kcnq4	protein_coding	potassium voltage-gated channel, subfamily Q, member 4 [Source:MGI Symbol;Acc:MGI:1926803]
ENSMUSG00000028649.20	171479	0.664003	0.0275945	24.0629	6.12292e-128	6.11339e-126	Macf1	protein_coding	microtubule-actin crosslinking factor 1 [Source:MGI Symbol;Acc:MGI:108559]
ENSMUSG00000028760.16	19310.3	0.243655	0.0302996	8.04152	8.87284e-16	8.93392e-15	Eif4g3	protein_coding	eukaryotic translation initiation factor 4 gamma, 3 [Source:MGI Symbol;Acc:MGI:1923935]
ENSMUSG00000028763.18	18557.2	0.36459	0.0396294	9.2	3.57963e-20	4.38551e-19	Hspg2	protein_coding	perlecan (heparan sulfate proteoglycan 2) [Source:MGI Symbol;Acc:MGI:96257]
ENSMUSG00000028830.14	7742.73	0.152474	0.0395285	3.85731	0.000114642	0.000451902	AU040320	protein_coding	expressed sequence AU040320 [Source:MGI Symbol;Acc:MGI:2140475]
ENSMUSG00000028834.13	674.125	1.1036	0.104312	10.5799	3.69504e-26	5.64205e-25	Trim63	protein_coding	tripartite motif-containing 63 [Source:MGI Symbol;Acc:MGI:2447992]
ENSMUSG00000028849.17	8033.44	0.193804	0.0451738	4.29018	1.78526e-05	7.87914e-05	Map7d1	protein_coding	MAP7 domain containing 1 [Source:MGI Symbol;Acc:MGI:2384297]
ENSMUSG00000028868.13	19333.4	0.224228	0.030395	7.37713	1.61738e-13	1.42689e-12	Wasf2	protein_coding	WASP family, member 2 [Source:MGI Symbol;Acc:MGI:1098641]
ENSMUSG00000028894.18	3532.55	0.250086	0.0582144	4.29595	1.7395e-05	7.6955e-05	Inpp5b	protein_coding	inositol polyphosphate-5-phosphatase B [Source:MGI Symbol;Acc:MGI:103257]
ENSMUSG00000028960.20	10512.8	0.233624	0.0376895	6.19864	5.69532e-10	3.9486e-09	Ube4b	protein_coding	ubiquitination factor E4B [Source:MGI Symbol;Acc:MGI:1927086]
ENSMUSG00000028962.14	863.065	0.330574	0.100982	3.27359	0.00106189	0.00354829	Slc4a2	protein_coding	solute carrier family 4 (anion exchanger), member 2 [Source:MGI Symbol;Acc:MGI:109351]
ENSMUSG00000028977.17	3666.57	0.856031	0.050114	17.0817	2.03254e-65	7.88153e-64	Casz1	protein_coding	castor zinc finger 1 [Source:MGI Symbol;Acc:MGI:1196251]
ENSMUSG00000028991.15	6558.48	0.23889	0.0446822	5.34644	8.97034e-08	5.17907e-07	Mtor	protein_coding	mechanistic target of rapamycin kinase [Source:MGI Symbol;Acc:MGI:1928394]
ENSMUSG00000029049.14	551.778	0.329691	0.122051	2.70126	0.00690767	0.0194067	Morn1	protein_coding	MORN repeat containing 1 [Source:MGI Symbol;Acc:MGI:1924116]
ENSMUSG00000029060.17	329.604	0.510312	0.148742	3.43085	0.0006017	0.00209539	Mib2	protein_coding	mindbomb E3 ubiquitin protein ligase 2 [Source:MGI Symbol;Acc:MGI:2679684]
ENSMUSG00000029071.16	796.608	0.373302	0.102946	3.6262	0.000287627	0.00106528	Dvl1	protein_coding	dishevelled segment polarity protein 1 [Source:MGI Symbol;Acc:MGI:94941]
ENSMUSG00000029093.14	39352	0.225788	0.0328056	6.88261	5.87644e-12	4.70623e-11	Sorcs2	protein_coding	sortilin-related VPS10 domain containing receptor 2 [Source:MGI Symbol;Acc:MGI:1932289]
ENSMUSG00000029095.17	2735.06	0.394828	0.0625471	6.3125	2.74568e-10	1.95815e-09	Ablim2	protein_coding	actin-binding LIM protein 2 [Source:MGI Symbol;Acc:MGI:2385758]
ENSMUSG00000029098.17	1027.03	0.421837	0.0906069	4.65569	3.22905e-06	1.57477e-05	Acox3	protein_coding	acyl-Coenzyme A oxidase 3, pristanoyl [Source:MGI Symbol;Acc:MGI:1933156]
ENSMUSG00000029106.14	5888.27	0.115102	0.0409227	2.81266	0.00491337	0.0142976	Add1	protein_coding	adducin 1 (alpha) [Source:MGI Symbol;Acc:MGI:87918]
ENSMUSG00000029166.14	6718.09	0.390506	0.0406643	9.60318	7.75167e-22	1.01215e-20	Mapre3	protein_coding	microtubule-associated protein, RP/EB family, member 3 [Source:MGI Symbol;Acc:MGI:2140967]
ENSMUSG00000029217.16	3514.18	0.371732	0.0523154	7.10558	1.19816e-12	1.00494e-11	Tec	protein_coding	tec protein tyrosine kinase [Source:MGI Symbol;Acc:MGI:98662]
ENSMUSG00000029312.12	1635.09	0.232142	0.0717603	3.23496	0.00121659	0.00401692	Klhl8	protein_coding	kelch-like 8 [Source:MGI Symbol;Acc:MGI:2179430]
ENSMUSG00000029344.14	8924.01	0.146276	0.050188	2.91456	0.00356185	0.0107164	Tpst2	protein_coding	protein-tyrosine sulfotransferase 2 [Source:MGI Symbol;Acc:MGI:1309516]
ENSMUSG00000029381.16	4139.82	0.690676	0.0474869	14.5446	6.32443e-48	1.72592e-46	Shroom3	protein_coding	shroom family member 3 [Source:MGI Symbol;Acc:MGI:1351655]
ENSMUSG00000029392.12	2156.59	0.368203	0.0615256	5.98454	2.16999e-09	1.44383e-08	Rilpl1	protein_coding	Rab interacting lysosomal protein-like 1 [Source:MGI Symbol;Acc:MGI:1922945]
ENSMUSG00000029406.15	4547.13	0.468594	0.0595546	7.86832	3.59449e-15	3.50289e-14	Pitpnm2	protein_coding	phosphatidylinositol transfer protein, membrane-associated 2 [Source:MGI Symbol;Acc:MGI:1336192]
ENSMUSG00000029434.12	1428.75	0.369688	0.0742769	4.97717	6.45216e-07	3.41101e-06	Vps33a	protein_coding	VPS33A CORVET/HOPS core subunit [Source:MGI Symbol;Acc:MGI:1924823]
ENSMUSG00000029438.9	1171.74	0.263998	0.0817585	3.229	0.00124225	0.00409677	Bcl7a	protein_coding	B cell CLL/lymphoma 7A [Source:MGI Symbol;Acc:MGI:1924295]
ENSMUSG00000029439.14	9185.18	0.129733	0.0371505	3.49209	0.000479261	0.00170643	Sfswap	protein_coding	splicing factor SWAP [Source:MGI Symbol;Acc:MGI:101760]
ENSMUSG00000029455.14	1500.19	0.360629	0.0746889	4.82841	1.37629e-06	6.97939e-06	Aldh2	protein_coding	aldehyde dehydrogenase 2, mitochondrial [Source:MGI Symbol;Acc:MGI:99600]
ENSMUSG00000029458.14	2486.63	0.246942	0.0570422	4.32911	1.4971e-05	6.68882e-05	Brap	protein_coding	BRCA1 associated protein [Source:MGI Symbol;Acc:MGI:1919649]
ENSMUSG00000029466.11	1598.67	0.192569	0.0739115	2.6054	0.0091768	0.02499	Anapc7	protein_coding	anaphase promoting complex subunit 7 [Source:MGI Symbol;Acc:MGI:1929711]
ENSMUSG00000029475.17	4028.79	0.18298	0.0467229	3.91628	8.99246e-05	0.000359996	Kdm2b	protein_coding	lysine (K)-specific demethylase 2B [Source:MGI Symbol;Acc:MGI:1354737]
ENSMUSG00000029490.4	589.052	0.945214	0.115725	8.16779	3.14096e-16	3.25092e-15	Mfsd7a	protein_coding	major facilitator superfamily domain containing 7A [Source:MGI Symbol;Acc:MGI:2442629]
ENSMUSG00000029528.19	4280.24	0.398069	0.0530705	7.50076	6.34497e-14	5.73437e-13	Pxn	protein_coding	paxillin [Source:MGI Symbol;Acc:MGI:108295]
ENSMUSG00000029577.13	2354.94	0.183531	0.0630351	2.91157	0.00359622	0.0108062	Ube3b	protein_coding	ubiquitin protein ligase E3B [Source:MGI Symbol;Acc:MGI:1891295]
ENSMUSG00000029714.11	339.523	0.585141	0.14705	3.9792	6.91487e-05	0.000282387	Gigyf1	protein_coding	GRB10 interacting GYF protein 1 [Source:MGI Symbol;Acc:MGI:1888677]
ENSMUSG00000029757.16	10611.4	0.783791	0.0362877	21.5993	1.82194e-103	1.28181e-101	Dync1i1	protein_coding	dynein cytoplasmic 1 intermediate chain 1 [Source:MGI Symbol;Acc:MGI:107743]
ENSMUSG00000029826.14	4574.97	0.166707	0.0450589	3.69977	0.000215798	0.000814629	Zc3hav1	protein_coding	zinc finger CCCH type, antiviral 1 [Source:MGI Symbol;Acc:MGI:1926031]
ENSMUSG00000029994.17	7821.88	0.234393	0.0375125	6.24839	4.14694e-10	2.91632e-09	Anxa4	protein_coding	annexin A4 [Source:MGI Symbol;Acc:MGI:88030]
ENSMUSG00000030074.9	7478.43	0.53716	0.0414201	12.9686	1.84386e-38	3.95682e-37	Gxylt2	protein_coding	glucoside xylosyltransferase 2 [Source:MGI Symbol;Acc:MGI:2682940]
ENSMUSG00000030084.11	6485.6	0.328201	0.053285	6.15936	7.30384e-10	5.03032e-09	Plxna1	protein_coding	plexin A1 [Source:MGI Symbol;Acc:MGI:107685]
ENSMUSG00000030091.17	416.953	1.28193	0.138068	9.28478	1.62046e-20	2.01488e-19	Nup210	protein_coding	nucleoporin 210 [Source:MGI Symbol;Acc:MGI:1859555]
ENSMUSG00000030096.8	42564.4	0.525978	0.0330513	15.914	5.06598e-57	1.6628e-55	Slc6a6	protein_coding	solute carrier family 6 (neurotransmitter transporter, taurine), member 6 [Source:MGI Symbol;Acc:MGI:98488]
ENSMUSG00000030257.16	44518.2	0.584723	0.027288	21.4278	7.34971e-102	5.08502e-100	Srgap3	protein_coding	SLIT-ROBO Rho GTPase activating protein 3 [Source:MGI Symbol;Acc:MGI:2152938]
ENSMUSG00000030314.16	5280.22	0.141571	0.0433784	3.26364	0.00109992	0.00366874	Atg7	protein_coding	autophagy related 7 [Source:MGI Symbol;Acc:MGI:1921494]
ENSMUSG00000030319.8	2156.08	0.787118	0.063063	12.4815	9.42484e-36	1.88882e-34	Cand2	protein_coding	cullin-associated and neddylation-dissociated 2 (putative) [Source:MGI Symbol;Acc:MGI:1914338]
ENSMUSG00000030352.15	20248.2	0.308929	0.0375344	8.23056	1.86343e-16	1.95046e-15	Tspan9	protein_coding	tetraspanin 9 [Source:MGI Symbol;Acc:MGI:1924558]
ENSMUSG00000030353.15	21227.8	0.989221	0.034208	28.9178	7.1302e-184	1.41535e-181	Tead4	protein_coding	TEA domain family member 4 [Source:MGI Symbol;Acc:MGI:106907]
ENSMUSG00000030374.15	1745.94	0.254449	0.0679545	3.7444	0.000180822	0.00069295	Strn4	protein_coding	striatin, calmodulin binding protein 4 [Source:MGI Symbol;Acc:MGI:2142346]
ENSMUSG00000030409.16	1886.53	1.10797	0.144314	7.67748	1.62253e-14	1.5216e-13	Dmpk	protein_coding	dystrophia myotonica-protein kinase [Source:MGI Symbol;Acc:MGI:94906]
ENSMUSG00000030533.16	354.865	0.507722	0.145927	3.47929	0.000502742	0.00178091	Unc45a	protein_coding	unc-45 myosin chaperone A [Source:MGI Symbol;Acc:MGI:2142246]
ENSMUSG00000030539.13	3967.3	0.136823	0.0526713	2.59767	0.00938576	0.0254883	Sema4b	protein_coding	sema domain, immunoglobulin domain (Ig), transmembrane domain (TM) and short cytoplasmic domain, (semaphorin) 4B [Source:MGI Symbol;Acc:MGI:107559]
ENSMUSG00000030583.16	12837.6	0.193601	0.0342359	5.65492	1.55922e-08	9.67204e-08	Sipa1l3	protein_coding	signal-induced proliferation-associated 1 like 3 [Source:MGI Symbol;Acc:MGI:1921456]
ENSMUSG00000030592.18	9963.91	0.896329	0.0399455	22.4388	1.64683e-111	1.27717e-109	Ryr1	protein_coding	ryanodine receptor 1, skeletal muscle [Source:MGI Symbol;Acc:MGI:99659]
ENSMUSG00000030730.12	2807.73	1.94869	0.0650366	29.9629	2.98773e-197	7.11677e-195	Atp2a1	protein_coding	ATPase, Ca++ transporting, cardiac muscle, fast twitch 1 [Source:MGI Symbol;Acc:MGI:105058]
ENSMUSG00000030733.10	544.962	0.974863	0.11617	8.39166	4.7934e-17	5.19332e-16	Sh2b1	protein_coding	SH2B adaptor protein 1 [Source:MGI Symbol;Acc:MGI:1201407]
ENSMUSG00000030766.15	7789.3	0.126201	0.039154	3.22321	0.00126763	0.00417222	Arhgap17	protein_coding	Rho GTPase activating protein 17 [Source:MGI Symbol;Acc:MGI:1917747]
ENSMUSG00000030814.17	1938.55	0.253709	0.0633291	4.0062	6.17032e-05	0.000253846	Bcl7c	protein_coding	B cell CLL/lymphoma 7C [Source:MGI Symbol;Acc:MGI:1332237]
ENSMUSG00000030852.17	14001.6	0.459968	0.03637	12.6469	1.16344e-36	2.40386e-35	Tacc2	protein_coding	transforming, acidic coiled-coil containing protein 2 [Source:MGI Symbol;Acc:MGI:1928899]
ENSMUSG00000030982.19	3839.85	0.244961	0.0508591	4.81647	1.46124e-06	7.39443e-06	Vps35l	protein_coding	VPS35 endosomal protein sorting factor like [Source:MGI Symbol;Acc:MGI:1918767]
ENSMUSG00000030996.8	367.348	0.606502	0.143885	4.2152	2.49559e-05	0.000108335	Art1	protein_coding	ADP-ribosyltransferase 1 [Source:MGI Symbol;Acc:MGI:107511]
ENSMUSG00000031007.2	2995.82	0.497809	0.0545558	9.12476	7.18931e-20	8.73085e-19	Atp6ap2	protein_coding	ATPase, H+ transporting, lysosomal accessory protein 2 [Source:MGI Symbol;Acc:MGI:1917745]
ENSMUSG00000031097.15	624.322	1.30129	0.122899	10.5883	3.37641e-26	5.16498e-25	Tnni2	protein_coding	troponin I, skeletal, fast 2 [Source:MGI Symbol;Acc:MGI:105070]
ENSMUSG00000031137.17	4185.92	0.191578	0.0514933	3.72044	0.000198877	0.000755197	Fgf13	protein_coding	fibroblast growth factor 13 [Source:MGI Symbol;Acc:MGI:109178]
ENSMUSG00000031154.15	3208.45	0.237552	0.0527733	4.50137	6.75163e-06	3.16582e-05	Otud5	protein_coding	OTU domain containing 5 [Source:MGI Symbol;Acc:MGI:1859615]
ENSMUSG00000031169.13	2473.51	0.647803	0.0571502	11.3351	8.79296e-30	1.50527e-28	Porcn	protein_coding	porcupine O-acyltransferase [Source:MGI Symbol;Acc:MGI:1890212]
ENSMUSG00000031214.13	18666	0.256411	0.0294038	8.72031	2.77442e-18	3.15988e-17	Ophn1	protein_coding	oligophrenin 1 [Source:MGI Symbol;Acc:MGI:2151070]
ENSMUSG00000031295.13	5554	0.573984	0.0429447	13.3656	9.6016e-41	2.17819e-39	Phka2	protein_coding	phosphorylase kinase alpha 2 [Source:MGI Symbol;Acc:MGI:97577]
ENSMUSG00000031310.16	416.265	0.555696	0.136332	4.07605	4.58077e-05	0.000191813	Zmym3	protein_coding	zinc finger, MYM-type 3 [Source:MGI Symbol;Acc:MGI:1927231]
ENSMUSG00000031360.14	5466.9	0.136881	0.0419914	3.25974	0.00111513	0.00370984	Ctps2	protein_coding	cytidine 5'-triphosphate synthase 2 [Source:MGI Symbol;Acc:MGI:1933185]
ENSMUSG00000031398.13	349.304	0.511827	0.152355	3.35944	0.000780997	0.00267399	Plxna3	protein_coding	plexin A3 [Source:MGI Symbol;Acc:MGI:107683]
ENSMUSG00000031441.15	8635.21	0.231913	0.0367886	6.30395	2.90146e-10	2.06395e-09	Atp11a	protein_coding	ATPase, class VI, type 11A [Source:MGI Symbol;Acc:MGI:1354735]
ENSMUSG00000031446.14	5271.42	0.244572	0.0424418	5.76253	8.28617e-09	5.2434e-08	Cul4a	protein_coding	cullin 4A [Source:MGI Symbol;Acc:MGI:1914487]
ENSMUSG00000031453.16	26552.2	0.479752	0.0346172	13.8588	1.12575e-43	2.7283e-42	Rasa3	protein_coding	RAS p21 protein activator 3 [Source:MGI Symbol;Acc:MGI:1197013]
ENSMUSG00000031461.4	20091.5	0.949281	0.0294906	32.1893	2.49391e-227	8.15361e-225	Myom2	protein_coding	myomesin 2 [Source:MGI Symbol;Acc:MGI:1328358]
ENSMUSG00000031511.15	5845.72	0.126867	0.0467133	2.71587	0.00661027	0.0186718	Arhgef7	protein_coding	Rho guanine nucleotide exchange factor (GEF7) [Source:MGI Symbol;Acc:MGI:1860493]
ENSMUSG00000031543.18	1888.99	0.472868	0.0680682	6.94698	3.73184e-12	3.02796e-11	Ank1	protein_coding	ankyrin 1, erythroid [Source:MGI Symbol;Acc:MGI:88024]
ENSMUSG00000031565.18	17373.5	0.397538	0.0348878	11.3948	4.4406e-30	7.66486e-29	Fgfr1	protein_coding	fibroblast growth factor receptor 1 [Source:MGI Symbol;Acc:MGI:95522]
ENSMUSG00000031626.18	75197.3	0.600098	0.0293499	20.4463	6.47913e-93	3.94281e-91	Sorbs2	protein_coding	sorbin and SH3 domain containing 2 [Source:MGI Symbol;Acc:MGI:1924574]
ENSMUSG00000031636.7	31767.5	0.927169	0.0300319	30.8728	2.77155e-209	7.70214e-207	Pdlim3	protein_coding	PDZ and LIM domain 3 [Source:MGI Symbol;Acc:MGI:1859274]
ENSMUSG00000031642.9	24094.9	0.570098	0.0296709	19.2141	2.82281e-82	1.46172e-80	Sh3rf1	protein_coding	SH3 domain containing ring finger 1 [Source:MGI Symbol;Acc:MGI:1913066]
ENSMUSG00000031708.17	2378.64	0.332907	0.0609466	5.46227	4.70097e-08	2.78947e-07	Tecr	protein_coding	trans-2,3-enoyl-CoA reductase [Source:MGI Symbol;Acc:MGI:1915408]
ENSMUSG00000031749.12	5654.05	0.420895	0.054196	7.76616	8.09007e-15	7.72145e-14	St3gal2	protein_coding	ST3 beta-galactoside alpha-2,3-sialyltransferase 2 [Source:MGI Symbol;Acc:MGI:99427]
ENSMUSG00000031758.10	736.013	0.700068	0.10157	6.89244	5.48422e-12	4.40694e-11	Cdyl2	protein_coding	chromodomain protein, Y chromosome-like 2 [Source:MGI Symbol;Acc:MGI:1923046]
ENSMUSG00000031790.8	1240.39	0.508543	0.0816928	6.22506	4.81358e-10	3.36245e-09	Mmp15	protein_coding	matrix metallopeptidase 15 [Source:MGI Symbol;Acc:MGI:109320]
ENSMUSG00000031791.8	3022.36	0.991748	0.0585835	16.9288	2.75951e-64	1.03865e-62	Tmem38a	protein_coding	transmembrane protein 38A [Source:MGI Symbol;Acc:MGI:1921416]
ENSMUSG00000031833.10	714.439	0.754487	0.104114	7.24675	4.26903e-13	3.66917e-12	Mast3	protein_coding	microtubule associated serine/threonine kinase 3 [Source:MGI Symbol;Acc:MGI:2683541]
ENSMUSG00000031833.10	714.439	0.754487	0.104114	7.24675	4.26903e-13	3.66917e-12	Mast3	protein_coding	microtubule associated serine/threonine kinase 3 [Source:MGI Symbol;Acc:MGI:2683541]
ENSMUSG00000031835.16	4375.29	0.259922	0.0482137	5.39103	7.00535e-08	4.08703e-07	Mbtps1	protein_coding	membrane-bound transcription factor peptidase, site 1 [Source:MGI Symbol;Acc:MGI:1927235]
ENSMUSG00000031841.19	155089	0.56291	0.0249823	22.5324	2.00026e-112	1.58068e-110	Cdh13	protein_coding	cadherin 13 [Source:MGI Symbol;Acc:MGI:99551]
ENSMUSG00000031858.16	2828.75	0.316327	0.0580539	5.44886	5.06951e-08	2.99855e-07	Mau2	protein_coding	MAU2 sister chromatid cohesion factor [Source:MGI Symbol;Acc:MGI:1921799]
ENSMUSG00000031930.11	7500.15	0.247179	0.0390594	6.32829	2.47897e-10	1.77553e-09	Wwp2	protein_coding	WW domain containing E3 ubiquitin protein ligase 2 [Source:MGI Symbol;Acc:MGI:1914144]
ENSMUSG00000031934.14	2952.79	0.350598	0.0564152	6.21459	5.14581e-10	3.58701e-09	Panx1	protein_coding	pannexin 1 [Source:MGI Symbol;Acc:MGI:1860055]
ENSMUSG00000031936.9	4732.65	0.707515	0.0444818	15.9057	5.78464e-57	1.89495e-55	Hephl1	protein_coding	hephaestin-like 1 [Source:MGI Symbol;Acc:MGI:2685355]
ENSMUSG00000031959.15	3649.25	0.262746	0.0496729	5.28952	1.22641e-07	6.99353e-07	Wdr59	protein_coding	WD repeat domain 59 [Source:MGI Symbol;Acc:MGI:2442115]
ENSMUSG00000031972.5	3747.99	1.78295	0.0627667	28.406	1.70716e-177	3.12805e-175	Acta1	protein_coding	actin alpha 1, skeletal muscle [Source:MGI Symbol;Acc:MGI:87902]
ENSMUSG00000031985.9	1880.21	0.257973	0.0660636	3.90492	9.42571e-05	0.000375721	Gnpat	protein_coding	glyceronephosphate O-acyltransferase [Source:MGI Symbol;Acc:MGI:1343460]
ENSMUSG00000032020.15	4202.66	0.168223	0.0488767	3.44179	0.000577874	0.00202086	Ubash3b	protein_coding	ubiquitin associated and SH3 domain containing, B [Source:MGI Symbol;Acc:MGI:1920078]
ENSMUSG00000032175.11	1067.54	0.349744	0.0835719	4.18495	2.8523e-05	0.000122702	Tyk2	protein_coding	tyrosine kinase 2 [Source:MGI Symbol;Acc:MGI:1929470]
ENSMUSG00000032194.9	6193.96	0.113379	0.0444805	2.54897	0.0108042	0.028847	Kank2	protein_coding	KN motif and ankyrin repeat domains 2 [Source:MGI Symbol;Acc:MGI:2384568]
ENSMUSG00000032267.8	5532.35	0.470345	0.0428796	10.969	5.3879e-28	8.77322e-27	Usp28	protein_coding	ubiquitin specific peptidase 28 [Source:MGI Symbol;Acc:MGI:2442293]
ENSMUSG00000032280.16	8082.51	0.298901	0.0465827	6.41656	1.39389e-10	1.01893e-09	Tle3	protein_coding	transducin-like enhancer of split 3 [Source:MGI Symbol;Acc:MGI:104634]
ENSMUSG00000032306.14	534.814	0.386271	0.123325	3.13214	0.00173537	0.00556131	Mpi	protein_coding	mannose phosphate isomerase [Source:MGI Symbol;Acc:MGI:97075]
ENSMUSG00000032322.14	1776.74	0.963562	0.0668085	14.4227	3.72213e-47	9.994e-46	Pstpip1	protein_coding	proline-serine-threonine phosphatase-interacting protein 1 [Source:MGI Symbol;Acc:MGI:1321396]
ENSMUSG00000032352.16	7517.43	0.211396	0.038372	5.50912	3.60636e-08	2.16693e-07	Lrrc1	protein_coding	leucine rich repeat containing 1 [Source:MGI Symbol;Acc:MGI:2442313]
ENSMUSG00000032363.15	4335.81	0.315001	0.0486538	6.47433	9.52329e-11	7.01995e-10	Adamts7	protein_coding	a disintegrin-like and metallopeptidase (reprolysin type) with thrombospondin type 1 motif, 7 [Source:MGI Symbol;Acc:MGI:1347346]
ENSMUSG00000032380.9	43122.9	0.500388	0.0284919	17.5624	4.77685e-69	1.97641e-67	Dapk2	protein_coding	death-associated protein kinase 2 [Source:MGI Symbol;Acc:MGI:1341297]
ENSMUSG00000032382.14	5488.84	0.408348	0.0425038	9.60733	7.4455e-22	9.73696e-21	Snx1	protein_coding	sorting nexin 1 [Source:MGI Symbol;Acc:MGI:1928395]
ENSMUSG00000032402.12	34767.4	0.321757	0.0315245	10.2066	1.85311e-24	2.68219e-23	Smad3	protein_coding	SMAD family member 3 [Source:MGI Symbol;Acc:MGI:1201674]
ENSMUSG00000032479.15	55046.4	0.374322	0.0258035	14.5066	1.09982e-47	2.98671e-46	Map4	protein_coding	microtubule-associated protein 4 [Source:MGI Symbol;Acc:MGI:97178]
ENSMUSG00000032497.18	13209.1	0.213093	0.0330221	6.45306	1.09617e-10	8.0553e-10	Lrrfip2	protein_coding	leucine rich repeat (in FLII) interacting protein 2 [Source:MGI Symbol;Acc:MGI:1918518]
ENSMUSG00000032503.18	12021.8	0.642349	0.036941	17.3885	1.00801e-67	4.06962e-66	Arpp21	protein_coding	cyclic AMP-regulated phosphoprotein, 21 [Source:MGI Symbol;Acc:MGI:107562]
ENSMUSG00000032507.15	8775.81	0.624289	0.0391926	15.9287	4.00322e-57	1.31916e-55	Fbxl2	protein_coding	F-box and leucine-rich repeat protein 2 [Source:MGI Symbol;Acc:MGI:1919429]
ENSMUSG00000032531.15	11136	0.120953	0.0386888	3.12631	0.00177012	0.00566399	Amotl2	protein_coding	angiomotin-like 2 [Source:MGI Symbol;Acc:MGI:1929286]
ENSMUSG00000032536.12	22132.2	0.182406	0.0325279	5.6077	2.05037e-08	1.25876e-07	Trak1	protein_coding	trafficking protein, kinesin binding 1 [Source:MGI Symbol;Acc:MGI:1914345]
ENSMUSG00000032562.13	2572.06	0.19862	0.0701001	2.83337	0.00460594	0.0134878	Gnai2	protein_coding	guanine nucleotide binding protein (G protein), alpha inhibiting 2 [Source:MGI Symbol;Acc:MGI:95772]
ENSMUSG00000032637.15	1765.07	0.653391	0.0669548	9.7587	1.6932e-22	2.27497e-21	Atxn2l	protein_coding	ataxin 2-like [Source:MGI Symbol;Acc:MGI:2446242]
ENSMUSG00000032648.14	331.548	1.48053	0.159775	9.2663	1.92712e-20	2.39084e-19	Pygm	protein_coding	muscle glycogen phosphorylase [Source:MGI Symbol;Acc:MGI:97830]
ENSMUSG00000032648.14	331.548	1.48053	0.159775	9.2663	1.92712e-20	2.39084e-19	Pygm	protein_coding	muscle glycogen phosphorylase [Source:MGI Symbol;Acc:MGI:97830]
ENSMUSG00000032735.15	7438.11	0.76886	0.0389992	19.7148	1.61021e-86	8.91979e-85	Ablim3	protein_coding	actin binding LIM protein family, member 3 [Source:MGI Symbol;Acc:MGI:2442582]
ENSMUSG00000032737.13	2149	0.711893	0.0785004	9.06866	1.20493e-19	1.45166e-18	Inppl1	protein_coding	inositol polyphosphate phosphatase-like 1 [Source:MGI Symbol;Acc:MGI:1333787]
ENSMUSG00000032741.9	7865.22	0.54963	0.0503374	10.9189	9.36039e-28	1.51236e-26	Tpcn1	protein_coding	two pore channel 1 [Source:MGI Symbol;Acc:MGI:2182472]
ENSMUSG00000032743.15	5004.7	0.14887	0.0445389	3.34247	0.000830355	0.002825	D430042O09Rik	protein_coding
ENSMUSG00000032860.5	506.604	0.585346	0.128486	4.55572	5.22055e-06	2.47787e-05	P2ry2	protein_coding	purinergic receptor P2Y, G-protein coupled 2 [Source:MGI Symbol;Acc:MGI:105107]
ENSMUSG00000032883.15	29465	0.421418	0.0302899	13.9128	5.29486e-44	1.30024e-42	Acsl3	protein_coding	acyl-CoA synthetase long-chain family member 3 [Source:MGI Symbol;Acc:MGI:1921455]
ENSMUSG00000032899.14	586.962	0.448638	0.11319	3.96358	7.38342e-05	0.000300344	Styk1	protein_coding	serine/threonine/tyrosine kinase 1 [Source:MGI Symbol;Acc:MGI:2141396]
ENSMUSG00000033032.15	1462.09	0.519394	0.0789511	6.57868	4.74645e-11	3.58597e-10	Afap1l1	protein_coding	actin filament associated protein 1-like 1 [Source:MGI Symbol;Acc:MGI:2147199]
ENSMUSG00000033039.10	2637.13	0.375211	0.0672649	5.57811	2.43152e-08	1.48347e-07	Micall1	protein_coding	microtubule associated monooxygenase, calponin and LIM domain containing -like 1 [Source:MGI Symbol;Acc:MGI:105870]
ENSMUSG00000033044.12	183.584	1.39393	0.200564	6.95005	3.65159e-12	2.96719e-11	Dhrs7c	protein_coding	dehydrogenase/reductase (SDR family) member 7C [Source:MGI Symbol;Acc:MGI:1915710]
ENSMUSG00000033060.16	31220.8	0.466749	0.0296408	15.7468	7.22013e-56	2.29749e-54	Lmo7	protein_coding	LIM domain only 7 [Source:MGI Symbol;Acc:MGI:1353586]
ENSMUSG00000033065.14	2190.7	0.754066	0.0600948	12.5479	4.08035e-36	8.25677e-35	Pfkm	protein_coding	phosphofructokinase, muscle [Source:MGI Symbol;Acc:MGI:97548]
ENSMUSG00000033128.9	1388.5	0.3339	0.0840093	3.97456	7.05098e-05	0.000287593	Gga1	protein_coding	golgi associated, gamma adaptin ear containing, ARF binding protein 1 [Source:MGI Symbol;Acc:MGI:2146207]
ENSMUSG00000033161.10	5815	0.679305	0.0412288	16.4765	5.41515e-61	1.92932e-59	Atp1a1	protein_coding	ATPase, Na+/K+ transporting, alpha 1 polypeptide [Source:MGI Symbol;Acc:MGI:88105]
ENSMUSG00000033207.7	15065.6	0.564899	0.0343711	16.4353	1.06937e-60	3.76969e-59	Mamdc2	protein_coding	MAM domain containing 2 [Source:MGI Symbol;Acc:MGI:1918988]
ENSMUSG00000033253.18	1863.63	0.211027	0.0687055	3.07146	0.00213012	0.00670776	Szt2	protein_coding	SZT2 subunit of KICSTOR complex [Source:MGI Symbol;Acc:MGI:3033336]
ENSMUSG00000033295.14	3265.52	0.604421	0.0623322	9.69677	3.1119e-22	4.11808e-21	Ptprf	protein_coding	protein tyrosine phosphatase, receptor type, F [Source:MGI Symbol;Acc:MGI:102695]
ENSMUSG00000033326.15	3616.34	0.356551	0.0567678	6.28087	3.36685e-10	2.38313e-09	Kdm4a	protein_coding	lysine (K)-specific demethylase 4A [Source:MGI Symbol;Acc:MGI:2446210]
ENSMUSG00000033335.17	9496.07	0.408272	0.0384829	10.6092	2.70132e-26	4.14749e-25	Dnm2	protein_coding	dynamin 2 [Source:MGI Symbol;Acc:MGI:109547]
ENSMUSG00000033365.14	1759.51	0.191498	0.0683665	2.80105	0.00509367	0.014772	Ipo13	protein_coding	importin 13 [Source:MGI Symbol;Acc:MGI:2385205]
ENSMUSG00000033423.16	15326.8	0.079838	0.0314106	2.54176	0.0110296	0.0293877	Eri3	protein_coding	exoribonuclease 3 [Source:MGI Symbol;Acc:MGI:2153887]
ENSMUSG00000033530.8	14967.6	0.430901	0.0343305	12.5516	3.89776e-36	7.90648e-35	Ttc7b	protein_coding	tetratricopeptide repeat domain 7B [Source:MGI Symbol;Acc:MGI:2144724]
ENSMUSG00000033581.17	7083.03	0.774067	0.040064	19.3208	3.59286e-83	1.8721e-81	Igf2bp2	protein_coding	insulin-like growth factor 2 mRNA binding protein 2 [Source:MGI Symbol;Acc:MGI:1890358]
ENSMUSG00000033623.13	9828.11	0.162823	0.0351054	4.63812	3.51585e-06	1.70317e-05	Pcgf3	protein_coding	polycomb group ring finger 3 [Source:MGI Symbol;Acc:MGI:1916837]
ENSMUSG00000033685.13	622.046	0.717485	0.112832	6.35886	2.03251e-10	1.46583e-09	Ucp2	protein_coding	uncoupling protein 2 (mitochondrial, proton carrier) [Source:MGI Symbol;Acc:MGI:109354]
ENSMUSG00000033697.16	5286.39	0.158232	0.0432863	3.65547	0.000256714	0.000956525	Arhgap39	protein_coding	Rho GTPase activating protein 39 [Source:MGI Symbol;Acc:MGI:107858]
ENSMUSG00000033705.17	5121.17	0.468885	0.0460356	10.1853	2.30734e-24	3.32808e-23	Stard9	protein_coding	START domain containing 9 [Source:MGI Symbol;Acc:MGI:3045258]
ENSMUSG00000033763.14	5337.34	0.619476	0.0565052	10.9632	5.74519e-28	9.33678e-27	Mtss2	protein_coding	MTSS I-BAR domain containing 2 [Source:MGI Symbol;Acc:MGI:3039591]
ENSMUSG00000033788.15	16436.3	0.598512	0.0337064	17.7566	1.53132e-70	6.51357e-69	Dysf	protein_coding	dysferlin [Source:MGI Symbol;Acc:MGI:1349385]
ENSMUSG00000033871.14	9651.11	0.872123	0.0406402	21.4596	3.71306e-102	2.60133e-100	Ppargc1b	protein_coding	peroxisome proliferative activated receptor, gamma, coactivator 1 beta [Source:MGI Symbol;Acc:MGI:2444934]
ENSMUSG00000033909.17	4383.1	0.244739	0.0497068	4.92365	8.49454e-07	4.41377e-06	Usp36	protein_coding	ubiquitin specific peptidase 36 [Source:MGI Symbol;Acc:MGI:1919594]
ENSMUSG00000033965.10	5011.23	0.366117	0.043486	8.41919	3.79096e-17	4.13952e-16	Slc16a2	protein_coding	solute carrier family 16 (monocarboxylic acid transporters), member 2 [Source:MGI Symbol;Acc:MGI:1203732]
ENSMUSG00000034165.16	5286.34	0.774026	0.0518976	14.9145	2.65366e-50	7.642e-49	Ccnd3	protein_coding	cyclin D3 [Source:MGI Symbol;Acc:MGI:88315]
ENSMUSG00000034212.14	283.209	0.871026	0.16216	5.3714	7.81256e-08	4.54207e-07	Ankmy1	protein_coding	ankyrin repeat and MYND domain containing 1 [Source:MGI Symbol;Acc:MGI:3045261]
ENSMUSG00000034220.7	18222.3	0.693263	0.0375674	18.4539	4.85461e-76	2.25475e-74	Gpc1	protein_coding	glypican 1 [Source:MGI Symbol;Acc:MGI:1194891]
ENSMUSG00000034271.16	18840.7	0.437524	0.0325219	13.4532	2.948e-41	6.76135e-40	Jdp2	protein_coding	Jun dimerization protein 2 [Source:MGI Symbol;Acc:MGI:1932093]
ENSMUSG00000034312.15	28106.5	0.248074	0.0349549	7.09698	1.27515e-12	1.06629e-11	Iqsec1	protein_coding	IQ motif and Sec7 domain 1 [Source:MGI Symbol;Acc:MGI:1196356]
ENSMUSG00000034330.10	949.735	0.383114	0.0925752	4.13841	3.49717e-05	0.000148641	Plcg2	protein_coding	phospholipase C, gamma 2 [Source:MGI Symbol;Acc:MGI:97616]
ENSMUSG00000034361.10	1571.94	0.384594	0.0751101	5.1204	3.04886e-07	1.67391e-06	Cpne2	protein_coding	copine II [Source:MGI Symbol;Acc:MGI:2387578]
ENSMUSG00000034377.10	48645.4	0.329927	0.0269587	12.2382	1.94219e-34	3.75685e-33	Tulp4	protein_coding	tubby like protein 4 [Source:MGI Symbol;Acc:MGI:1916092]
ENSMUSG00000034390.16	17740.5	0.141138	0.037119	3.80231	0.000143353	0.000557302	Cmip	protein_coding	c-Maf inducing protein [Source:MGI Symbol;Acc:MGI:1921690]
ENSMUSG00000034574.10	30911.9	0.348203	0.026764	13.0101	1.07154e-38	2.30837e-37	Daam1	protein_coding	dishevelled associated activator of morphogenesis 1 [Source:MGI Symbol;Acc:MGI:1914596]
ENSMUSG00000034647.15	11355.5	0.27824	0.0414628	6.71059	1.93844e-11	1.49915e-10	Ankrd12	protein_coding	ankyrin repeat domain 12 [Source:MGI Symbol;Acc:MGI:1914357]
ENSMUSG00000034652.12	182.681	1.01474	0.198606	5.10933	3.23301e-07	1.76977e-06	Cd300a	protein_coding	CD300A molecule [Source:MGI Symbol;Acc:MGI:2443411]
ENSMUSG00000034685.4	867.112	0.747947	0.0927918	8.06049	7.59918e-16	7.67932e-15	Fam171a2	protein_coding	family with sequence similarity 171, member A2 [Source:MGI Symbol;Acc:MGI:2448496]
ENSMUSG00000034708.11	325.9	1.35778	0.159183	8.52968	1.46752e-17	1.6248e-16	Grn	protein_coding	granulin [Source:MGI Symbol;Acc:MGI:95832]
ENSMUSG00000034714.9	12659	0.142667	0.0442935	3.22095	0.00127768	0.00420115	Ttyh2	protein_coding	tweety family member 2 [Source:MGI Symbol;Acc:MGI:2157091]
ENSMUSG00000034724.18	35087.5	0.391434	0.0328355	11.9211	9.19013e-33	1.71789e-31	Cnot6l	protein_coding	CCR4-NOT transcription complex, subunit 6-like [Source:MGI Symbol;Acc:MGI:2443154]
ENSMUSG00000034813.18	964.244	1.18515	0.089613	13.2252	6.27596e-40	1.38787e-38	Grip1	protein_coding	glutamate receptor interacting protein 1 [Source:MGI Symbol;Acc:MGI:1921303]
ENSMUSG00000034832.15	13276.6	0.104866	0.0336458	3.11676	0.00182852	0.00583069	Tet3	protein_coding	tet methylcytosine dioxygenase 3 [Source:MGI Symbol;Acc:MGI:2446229]
ENSMUSG00000034854.8	373.91	1.55711	0.145622	10.6928	1.09943e-26	1.72293e-25	Mfsd12	protein_coding	major facilitator superfamily domain containing 12 [Source:MGI Symbol;Acc:MGI:3604804]
ENSMUSG00000034908.16	863.086	0.335937	0.0957907	3.50699	0.000453202	0.00162022	Sidt2	protein_coding	SID1 transmembrane family, member 2 [Source:MGI Symbol;Acc:MGI:2446134]
ENSMUSG00000034940.15	5849.13	0.166385	0.0413918	4.01976	5.82573e-05	0.000240918	Synrg	protein_coding	synergin, gamma [Source:MGI Symbol;Acc:MGI:1354742]
ENSMUSG00000034949.18	289.458	0.960719	0.165689	5.79831	6.69847e-09	4.27277e-08	Zfr2	protein_coding	zinc finger RNA binding protein 2 [Source:MGI Symbol;Acc:MGI:2143792]
ENSMUSG00000035011.15	2011.11	0.183585	0.067737	2.71027	0.00672289	0.018945	Zbtb7a	protein_coding	zinc finger and BTB domain containing 7a [Source:MGI Symbol;Acc:MGI:1335091]
ENSMUSG00000035027.18	1848.12	0.208213	0.0682531	3.05059	0.00228389	0.00713807	Map2k2	protein_coding	mitogen-activated protein kinase kinase 2 [Source:MGI Symbol;Acc:MGI:1346867]
ENSMUSG00000035105.5	4720.37	0.596365	0.0442323	13.4826	1.98112e-41	4.57524e-40	Egln3	protein_coding	egl-9 family hypoxia-inducible factor 3 [Source:MGI Symbol;Acc:MGI:1932288]
ENSMUSG00000035158.15	8562.9	0.451595	0.0378204	11.9405	7.27907e-33	1.36372e-31	Mitf	protein_coding	melanogenesis associated transcription factor [Source:MGI Symbol;Acc:MGI:104554]
ENSMUSG00000035199.6	24933	0.507547	0.0286665	17.7052	3.82215e-70	1.61343e-68	Arl6ip5	protein_coding	ADP-ribosylation factor-like 6 interacting protein 5 [Source:MGI Symbol;Acc:MGI:1929501]
ENSMUSG00000035203.16	1284.18	0.208212	0.0797698	2.61016	0.00904995	0.0247011	Epn1	protein_coding	epsin 1 [Source:MGI Symbol;Acc:MGI:1333763]
ENSMUSG00000035268.14	20390.8	0.222937	0.0321734	6.92925	4.23087e-12	3.41956e-11	Pkig	protein_coding	protein kinase inhibitor, gamma [Source:MGI Symbol;Acc:MGI:1343086]
ENSMUSG00000035296.14	3792.9	0.509734	0.0490381	10.3946	2.62261e-25	3.92544e-24	Sgcg	protein_coding	sarcoglycan, gamma (dystrophin-associated glycoprotein) [Source:MGI Symbol;Acc:MGI:1346524]
ENSMUSG00000035299.16	73225.6	0.34924	0.0300464	11.6234	3.13554e-31	5.62172e-30	Mid1	protein_coding	midline 1 [Source:MGI Symbol;Acc:MGI:1100537]
ENSMUSG00000035342.14	1183.65	0.454368	0.0806916	5.63092	1.79246e-08	1.10751e-07	Lzts2	protein_coding	leucine zipper, putative tumor suppressor 2 [Source:MGI Symbol;Acc:MGI:2385095]
ENSMUSG00000035473.10	549.769	0.477122	0.119934	3.97821	6.94347e-05	0.000283485	Galm	protein_coding	galactose mutarotase [Source:MGI Symbol;Acc:MGI:2442420]
ENSMUSG00000035615.12	11575.4	0.594669	0.0333323	17.8406	3.41969e-71	1.46958e-69	Frmpd1	protein_coding	FERM and PDZ domain containing 1 [Source:MGI Symbol;Acc:MGI:2446274]
ENSMUSG00000035621.13	3414.91	0.484307	0.135235	3.58123	0.000341976	0.00124991	Midn	protein_coding	midnolin [Source:MGI Symbol;Acc:MGI:1890222]
ENSMUSG00000035770.8	4216.87	0.372794	0.0473981	7.86516	3.68631e-15	3.59028e-14	Dync1li2	protein_coding	dynein, cytoplasmic 1 light intermediate chain 2 [Source:MGI Symbol;Acc:MGI:107738]
ENSMUSG00000035863.14	2503.41	0.230305	0.0582263	3.95534	7.64243e-05	0.000310275	Palm	protein_coding	paralemmin [Source:MGI Symbol;Acc:MGI:1261814]
ENSMUSG00000035891.16	4006.23	0.179779	0.0508608	3.53473	0.0004082	0.0014691	Cerk	protein_coding	ceramide kinase [Source:MGI Symbol;Acc:MGI:2386052]
ENSMUSG00000036026.15	1556.57	0.303383	0.0762281	3.97994	6.89322e-05	0.000281709	Tmem63b	protein_coding	transmembrane protein 63b [Source:MGI Symbol;Acc:MGI:2387609]
ENSMUSG00000036098.15	155.318	1.2541	0.230353	5.44426	5.20207e-08	3.07042e-07	Myrf	protein_coding	myelin regulatory factor [Source:MGI Symbol;Acc:MGI:2684944]
ENSMUSG00000036158.12	14974.4	0.102736	0.0318351	3.22712	0.00125044	0.0041227	Prickle1	protein_coding	prickle planar cell polarity protein 1 [Source:MGI Symbol;Acc:MGI:1916034]
ENSMUSG00000036278.7	3237.06	1.11266	0.0635506	17.5083	1.23795e-68	5.05921e-67	Macrod1	protein_coding	mono-ADP ribosylhydrolase 1 [Source:MGI Symbol;Acc:MGI:2147583]
ENSMUSG00000036306.13	2247.84	0.317493	0.0615302	5.15996	2.46998e-07	1.36917e-06	Lzts1	protein_coding	leucine zipper, putative tumor suppressor 1 [Source:MGI Symbol;Acc:MGI:2684762]
ENSMUSG00000036333.11	22691.3	0.564463	0.0287962	19.602	1.48694e-85	8.07596e-84	Kidins220	protein_coding	kinase D-interacting substrate 220 [Source:MGI Symbol;Acc:MGI:1924730]
ENSMUSG00000036529.17	3383.91	0.370338	0.0563411	6.57315	4.92622e-11	3.71693e-10	Sbf1	protein_coding	SET binding factor 1 [Source:MGI Symbol;Acc:MGI:1925230]
ENSMUSG00000036564.17	2565.58	0.654138	0.0632159	10.3477	4.28757e-25	6.34347e-24	Ndrg4	protein_coding	N-myc downstream regulated gene 4 [Source:MGI Symbol;Acc:MGI:2384590]
ENSMUSG00000036568.7	3974.53	0.388183	0.047043	8.25167	1.56197e-16	1.64421e-15	Bicral	protein_coding	BRD4 interacting chromatin remodeling complex associated protein like [Source:MGI Symbol;Acc:MGI:2673855]
ENSMUSG00000036606.17	2670.87	0.495998	0.0616238	8.04881	8.36009e-16	8.42782e-15	Plxnb2	protein_coding	plexin B2 [Source:MGI Symbol;Acc:MGI:2154239]
ENSMUSG00000036617.17	7513.33	0.456412	0.0437752	10.4263	1.88105e-25	2.8231e-24	Etl4	protein_coding	enhancer trap locus 4 [Source:MGI Symbol;Acc:MGI:95454]
ENSMUSG00000036636.10	1209.29	0.408215	0.0811385	5.03109	4.87706e-07	2.62323e-06	Clcn7	protein_coding	chloride channel, voltage-sensitive 7 [Source:MGI Symbol;Acc:MGI:1347048]
ENSMUSG00000036698.11	22369.4	0.0902091	0.0314249	2.87063	0.00409661	0.0121392	Ago2	protein_coding	argonaute RISC catalytic subunit 2 [Source:MGI Symbol;Acc:MGI:2446632]
ENSMUSG00000036833.16	1252.37	0.411867	0.0796197	5.17293	2.30449e-07	1.2834e-06	Pnpla7	protein_coding	patatin-like phospholipase domain containing 7 [Source:MGI Symbol;Acc:MGI:2385325]
ENSMUSG00000036885.14	8874.15	0.491843	0.0387488	12.6931	6.45453e-37	1.34026e-35	Arhgef26	protein_coding	Rho guanine nucleotide exchange factor (GEF) 26 [Source:MGI Symbol;Acc:MGI:1918053]
ENSMUSG00000037003.16	2981.16	0.912378	0.0629273	14.4989	1.23068e-47	3.33663e-46	Tns2	protein_coding	tensin 2 [Source:MGI Symbol;Acc:MGI:2387586]
ENSMUSG00000037031.10	5104.92	0.597112	0.0516928	11.5512	7.28334e-31	1.2851e-29	Tspan15	protein_coding	tetraspanin 15 [Source:MGI Symbol;Acc:MGI:1917673]
ENSMUSG00000037139.15	3281.66	0.965248	0.0543524	17.7591	1.46695e-70	6.25573e-69	Myom3	protein_coding	myomesin family, member 3 [Source:MGI Symbol;Acc:MGI:2685280]
ENSMUSG00000037148.8	46270.6	0.193714	0.0252206	7.6808	1.58103e-14	1.48435e-13	Arhgap10	protein_coding	Rho GTPase activating protein 10 [Source:MGI Symbol;Acc:MGI:1925764]
ENSMUSG00000037151.8	6591.62	0.231	0.045826	5.04081	4.63566e-07	2.50065e-06	Lrrc20	protein_coding	leucine rich repeat containing 20 [Source:MGI Symbol;Acc:MGI:2387182]
ENSMUSG00000037185.9	1262.47	0.709805	0.0801104	8.86033	7.97795e-19	9.3285e-18	Krt80	protein_coding	keratin 80 [Source:MGI Symbol;Acc:MGI:1921377]
ENSMUSG00000037306.13	16209.5	0.167899	0.0362604	4.63035	3.65041e-06	1.76324e-05	Man1c1	protein_coding	mannosidase, alpha, class 1C, member 1 [Source:MGI Symbol;Acc:MGI:2446214]
ENSMUSG00000037415.6	5603.74	0.424969	0.043772	9.70869	2.76876e-22	3.67567e-21	Ranbp10	protein_coding	RAN binding protein 10 [Source:MGI Symbol;Acc:MGI:1921584]
ENSMUSG00000037487.7	43784.2	0.117501	0.0297295	3.95233	7.73952e-05	0.000314064	Ubr5	protein_coding	ubiquitin protein ligase E3 component n-recognin 5 [Source:MGI Symbol;Acc:MGI:1918040]
ENSMUSG00000037536.14	5426.86	0.194452	0.0423618	4.59026	4.42698e-06	2.11687e-05	Fbxo34	protein_coding	F-box protein 34 [Source:MGI Symbol;Acc:MGI:1926188]
ENSMUSG00000037568.12	2403.36	0.448072	0.0593575	7.5487	4.39614e-14	4.02533e-13	Vash2	protein_coding	vasohibin 2 [Source:MGI Symbol;Acc:MGI:2444826]
ENSMUSG00000037606.18	5678.17	0.192404	0.0470025	4.09348	4.24944e-05	0.000178792	Osbpl5	protein_coding	oxysterol binding protein-like 5 [Source:MGI Symbol;Acc:MGI:1930265]
ENSMUSG00000037622.14	1856.92	0.328972	0.0710537	4.62991	3.65833e-06	1.76604e-05	Wdtc1	protein_coding	WD and tetratricopeptide repeats 1 [Source:MGI Symbol;Acc:MGI:2685541]
ENSMUSG00000037703.14	152.272	0.740106	0.23568	3.1403	0.00168775	0.00541913	Lzts3	protein_coding	leucine zipper, putative tumor suppressor family member 3 [Source:MGI Symbol;Acc:MGI:2656976]
ENSMUSG00000037706.17	3137.19	0.436247	0.0551987	7.9032	2.71827e-15	2.674e-14	Cd81	protein_coding	CD81 antigen [Source:MGI Symbol;Acc:MGI:1096398]
ENSMUSG00000037787.14	915.424	0.256208	0.0898584	2.85124	0.0043549	0.0128315	Apopt1	protein_coding
ENSMUSG00000037824.6	16820.7	0.531978	0.0308225	17.2594	9.51311e-67	3.78572e-65	Tspan14	protein_coding	tetraspanin 14 [Source:MGI Symbol;Acc:MGI:1196325]
ENSMUSG00000037957.14	8571.83	0.112175	0.0372691	3.00985	0.00261374	0.00807663	Wdr20	protein_coding	WD repeat domain 20 [Source:MGI Symbol;Acc:MGI:1916891]
ENSMUSG00000038000.10	94.8569	0.745892	0.275036	2.71198	0.00668823	0.0188664	Acd	protein_coding	adrenocortical dysplasia [Source:MGI Symbol;Acc:MGI:87873]
ENSMUSG00000038065.13	485.571	0.516462	0.124257	4.15641	3.23288e-05	0.000138112	Mturn	protein_coding	maturin, neural progenitor differentiation regulator homolog (Xenopus) [Source:MGI Symbol;Acc:MGI:1915485]
ENSMUSG00000038150.7	145.061	1.19298	0.239477	4.98162	6.30531e-07	3.33655e-06	Ormdl3	protein_coding	ORM1-like 3 (S. cerevisiae) [Source:MGI Symbol;Acc:MGI:1913862]
ENSMUSG00000038170.15	42512.2	0.608032	0.0276261	22.0093	2.34494e-107	1.71489e-105	Pde4dip	protein_coding	phosphodiesterase 4D interacting protein (myomegalin) [Source:MGI Symbol;Acc:MGI:1891434]
ENSMUSG00000038239.11	201.602	1.45649	0.192939	7.54896	4.38734e-14	4.01948e-13	Hrc	protein_coding	histidine rich calcium binding protein [Source:MGI Symbol;Acc:MGI:96226]
ENSMUSG00000038260.10	1471.53	0.379425	0.0754457	5.02911	4.92761e-07	2.64786e-06	Trpm4	protein_coding	transient receptor potential cation channel, subfamily M, member 4 [Source:MGI Symbol;Acc:MGI:1915917]
ENSMUSG00000038267.15	6388.99	0.571582	0.0431988	13.2314	5.77726e-40	1.27928e-38	Slc22a23	protein_coding	solute carrier family 22, member 23 [Source:MGI Symbol;Acc:MGI:1920352]
ENSMUSG00000038271.17	5582.3	0.860041	0.0543755	15.8167	2.38681e-56	7.71272e-55	Iffo1	protein_coding	intermediate filament family orphan 1 [Source:MGI Symbol;Acc:MGI:2444516]
ENSMUSG00000038406.17	945.305	0.237514	0.0935362	2.53927	0.0111083	0.0295736	Scaf1	protein_coding	SR-related CTD-associated factor 1 [Source:MGI Symbol;Acc:MGI:2141980]
ENSMUSG00000038437.11	913.691	0.25547	0.0980396	2.60579	0.00916635	0.0249713	Mllt6	protein_coding	myeloid/lymphoid or mixed-lineage leukemia; translocated to, 6 [Source:MGI Symbol;Acc:MGI:1935145]
ENSMUSG00000038451.13	76.0887	1.13946	0.320066	3.56007	0.000370755	0.00134508	Spsb2	protein_coding	splA/ryanodine receptor domain and SOCS box containing 2 [Source:MGI Symbol;Acc:MGI:1315199]
ENSMUSG00000038481.13	11299.8	0.137252	0.0345809	3.96901	7.21716e-05	0.000293943	Cdk19	protein_coding	cyclin-dependent kinase 19 [Source:MGI Symbol;Acc:MGI:1925584]
ENSMUSG00000038515.10	1917.96	0.785291	0.0677975	11.5829	5.03202e-31	8.95453e-30	Grtp1	protein_coding	GH regulated TBC protein 1 [Source:MGI Symbol;Acc:MGI:1914040]
ENSMUSG00000038540.14	494.569	0.770556	0.120838	6.37675	1.80887e-10	1.30908e-09	Tmc3	protein_coding	transmembrane channel-like gene family 3 [Source:MGI Symbol;Acc:MGI:2669033]
ENSMUSG00000038604.9	2687.66	0.374818	0.0594965	6.29983	2.97978e-10	2.11786e-09	Ripor1	protein_coding	RHO family interacting cell polarization regulator 1 [Source:MGI Symbol;Acc:MGI:1922937]
ENSMUSG00000038615.17	3962.77	1.06512	0.051418	20.7149	2.544e-95	1.6007e-93	Nfe2l1	protein_coding	nuclear factor, erythroid derived 2,-like 1 [Source:MGI Symbol;Acc:MGI:99421]
ENSMUSG00000038670.11	288.316	0.807855	0.169302	4.77167	1.82706e-06	9.15122e-06	Mybpc2	protein_coding	myosin binding protein C, fast-type [Source:MGI Symbol;Acc:MGI:1336170]
ENSMUSG00000038740.9	6959.92	0.156008	0.038878	4.01276	6.00137e-05	0.000247683	Mvb12b	protein_coding	multivesicular body subunit 12B [Source:MGI Symbol;Acc:MGI:1919793]
ENSMUSG00000038762.15	1059.35	0.377089	0.0841666	4.48027	7.455e-06	3.47123e-05	Abcf1	protein_coding	ATP-binding cassette, sub-family F (GCN20), member 1 [Source:MGI Symbol;Acc:MGI:1351658]
ENSMUSG00000038763.12	1002.88	1.02452	0.0908867	11.2725	1.79312e-29	3.03846e-28	Alpk3	protein_coding	alpha-kinase 3 [Source:MGI Symbol;Acc:MGI:2151224]
ENSMUSG00000038764.14	8633.7	0.289702	0.0371106	7.80645	5.88214e-15	5.66929e-14	Ptpn3	protein_coding	protein tyrosine phosphatase, non-receptor type 3 [Source:MGI Symbol;Acc:MGI:105307]
ENSMUSG00000038773.11	7162.76	0.131916	0.0381166	3.46085	0.000538465	0.00189457	Kdm3b	protein_coding	KDM3B lysine (K)-specific demethylase 3B [Source:MGI Symbol;Acc:MGI:1923356]
ENSMUSG00000038780.14	11770.6	0.273327	0.0363578	7.51769	5.57512e-14	5.07421e-13	Smurf1	protein_coding	SMAD specific E3 ubiquitin protein ligase 1 [Source:MGI Symbol;Acc:MGI:1923038]
ENSMUSG00000038807.19	18302.6	0.364465	0.0322249	11.31	1.17043e-29	1.99343e-28	Rap1gap2	protein_coding	RAP1 GTPase activating protein 2 [Source:MGI Symbol;Acc:MGI:3028623]
ENSMUSG00000038831.16	6384.57	0.128786	0.0446218	2.88617	0.00389966	0.0116299	Ralgps1	protein_coding	Ral GEF with PH domain and SH3 binding motif 1 [Source:MGI Symbol;Acc:MGI:1922008]
ENSMUSG00000038859.7	37602	0.868481	0.0263058	33.0148	4.98058e-239	1.80535e-236	Baiap2l1	protein_coding	BAI1-associated protein 2-like 1 [Source:MGI Symbol;Acc:MGI:1914148]
ENSMUSG00000038886.10	553.41	0.956261	0.115974	8.24545	1.64542e-16	1.72769e-15	Man2a2	protein_coding	mannosidase 2, alpha 2 [Source:MGI Symbol;Acc:MGI:2150656]
ENSMUSG00000038967.13	396.862	0.451787	0.139248	3.24449	0.00117662	0.0038973	Pdk2	protein_coding	pyruvate dehydrogenase kinase, isoenzyme 2 [Source:MGI Symbol;Acc:MGI:1343087]
ENSMUSG00000039031.16	12233.2	0.224939	0.0354386	6.34731	2.19117e-10	1.57617e-09	Arhgap18	protein_coding	Rho GTPase activating protein 18 [Source:MGI Symbol;Acc:MGI:1921160]
ENSMUSG00000039050.8	4466.01	0.330647	0.0462109	7.15517	8.35705e-13	7.08776e-12	Osbpl2	protein_coding	oxysterol binding protein-like 2 [Source:MGI Symbol;Acc:MGI:2442832]
ENSMUSG00000039157.12	1412.47	0.306611	0.0754577	4.06335	4.83736e-05	0.000201948	Fam102a	protein_coding
ENSMUSG00000039199.6	1700.53	0.177481	0.0732977	2.42137	0.015462	0.0396696	Zdhhc1	protein_coding	zinc finger, DHHC domain containing 1 [Source:MGI Symbol;Acc:MGI:1918046]
ENSMUSG00000039205.16	1061.44	0.27538	0.0937487	2.93742	0.00330953	0.0100388	Ciz1	protein_coding	CDKN1A interacting zinc finger protein 1 [Source:MGI Symbol;Acc:MGI:1920234]
ENSMUSG00000039218.17	11578.5	0.258779	0.0340789	7.5935	3.11375e-14	2.87002e-13	Srrm2	protein_coding	serine/arginine repetitive matrix 2 [Source:MGI Symbol;Acc:MGI:1923206]
ENSMUSG00000039230.14	18339.8	0.332652	0.0301538	11.0318	2.68305e-28	4.40327e-27	Tbcd	protein_coding	tubulin-specific chaperone d [Source:MGI Symbol;Acc:MGI:1919686]
ENSMUSG00000039262.16	13868.5	0.378553	0.0438414	8.6346	5.89345e-18	6.62625e-17	Prrc2b	protein_coding	proline-rich coiled-coil 2B [Source:MGI Symbol;Acc:MGI:1923304]
ENSMUSG00000039318.12	10443.2	0.176492	0.0342636	5.151	2.59107e-07	1.4339e-06	Rab3gap2	protein_coding	RAB3 GTPase activating protein subunit 2 [Source:MGI Symbol;Acc:MGI:1916043]
ENSMUSG00000039328.11	1956.76	0.204736	0.0650031	3.14964	0.00163474	0.00526209	Rnf122	protein_coding	ring finger protein 122 [Source:MGI Symbol;Acc:MGI:1916117]
ENSMUSG00000039354.16	2384.88	0.284748	0.0596638	4.77254	1.81919e-06	9.11727e-06	Smarcal1	protein_coding	SWI/SNF related matrix associated, actin dependent regulator of chromatin, subfamily a-like 1 [Source:MGI Symbol;Acc:MGI:1859183]
ENSMUSG00000039376.13	3491.96	0.972797	0.0517564	18.7957	8.19201e-79	3.94779e-77	Synpo2l	protein_coding	synaptopodin 2-like [Source:MGI Symbol;Acc:MGI:1916010]
ENSMUSG00000039456.10	8969.91	0.197949	0.0376481	5.25786	1.45742e-07	8.26846e-07	Morc3	protein_coding	microrchidia 3 [Source:MGI Symbol;Acc:MGI:2136841]
ENSMUSG00000039474.13	1574.6	0.492805	0.0774563	6.36236	1.98678e-10	1.43471e-09	Wfs1	protein_coding	wolframin ER transmembrane glycoprotein [Source:MGI Symbol;Acc:MGI:1328355]
ENSMUSG00000039542.16	158649	0.140148	0.0247365	5.66564	1.4648e-08	9.10326e-08	Ncam1	protein_coding	neural cell adhesion molecule 1 [Source:MGI Symbol;Acc:MGI:97281]
ENSMUSG00000039601.16	5758.76	0.854119	0.0436277	19.5774	2.40829e-85	1.29954e-83	Rcan2	protein_coding	regulator of calcineurin 2 [Source:MGI Symbol;Acc:MGI:1858219]
ENSMUSG00000039637.15	1933.48	0.378628	0.0657888	5.75521	8.65331e-09	5.46742e-08	Coro7	protein_coding	coronin 7 [Source:MGI Symbol;Acc:MGI:1926135]
ENSMUSG00000039713.17	10982.5	0.119609	0.0357241	3.34812	0.000813621	0.00277543	Plekhg5	protein_coding	pleckstrin homology domain containing, family G (with RhoGef domain) member 5 [Source:MGI Symbol;Acc:MGI:2652860]
ENSMUSG00000039844.20	20306.8	0.376536	0.0374165	10.0634	8.02066e-24	1.12858e-22	Rapgef1	protein_coding	Rap guanine nucleotide exchange factor (GEF) 1 [Source:MGI Symbol;Acc:MGI:104580]
ENSMUSG00000039850.16	772.552	0.294147	0.099021	2.97055	0.00297262	0.00910629	Endov	protein_coding	endonuclease V [Source:MGI Symbol;Acc:MGI:2444688]
ENSMUSG00000039852.17	53402.8	0.332277	0.02484	13.3767	8.27022e-41	1.88128e-39	Rere	protein_coding	arginine glutamic acid dipeptide (RE) repeats [Source:MGI Symbol;Acc:MGI:2683486]
ENSMUSG00000039891.6	2661.6	0.645	0.0594206	10.8548	1.8916e-27	3.02692e-26	Txlnb	protein_coding	taxilin beta [Source:MGI Symbol;Acc:MGI:2671945]
ENSMUSG00000039952.15	16537.3	0.725656	0.0303099	23.9413	1.13958e-126	1.09835e-124	Dag1	protein_coding	dystroglycan 1 [Source:MGI Symbol;Acc:MGI:101864]
ENSMUSG00000039959.13	12042.7	0.298353	0.0360973	8.26525	1.39405e-16	1.4721e-15	Hip1	protein_coding	huntingtin interacting protein 1 [Source:MGI Symbol;Acc:MGI:1099804]
ENSMUSG00000040033.16	997.037	0.506676	0.0869629	5.82635	5.66518e-09	3.63732e-08	Stat2	protein_coding	signal transducer and activator of transcription 2 [Source:MGI Symbol;Acc:MGI:103039]
ENSMUSG00000040054.17	5292.21	0.230508	0.0435372	5.2945	1.19343e-07	6.8148e-07	Baz2a	protein_coding	bromodomain adjacent to zinc finger domain, 2A [Source:MGI Symbol;Acc:MGI:2151152]
ENSMUSG00000040111.17	13099.6	0.650689	0.033197	19.6008	1.52222e-85	8.24072e-84	Gramd1b	protein_coding	GRAM domain containing 1B [Source:MGI Symbol;Acc:MGI:1925037]
ENSMUSG00000040209.12	7089.01	0.335515	0.0383125	8.75733	1.99933e-18	2.28962e-17	Zfp704	protein_coding	zinc finger protein 704 [Source:MGI Symbol;Acc:MGI:2180715]
ENSMUSG00000040249.15	21855.5	0.143033	0.0410586	3.48364	0.000494642	0.00175557	Lrp1	protein_coding	low density lipoprotein receptor-related protein 1 [Source:MGI Symbol;Acc:MGI:96828]
ENSMUSG00000040274.11	28487.4	0.0866276	0.0270868	3.19815	0.00138313	0.00452275	Cdk6	protein_coding	cyclin-dependent kinase 6 [Source:MGI Symbol;Acc:MGI:1277162]
ENSMUSG00000040276.15	390.455	0.455833	0.139019	3.27892	0.00104204	0.00348614	Pacsin1	protein_coding	protein kinase C and casein kinase substrate in neurons 1 [Source:MGI Symbol;Acc:MGI:1345181]
ENSMUSG00000040356.16	332.971	0.612279	0.156397	3.9149	9.04413e-05	0.000361895	Skiv2l	protein_coding
ENSMUSG00000040363.15	5655.98	0.226814	0.0426647	5.3162	1.05958e-07	6.07962e-07	Bcor	protein_coding	BCL6 interacting corepressor [Source:MGI Symbol;Acc:MGI:1918708]
ENSMUSG00000040472.15	150.03	0.727802	0.218726	3.32746	0.000876425	0.00296721	Rabggta	protein_coding	Rab geranylgeranyl transferase, a subunit [Source:MGI Symbol;Acc:MGI:1860443]
ENSMUSG00000040481.17	16978.5	0.182775	0.0303473	6.02279	1.7144e-09	1.14803e-08	Bptf	protein_coding	bromodomain PHD finger transcription factor [Source:MGI Symbol;Acc:MGI:2444008]
ENSMUSG00000040557.14	362.852	0.995544	0.150754	6.60376	4.00865e-11	3.04668e-10	Mettl27	protein_coding	methyltransferase like 27 [Source:MGI Symbol;Acc:MGI:1933146]
ENSMUSG00000040653.6	8286.51	0.620106	0.0378798	16.3704	3.1124e-60	1.08343e-58	Ppp1r14c	protein_coding	protein phosphatase 1, regulatory inhibitor subunit 14C [Source:MGI Symbol;Acc:MGI:1923392]
ENSMUSG00000040659.3	683.249	0.399198	0.102678	3.88787	0.000101129	0.000401386	Efhd2	protein_coding	EF hand domain containing 2 [Source:MGI Symbol;Acc:MGI:106504]
ENSMUSG00000040761.16	10274.1	0.265483	0.0351503	7.55278	4.26069e-14	3.90774e-13	Spen	protein_coding	spen family transcription repressor [Source:MGI Symbol;Acc:MGI:1891706]
ENSMUSG00000040820.16	2898.87	0.39919	0.0544329	7.33362	2.24013e-13	1.9597e-12	Hlcs	protein_coding	holocarboxylase synthetase (biotin- [propriony-Coenzyme A-carboxylase (ATP-hydrolysing)] ligase) [Source:MGI Symbol;Acc:MGI:894646]
ENSMUSG00000040848.11	1901.31	0.4632	0.0649314	7.13369	9.77129e-13	8.26199e-12	Sft2d2	protein_coding	SFT2 domain containing 2 [Source:MGI Symbol;Acc:MGI:1917362]
ENSMUSG00000040945.13	1649.03	0.629084	0.0809077	7.77533	7.52532e-15	7.2015e-14	Rcc2	protein_coding	regulator of chromosome condensation 2 [Source:MGI Symbol;Acc:MGI:1919784]
ENSMUSG00000040998.18	11901	0.940839	0.0332787	28.2715	7.74793e-176	1.40423e-173	Npnt	protein_coding	nephronectin [Source:MGI Symbol;Acc:MGI:2148811]
ENSMUSG00000041132.11	335.567	0.800647	0.144447	5.54283	2.97626e-08	1.80393e-07	N4bp2l1	protein_coding	NEDD4 binding protein 2-like 1 [Source:MGI Symbol;Acc:MGI:2140872]
ENSMUSG00000041189.9	1297.22	0.626578	0.0773601	8.09951	5.5182e-16	5.61382e-15	Chrnb1	protein_coding	cholinergic receptor, nicotinic, beta polypeptide 1 (muscle) [Source:MGI Symbol;Acc:MGI:87890]
ENSMUSG00000041476.12	4924.23	1.08991	0.0473942	22.9966	5.0409e-117	4.18169e-115	Smpx	protein_coding	small muscle protein, X-linked [Source:MGI Symbol;Acc:MGI:1913356]
ENSMUSG00000041528.15	655.516	0.254912	0.10722	2.37746	0.0174322	0.0439271	Rnf123	protein_coding	ring finger protein 123 [Source:MGI Symbol;Acc:MGI:2148796]
ENSMUSG00000041650.15	21421.8	0.193128	0.0324686	5.94814	2.71214e-09	1.78886e-08	Pcca	protein_coding	propionyl-Coenzyme A carboxylase, alpha polypeptide [Source:MGI Symbol;Acc:MGI:97499]
ENSMUSG00000041731.13	16120.1	0.666363	0.0351606	18.952	4.25381e-80	2.09846e-78	Pgm5	protein_coding	phosphoglucomutase 5 [Source:MGI Symbol;Acc:MGI:1925668]
ENSMUSG00000041740.16	3357.14	0.248861	0.0499904	4.97816	6.41902e-07	3.39457e-06	Rnf10	protein_coding	ring finger protein 10 [Source:MGI Symbol;Acc:MGI:1859162]
ENSMUSG00000041936.18	568.754	0.301674	0.115509	2.6117	0.00900938	0.0246024	Agrn	protein_coding	agrin [Source:MGI Symbol;Acc:MGI:87961]
ENSMUSG00000042272.17	16988.7	0.0736565	0.0309323	2.38122	0.0172556	0.0435279	Sestd1	protein_coding	SEC14 and spectrin domains 1 [Source:MGI Symbol;Acc:MGI:1916262]
ENSMUSG00000042348.10	38653.7	0.458279	0.0278857	16.4342	1.08821e-60	3.82803e-59	Arl15	protein_coding	ADP-ribosylation factor-like 15 [Source:MGI Symbol;Acc:MGI:2442308]
ENSMUSG00000042451.12	5821.88	1.44846	0.0541719	26.7382	1.69295e-157	2.45462e-155	Mybph	protein_coding	myosin binding protein H [Source:MGI Symbol;Acc:MGI:1858196]
ENSMUSG00000042492.12	839.274	0.252749	0.0952537	2.65343	0.00796787	0.0220179	Tbc1d10b	protein_coding	TBC1 domain family, member 10b [Source:MGI Symbol;Acc:MGI:1915699]
ENSMUSG00000042507.15	8763.69	0.246144	0.044358	5.54904	2.87251e-08	1.74422e-07	Elmsan1	protein_coding
ENSMUSG00000042524.14	1914.71	0.244094	0.0689066	3.54238	0.000396528	0.00142987	Sun2	protein_coding	Sad1 and UNC84 domain containing 2 [Source:MGI Symbol;Acc:MGI:2443011]
ENSMUSG00000042548.14	14853	0.100688	0.0322625	3.1209	0.001803	0.00575483	Asxl1	protein_coding	ASXL transcriptional regulator 1 [Source:MGI Symbol;Acc:MGI:2684063]
ENSMUSG00000042570.14	686.535	0.398577	0.10372	3.84284	0.000121621	0.00047738	Mier2	protein_coding	MIER family member 2 [Source:MGI Symbol;Acc:MGI:1917677]
ENSMUSG00000042605.16	25218.5	0.387657	0.0281381	13.7769	3.5095e-43	8.43189e-42	Atxn2	protein_coding	ataxin 2 [Source:MGI Symbol;Acc:MGI:1277223]
ENSMUSG00000042613.9	1588.09	0.922977	0.0829786	11.1231	9.68736e-29	1.60723e-27	Pbxip1	protein_coding	pre B cell leukemia transcription factor interacting protein 1 [Source:MGI Symbol;Acc:MGI:2441670]
ENSMUSG00000042625.16	3679.49	0.207436	0.0587227	3.53246	0.000411712	0.00148046	Safb2	protein_coding	scaffold attachment factor B2 [Source:MGI Symbol;Acc:MGI:2146808]
ENSMUSG00000042628.8	5664.68	0.196477	0.0423086	4.64391	3.41884e-06	1.66149e-05	Zfyve1	protein_coding	zinc finger, FYVE domain containing 1 [Source:MGI Symbol;Acc:MGI:3026685]
ENSMUSG00000042632.17	1750.29	0.171271	0.0734848	2.3307	0.0197693	0.0488852	Pla2g6	protein_coding	phospholipase A2, group VI [Source:MGI Symbol;Acc:MGI:1859152]
ENSMUSG00000042644.9	2972.35	0.411823	0.0532112	7.7394	9.9884e-15	9.48984e-14	Itpr3	protein_coding	inositol 1,4,5-triphosphate receptor 3 [Source:MGI Symbol;Acc:MGI:96624]
ENSMUSG00000042686.5	26561.6	0.439173	0.0292807	14.9987	7.4825e-51	2.18117e-49	Jph1	protein_coding	junctophilin 1 [Source:MGI Symbol;Acc:MGI:1891495]
ENSMUSG00000042724.8	551.08	0.301858	0.119	2.53662	0.0111928	0.0297749	Map3k9	protein_coding	mitogen-activated protein kinase kinase kinase 9 [Source:MGI Symbol;Acc:MGI:2449952]
ENSMUSG00000042734.6	5456.92	0.651439	0.0459374	14.181	1.20083e-45	3.08514e-44	Ttc9	protein_coding	tetratricopeptide repeat domain 9 [Source:MGI Symbol;Acc:MGI:1916730]
ENSMUSG00000042870.15	4481.96	0.794527	0.0468221	16.969	1.39183e-64	5.28642e-63	Tom1	protein_coding	target of myb1 trafficking protein [Source:MGI Symbol;Acc:MGI:1338026]
ENSMUSG00000042978.11	2265.86	0.54866	0.0594181	9.23388	2.60994e-20	3.21642e-19	Sbk1	protein_coding	SH3-binding kinase 1 [Source:MGI Symbol;Acc:MGI:2135937]
ENSMUSG00000043243.15	66.3348	0.799277	0.344264	2.3217	0.0202493	0.0499275	Fam129c	protein_coding
ENSMUSG00000043259.15	15111.9	1.01401	0.0322474	31.4448	4.946e-217	1.49945e-214	Fam13c	protein_coding	family with sequence similarity 13, member C [Source:MGI Symbol;Acc:MGI:1918971]
ENSMUSG00000043323.17	5432.9	0.308591	0.0491586	6.27745	3.4417e-10	2.43268e-09	Fbrsl1	protein_coding	fibrosin-like 1 [Source:MGI Symbol;Acc:MGI:1920907]
ENSMUSG00000043639.15	38091.2	0.744024	0.0271805	27.3735	5.67802e-165	9.10339e-163	Rbm20	protein_coding	RNA binding motif protein 20 [Source:MGI Symbol;Acc:MGI:1920963]
ENSMUSG00000043760.16	13378.4	0.895522	0.0363719	24.6212	7.48721e-134	7.9517e-132	Pkhd1	protein_coding	polycystic kidney and hepatic disease 1 [Source:MGI Symbol;Acc:MGI:2155808]
ENSMUSG00000043822.18	1163.39	1.31151	0.0823986	15.9166	4.86057e-57	1.59852e-55	Adamtsl5	protein_coding	ADAMTS-like 5 [Source:MGI Symbol;Acc:MGI:1913798]
ENSMUSG00000044033.16	103157	0.945613	0.0275137	34.3688	7.37472e-259	3.84269e-256	Ccdc141	protein_coding	coiled-coil domain containing 141 [Source:MGI Symbol;Acc:MGI:1919735]
ENSMUSG00000044037.15	259.675	0.425717	0.173098	2.4594	0.013917	0.0360889	Als2cl	protein_coding	ALS2 C-terminal like [Source:MGI Symbol;Acc:MGI:2447532]
ENSMUSG00000044197.8	688.954	1.03388	0.103383	10.0005	1.5169e-23	2.11478e-22	Gpr146	protein_coding	G protein-coupled receptor 146 [Source:MGI Symbol;Acc:MGI:1933113]
ENSMUSG00000044224.16	4108.14	0.307424	0.047136	6.52206	6.93471e-11	5.17821e-10	Dnajc21	protein_coding	DnaJ heat shock protein family (Hsp40) member C21 [Source:MGI Symbol;Acc:MGI:1925371]
ENSMUSG00000044250.8	1724.34	0.348367	0.068856	5.05936	4.20675e-07	2.2796e-06	Pced1b	protein_coding	PC-esterase domain containing 1B [Source:MGI Symbol;Acc:MGI:2446270]
ENSMUSG00000044456.16	25250.9	0.46247	0.031177	14.8337	8.87483e-50	2.51665e-48	Rin3	protein_coding	Ras and Rab interactor 3 [Source:MGI Symbol;Acc:MGI:2385708]
ENSMUSG00000044716.12	1538.77	1.0895	0.076125	14.312	1.84197e-46	4.82908e-45	Dok7	protein_coding	docking protein 7 [Source:MGI Symbol;Acc:MGI:3584043]
ENSMUSG00000044813.15	23519	0.444599	0.0369084	12.046	2.03631e-33	3.88039e-32	Shb	protein_coding	src homology 2 domain-containing transforming protein B [Source:MGI Symbol;Acc:MGI:98294]
ENSMUSG00000044951.16	2823.32	0.275746	0.0548008	5.03178	4.85935e-07	2.61455e-06	Mylk4	protein_coding	myosin light chain kinase family, member 4 [Source:MGI Symbol;Acc:MGI:3643758]
ENSMUSG00000045038.14	11312.6	0.120637	0.0342784	3.51932	0.000432658	0.00155276	Prkce	protein_coding	protein kinase C, epsilon [Source:MGI Symbol;Acc:MGI:97599]
ENSMUSG00000045103.18	31424.7	0.292527	0.0359177	8.14436	3.81284e-16	3.92035e-15	Dmd	protein_coding	dystrophin, muscular dystrophy [Source:MGI Symbol;Acc:MGI:94909]
ENSMUSG00000045248.6	6693.67	0.139058	0.0397266	3.50037	0.00046461	0.00165816	Med26	protein_coding	mediator complex subunit 26 [Source:MGI Symbol;Acc:MGI:1917875]
ENSMUSG00000045404.16	488.045	0.679425	0.122053	5.56664	2.59695e-08	1.5792e-07	Kcnk13	protein_coding	potassium channel, subfamily K, member 13 [Source:MGI Symbol;Acc:MGI:2384976]
ENSMUSG00000045482.16	6619.01	0.165037	0.043235	3.8172	0.000134974	0.000527062	Trrap	protein_coding	transformation/transcription domain-associated protein [Source:MGI Symbol;Acc:MGI:2153272]
ENSMUSG00000045594.10	1673.01	0.194528	0.0749892	2.59408	0.00948454	0.0257188	Glb1	protein_coding	galactosidase, beta 1 [Source:MGI Symbol;Acc:MGI:88151]
ENSMUSG00000045659.18	3176.67	0.255776	0.0535015	4.78072	1.74668e-06	8.77496e-06	Plekha7	protein_coding	pleckstrin homology domain containing, family A member 7 [Source:MGI Symbol;Acc:MGI:2445094]
ENSMUSG00000045730.4	399.756	0.62609	0.136195	4.597	4.28613e-06	2.05365e-05	Adrb2	protein_coding	adrenergic receptor, beta 2 [Source:MGI Symbol;Acc:MGI:87938]
ENSMUSG00000045983.16	3959.95	0.122637	0.0480444	2.55258	0.0106927	0.0285899	Eif4g1	protein_coding	eukaryotic translation initiation factor 4, gamma 1 [Source:MGI Symbol;Acc:MGI:2384784]
ENSMUSG00000045991.19	1049.53	0.355659	0.0863039	4.12101	3.77213e-05	0.000159798	Onecut2	protein_coding	one cut domain, family member 2 [Source:MGI Symbol;Acc:MGI:1891408]
ENSMUSG00000046034.8	8832.8	0.296329	0.035542	8.33743	7.5922e-17	8.1097e-16	Otulin	protein_coding	OTU deubiquitinase with linear linkage specificity [Source:MGI Symbol;Acc:MGI:3577015]
ENSMUSG00000046079.16	5764.49	0.508968	0.0412358	12.3429	5.32311e-35	1.04421e-33	Lrrc8d	protein_coding	leucine rich repeat containing 8D [Source:MGI Symbol;Acc:MGI:1922368]
ENSMUSG00000046329.14	88.8672	0.938143	0.285036	3.29132	0.000997193	0.00334417	Slc25a23	protein_coding	solute carrier family 25 (mitochondrial carrier; phosphate carrier), member 23 [Source:MGI Symbol;Acc:MGI:1914222]
ENSMUSG00000046442.4	2394.71	0.341605	0.0598408	5.70857	1.1393e-08	7.12555e-08	Ppm1e	protein_coding	protein phosphatase 1E (PP2C domain containing) [Source:MGI Symbol;Acc:MGI:2444096]
ENSMUSG00000046761.13	558.785	0.325959	0.115886	2.81277	0.00491167	0.0142952	Fam83h	protein_coding	family with sequence similarity 83, member H [Source:MGI Symbol;Acc:MGI:2145900]
ENSMUSG00000046822.13	150.812	0.738414	0.222232	3.32272	0.000891445	0.003015	Slc39a3	protein_coding	solute carrier family 39 (zinc transporter), member 3 [Source:MGI Symbol;Acc:MGI:2147269]
ENSMUSG00000046897.17	1407.62	0.303452	0.074204	4.08942	4.32451e-05	0.000181721	Zfp740	protein_coding	zinc finger protein 740 [Source:MGI Symbol;Acc:MGI:1915994]
ENSMUSG00000047731.17	7532.37	0.190897	0.0381356	5.00573	5.56509e-07	2.97221e-06	Wbp1l	protein_coding	WW domain binding protein 1 like [Source:MGI Symbol;Acc:MGI:107577]
ENSMUSG00000047793.13	1730.76	0.934442	0.0683825	13.6649	1.645e-42	3.89061e-41	Sned1	protein_coding	sushi, nidogen and EGF-like domains 1 [Source:MGI Symbol;Acc:MGI:3045960]
ENSMUSG00000047881.14	6412.13	0.500658	0.0417403	11.9946	3.79322e-33	7.16288e-32	Rell1	protein_coding	RELT-like 1 [Source:MGI Symbol;Acc:MGI:2140767]
ENSMUSG00000047921.17	26120.8	0.132625	0.0285938	4.63825	3.51379e-06	1.70267e-05	Trappc9	protein_coding	trafficking protein particle complex 9 [Source:MGI Symbol;Acc:MGI:1923760]
ENSMUSG00000048058.17	35198.5	0.467935	0.0296998	15.7555	6.2967e-56	2.01133e-54	Ldlrad3	protein_coding	low density lipoprotein receptor class A domain containing 3 [Source:MGI Symbol;Acc:MGI:2138856]
ENSMUSG00000048154.17	5159.88	0.288786	0.0553709	5.21549	1.83336e-07	1.03031e-06	Kmt2d	protein_coding	lysine (K)-specific methyltransferase 2D [Source:MGI Symbol;Acc:MGI:2682319]
ENSMUSG00000048232.12	2125.27	0.250154	0.0659051	3.79568	0.000147241	0.00057171	Fbxo10	protein_coding	F-box protein 10 [Source:MGI Symbol;Acc:MGI:2686937]
ENSMUSG00000048264.16	50108.4	0.470476	0.028292	16.6293	4.27677e-62	1.54687e-60	Dip2c	protein_coding	disco interacting protein 2 homolog C [Source:MGI Symbol;Acc:MGI:1920179]
ENSMUSG00000048424.17	4132.86	0.200929	0.0535238	3.754	0.000174033	0.000668468	Ranbp3l	protein_coding	RAN binding protein 3-like [Source:MGI Symbol;Acc:MGI:2444654]
ENSMUSG00000048701.13	22229.2	0.321784	0.0325858	9.87498	5.3443e-23	7.31017e-22	Ccdc6	protein_coding	coiled-coil domain containing 6 [Source:MGI Symbol;Acc:MGI:1923801]
ENSMUSG00000049076.12	12154.4	0.110353	0.0344043	3.20754	0.00133877	0.00438474	Acap2	protein_coding	ArfGAP with coiled-coil, ankyrin repeat and PH domains 2 [Source:MGI Symbol;Acc:MGI:1925868]
ENSMUSG00000049134.15	4098.03	0.98956	0.0489984	20.1958	1.06687e-90	6.21994e-89	Nrap	protein_coding	nebulin-related anchoring protein [Source:MGI Symbol;Acc:MGI:1098765]
ENSMUSG00000049537.10	1067.48	1.03216	0.0889496	11.6038	3.93957e-31	7.04811e-30	Tecrl	protein_coding	trans-2,3-enoyl-CoA reductase-like [Source:MGI Symbol;Acc:MGI:2444966]
ENSMUSG00000049550.17	14443.6	0.17155	0.0318755	5.38187	7.37145e-08	4.2931e-07	Clip1	protein_coding	CAP-GLY domain containing linker protein 1 [Source:MGI Symbol;Acc:MGI:1928401]
ENSMUSG00000049807.16	20482.9	0.0930906	0.0348988	2.66745	0.00764297	0.0212398	Arhgap23	protein_coding	Rho GTPase activating protein 23 [Source:MGI Symbol;Acc:MGI:3697726]
ENSMUSG00000050064.14	10485.9	0.353433	0.0342132	10.3303	5.13844e-25	7.57545e-24	Zfp697	protein_coding	zinc finger protein 697 [Source:MGI Symbol;Acc:MGI:2139736]
ENSMUSG00000050556.9	3148.67	0.945492	0.0570108	16.5844	9.0335e-62	3.26027e-60	Kcnb1	protein_coding	potassium voltage gated channel, Shab-related subfamily, member 1 [Source:MGI Symbol;Acc:MGI:96666]
ENSMUSG00000051043.16	2696.85	0.79739	0.0565295	14.1057	3.50081e-45	8.89826e-44	Gprc5c	protein_coding	G protein-coupled receptor, family C, group 5, member C [Source:MGI Symbol;Acc:MGI:1917605]
ENSMUSG00000051403.9	2537.08	0.348496	0.0589648	5.91024	3.41619e-09	2.23029e-08	Ppp1r37	protein_coding	protein phosphatase 1, regulatory subunit 37 [Source:MGI Symbol;Acc:MGI:2687042]
ENSMUSG00000051550.10	279.014	0.790227	0.162559	4.86118	1.16686e-06	5.96634e-06	Zfp579	protein_coding	zinc finger protein 579 [Source:MGI Symbol;Acc:MGI:1915740]
ENSMUSG00000051586.17	16489.7	0.460809	0.0356329	12.9321	2.96513e-38	6.31424e-37	Mical3	protein_coding	microtubule associated monooxygenase, calponin and LIM domain containing 3 [Source:MGI Symbol;Acc:MGI:2442733]
ENSMUSG00000051674.15	3448.64	0.398891	0.0505658	7.88856	3.05703e-15	2.99639e-14	Dcun1d4	protein_coding	DCN1, defective in cullin neddylation 1, domain containing 4 (S. cerevisiae) [Source:MGI Symbol;Acc:MGI:2140972]
ENSMUSG00000051747.15	269993	1.01762	0.0264231	38.5126	0	0	Ttn	protein_coding	titin [Source:MGI Symbol;Acc:MGI:98864]
ENSMUSG00000051853.10	5894.29	0.347876	0.0413669	8.40951	4.11728e-17	4.4841e-16	Arf3	protein_coding	ADP-ribosylation factor 3 [Source:MGI Symbol;Acc:MGI:99432]
ENSMUSG00000051864.10	18755.7	0.178175	0.0310232	5.74327	9.28658e-09	5.85202e-08	Tbc1d22a	protein_coding	TBC1 domain family, member 22a [Source:MGI Symbol;Acc:MGI:1289265]
ENSMUSG00000051934.5	8620.32	0.132954	0.0366802	3.62469	0.000289311	0.00107086	Spats2	protein_coding	spermatogenesis associated, serine-rich 2 [Source:MGI Symbol;Acc:MGI:1919822]
ENSMUSG00000051985.12	363.915	2.32098	0.157097	14.7742	2.14811e-49	6.04007e-48	Igfn1	protein_coding	immunoglobulin-like and fibronectin type III domain containing 1 [Source:MGI Symbol;Acc:MGI:3045352]
ENSMUSG00000052026.8	214.469	0.571561	0.195883	2.91786	0.00352442	0.0106134	Slc6a7	protein_coding	solute carrier family 6 (neurotransmitter transporter, L-proline), member 7 [Source:MGI Symbol;Acc:MGI:2147363]
ENSMUSG00000052105.17	12159.3	0.276973	0.0380611	7.27706	3.41162e-13	2.95202e-12	Mtcl1	protein_coding	microtubule crosslinking factor 1 [Source:MGI Symbol;Acc:MGI:1915867]
ENSMUSG00000052135.8	2153.72	1.01409	0.0657266	15.4289	1.04602e-53	3.20025e-52	Foxo6	protein_coding	forkhead box O6 [Source:MGI Symbol;Acc:MGI:2676586]
ENSMUSG00000052296.7	2102.7	0.238342	0.0626275	3.8057	0.000141403	0.000550364	Ppp6r1	protein_coding	protein phosphatase 6, regulatory subunit 1 [Source:MGI Symbol;Acc:MGI:2442163]
ENSMUSG00000052374.16	764.437	0.655012	0.0986045	6.64282	3.07745e-11	2.35383e-10	Actn2	protein_coding	actinin alpha 2 [Source:MGI Symbol;Acc:MGI:109192]
ENSMUSG00000052488.7	1219.54	0.281317	0.0815622	3.44911	0.000562429	0.00197306	Cherp	protein_coding	calcium homeostasis endoplasmic reticulum protein [Source:MGI Symbol;Acc:MGI:106417]
ENSMUSG00000052512.17	62721.3	0.597322	0.0287593	20.7697	8.13012e-96	5.17411e-94	Nav2	protein_coding	neuron navigator 2 [Source:MGI Symbol;Acc:MGI:2183691]
ENSMUSG00000052557.11	7048.18	0.724191	0.0413202	17.5263	9.02196e-69	3.70522e-67	Gan	protein_coding	giant axonal neuropathy [Source:MGI Symbol;Acc:MGI:1890619]
ENSMUSG00000052572.19	16902.9	0.836544	0.0370687	22.5674	9.06513e-113	7.19771e-111	Dlg2	protein_coding	discs large MAGUK scaffold protein 2 [Source:MGI Symbol;Acc:MGI:1344351]
ENSMUSG00000052852.8	592.212	0.695906	0.113255	6.14461	8.01594e-10	5.51166e-09	Reep1	protein_coding	receptor accessory protein 1 [Source:MGI Symbol;Acc:MGI:1098827]
ENSMUSG00000052911.9	501.147	0.577401	0.124354	4.6432	3.43046e-06	1.66616e-05	Lamb2	protein_coding	laminin, beta 2 [Source:MGI Symbol;Acc:MGI:99916]
ENSMUSG00000052920.16	15488.7	0.879644	0.0339207	25.9324	2.8741e-148	3.74396e-146	Prkg1	protein_coding	protein kinase, cGMP-dependent, type I [Source:MGI Symbol;Acc:MGI:108174]
ENSMUSG00000052928.9	34027.2	0.151103	0.0320134	4.71998	2.35871e-06	1.16738e-05	Ctif	protein_coding	CBP80/20-dependent translation initiation factor [Source:MGI Symbol;Acc:MGI:2685518]
ENSMUSG00000052934.14	577.266	0.391871	0.125891	3.11277	0.0018534	0.00590328	Fbxo31	protein_coding	F-box protein 31 [Source:MGI Symbol;Acc:MGI:1354708]
ENSMUSG00000053093.16	533.957	2.40309	0.128229	18.7407	2.30641e-78	1.10509e-76	Myh7	protein_coding	myosin, heavy polypeptide 7, cardiac muscle, beta [Source:MGI Symbol;Acc:MGI:2155600]
ENSMUSG00000053617.12	53141.3	0.852152	0.0332295	25.6444	4.87931e-145	6.11711e-143	Sh3pxd2a	protein_coding	SH3 and PX domains 2A [Source:MGI Symbol;Acc:MGI:1298393]
ENSMUSG00000053702.16	3049.39	0.148457	0.0544161	2.72819	0.00636835	0.0180496	Nebl	protein_coding	nebulette [Source:MGI Symbol;Acc:MGI:1921353]
ENSMUSG00000053714.8	1559.57	0.3903	0.0711683	5.48419	4.15376e-08	2.4771e-07	4732471J01Rik	lncRNA	RIKEN cDNA 4732471J01 gene [Source:MGI Symbol;Acc:MGI:3603586]
ENSMUSG00000053965.10	12573.3	0.456094	0.0335698	13.5864	4.81997e-42	1.13036e-40	Pde5a	protein_coding	phosphodiesterase 5A, cGMP-specific [Source:MGI Symbol;Acc:MGI:2651499]
ENSMUSG00000054008.9	8711.16	0.211417	0.0476267	4.43905	9.03564e-06	4.16303e-05	Ndst1	protein_coding	N-deacetylase/N-sulfotransferase (heparan glucosaminyl) 1 [Source:MGI Symbol;Acc:MGI:104719]
ENSMUSG00000054150.12	8487.73	0.15156	0.0380596	3.98217	6.82894e-05	0.000279562	Syne3	protein_coding	spectrin repeat containing, nuclear envelope family member 3 [Source:MGI Symbol;Acc:MGI:2442408]
ENSMUSG00000054252.18	160.656	0.919988	0.213932	4.30038	1.70507e-05	7.55123e-05	Fgfr3	protein_coding	fibroblast growth factor receptor 3 [Source:MGI Symbol;Acc:MGI:95524]
ENSMUSG00000054263.12	31072.2	0.396561	0.0285138	13.9077	5.68762e-44	1.38446e-42	Lifr	protein_coding	LIF receptor alpha [Source:MGI Symbol;Acc:MGI:96788]
ENSMUSG00000054452.10	692.412	1.20778	0.113384	10.6521	1.70418e-26	2.64577e-25	Tle5	protein_coding	TLE family member 5, transcriptional modulator [Source:MGI Symbol;Acc:MGI:95806]
ENSMUSG00000054808.15	18501.5	0.211731	0.0334617	6.32755	2.49079e-10	1.78247e-09	Actn4	protein_coding	actinin alpha 4 [Source:MGI Symbol;Acc:MGI:1890773]
ENSMUSG00000054874.12	820.972	0.316951	0.109084	2.90558	0.00366572	0.0109912	Pcnx3	protein_coding	pecanex homolog 3 [Source:MGI Symbol;Acc:MGI:1861733]
ENSMUSG00000054920.12	3145.57	0.623827	0.0520953	11.9747	4.82101e-33	9.06262e-32	Klhl5	protein_coding	kelch-like 5 [Source:MGI Symbol;Acc:MGI:1919028]
ENSMUSG00000055013.16	49166.4	0.344676	0.0304955	11.3025	1.27514e-29	2.16955e-28	Agap1	protein_coding	ArfGAP with GTPase domain, ankyrin repeat and PH domain 1 [Source:MGI Symbol;Acc:MGI:2653690]
ENSMUSG00000055027.17	2741.5	0.598651	0.0551885	10.8474	2.05203e-27	3.2805e-26	Smyd1	protein_coding	SET and MYND domain containing 1 [Source:MGI Symbol;Acc:MGI:104790]
ENSMUSG00000055053.18	5670.06	0.264173	0.0570305	4.63213	3.6192e-06	1.75019e-05	Nfic	protein_coding	nuclear factor I/C [Source:MGI Symbol;Acc:MGI:109591]
ENSMUSG00000055067.15	19411.8	0.328253	0.0296339	11.077	1.62283e-28	2.66856e-27	Smyd3	protein_coding	SET and MYND domain containing 3 [Source:MGI Symbol;Acc:MGI:1916976]
ENSMUSG00000055489.8	2841.85	0.27792	0.0586294	4.74028	2.13419e-06	1.06035e-05	Ano5	protein_coding	anoctamin 5 [Source:MGI Symbol;Acc:MGI:3576659]
ENSMUSG00000055538.7	22831.3	0.407583	0.0401827	10.1432	3.5516e-24	5.07015e-23	Zcchc24	protein_coding	zinc finger, CCHC domain containing 24 [Source:MGI Symbol;Acc:MGI:1919168]
ENSMUSG00000055723.6	18947.7	0.277072	0.0299453	9.2526	2.19088e-20	2.71e-19	Rras2	protein_coding	related RAS viral (r-ras) oncogene 2 [Source:MGI Symbol;Acc:MGI:1914172]
ENSMUSG00000055775.16	423.3	1.54916	0.137176	11.2932	1.41715e-29	2.40627e-28	Myh8	protein_coding	myosin, heavy polypeptide 8, skeletal muscle, perinatal [Source:MGI Symbol;Acc:MGI:1339712]
ENSMUSG00000055805.15	389.364	0.952893	0.156409	6.09232	1.11287e-09	7.55845e-09	Fmnl1	protein_coding	formin-like 1 [Source:MGI Symbol;Acc:MGI:1888994]
ENSMUSG00000055897.13	2084.81	0.253773	0.0633094	4.00846	6.11154e-05	0.000251676	Ppp4r1l-ps	transcribed_unprocessed_pseudogene	protein phosphatase 4, regulatory subunit 1-like, pseudogene [Source:NCBI gene (formerly Entrezgene);Acc:100043911]
ENSMUSG00000055897.13	2084.81	0.253773	0.0633094	4.00846	6.11154e-05	0.000251676	Ppp4r1l-ps	transcribed_unprocessed_pseudogene	protein phosphatase 4, regulatory subunit 1-like, pseudogene [Source:MGI Symbol;Acc:MGI:1924560]
ENSMUSG00000056124.5	10975.5	0.333149	0.0335287	9.93625	2.89531e-23	3.99971e-22	B4galt6	protein_coding	UDP-Gal:betaGlcNAc beta 1,4-galactosyltransferase, polypeptide 6 [Source:MGI Symbol;Acc:MGI:1928380]
ENSMUSG00000056328.14	7753.3	0.656697	0.0398103	16.4957	3.94158e-61	1.41034e-59	Myh1	protein_coding	myosin, heavy polypeptide 1, skeletal muscle, adult [Source:MGI Symbol;Acc:MGI:1339711]
ENSMUSG00000056486.18	13658	0.63408	0.0371946	17.0476	3.63889e-65	1.40127e-63	Chn1	protein_coding	chimerin 1 [Source:MGI Symbol;Acc:MGI:1915674]
ENSMUSG00000056602.12	1927.89	0.307059	0.0668477	4.59341	4.36053e-06	2.0875e-05	Fry	protein_coding	FRY microtubule binding protein [Source:MGI Symbol;Acc:MGI:2443895]
ENSMUSG00000056724.15	405.332	0.513606	0.135911	3.77897	0.000157478	0.000608103	Nbeal2	protein_coding	neurobeachin-like 2 [Source:MGI Symbol;Acc:MGI:2448554]
ENSMUSG00000056900.13	5798.11	0.176464	0.0411305	4.29035	1.78391e-05	7.87528e-05	Usp13	protein_coding	ubiquitin specific peptidase 13 (isopeptidase T-3) [Source:MGI Symbol;Acc:MGI:1919857]
ENSMUSG00000057003.12	7432.39	0.233849	0.0403953	5.789	7.08073e-09	4.50798e-08	Myh4	protein_coding	myosin, heavy polypeptide 4, skeletal muscle [Source:MGI Symbol;Acc:MGI:1339713]
ENSMUSG00000057193.8	4996.81	0.357817	0.0490791	7.29061	3.08547e-13	2.67474e-12	Slc44a2	protein_coding	solute carrier family 44, member 2 [Source:MGI Symbol;Acc:MGI:1915932]
ENSMUSG00000057280.15	9979.14	0.488637	0.03956	12.3518	4.76352e-35	9.36639e-34	Musk	protein_coding	muscle, skeletal, receptor tyrosine kinase [Source:MGI Symbol;Acc:MGI:103581]
ENSMUSG00000057378.15	30164.2	0.636545	0.0321278	19.8129	2.30574e-87	1.29013e-85	Ryr3	protein_coding	ryanodine receptor 3 [Source:MGI Symbol;Acc:MGI:99684]
ENSMUSG00000057738.14	16621	0.282598	0.0325515	8.68158	3.90305e-18	4.42417e-17	Sptan1	protein_coding	spectrin alpha, non-erythrocytic 1 [Source:MGI Symbol;Acc:MGI:98386]
ENSMUSG00000058013.11	26972.3	0.0774755	0.0276919	2.79776	0.00514577	0.0149011	Sept11	protein_coding
ENSMUSG00000058252.6	189.473	1.19303	0.200665	5.9454	2.75779e-09	1.81825e-08	Tcp11x2	protein_coding	t-complex 11 family, X-linked 2 [Source:MGI Symbol;Acc:MGI:1919091]
ENSMUSG00000058254.12	6513.82	0.880012	0.0426545	20.6312	1.4415e-94	8.96851e-93	Tspan7	protein_coding	tetraspanin 7 [Source:MGI Symbol;Acc:MGI:1298407]
ENSMUSG00000058301.8	2410.78	0.272562	0.062153	4.38534	1.15805e-05	5.2564e-05	Upf1	protein_coding	UPF1 regulator of nonsense transcripts homolog (yeast) [Source:MGI Symbol;Acc:MGI:107995]
ENSMUSG00000058793.14	4917.9	0.319773	0.0437509	7.30894	2.69257e-13	2.34321e-12	Cds2	protein_coding	CDP-diacylglycerol synthase (phosphatidate cytidylyltransferase) 2 [Source:MGI Symbol;Acc:MGI:1332236]
ENSMUSG00000058897.18	1114.38	1.13697	0.0838123	13.5656	6.40395e-42	1.49761e-40	Col25a1	protein_coding	collagen, type XXV, alpha 1 [Source:MGI Symbol;Acc:MGI:1924268]
ENSMUSG00000058925.11	806.179	1.3754	0.102154	13.464	2.54902e-41	5.86239e-40	Ccdc192	protein_coding	coiled-coil domain containing 192 [Source:MGI Symbol;Acc:MGI:1922694]
ENSMUSG00000059439.15	21378.7	0.330207	0.0291252	11.3375	8.55312e-30	1.46572e-28	Bcas3	protein_coding	BCAS3 microtubule associated cell migration factor [Source:MGI Symbol;Acc:MGI:2385848]
ENSMUSG00000059586.10	27346.5	0.230252	0.0283106	8.13305	4.18612e-16	4.2848e-15	Nsmce2	protein_coding	NSE2/MMS21 homolog, SMC5-SMC6 complex SUMO ligase [Source:MGI Symbol;Acc:MGI:1915751]
ENSMUSG00000059811.13	7520.34	0.129115	0.0413668	3.12121	0.00180107	0.00575087	Atl2	protein_coding	atlastin GTPase 2 [Source:MGI Symbol;Acc:MGI:1929492]
ENSMUSG00000059824.12	115.655	2.11928	0.287018	7.38378	1.53856e-13	1.36153e-12	Dbp	protein_coding	D site albumin promoter binding protein [Source:MGI Symbol;Acc:MGI:94866]
ENSMUSG00000059901.12	9160.97	0.787753	0.0391961	20.0977	7.72388e-90	4.45633e-88	Adamts14	protein_coding	a disintegrin-like and metallopeptidase (reprolysin type) with thrombospondin type 1 motif, 14 [Source:MGI Symbol;Acc:MGI:2179942]
ENSMUSG00000060012.9	20269.5	0.462714	0.029463	15.7049	1.40009e-55	4.43824e-54	Kif13b	protein_coding	kinesin family member 13B [Source:MGI Symbol;Acc:MGI:1098265]
ENSMUSG00000060166.6	454.386	0.344124	0.127459	2.69987	0.00693656	0.0194813	Zdhhc8	protein_coding	zinc finger, DHHC domain containing 8 [Source:MGI Symbol;Acc:MGI:1338012]
ENSMUSG00000060166.6	454.386	0.344124	0.127459	2.69987	0.00693656	0.0194813	Zdhhc8	protein_coding	zinc finger, DHHC domain containing 8 [Source:MGI Symbol;Acc:MGI:1338012]
ENSMUSG00000060429.12	27318	0.720737	0.0287195	25.0958	5.53282e-139	6.31878e-137	Sntb1	protein_coding	syntrophin, basic 1 [Source:MGI Symbol;Acc:MGI:101781]
ENSMUSG00000060459.14	40.2653	3.26412	0.500553	6.52103	6.98272e-11	5.21172e-10	Kng2	protein_coding	kininogen 2 [Source:MGI Symbol;Acc:MGI:3027157]
ENSMUSG00000060519.11	2844.33	0.819574	0.0602558	13.6016	3.91931e-42	9.20432e-41	Tor3a	protein_coding	torsin family 3, member A [Source:MGI Symbol;Acc:MGI:1353652]
ENSMUSG00000060716.7	3249.4	1.4358	0.0542921	26.4459	4.06955e-154	5.60791e-152	Plekhh1	protein_coding	pleckstrin homology domain containing, family H (with MyTH4 domain) member 1 [Source:MGI Symbol;Acc:MGI:2144989]
ENSMUSG00000060733.13	2993.24	0.148625	0.053647	2.77043	0.0055983	0.0160969	Ipmk	protein_coding	inositol polyphosphate multikinase [Source:MGI Symbol;Acc:MGI:1916968]
ENSMUSG00000060913.6	8224.6	0.642174	0.0370734	17.3217	3.22802e-67	1.29385e-65	Trim55	protein_coding	tripartite motif-containing 55 [Source:MGI Symbol;Acc:MGI:3036269]
ENSMUSG00000060923.5	2939.43	0.138111	0.0549805	2.51199	0.0120052	0.0316582	Acyp2	protein_coding	acylphosphatase 2, muscle type [Source:MGI Symbol;Acc:MGI:1922822]
ENSMUSG00000061086.12	3375.86	0.725009	0.0544252	13.3212	1.7428e-40	3.92695e-39	Myl4	protein_coding	myosin, light polypeptide 4 [Source:MGI Symbol;Acc:MGI:97267]
ENSMUSG00000061315.14	10693	0.492063	0.0449811	10.9393	7.47494e-28	1.21007e-26	Naca	protein_coding	nascent polypeptide-associated complex alpha polypeptide [Source:MGI Symbol;Acc:MGI:106095]
ENSMUSG00000061462.18	7433.85	0.840305	0.0427563	19.6533	5.41292e-86	2.96892e-84	Obscn	protein_coding	obscurin, cytoskeletal calmodulin and titin-interacting RhoGEF [Source:MGI Symbol;Acc:MGI:2681862]
ENSMUSG00000061603.8	59559.5	0.581139	0.029616	19.6225	9.93629e-86	5.43206e-84	Akap6	protein_coding	A kinase (PRKA) anchor protein 6 [Source:MGI Symbol;Acc:MGI:3050566]
ENSMUSG00000061689.15	27317	0.866289	0.036977	23.4278	2.22829e-121	1.94526e-119	Dlgap4	protein_coding	DLG associated protein 4 [Source:MGI Symbol;Acc:MGI:2138865]
ENSMUSG00000061723.18	6334.61	1.25496	0.0451009	27.8257	2.12318e-170	3.61244e-168	Tnnt3	protein_coding	troponin T3, skeletal, fast [Source:MGI Symbol;Acc:MGI:109550]
ENSMUSG00000061859.17	12200.4	0.774147	0.0329731	23.4781	6.82439e-122	6.18423e-120	Patj	protein_coding	PATJ, crumbs cell polarity complex component [Source:MGI Symbol;Acc:MGI:1277960]
ENSMUSG00000061887.14	28987	0.326044	0.0370243	8.80621	1.29447e-18	1.49993e-17	Ssbp3	protein_coding	single-stranded DNA binding protein 3 [Source:MGI Symbol;Acc:MGI:1919725]
ENSMUSG00000062077.14	1990.09	0.716648	0.0657878	10.8933	1.24015e-27	1.99405e-26	Trim54	protein_coding	tripartite motif-containing 54 [Source:MGI Symbol;Acc:MGI:1889623]
ENSMUSG00000062168.12	215.906	0.90455	0.180566	5.00954	5.45598e-07	2.91767e-06	Ppef1	protein_coding	protein phosphatase with EF hand calcium-binding domain 1 [Source:MGI Symbol;Acc:MGI:1097157]
ENSMUSG00000062202.14	13044.5	0.233018	0.0327403	7.11716	1.10177e-12	9.26884e-12	Btbd9	protein_coding	BTB (POZ) domain containing 9 [Source:MGI Symbol;Acc:MGI:1916625]
ENSMUSG00000062312.5	2271.19	0.416688	0.0640651	6.50413	7.81469e-11	5.80669e-10	Erbb2	protein_coding	erb-b2 receptor tyrosine kinase 2 [Source:MGI Symbol;Acc:MGI:95410]
ENSMUSG00000062604.11	14933	0.0807327	0.0310109	2.60336	0.00923145	0.0251265	Srpk2	protein_coding	serine/arginine-rich protein specific kinase 2 [Source:MGI Symbol;Acc:MGI:1201408]
ENSMUSG00000063011.7	1036.84	1.3441	0.0891356	15.0792	2.21885e-51	6.55977e-50	Msln	protein_coding	mesothelin [Source:MGI Symbol;Acc:MGI:1888992]
ENSMUSG00000063077.15	24324.7	0.406315	0.0292118	13.9093	5.56474e-44	1.35851e-42	Kif1b	protein_coding	kinesin family member 1B [Source:MGI Symbol;Acc:MGI:108426]
ENSMUSG00000063296.5	3156.18	0.624969	0.0557302	11.2142	3.47375e-29	5.83297e-28	Tmem117	protein_coding	transmembrane protein 117 [Source:MGI Symbol;Acc:MGI:2444580]
ENSMUSG00000063382.6	4113.52	0.2993	0.0621272	4.81754	1.45339e-06	7.35918e-06	Bcl9l	protein_coding	B cell CLL/lymphoma 9-like [Source:MGI Symbol;Acc:MGI:1933114]
ENSMUSG00000063511.11	4505.62	0.110387	0.0456198	2.41971	0.0155328	0.0398268	Snrnp70	protein_coding	small nuclear ribonucleoprotein 70 (U1) [Source:MGI Symbol;Acc:MGI:98341]
ENSMUSG00000063870.12	7400.01	0.165472	0.0404001	4.09583	4.20667e-05	0.000177037	Chd4	protein_coding	chromodomain helicase DNA binding protein 4 [Source:MGI Symbol;Acc:MGI:1344380]
ENSMUSG00000064105.13	5128.07	0.443443	0.0430443	10.302	6.90047e-25	1.01195e-23	Cnnm2	protein_coding	cyclin M2 [Source:MGI Symbol;Acc:MGI:2151054]
ENSMUSG00000064179.13	3136.48	1.00954	0.0532176	18.97	3.02069e-80	1.49902e-78	Tnnt1	protein_coding	troponin T1, skeletal, slow [Source:MGI Symbol;Acc:MGI:1333868]
ENSMUSG00000064210.7	47987.2	0.0804826	0.0254744	3.15935	0.00158123	0.00511155	Ano6	protein_coding	anoctamin 6 [Source:MGI Symbol;Acc:MGI:2145890]
ENSMUSG00000064302.13	50513.7	0.26562	0.0261115	10.1725	2.63003e-24	3.77069e-23	Clasp1	protein_coding	CLIP associating protein 1 [Source:MGI Symbol;Acc:MGI:1923957]
ENSMUSG00000066036.14	8592.45	0.345236	0.0418141	8.25644	1.50077e-16	1.58278e-15	Ubr4	protein_coding	ubiquitin protein ligase E3 component n-recognin 4 [Source:MGI Symbol;Acc:MGI:1916366]
ENSMUSG00000066392.12	35801.4	0.899404	0.0361987	24.8463	2.83556e-136	3.09021e-134	Nrxn3	protein_coding	neurexin III [Source:MGI Symbol;Acc:MGI:1096389]
ENSMUSG00000066440.5	3469.86	0.237538	0.050175	4.73419	2.19932e-06	1.09206e-05	Zfyve26	protein_coding	zinc finger, FYVE domain containing 26 [Source:MGI Symbol;Acc:MGI:1924767]
ENSMUSG00000066621.12	527.334	0.272431	0.117228	2.32393	0.0201292	0.0496794	Tecpr1	protein_coding	tectonin beta-propeller repeat containing 1 [Source:MGI Symbol;Acc:MGI:1917631]
ENSMUSG00000066640.11	739.285	0.266869	0.108369	2.4626	0.0137933	0.0358016	Fbxl18	protein_coding	F-box and leucine-rich repeat protein 18 [Source:MGI Symbol;Acc:MGI:2444450]
ENSMUSG00000068015.8	50620.8	0.600948	0.0254433	23.6191	2.45157e-123	2.29649e-121	Lrch1	protein_coding	leucine-rich repeats and calponin homology (CH) domain containing 1 [Source:MGI Symbol;Acc:MGI:2443390]
ENSMUSG00000068036.15	20073	0.304906	0.0331283	9.20381	3.45479e-20	4.23568e-19	Afdn	protein_coding	afadin, adherens junction formation factor [Source:MGI Symbol;Acc:MGI:1314653]
ENSMUSG00000068284.14	5715.92	0.198615	0.0433745	4.57907	4.67042e-06	2.22817e-05	Usf3	protein_coding	upstream transcription factor family member 3 [Source:MGI Symbol;Acc:MGI:2685454]
ENSMUSG00000068329.12	233.14	0.425516	0.179937	2.3648	0.0180396	0.0451779	Htra2	protein_coding	HtrA serine peptidase 2 [Source:MGI Symbol;Acc:MGI:1928676]
ENSMUSG00000068663.14	11141.3	0.114493	0.0346913	3.30033	0.000965696	0.00324637	Clec16a	protein_coding	C-type lectin domain family 16, member A [Source:MGI Symbol;Acc:MGI:1921624]
ENSMUSG00000068699.12	7973.69	0.856344	0.0507752	16.8654	8.08739e-64	3.03032e-62	Flnc	protein_coding	filamin C, gamma [Source:MGI Symbol;Acc:MGI:95557]
ENSMUSG00000068742.11	1647.11	0.468964	0.0692413	6.7729	1.26225e-11	9.90434e-11	Cry2	protein_coding	cryptochrome 2 (photolyase-like) [Source:MGI Symbol;Acc:MGI:1270859]
ENSMUSG00000068747.14	1166.23	0.844412	0.0806337	10.4722	1.15924e-25	1.75083e-24	Sort1	protein_coding	sortilin 1 [Source:MGI Symbol;Acc:MGI:1338015]
ENSMUSG00000069729.14	51990.2	0.159116	0.0260935	6.09794	1.07447e-09	7.30061e-09	Arid1b	protein_coding	AT rich interactive domain 1B (SWI-like) [Source:MGI Symbol;Acc:MGI:1926129]
ENSMUSG00000069769.13	100483	0.605483	0.0272078	22.2541	1.03054e-109	7.77518e-108	Msi2	protein_coding	musashi RNA-binding protein 2 [Source:MGI Symbol;Acc:MGI:1923876]
ENSMUSG00000069833.13	42531.1	0.398589	0.032065	12.4307	1.78136e-35	3.55291e-34	Ahnak	protein_coding	AHNAK nucleoprotein (desmoyokin) [Source:MGI Symbol;Acc:MGI:1316648]
ENSMUSG00000070738.10	11454.1	0.284152	0.0331441	8.57321	1.00636e-17	1.11793e-16	Dgkd	protein_coding	diacylglycerol kinase, delta [Source:MGI Symbol;Acc:MGI:2138334]
ENSMUSG00000070808.4	9394.59	0.385239	0.0389732	9.8847	4.85019e-23	6.6452e-22	Bicra	protein_coding	BRD4 interacting chromatin remodeling complex associated protein [Source:MGI Symbol;Acc:MGI:2154263]
ENSMUSG00000071054.12	3779.59	0.402534	0.0496774	8.10295	5.36403e-16	5.46364e-15	Safb	protein_coding	scaffold attachment factor B [Source:MGI Symbol;Acc:MGI:2146974]
ENSMUSG00000071176.10	5530.01	0.19602	0.0462406	4.23914	2.24376e-05	9.79038e-05	Arhgef10	protein_coding	Rho guanine nucleotide exchange factor (GEF) 10 [Source:MGI Symbol;Acc:MGI:2444453]
ENSMUSG00000071669.14	12843.1	0.528183	0.0337389	15.655	3.0712e-55	9.6987e-54	Snx29	protein_coding	sorting nexin 29 [Source:MGI Symbol;Acc:MGI:1921728]
ENSMUSG00000071757.10	15458	0.0996109	0.0340758	2.92322	0.00346437	0.0104609	Zhx2	protein_coding	zinc fingers and homeoboxes 2 [Source:MGI Symbol;Acc:MGI:2683087]
ENSMUSG00000072294.5	9634.62	0.358943	0.0370605	9.68533	3.48094e-22	4.6028e-21	Klf12	protein_coding	Kruppel-like factor 12 [Source:MGI Symbol;Acc:MGI:1333796]
ENSMUSG00000072720.9	1155.55	0.817444	0.0839583	9.73631	2.11073e-22	2.8178e-21	Myo18b	protein_coding	myosin XVIIIb [Source:MGI Symbol;Acc:MGI:1921626]
ENSMUSG00000072812.4	2555.36	0.528248	0.0610466	8.6532	5.00744e-18	5.64149e-17	Ahnak2	protein_coding	AHNAK nucleoprotein 2 [Source:MGI Symbol;Acc:MGI:2144831]
ENSMUSG00000073423.10	73.8231	0.766672	0.313717	2.44383	0.0145321	0.0375148	Zfp414	protein_coding	zinc finger protein 414 [Source:MGI Symbol;Acc:MGI:1915641]
ENSMUSG00000073557.12	14279.2	0.153185	0.0316966	4.83284	1.34597e-06	6.84436e-06	Ppp1r12b	protein_coding	protein phosphatase 1, regulatory subunit 12B [Source:MGI Symbol;Acc:MGI:1916417]
ENSMUSG00000074001.3	300.586	0.689864	0.16043	4.30009	1.70725e-05	7.55887e-05	Klhl40	protein_coding	kelch-like 40 [Source:MGI Symbol;Acc:MGI:1919580]
ENSMUSG00000074582.10	6538.12	0.53152	0.0422665	12.5755	2.88134e-36	5.88769e-35	Arfgef2	protein_coding	ADP-ribosylation factor guanine nucleotide-exchange factor 2 (brefeldin A-inhibited) [Source:MGI Symbol;Acc:MGI:2139354]
ENSMUSG00000074652.3	959.404	0.213994	0.0905447	2.36341	0.0181077	0.045321	Myh7b	protein_coding	myosin, heavy chain 7B, cardiac muscle, beta [Source:MGI Symbol;Acc:MGI:3710243]
ENSMUSG00000075225.14	980.599	0.32918	0.0949159	3.46812	0.000524108	0.00184835	Ccdc162	protein_coding	coiled-coil domain containing 162 [Source:MGI Symbol;Acc:MGI:1923223]
ENSMUSG00000075254.12	18971.1	0.489522	0.0328816	14.8874	3.97793e-50	1.13966e-48	Heg1	protein_coding	heart development protein with EGF-like domains 1 [Source:MGI Symbol;Acc:MGI:1924696]
ENSMUSG00000075394.4	4583.38	0.131223	0.0504358	2.60178	0.0092741	0.0252179	Hoxc4	protein_coding	homeobox C4 [Source:MGI Symbol;Acc:MGI:96195]
ENSMUSG00000075590.4	261.419	1.64629	0.168894	9.74743	1.89204e-22	2.53396e-21	Nrbp2	protein_coding	nuclear receptor binding protein 2 [Source:MGI Symbol;Acc:MGI:2385017]
ENSMUSG00000075600.3	10062.4	0.409664	0.0368056	11.1305	8.91485e-29	1.48202e-27	Zc3h3	protein_coding	zinc finger CCCH type containing 3 [Source:MGI Symbol;Acc:MGI:2663721]
ENSMUSG00000076435.3	810.495	0.314903	0.102875	3.06103	0.00220578	0.00691728	Acsf2	protein_coding	acyl-CoA synthetase family member 2 [Source:MGI Symbol;Acc:MGI:2388287]
ENSMUSG00000078429.9	4529.73	0.446337	0.0533293	8.36946	5.78829e-17	6.24281e-16	Ctdsp2	protein_coding	CTD (carboxy-terminal domain, RNA polymerase II, polypeptide A) small phosphatase 2 [Source:MGI Symbol;Acc:MGI:1098748]
ENSMUSG00000078515.4	6945.59	0.326358	0.0397919	8.20161	2.3719e-16	2.46874e-15	Ddi2	protein_coding	DNA-damage inducible protein 2 [Source:MGI Symbol;Acc:MGI:1917244]
ENSMUSG00000078716.10	137.585	0.673996	0.245228	2.74845	0.00598774	0.0170939	Tmem8b	protein_coding	transmembrane protein 8B [Source:MGI Symbol;Acc:MGI:2441680]
ENSMUSG00000078956.3	4512.34	0.640246	0.0531774	12.0398	2.19451e-33	4.16757e-32	Gm14221	lncRNA	predicted gene 14221 [Source:MGI Symbol;Acc:MGI:3650696]
ENSMUSG00000079049.9	121.545	0.693696	0.245453	2.82618	0.00471061	0.0137751	Serpinb1c	protein_coding	serine (or cysteine) peptidase inhibitor, clade B, member 1c [Source:MGI Symbol;Acc:MGI:2445363]
ENSMUSG00000079487.11	1275.48	0.304963	0.0766783	3.97718	6.9737e-05	0.00028458	Med12	protein_coding	mediator complex subunit 12 [Source:MGI Symbol;Acc:MGI:1926212]
ENSMUSG00000079523.8	904.957	0.897716	0.106656	8.4169	3.86578e-17	4.2184e-16	Tmsb10	protein_coding	thymosin beta 10 [Source:MGI Symbol;Acc:MGI:109146]
ENSMUSG00000079588.3	8469.58	1.10307	0.0366298	30.114	3.17388e-199	7.78254e-197	Tmem182	protein_coding	transmembrane protein 182 [Source:MGI Symbol;Acc:MGI:1923725]
ENSMUSG00000084883.2	1511.44	0.212623	0.0830466	2.56029	0.0104586	0.0280501	Ccdc85c	protein_coding	coiled-coil domain containing 85C [Source:MGI Symbol;Acc:MGI:3644008]
ENSMUSG00000085912.2	1012.33	0.791797	0.0859643	9.21076	3.23811e-20	3.97294e-19	Trp53cor1	lncRNA	tumor protein p53 pathway corepressor 1 [Source:MGI Symbol;Acc:MGI:3801771]
ENSMUSG00000086855.1	271.515	1.04351	0.16332	6.38935	1.6659e-10	1.20981e-09	Gm13844	lncRNA	predicted gene 13844 [Source:MGI Symbol;Acc:MGI:3651305]
ENSMUSG00000087090.7	674.994	1.23072	0.110553	11.1323	8.73094e-29	1.45289e-27	Nctc1	lncRNA	non-coding transcript 1 [Source:MGI Symbol;Acc:MGI:1306816]
ENSMUSG00000087408.10	173.844	0.719596	0.212304	3.38946	0.000700298	0.00241955	Cers1	protein_coding	ceramide synthase 1 [Source:MGI Symbol;Acc:MGI:2136690]
ENSMUSG00000087579.7	3193.43	0.374912	0.0552689	6.7834	1.17376e-11	9.24919e-11	Hectd2os	lncRNA	Hectd2, opposite strand [Source:MGI Symbol;Acc:MGI:1919243]
ENSMUSG00000090523.2	2926.76	0.152114	0.0612758	2.48246	0.013048	0.0340793	Gypc	protein_coding	glycophorin C [Source:MGI Symbol;Acc:MGI:1098566]
ENSMUSG00000091898.8	1987.88	1.32756	0.0805334	16.4846	4.7318e-61	1.68947e-59	Tnnc1	protein_coding	troponin C, cardiac/slow skeletal [Source:MGI Symbol;Acc:MGI:98779]
ENSMUSG00000092274.3	53006.1	0.669857	0.0275496	24.3146	1.37336e-130	1.3963e-128	Neat1	lncRNA	nuclear paraspeckle assembly transcript 1 (non-protein coding) [Source:MGI Symbol;Acc:MGI:1914211]
ENSMUSG00000092341.3	198244	0.797841	0.0277363	28.7652	5.84818e-182	1.12083e-179	Malat1	lncRNA	metastasis associated lung adenocarcinoma transcript 1 (non-coding RNA) [Source:MGI Symbol;Acc:MGI:1919539]
ENSMUSG00000096054.3	15871.6	0.240555	0.031003	7.75911	8.55291e-15	8.14922e-14	Syne1	protein_coding	spectrin repeat containing, nuclear envelope 1 [Source:MGI Symbol;Acc:MGI:1927152]
ENSMUSG00000096948.2	616.682	0.291223	0.109449	2.66081	0.0077954	0.0216058	Gm4221	lncRNA	predicted gene 4221 [Source:MGI Symbol;Acc:MGI:3782397]
ENSMUSG00000097071.2	3909.42	2.01675	0.0506519	39.8159	0	0	4930544I03Rik	lncRNA	RIKEN cDNA 4930544I03 gene [Source:MGI Symbol;Acc:MGI:1925447]
ENSMUSG00000097960.1	816.765	0.336417	0.0973086	3.45722	0.000545788	0.00191872	A330074K22Rik	lncRNA	RIKEN cDNA A330074K22 gene [Source:MGI Symbol;Acc:MGI:3045392]
ENSMUSG00000099364.1	4036.49	0.232556	0.058413	3.98124	6.85569e-05	0.00028052	5730419F03Rik	lncRNA	RIKEN cDNA 5730419F03 gene [Source:MGI Symbol;Acc:MGI:1917787]
ENSMUSG00000107714.1	688.517	1.09583	0.103234	10.615	2.53762e-26	3.90695e-25	Gm34933	lncRNA	predicted gene, 34933 [Source:MGI Symbol;Acc:MGI:5594092]
ENSMUSG00000108322.2	3386.85	1.57364	0.0623741	25.2291	1.92021e-140	2.23899e-138	5430431A17Rik	lncRNA	RIKEN cDNA 5430431A17 gene [Source:MGI Symbol;Acc:MGI:1918618]
ENSMUSG00000112327.1	95.3431	1.66994	0.290396	5.75054	8.89587e-09	5.61217e-08	Gm36827	lncRNA	predicted gene, 36827 [Source:MGI Symbol;Acc:MGI:5595986]
ENSMUSG00000112854.1	574.685	1.25175	0.119872	10.4424	1.58825e-25	2.38582e-24	Gm38403	lncRNA	predicted gene, 38403 [Source:MGI Symbol;Acc:MGI:5621288]
ENSMUSG00000117231.1	343.712	1.1738	0.148222	7.91916	2.39117e-15	2.35919e-14	Gm41609	lncRNA	predicted gene, 41609 [Source:MGI Symbol;Acc:MGI:5624494]
ENSMUSG00000117508.1	1408.63	1.37022	0.0833698	16.4354	1.06692e-60	3.76904e-59	Gm34804	lncRNA	predicted gene, 34804 [Source:MGI Symbol;Acc:MGI:5593963]
ENSMUSG00000118341.1	705.672	0.28745	0.108008	2.66138	0.00778217	0.0215765	Gm50252	lncRNA	predicted gene, 50252 [Source:MGI Symbol;Acc:MGI:6303069]

## Sheet: Legend
Dataset EV5. Nascent transcripts with peak expression at 16h(A) and trough expression at 24h(B) from TT-seq.
