# Supplementary material for: PRC2-EZH1 contributes to circadian gene expression by orchestrating chromatin states and RNA polymerase II complex stability
Source: EMBO J. 2024 Oct 21;43(23):6052–75. doi: 10.1038/s44318-024-00267-2 (PMC11612306; doi:10.1038/s44318-024-00267-2)
Supplement: Supplementary file 8 — Dataset EV6 [file 44318_2024_267_MOESM8_ESM.xlsx]

## Sheet: A.EZH1 Commom 3 replicates
EZH1 common peaks within 3 replicates (padj < 0.01,a peak is in the TSS, Exon, 5’ UTR, 3’ UTR, Intronic)
chr	start	end	name	strand
3	68869585	68872163	1110032F04Rik	+
17	47413382	47414711	1700001C19Rik	-
2	30795300	30801707	1700001O22Rik	-
4	129960373	129963520	1700003M07Rik	+
3	58141706	58163807	1700007F19Rik	-
8	121530827	121541869	1700018B08Rik	-
4	134448765	134450171	1700021N21Rik	-
19	44828492	44835938	1700039E22Rik	-
9	121938134	121947014	1700048O20Rik	+
11	84716975	84720432	1700109G15Rik	-
7	67204081	67222458	1700112J16Rik	-
4	124890887	124894782	1700125G02Rik	-
11	107025680	107030438	1810010H24Rik	+
15	89071195	89074297	1810021B22Rik	-
11	97598510	97622893	2410003L11Rik	+
17	36145017	36162374	2410017I17Rik	+
16	21649044	21694665	2510009E07Rik	-
13	28460777	28885620	2610307P16Rik	-
1	86045862	86053353	2810459M11Rik	+
11	120229801	120231585	2900052L18Rik	-
9	112234276	112236020	2900079G21Rik	+
12	110151653	110158077	3110009F21Rik	-
12	49389651	49407360	3110039M20Rik	+
15	96231869	96254684	4833422M21Rik	-
5	115358699	115360123	4930401G09Rik	-
15	82059150	82066540	4930407I10Rik	+
11	101952420	101960573	4930417O22Rik	+
9	79793640	79803235	4930429F24Rik	+
7	71909692	71939191	4930441H08Rik	+
2	74298939	74307717	4930441J16Rik	-
12	72892923	72906271	4930447C04Rik	-
7	126830476	126831472	4930451I11Rik	-
18	36106193	36109977	4930471G03Rik	+
6	91430459	91440854	4930471M09Rik	-
5	35361558	35366903	4930478P22Rik	+
5	139523748	139541339	4930500L23Rik	+
7	113100233	113142015	4930543E12Rik	-
3	157527514	157534090	4930592C13Rik	-
13	47960329	48018608	4931429P17Rik	-
7	128202077	128203324	4931431B13Rik	-
4	124569189	124574645	4933407E24Rik	+
1	36714537	36757953	4933424G06Rik	+
14	48878872	48886062	4933429O19Rik	+
1	185497387	185498017	5033404E19Rik	+
9	107340601	107349692	6430571L13Rik	+
15	85492735	85503227	7530416G11Rik	-
6	54269680	54430221	9130019P16Rik	-
5	108360186	108363885	9330198I05Rik	+
1	61378431	61395904	9530026F06Rik	+
9	122572498	122678965	9530059O14Rik	+
15	60824340	60831793	9930014A18Rik	+
8	122761009	122762761	A530010L16Rik	-
2	114013744	114031451	A530058N18Rik	+
2	114013744	114031451	A530058N18Rik	+
17	25946386	25952565	A930017K11Rik	-
11	120012394	120016897	Aatk	-
4	53030786	53159895	Abca1	-
3	122120039	122128657	Abca4	+
11	94343294	94392976	Abcc3	-
7	46126602	46137968	Abcc8	-
9	44273187	44288615	Abcg4	-
18	10642091	10706706	Abhd3	-
5	35757879	35884466	Ablim2	+
9	119148022	119157093	Acaa1b	-
2	3336167	3340993	Acbd7	+
11	105967944	105989964	Ace	+
11	105994674	106005443	Ace3	+
17	56953489	56982126	Acer1	-
5	137287518	137290154	Ache	+
12	84069324	84076019	Acot5	+
2	127838875	127877800	Acoxl	+
7	28607275	28630568	Acp7	-
5	137553556	137569557	Actl6b	+
9	119402443	119433501	Acvr2b	+
15	101128521	101145336	Acvrl1	+
3	37063677	37067356	Adad1	+
8	119612746	119616924	Adad2	+
11	102761438	102780262	Adam11	+
5	8078685	8116605	Adam22	-
1	63445890	63573217	Adam23	+
2	131050590	131054036	Adam33	-
2	26973492	27009628	Adamts13	+
13	70727801	70841811	Adamts16	-
7	66839812	67153171	Adamts17	+
11	50602083	50798346	Adamts2	+
9	30942561	30962856	Adamts8	+
6	92772698	92943492	Adamts9	-
7	82335693	82340024	Adamtsl3	+
5	139271875	139325622	Adap1	-
16	35154876	35305738	Adcy5	+
15	64697083	64922296	Adcy8	-
17	93199934	93202361	Adcyap1	+
15	74516194	74589464	Adgrb1	+
4	129984869	130022633	Adgrb2	+
5	129096756	129203680	Adgrd1	+
13	81095068	81351626	Adgrv1	-
1	134199222	134234578	Adora1	-
10	75317101	75326280	Adora2a	+
8	13242261	13243085	Adprhl1	-
19	54044150	54048982	Adra2a	+
2	127363207	127367221	Adra2b	+
5	35278318	35281763	Adra2c	+
19	56722198	56725150	Adrb1	+
8	27226798	27228494	Adrb3	-
1	38181261	38197443	Aff3	-
5	90491237	90496103	Afp	+
10	127078906	127093169	Agap2	+
4	126489540	126533472	Ago4	-
9	52673041	52679780	AI593442	-
17	47436614	47470144	AI661453	+
11	83224485	83260930	AI662270	+
4	101419276	101466995	Ak4	+
2	28742249	28760136	Ak8	+
9	71215788	71296243	Aldh1a2	+
12	30884321	30893854	Alkal2	+
11	70248962	70255341	Alox12	-
11	70344604	70345696	Alox15	-
11	69183931	69197843	Alox8	-
4	137746419	137747147	Alpl	-
10	103008863	103028627	Alx1	-
3	107595030	107605776	Alx3	+
2	93642383	93681339	Alx4	+
14	60377691	60388197	Amer2	+
3	108186334	108191776	Amigo1	+
15	97244124	97247122	Amigo2	-
12	111274513	111275000	Amn	+
8	22974843	23149933	Ank1	+
10	69398995	70023957	Ank3	+
13	92425895	92441658	Ankrd34b	+
2	118699102	118703963	Ankrd63	-
4	155791171	155799503	Ankrd65	+
10	89873508	90970219	Anks1b	+
3	57657392	57692535	Ankub1	-
10	80299090	80302361	Apc2	+
9	71110661	71162633	Aqp9	-
20	98148768	98323215	Ar	+
11	59211413	59228270	Arf1	-
12	79130776	79156301	Arg2	+
9	51765336	51790249	Arhgap20	+
18	38993144	39100149	Arhgap26	+
18	38993144	39100149	Arhgap26	+
3	121952540	121973929	Arhgap29	+
20	168795098	169304435	Arhgap6	+
10	127324322	127329943	Arhgap9	+
7	24923362	24925936	Arhgef1	+
13	97899468	98206167	Arhgef28	-
8	11727720	11782581	Arhgef7	+
4	41723835	41731142	Arid3c	-
16	59613327	59639391	Arl6	-
7	84246277	84410119	Arnt2	-
9	112065090	112187766	Arpp21	-
20	93286495	93298357	Arx	+
20	136033366	136034946	Arxes1	+
1	89950219	89996452	Asb18	-
6	5390426	5402249	Asb4	+
10	85927680	85929696	Ascl4	+
1	136050803	136051370	Ascl5	+
15	99670367	99701128	Asic1	+
11	80880168	81968457	Asic2	-
7	44465390	44467758	Aspdh	+
5	112391498	112394024	Asphd2	-
18	22344882	22378950	Asxl3	+
1	191170295	191183340	Atf3	-
6	72206176	72234537	Atoh8	-
14	56365067	56388550	Atp12a	+
11	69599735	69605829	Atp1b2	-
11	72961168	72993043	Atp2a3	+
20	73503085	73558214	Atp2b3	+
12	17284720	17324712	Atp6v1c2	-
8	21992784	22060305	Atp7b	-
14	60042440	60197179	Atp8a2	-
12	33358242	33394760	Atxn7l1os2	-
3	108202221	108210934	Atxn7l2	-
16	5211822	5222299	AU021092	-
15	85580251	85582707	AU022754	+
2	130580619	130582554	Avp	-
1	131599238	131612000	Avpr1b	+
4	156203303	156205151	AW011738	+
11	108920799	108923583	Axin2	+
2	180370490	180385885	B230312C02Rik	-
9	69758739	69830845	B230323A14Rik	+
16	96280797	96319857	B3galt5	+
1	23761752	23815740	B3gat2	+
16	19761053	19770624	B3gnt5	+
7	98192416	98199481	B3gnt6	-
10	127165377	127168523	B4galnt1	+
11	95865942	95914891	B4galnt2	-
6	120203093	120294559	B4galnt3	-
7	141061103	141072400	B4galnt4	+
4	32238803	32586104	Bach2	+
11	120232946	120292282	Bahcc1	+
2	118900376	118916479	Bahd1	+
15	79259715	79261297	Baiap2l2	-
17	25242658	25256364	Baiap3	-
18	3507922	3516404	Bambi	+
5	106452522	106458166	Barhl2	-
13	48662997	48666507	Barx1	+
9	31846043	31913462	Barx2	-
12	85686668	85709087	Batf	+
1	191098324	191108943	Batf3	+
3	96433787	96452306	BC107364	-
3	87987530	88000230	Bcan	-
11	24078055	24173194	Bcl11a	+
12	107910402	108003602	Bcl11b	-
2	4717830	4800563	Bend7	+
11	76672469	76673676	Bhlha9	+
3	18054173	18057517	Bhlhe22	+
2	180774380	180776900	Bhlhe23	-
10	70925101	71159690	Bicc1	-
5	115660205	115670530	Bicdl1	-
15	83526861	83544634	Bik	+
5	98854414	98873760	Bmp3	+
14	46385985	46387304	Bmp4	-
13	38345106	38500302	Bmp6	+
4	123312644	123342803	Bmp8a	-
2	25706738	25707721	Bmyc	+
7	81966652	81992307	Bnc1	-
2	158258093	158284531	Bpi	+
7	141949750	141999005	Brsk2	+
9	108096021	108190384	Bsn	-
4	106483455	106492283	Bsnd	-
9	40874126	40880057	Bsx	+
9	51116004	51118434	Btg4	+
19	45363733	45507736	Btrc	+
7	131560709	131571164	Bub3	+
2	33641192	33642593	C130021I20Rik	+
13	83721380	83741308	C130071C03Rik	+
2	114013566	114061498	C130080G10Rik	+
4	136895916	136898803	C1qa	-
4	136891650	136892876	C1qc	-
11	102939263	102946688	C1ql1	-
1	120340581	120343174	C1ql2	+
2	90885859	90890525	C1qtnf4	+
2	34018288	34107729	C230014O12Rik	-
9	67830488	67832330	C2cd4a	-
1	58997122	59003539	C2cd6	-
2	180262131	180273496	Cables2	-
5	115168688	115194381	Cabp1	-
11	4736891	4746778	Cabp7	-
8	84415363	84640246	Cacna1a	+
6	118592303	118595426	Cacna1c	-
14	30060743	30352964	Cacna1d	-
11	94409853	94411679	Cacna1g	-
17	25374284	25433783	Cacna1h	-
15	80287237	80398279	Cacna1i	+
9	107399611	107529343	Cacna2d2	+
2	52428324	52558567	Cacnb4	-
11	107732356	107794557	Cacng4	-
9	47530372	47850390	Cadm1	+
7	24482022	24504539	Cadm4	+
14	12373652	12376943	Cadps	+
6	3685679	3763630	Calcr	-
11	5971734	6065538	Camk2b	-
4	138454313	138460123	Camk2n1	+
18	32934930	33191228	Camk4	+
9	107935673	107949691	Camkv	+
8	3587292	3609075	Camsap3	+
4	151059525	151079793	Camta1	-
8	124613439	124614626	Capn9	+
11	93098027	93099866	Car10	+
3	95897767	95904691	Car14	-
16	17835276	17836056	Car15	-
11	84957785	84962555	Car4	+
8	104540806	104550343	Car7	+
15	78775137	78803042	Card10	-
14	55490650	55508272	Carmil3	+
13	99898488	99900641	Cartpt	-
17	24488600	24500277	Caskin1	+
4	148804428	148945129	Casz1	+
8	122629462	122678072	Cbfa2t3	-
7	19779717	19796793	Cblc	-
16	93683214	93690990	Cbr3	+
17	31621471	31623058	Cbs	-
11	119081372	119086221	Cbx4	-
11	119036304	119040969	Cbx8	-
7	5056724	5059511	Ccdc106	+
8	95534084	95558890	Ccdc113	+
9	121797626	121839461	Ccdc13	-
3	36010659	36053532	Ccdc144b	-
12	80754042	80760687	Ccdc177	-
15	98167157	98170134	Ccdc184	+
2	26243468	26294438	Ccdc187	-
2	5137775	5230878	Ccdc3	+
5	122108069	122111113	Ccdc63	-
19	4839365	4842528	Ccdc87	+
12	100911522	101029056	Ccdc88c	-
5	124835893	124861883	Ccdc92	-
11	74619604	74641516	Ccdc92b	+
9	121489823	121493564	Cck	-
2	153065954	153081726	Ccm2l	+
3	55045474	55055055	Ccna1	-
7	144929930	144939869	Ccnd1	-
6	127125161	127151060	Ccnd2	-
19	40831278	40848572	Ccnj	+
11	43528783	43586997	Ccnjl	+
13	112988086	112989150	Ccno	+
17	8236042	8256108	Ccr6	+
10	43579168	43584265	Cd24a	+
11	102041508	102050529	Cd300lg	+
9	44998739	45009613	Cd3e	-
9	44969751	44973063	Cd3g	-
6	124866627	124870272	Cd4	-
11	121036746	121039418	Cd7	-
17	57145996	57149777	Cd70	-
13	43784774	43803132	Cd83	+
8	106603350	106670246	Cdh1	+
2	165112326	165181459	Cdh22	-
10	60376771	60406453	Cdh23	-
1	74854933	74857732	Cdk5r2	+
7	143458721	143459311	Cdkn1c	-
5	147300804	147307270	Cdx2	-
7	35119302	35121928	Cebpa	+
14	54710359	54712174	Cebpe	-
6	120666368	120724920	Cecr2	+
18	25487267	25501239	Celf4	-
10	81467014	81470807	Celf5	-
15	85921238	85922422	Celsr1	-
3	108392378	108393433	Celsr2	-
9	108826319	108852969	Celsr3	+
11	62524945	62539261	Cenpv	-
2	79354787	79370890	Cerkl	-
19	47752995	47763588	Cfap43	-
7	139601079	139616309	Cfap46	-
1	74923391	74935592	Cfap65	-
2	28927833	29039360	Cfap77	-
11	101987055	101992264	Cfap97d1	+
5	34288599	34327327	Cfap99	+
1	34535647	34544313	Cfc1	+
3	94760068	94786515	Cgn	-
15	81678295	81694028	Chadl	-
4	152338650	152390194	Chd5	+
1	134111241	134151540	Chit1	+
2	73610659	73775346	Chn1	-
7	100006403	100034726	Chrdl2	+
6	36388083	36528414	Chrm2	+
14	66135038	66151167	Chrna2	+
9	55010110	55026562	Chrna3	-
2	181018379	181039075	Chrna4	-
9	54980879	55006918	Chrna5	+
7	34674467	34812686	Chst8	-
5	30485582	30545836	Cib4	-
20	102247380	102252181	Cited1	-
4	120666571	120667820	Cited4	+
7	19404775	19415533	Ckm	+
2	121357713	121360040	Ckmt1	+
14	118854731	118875489	Cldn10	+
8	35824711	35826559	Cldn23	-
5	134986213	134987472	Cldn3	+
11	69964778	69967810	Cldn7	+
6	38663066	38680865	Clec2l	+
8	83389866	83428552	Clgn	+
16	92498133	92541243	Clic6	+
1	181352627	181459909	Cnih3	+
19	43440435	43495041	Cnnm1	+
9	114617527	114640184	Cnot10	-
5	28202448	28210022	Cnpy1	-
4	41657497	41695442	Cntfr	-
1	132528998	132533884	Cntn2	-
12	51593340	51605771	Coch	+
10	61838235	61979073	Col13a1	-
15	55307749	55520803	Col14a1	+
4	47208160	47313163	Col15a1	+
1	24263993	24587472	Col19a1	-
11	51289919	51583918	Col23a1	+
5	136757662	136773046	Col26a1	-
4	63214003	63292831	Col27a1	+
15	97994867	97999465	Col2a1	-
8	11199518	11210831	Col4a1	-
1	82715303	82718884	Col4a3	+
4	126286792	126314330	Col8a2	+
4	121039384	121055322	Col9a2	+
1	152399829	152510695	Colgalt2	+
8	70373557	70382066	Comp	+
1	180179071	180193483	Coq8a	-
5	72300024	72504473	Corin	-
7	126699772	126704816	Coro1a	-
4	46536942	46566458	Coro2a	-
7	128205434	128206387	Cox6a2	-
14	75272348	75283546	Cpb2	+
10	117629499	117635373	Cpm	+
17	29217861	29237712	Cpne5	-
14	55510444	55517431	Cpne6	+
8	123117373	123135180	Cpne7	+
2	130390775	130393276	Cpxm1	-
9	54764747	54773110	Crabp1	+
5	76657682	76840881	Cracd	+
1	37611676	37625242	Cracdl	-
17	57059104	57065912	Crb3	+
1	39618405	39651474	Creg2	-
11	104132854	104175523	Crhr1	+
6	55104742	55117771	Crhr2	-
17	78200918	78313188	Crim1	+
8	119992437	120052793	Crispld2	+
8	70493157	70504081	Crlf1	+
19	42283531	42287954	Crtac1	-
1	74889933	74893143	Cryba2	-
10	43950637	44004369	Crybg1	-
9	110245482	110247605	Cspg5	+
15	30646531	30671124	Ctnnd2	+
19	4855129	4860918	Ctsf	+
5	121879820	121895381	Cux2	-
5	73406074	73453425	Cwh43	+
6	117168534	117175069	Cxcl12	+
13	56288642	56296305	Cxcl14	-
3	134236483	134259620	Cxxc4	+
11	105933701	105944412	Cyb561	-
19	46667164	46672974	Cyp17a1	-
9	57697612	57703824	Cyp1a1	+
19	37697797	37701536	Cyp26a1	+
6	84571413	84587680	Cyp26b1	-
10	127048249	127052969	Cyp27b1	+
7	25897619	25926624	Cyp2b10	+
12	24665832	24680908	Cys1	-
2	25239156	25242452	Cysrt1	-
15	78611232	78619121	Cyth4	+
8	109249865	109273811	D030068K23Rik	+
2	104207665	104257984	D430041D05Rik	-
10	121641587	121677301	D930020B18Rik	+
2	35581059	35730992	Dab2ip	+
12	71309883	71320107	Dact1	+
17	14195051	14204094	Dact2	-
2	59484668	59505020	Dapl1	+
17	50281050	50283323	Dazl	-
7	49631498	49636849	Dbx1	-
15	95624737	95632828	Dbx2	-
13	25056003	25121523	Dcdc2a	+
7	105756975	105757889	Dchs1	-
14	30479534	30510494	Dcp1a	+
15	98803776	98807925	Ddn	-
15	79527735	79546741	Ddx17	-
9	35536646	35558528	Ddx25	-
13	112598332	112652301	Ddx4	-
12	108688238	108702297	Degs2	-
16	22468460	22657173	Dgkg	-
6	36847155	37299637	Dgki	-
2	91932823	91975864	Dgkz	-
15	98891151	98898540	Dhh	-
12	110275384	110277749	Dio3os	-
18	84720018	84739587	Dipk1c	+
8	125054194	125261151	Disc1	+
19	30545862	30549665	Dkk1	-
7	90477230	92449247	Dlg2	+
8	14095864	14847108	Dlgap2	+
2	156613704	156764363	Dlgap4	+
17	46297420	46301005	Dlk2	+
7	28293598	28294481	Dll3	-
2	119328537	119332153	Dll4	+
2	71529852	71532519	Dlx1	+
2	71532783	71537891	Dlx1as	-
2	71543407	71546754	Dlx2	-
6	6877804	6882068	Dlx5	-
6	6820188	6861591	Dlx6os1	-
4	115915118	115939926	Dmbx1	-
19	25505617	25604329	Dmrt1	+
19	25610536	25623921	Dmrt3	+
4	89688197	89694772	Dmrta1	+
4	107676903	107680960	Dmrtb1	-
8	119575234	119598454	Dnaaf1	+
4	41569774	41638158	Dnai1	+
3	146042780	146048437	Dnai3	-
15	99093169	99100917	Dnajc22	+
2	105966708	106003549	Dnajc24	-
5	31106284	31111984	Dnajc5g	+
4	101496630	101618554	Dnajc6	+
1	161987301	162478034	Dnm3	-
7	126847415	126849525	Doc2a	+
1	80501072	80758448	Dock10	-
9	106892824	107231909	Dock3	-
7	29303950	29317264	Dpf1	+
12	83213750	83487716	Dpf3	-
2	62407701	62411859	Dpp4	-
5	30711563	30799375	Dpysl5	+
4	148098436	148130698	Draxin	-
7	141292005	141296464	Drd4	+
16	96590839	97170752	Dscam	-
9	45430290	45753712	Dscaml1	+
13	38151293	38198577	Dsp	+
5	120680201	120711927	Dtx1	-
2	122279246	122298165	Duox2	-
2	152940996	152951456	Dusp15	-
8	31089470	31097047	Dusp26	+
11	101971142	101987013	Dusp3	-
16	94668895	94679521	Dyrk1a	+
19	60144703	60153089	E330013P04Rik	+
14	67233291	67429777	Ebf2	+
7	137193672	137314445	Ebf3	-
2	130295168	130370481	Ebf4	+
1	87147654	87156521	Ecel1	-
2	181147652	181157014	Eef1a2	-
6	87730868	87734017	Efcc1	+
1	87264362	87310836	Efhd1	+
10	80179481	80190010	Efna2	+
3	89313898	89322965	Efna3	-
17	62604183	62881317	Efna5	-
12	3962553	4038915	Efr3b	-
14	54916534	54925914	Efs	-
15	7305069	7398261	Egflam	-
10	67535474	67540246	Egr2	+
6	85511120	85513589	Egr4	-
15	77958997	77970813	Eif3d	-
3	108491931	108536459	Elapor1	-
9	22015004	22052010	Elavl3	-
2	103424827	103449031	Elf5	+
5	139907942	139974722	Elfn1	+
15	78674382	78675226	Elfn2	-
13	20090595	20264007	Elmo1	+
9	53911456	53975126	Elmod1	-
13	41182498	41220162	Elovl2	-
13	108214403	108285683	Elovl7	+
2	160906436	160912317	Emilin3	-
11	29743047	30026033	Eml6	-
6	85187437	85204358	Emx1	+
19	59458371	59465357	Emx2	+
5	28165693	28172166	En2	+
11	118484489	118487509	Engase	+
14	77156762	77721407	Enox1	+
19	40736183	40736865	Entpd1	+
19	23972749	24031019	Entrep1	-
7	64786689	65156416	Entrep2	-
9	118478211	118485366	Eomes	+
17	86753699	86833410	Epas1	+
4	131923428	132049078	Epb41	-
4	56995677	57027676	Epb41l4b	-
4	28813130	28947047	Epha7	+
4	136929418	136956816	Epha8	-
9	101922127	102354693	Ephb1	-
4	136647538	136835988	Ephb2	-
5	107402735	107413620	Ephx4	+
5	137483019	137485816	Epo	-
11	97627388	97629702	Epop	-
2	164588342	164593594	Eppin	-
1	68032185	69107756	Erbb4	-
7	24927444	24944494	Erfl	-
16	95360805	95459245	Erg	-
15	34453304	34473892	Erich5	+
4	152120856	152128925	Espn	-
4	11333004	11367178	Esrp1	-
12	86421643	86515522	Esrrb	+
20	137115396	137120171	Esx1	-
1	133363571	133380336	Etnk2	+
7	30633615	30635852	Etv2	-
3	87525406	87540156	Etv3	+
6	52313497	52318378	Evx1	+
2	74655615	74659419	Evx2	-
7	19463330	19496762	Exoc3l2	+
9	53341083	53368955	Exph5	+
2	93703538	93704509	Ext2	-
4	134362704	134365424	Extl1	-
2	165595031	165771719	Eya2	+
10	23102962	23349903	Eya4	-
8	13037837	13055895	F10	+
8	111345140	111393824	Fa2h	-
4	115998713	115999937	Faah	-
4	134251109	134254106	Fam110d	-
6	42315311	42324640	Fam131b	-
15	71525732	71726733	Fam135b	-
8	45336724	45382291	Fam149a	-
1	156075965	156205026	Fam163a	-
2	27110379	27142491	Fam163b	-
5	30466046	30480906	Fam166c	+
13	97067285	97131013	Fam169a	+
5	114568015	114613220	Fam222a	+
4	138394091	138396528	Fam43b	-
2	32050880	32064911	Fam78a	-
1	167001416	167091302	Fam78b	+
9	70088510	70141578	Fam81a	-
8	124740256	124751832	Fam89a	-
20	94339902	94364570	Fam90a1b	-
20	94339902	94364570	Fam90a1b	-
2	117249738	117260243	Fam98b	+
9	15910204	16378231	Fat3	-
13	62864752	62888282	Fbp1	-
4	148160620	148166424	Fbxo2	+
2	104027720	104063240	Fbxo3	+
6	85469573	85502994	Fbxo41	-
1	170907272	170912941	Fcrlb	-
8	121058802	121060413	Fendrr	-
15	58638504	58647083	Fer1l6	+
2	132904388	132945629	Fermt1	-
1	74882406	74884608	Fev	-
14	12342093	12345844	Fezf2	+
19	38097070	38114263	Ffar4	+
6	91978877	92076004	Fgd5	+
11	69796067	69801716	Fgf11	-
16	28162353	28753068	Fgf12	-
7	144896530	144900953	Fgf15	+
14	70636202	70642268	Fgf17	-
11	33117429	33146795	Fgf18	-
8	40279165	40286953	Fgf20	-
7	144838082	144842719	Fgf3	+
7	144861385	144865243	Fgf4	+
19	45736797	45742874	Fgf8	-
14	58070546	58112720	Fgf9	+
5	33721673	33729837	Fgfr3	+
3	83007723	83015049	Fgg	+
4	132974101	133001910	Fgr	+
3	84442197	84480429	Fhdc1	-
2	31813289	31846005	Fibcd1	-
15	101050193	101054399	Fignl2	-
9	79898316	80012851	Filip1	-
2	102449365	102452499	Fjx1	-
5	135337365	135349875	Fkbp6	-
9	32422203	32541595	Fli1	-
5	147561603	147726011	Flt1	-
5	147330740	147400489	Flt3	-
11	49609262	49628941	Flt4	+
11	103196800	103197876	Fmnl1	+
2	52857859	53132203	Fmnl2	+
1	162888077	162898726	Fmo2	-
14	72561446	72564718	Fndc3a	-
5	31292241	31295936	Fndc4	-
12	57540627	57546121	Foxa1	-
2	148042876	148045948	Foxa2	-
7	19013283	19023538	Foxa3	-
19	16872318	16873805	Foxb2	-
13	98354241	98359305	Foxd1	+
4	114906281	114908873	Foxd2	-
19	24899235	24901197	Foxd4	-
4	46343608	46346412	Foxe1	+
4	114925146	114926013	Foxe3	-
8	121084385	121088144	Foxf1	+
13	31625815	31631403	Foxf2	+
12	49382659	49384364	Foxg1	+
7	135410307	135413622	Foxi2	+
6	70956530	70961063	Foxi3	+
8	121127939	121130644	Foxl1	+
9	98955287	98958543	Foxl2	+
5	114254163	114273807	Foxn4	-
4	120267078	120287349	Foxo6	-
13	31556133	31560976	Foxq1	+
5	96373954	96784728	Fras1	+
19	41829969	41832583	Frat1	+
19	41845971	41848132	Frat2	-
4	82992934	83052339	Frem1	-
3	53513937	53657355	Frem2	-
2	4152862	4171425	Frmd4a	+
6	97288359	97487805	Frmd4b	-
2	121545528	121807087	Frmd5	-
20	140342262	140435467	Frmpd3	+
4	56957172	56990391	Frrs1l	-
2	80411969	80447625	Frzb	-
13	114452289	114458951	Fst	-
11	52764633	53188538	Fstl4	+
17	56734227	56739292	Fut4-ps1	+
14	65192448	65262463	Fzd3	-
5	135248937	135251230	Fzd9	-
4	155388564	155398036	Gabrd	-
2	70562041	70587136	Gad1	+
2	22622204	22693874	Gad2	+
4	47091908	47123070	Galnt12	+
12	80518276	80603892	Galnt16	+
2	66082765	66124994	Galnt3	-
5	110544354	110621375	Galnt9	+
11	116281485	116283661	Galr2	+
15	79041884	79043558	Galr3	+
5	30105160	30118378	Garem2	+
11	83421901	83429455	Gas2l2	-
9	121950987	121980209	Gask1a	+
6	88193890	88207032	Gata2	+
14	63198921	63245271	Gata4	-
2	180332856	180340732	Gata5os	+
18	11052063	11054261	Gata6	+
5	24502756	24527202	Gbx1	-
1	89927955	89931179	Gbx2	-
5	31299505	31305504	Gckr	+
14	33923586	33937983	Gdf10	+
4	9844371	9862345	Gdf6	+
5	107716656	107724343	Gfi1	-
11	49794177	49807750	Gfpt2	+
19	58235603	58455398	Gfra1	-
14	70890119	70979838	Gfra2	+
18	34689897	34720387	Gfra3	-
7	45176348	45179569	Gfy	-
10	81335264	81343266	Gipc3	-
14	57034459	57058100	Gja3	-
3	96913565	96926020	Gja8	-
20	101383735	101385629	Gjb1	+
14	57098599	57104702	Gjb2	-
14	57124281	57133281	Gjb6	-
11	59175567	59182826	Gjc2	-
11	98982179	98983016	Gjd3	-
6	87373356	87379497	Gkn2	+
19	30098446	30175429	Gldc	-
9	54286485	54341786	Gldn	+
10	127337508	127339959	Gli1	-
1	118848459	119053339	Gli2	-
4	107434590	107436036	Glis1	+
5	37175489	37229547	Gm1043	+
8	87195087	87199850	Gm10637	-
8	76749086	76900173	Gm10649	-
9	44122185	44134485	Gm10687	-
3	83125275	83129246	Gm10710	-
11	77912126	77929288	Gm11190	-
4	82508015	82547292	Gm11266	+
11	96448322	96464547	Gm11529	-
11	119548629	119569046	Gm11762	+
11	75794767	75825223	Gm12339	+
4	45762376	45764223	Gm12409	-
2	29744918	29751685	Gm13420	-
2	93955809	93957049	Gm13889	-
2	77462668	77480593	Gm13944	+
2	156609205	156613422	Gm14169	-
2	158595471	158610659	Gm14204	-
2	119321186	119325543	Gm14207	-
7	93178982	93184176	Gm15501	-
10	114801725	114816831	Gm15723	+
16	31427875	31429776	Gm15743	-
15	37231792	37233309	Gm16136	-
9	74847982	74852873	Gm16551	+
5	33983432	33985013	Gm1673	+
6	115127599	115134835	Gm17733	-
1	133251207	133257118	Gm19461	-
12	44221744	44223373	Gm2027	+
1	185447115	185455568	Gm2061	-
12	111484608	111485823	Gm266	-
7	79018052	79053323	Gm26633	-
13	40727807	40735162	Gm26688	+
8	87472811	87523900	Gm2694	+
1	86303194	86304059	Gm28626	-
8	93707014	93719975	Gm30606	-
4	22490547	22493126	Gm30731	+
10	19486714	19507311	Gm33104	+
14	118236231	118238759	Gm4675	+
14	122434853	122451115	Gm5089	-
14	122434853	122451115	Gm5089	-
11	96251104	96264484	Gm53	+
17	36179113	36179657	Gm6623	+
14	67304887	67314711	Gm6878	-
17	36164442	36168523	Gm8909	-
1	155063446	155083266	Gm9530	-
5	30573986	30588619	Gm9899	-
18	67088297	67193228	Gnal	+
8	93809965	93950403	Gnao1	+
2	174284319	174296895	Gnas	+
13	13784058	13806113	Gng4	+
11	103676848	103697898	Gosr2	-
13	19727425	19732951	Gpr141b	-
3	30855949	30879461	Gpr160	+
6	124858443	124863917	Gpr162	-
6	99692678	99695066	Gpr27	+
1	42952871	42955155	Gpr45	+
3	108148656	108154882	Gpr61	-
12	100876684	100899524	Gpr68	-
3	116249653	116253503	Gpr88	-
11	114851151	114863733	Gprc5c	+
13	54736672	54749669	Gprin1	-
15	80623482	80652854	Grap2	+
11	98446393	98451417	Grb7	+
12	16707885	16711773	Greb1	-
18	10325176	10502412	Greb1l	+
15	37233035	37333647	Grhl2	+
3	80688039	80802579	Gria2	-
14	34820107	35583379	Grid1	+
5	143357337	143391468	Grid2ip	+
9	42518134	42944493	Grik4	-
2	25292057	25296679	Grin1	-
11	115249168	115265429	Grin2c	-
10	79970714	79977190	Grin3b	+
10	119453829	120075597	Grip1	+
6	91784729	91796244	Grip2	-
9	106643116	106656080	Grm2	-
17	27422386	27503304	Grm4	-
11	50850684	50852438	Grm6	+
6	27275118	28134545	Grm8	-
18	65873047	65886589	Grp	+
7	45825222	45830944	Grwd1	-
12	104471208	104473330	Gsc	-
7	125878419	126082411	Gsg1l	-
5	147188695	147190947	Gsx1	+
5	75075600	75077893	Gsx2	+
1	54396003	54438971	Gtf3c3	-
2	28822304	28840286	Gtf3c4	-
14	65986785	66009207	Gulo	-
17	36080188	36084223	H2-Bl	-
17	34137027	34138180	H2-DMa	+
17	33974658	33978827	H2-K2	-
17	35320404	35325099	H2-Q1	+
17	36109233	36111658	H2-T-ps	-
17	36185571	36190220	H2-T3	-
11	58948919	58949533	H2bc27	+
17	24840142	24863724	Hagh	+
11	57828706	57832147	Hand1	-
8	57306020	57311647	Hand2os1	-
11	100347326	100356128	Hap1	-
3	88022637	88023673	Hapln2	-
8	70083456	70090862	Hapln4	+
2	153108467	153151439	Hck	+
10	79716633	79736108	Hcn2	+
3	89148848	89151214	Hcn3	-
9	58823411	58863175	Hcn4	+
4	130130216	130138551	Hcrtr1	-
12	34434312	34906979	Hdac9	-
7	81881250	81934473	Hdgfl3	-
11	83753695	83783754	Heatr6	+
8	46292038	46294671	Helt	-
4	152158866	152162469	Hes2	+
4	152286887	152288605	Hes3	-
4	154960922	154962371	Hes5	+
14	27000361	27002329	Hesx1	+
5	106841561	106889922	Hfm1	-
19	37434809	37440731	Hhex	+
19	44562849	44563952	Hif1an	+
7	17031506	17062427	Hif3a	-
4	43654228	43656466	Hint2	-
4	119733783	119873337	Hivep3	+
11	90340826	90381935	Hlf	-
2	31314414	31460738	Hmcn2	+
10	120361274	120476469	Hmga2	-
5	35389107	35399730	Hmx1	+
7	131548772	131556589	Hmx2	+
11	83850062	83856098	Hnf1b	+
7	81609729	81706809	Homer2	-
6	52257693	52260803	Hoxa13	-
11	96365751	96368256	Hoxb1	+
11	96194315	96197447	Hoxb13	+
11	96343071	96354691	Hoxb3os	-
15	102936756	102938609	Hoxc12	+
15	102921102	102928814	Hoxc13	+
2	74711926	74748271	Hoxd3	+
4	129111569	129118967	Hpca	-
4	123183226	123194701	Hpcal4	+
4	116819903	116821707	Hpdl	-
19	42755104	42779978	Hps1	-
19	42786538	43388355	Hpse2	-
14	70555899	70573544	Hr	+
6	114397935	114483296	Hrh1	+
2	180100983	180103335	Hrh3	-
5	118164647	118184828	Hrk	+
11	63885791	63922290	Hs3st3b1	-
17	24752987	24758683	Hs3st6	+
2	94032688	94157964	Hsd17b12	-
4	136424611	136441970	Htr1d	+
20	146962512	146989328	Htr2c	+
4	139061107	139075570	Htr6	-
7	130936110	130979934	Htra1	+
16	90386012	90499553	Hunk	+
1	59989067	60043087	Ica1l	-
9	21015984	21021004	Icam1	+
10	78069301	78079525	Icosl	+
13	48261227	48266026	Id4	+
19	34617048	34640743	Ifit1bl2	-
4	135686286	135708181	Ifnlr1	+
9	65141188	65185872	Igdcc3	+
9	65101534	65130282	Igdcc4	+
7	67952826	68233668	Igf1r	+
7	142650768	142661305	Igf2	-
11	95973978	95982611	Igf2bp1	-
16	22059459	22161450	Igf2bp2	-
6	49093110	49214161	Igf2bp3	-
7	142659692	142670356	Igf2os	+
1	72824502	72852474	Igfbp2	+
11	7206085	7213897	Igfbp3	-
11	99041243	99054392	Igfbp4	+
1	72858064	72874275	Igfbp5	-
4	45809467	45826923	Igfbpl1	-
9	27299203	27357546	Igsf9b	+
1	74945314	74951672	Ihh	-
11	11685002	11707800	Ikzf1	+
11	98467257	98477403	Ikzf3	-
14	57524776	57543166	Il17d	+
10	19712569	19760053	Il20ra	+
13	112529375	112594360	Il31ra	-
19	47014697	47025327	Ina	+
1	119415464	119422248	Inhbb	-
10	127348856	127354411	Inhbe	-
8	81342561	82125036	Inpp4b	+
8	71689213	71690575	Insl3	+
2	146221920	146225020	Insm1	+
3	87801942	87802808	Insrr	+
13	95627173	95891995	Iqgap2	-
6	90659597	90810123	Iqsec1	-
13	30749225	30766976	Irf4	+
6	29526624	29537319	Irf5	+
8	120736357	120755404	Irf8	+
20	141710997	141725263	Irs4	-
8	91798524	91801915	Irx3	-
8	92674825	92680956	Irx6	+
13	116299394	116303351	Isl1	-
2	139678177	139758580	Ism1	+
12	87278637	87299705	Ism2	-
9	62677825	62783982	Itga11	+
2	12106631	12301922	Itga8	-
9	118606689	118901003	Itga9	+
7	128116435	128127216	Itgam	+
2	119742336	119751263	Itpka	+
1	180330484	180424802	Itpkb	+
10	3540239	3554877	Iyd	+
12	112907818	112929776	Jag2	-
5	37028334	37091447	Jakmip1	+
7	138940729	139026888	Jakmip3	+
9	27105220	27155421	Jam3	-
9	45079182	45108534	Jaml	+
6	52768796	52909620	Jazf1	-
9	40894850	40897618	Jhy	-
8	121729622	121789617	Jph3	+
14	55109641	55110558	Jph4	-
16	34049688	34573532	Kalrn	-
19	25236974	25434496	Kank1	+
19	45076138	45079289	Kazald1	+
8	15011024	15033333	Kbtbd11	+
6	126640396	126644796	Kcna1	-
3	107101145	107107737	Kcna2	+
7	45405652	45409763	Kcna7	+
2	167095968	167188818	Kcnb1	-
7	46396496	46433354	Kcnc1	+
7	44590663	44601080	Kcnc3	+
3	107438302	107459552	Kcnc4	-
3	105452329	105674002	Kcnd3	+
2	168261697	168269331	Kcng1	-
18	80294545	80364254	Kcng2	-
17	83585956	83631895	Kcng3	-
8	119623853	119635346	Kcng4	-
5	24319588	24351604	Kcnh2	-
15	99224860	99242817	Kcnh3	+
11	100740375	100759740	Kcnh4	-
11	106013772	106017473	Kcnh6	+
2	127458129	127482499	Kcnip3	-
5	48389501	48599682	Kcnip4	-
1	172341209	172374085	Kcnj10	+
11	61022563	61071131	Kcnj12	+
15	79483713	79505241	Kcnj4	-
6	142564838	142571371	Kcnj8	-
1	172320500	172329318	Kcnj9	-
12	98433829	98575127	Kcnk10	-
17	87745800	87797994	Kcnk12	-
12	99964498	100062682	Kcnk13	+
2	163853650	163858942	Kcnk15	+
5	30621372	30622232	Kcnk3	+
19	6923965	6927037	Kcnk4	-
14	23292290	24004859	Kcnma1	-
3	31902506	32199765	Kcnmb2	+
8	70843905	70863258	Kcnn1	-
3	89520163	89667761	Kcnn3	+
7	143106361	143149537	Kcnq1	+
15	65986386	66286642	Kcnq3	-
4	120696137	120747248	Kcnq4	-
2	164163618	164171113	Kcns1	-
6	29482035	29507937	Kcp	-
18	14968684	15151446	Kctd1	-
7	34639014	34652837	Kctd15	-
18	40257022	40531630	Kctd16	+
4	133518962	133528768	Kdf1	+
6	71589036	71632990	Kdm3a	-
5	75932826	75978458	Kdr	-
1	93022320	93024708	Kif1a	-
12	112146207	112181747	Kif26a	+
1	178529124	178716500	Kif26b	+
1	179695658	179745200	Kif28	-
2	49619297	49774778	Kif5c	+
7	30447533	30457652	Kirrel2	-
1	133327211	133329722	Kiss1	+
2	146855863	146970097	Kiz	+
6	30956022	30959078	Klf14	-
6	90462575	90475238	Klf15	+
8	121796343	121797428	Klhdc4	-
15	89384916	89388867	Klhdc7b	+
18	21550376	21652368	Klhl14	-
7	139894695	139941537	Kndc1	+
15	101845425	101850794	Krt1	-
15	101431037	101438804	Krt87	-
5	117413999	117555942	Ksr2	+
9	102505749	102546239	Ky	+
17	68273796	68457858	L3mbtl4	+
1	135818597	135833342	Lad1	+
17	67697258	67822647	Lama1	+
2	31887290	31945246	Lamc3	+
7	126363903	126364886	Lat	-
19	45232683	45235812	Lbx1	-
6	83086366	83088243	Lbx2	+
14	75131100	75199444	Lcp1	+
1	132191430	132259227	Lemd1	+
11	20823575	20831056	Lgalsl	-
10	115450310	115587780	Lgr5	-
1	134983300	135105276	Lgr6	-
5	22746058	23275597	Lhfpl3	+
6	113175394	113193943	Lhfpl4	-
11	84518283	84525535	Lhx1	-
2	38339280	38369199	Lhx2	+
2	26200215	26202866	Lhx3	-
1	155698030	155742027	Lhx4	-
5	120431698	120441223	Lhx5	+
3	154306293	154330659	Lhx8	-
4	134003329	134018841	Lin28a	-
10	45376619	45470201	Lin28b	-
9	56619087	56635628	Lingo1	-
10	80832800	80844039	Lingo3	-
3	94398516	94404501	Lingo4	+
18	74939321	74961263	Lipg	-
11	115824048	115855780	Llgl2	+
7	141209991	141214077	Lmntd2	-
2	103969527	103981092	Lmo2	+
5	144100435	144188204	Lmtk2	+
7	45785379	45804144	Lmtk3	+
2	33567155	33632283	Lmx1b	-
20	36329215	36341754	Lonrf3	+
3	92080270	92083142	Lor	-
11	87816568	87817505	Lpo	-
7	28451979	28459285	Lrfn1	+
17	56119677	56122001	Lrg1	-
2	69424339	69586065	Lrp2	-
7	35200877	35215498	Lrp3	-
19	10455370	10457473	Lrrc10b	-
7	139212987	139242979	Lrrc27	+
8	105427639	105464086	Lrrc36	+
7	44429017	44461361	Lrrc4b	+
10	75550124	75560330	Lrrc75b	-
12	72476073	72477661	Lrrc9	+
1	132880272	132940005	Lrrn2	+
2	132868304	132880891	Lrrn4	-
6	119315132	119330757	Lrtm2	-
14	55761427	55763229	Ltb4r2	+
7	27305135	27337692	Ltbp4	-
2	119751319	119758525	Ltk	-
15	75551267	75566648	Ly6h	-
1	125867621	125912214	Lypd1	-
9	67758712	67760230	M5C1000I18Rik	-
4	123349719	123684360	Macf1	-
13	56074165	56084521	Macroh2a1	-
10	61738664	61784147	Macroh2a2	-
8	115701434	115707794	Maf	-
15	75745489	75748228	Mafa	-
13	41025119	41079706	Mak	-
2	127633225	127656695	Mal	-
20	71050239	71154947	Mamld1	+
10	19934471	20142753	Map3k5	+
12	81721009	81781175	Map3k9	-
16	20233302	20241358	Map6d1	-
10	20148983	20281590	Map7	+
20	159414571	159498757	Map7d2	+
15	75998370	75999153	Mapk15	+
18	73928485	74064392	Mapk4	-
11	104231514	104328435	Mapt	+
1	72427111	72536930	Marchf4	-
1	184919516	184999475	Mark1	-
8	84934923	84937344	Mast1	-
2	164389392	164404612	Matn4	-
12	24830878	24939302	Mboat2	+
8	12873947	12890108	Mcf2l	+
13	112993844	113000394	Mcidas	+
17	47815327	47833241	Mdfi	-
17	29827948	29888708	Mdga1	-
3	30236568	30509487	Mecom	-
3	59005824	59094888	Med12l	+
9	64385625	64700975	Megf11	+
4	154170729	154275713	Megf6	+
7	25317163	25365917	Megf8	+
15	82082463	82126809	Mei1	+
17	24804288	24839788	Meiob	+
7	79792240	79793788	Mesp1	-
6	30738049	30748462	Mest	+
7	121034444	121076835	Mettl9	+
1	82724889	82752390	Mff	+
1	132022805	132067911	Mfsd4a	-
1	52656285	52727462	Mfsd6	-
15	80173720	80215519	Mgat3	+
1	37439339	37541016	Mgat4a	-
8	83348470	83379402	Mgat4d	+
11	116918862	116986948	Mgat5b	+
6	88724411	88828360	Mgll	+
5	112213227	112229395	Miat	-
8	84011514	84011633	Mir1199	-
2	180894039	180894107	Mir124a-3	+
6	29022618	29022691	Mir129-1	+
2	94241363	94241453	Mir129-2	-
2	94241377	94241442	Mir129b	+
9	106154123	106154213	Mir135a-1	+
14	115043670	115043754	Mir17	+
6	30169667	30169737	Mir183	-
3	134240504	134240583	Mir1895	-
18	11840360	11840438	Mir1901	-
12	112130879	112130955	Mir203	+
14	64591184	64591271	Mir3078	+
15	82959217	82959296	Mir3080	-
19	42280081	42280170	Mir3085	-
2	28733277	28733351	Mir3088	+
3	88215170	88215257	Mir3093	+
20	140310947	140311012	Mir3475	+
1	74900657	74900721	Mir375	-
3	85467376	85467498	Mir466k	+
14	63727188	63727267	Mir598	+
6	85790139	85790234	Mir6375	-
19	44808405	44808529	Mir6405	+
7	25097065	25097175	Mir6537	-
2	94261299	94261399	Mir670	-
7	78888276	78888373	Mir7-2	+
5	113337589	113337645	Mir7230	-
11	97146363	97146419	Mir7235	-
10	122679314	122679415	Mir8104	+
8	85700904	85701021	Mir8109	+
7	79500025	79531303	Mir9-3hg	+
1	180693042	180697034	Mixl1	-
18	7000635	7003782	Mkx	-
2	18055236	18212387	Mllt10	+
5	135089889	135121786	Mlxipl	+
5	142562357	142608800	Mmd2	-
3	63295265	63328195	Mme	+
8	95352267	95375080	Mmp15	+
5	129584168	129611099	Mmp17	+
2	155775341	155818366	Mmp24	+
17	23629179	23644977	Mmp25	-
2	164948218	164955850	Mmp9	+
5	111417361	111418073	Mn1	+
5	29473033	29478470	Mnx1	-
9	120149706	120169378	Mobp	+
11	101999651	102026094	Mpp3	-
2	106693268	106868356	Mpped2	+
9	87144305	87184045	Mrap2	+
11	84814742	84815390	Mrm1	-
15	73786935	73819410	Mroh5	-
4	155802877	155803642	Mrpl20	+
5	115429598	115455698	Msi1	+
13	53466883	53473074	Msx2	-
7	140046156	140049089	Msx3	-
5	148265216	148314071	Mtus2	+
2	74825802	74878431	Mtx2	+
5	137154028	137166070	Muc3	-
10	21124934	21160905	Myb	-
4	122995651	122996739	Mycl	+
11	67078299	67102291	Myh3	+
5	122100950	122106854	Myl2	+
9	110741860	110769147	Myl3	+
11	60480344	60481738	Myo15a	+
8	10153910	10426702	Myo16	+
5	114289165	114363235	Myo1h	+
18	74442536	74771493	Myo5b	+
9	120303935	120474841	Myrip	+
5	150571643	150594525	N4bp2l1	-
11	102145512	102149477	Nags	+
7	18987399	18988962	Nanos2	+
8	84173730	84185217	Nanos3	-
5	33995983	34005916	Nat8l	+
7	48959072	48967836	Nav2	+
15	37432476	37734335	Ncald	-
8	70093084	70120873	Ncan	-
7	28543595	28547254	Nccrp1	-
4	135369575	135398190	Ncmap	-
6	65671589	65712326	Ndnf	+
8	95678084	95714956	Ndrg4	+
11	4938753	4948064	Nefh	-
14	68083862	68089095	Nefl	+
14	68082589	68124846	Nefm	-
7	49974863	50560889	Nell1	+
15	95186705	95528178	Nell2	-
19	47179150	47241396	Neurl1a	+
17	26414828	26441795	Neurl1b	+
2	79452520	79456751	Neurod1	-
11	98325414	98329648	Neurod2	-
6	55677821	55681263	Neurod6	-
13	56250477	56252163	Neurog1	-
3	127633134	127635631	Neurog2	+
20	104077434	104201117	Nexmif	-
15	82998837	83023083	Nfam1	-
1	132601633	132605159	Nfasc	-
18	80606204	80712766	Nfatc1	-
2	168518194	168601632	Nfatc2	-
6	51432669	51458768	Nfe2l3	+
4	97777607	98118871	Nfia	+
12	87097530	87102522	Ngb	-
11	95568817	95587735	Ngfr	-
3	102010075	102014717	Nhlh2	+
15	34572798	34679212	Nipal2	-
2	180934771	180954699	Nkain4	-
8	88521353	88593618	Nkd1	+
13	73846911	73847611	Nkd2	-
7	19518730	19525056	Nkpd1	+
5	33430733	33433976	Nkx1-1	-
7	132594877	132599637	Nkx1-2	-
2	147184082	147331681	Nkx2-2os	+
19	43612324	43615892	Nkx2-3	+
17	26838663	26841565	Nkx2-5	-
14	69171801	69175518	Nkx2-6	+
14	69190637	69194662	Nkx3-1	+
5	41761482	41764501	Nkx3-2	-
5	101658138	101664996	Nkx6-1	-
7	140920901	140928540	Nlrp6	+
13	19645077	19689564	Nme8	-
11	89300637	89302332	Nog	-
2	153407465	153444479	Nol4l	-
1	170317458	170589861	Nos1ap	-
11	78924739	78936432	Nos2	+
11	120653787	120660606	Notum	-
7	16455720	16475688	Npas1	-
1	39193730	39287615	Npas2	+
12	53248676	54069532	Npas3	+
1	5913706	5917398	Npbwr1	-
10	61595491	61628565	Npffr1	+
7	30462163	30465591	Nphs1os	-
11	33152286	33163206	Npm1	-
1	86666290	86670571	Nppc	-
3	90450590	90465866	Npr1	-
15	11839895	11905639	Npr3	-
15	79786350	79804766	Nptxr	-
6	49822709	49829507	Npy	+
4	133553375	133556536	Nr0b2	+
13	78189871	78190443	Nr2f1	-
4	48045230	48050165	Nr4a3	+
2	38701321	38711188	Nr5a1	-
1	136890356	136940583	Nr5a2	-
2	25180757	25183339	Nrarp	+
12	44328884	44390297	Nrcam	+
8	31817402	32884254	Nrg1	-
8	31817402	32884254	Nrg1	-
18	36021069	36031941	Nrg2	-
9	55221221	55242461	Nrg4	-
9	37544491	37552904	Nrgn	-
7	109758058	109781545	Nrip3	-
20	138914429	139009092	Nrk	+
14	55518977	55524981	Nrl	-
13	36726457	36730668	Nrn1	-
16	32142784	32165585	Nrros	-
17	56751324	56757530	Nrtn	-
17	90035799	90455872	Nrxn1	-
19	6418730	6533217	Nrxn2	+
11	103822933	103824100	Nsf	-
5	38137191	38159907	Nsg1	-
4	123201503	123216275	Nt5c1a	+
6	126101411	126164960	Ntf3	-
7	45413694	45417179	Ntf5	+
11	68209363	68400823	Ntn1	-
3	109830957	110135468	Ntng1	-
2	29194820	29248040	Ntng2	-
3	87778243	87795162	Ntrk1	-
7	78192379	78577783	Ntrk3	-
2	180499975	180544980	Ntsr1	+
1	181093258	181095525	Nvl	-
11	95509844	95514570	Nxph3	-
10	127525472	127534559	Nxph4	-
14	55854009	55863140	Nynrin	+
7	132570013	132575718	Oat	-
11	58994255	59136375	Obscn	-
13	100496506	100552498	Ocln	-
9	20672331	20673131	Olfm2	-
16	91269771	91271933	Olig1	+
16	91225456	91228677	Olig2	+
10	19356532	19358604	Olig3	+
9	74866483	74890360	Onecut1	+
18	64340019	64400987	Onecut2	+
10	80494834	80517276	Onecut3	+
19	41061709	41068123	Opalin	-
4	132110725	132144486	Oprd1	-
8	83541092	83542188	Or10k2	+
4	43705627	43706566	Or13j1	-
11	52154721	52168159	Or2y7	-
11	3717851	3773789	Osbp2	-
2	76406507	76407931	Osbpl6	+
15	35296097	35297684	Osr2	+
10	42583834	42698323	Ostm1	+
5	30404908	30408061	Otof	-
7	46241002	46260285	Otog	+
11	115322760	115323504	Otop2	+
11	115334730	115346927	Otop3	+
13	94875601	94885130	Otp	+
19	7199539	7200464	Otub1	-
7	63754711	63757925	Otud7a	+
15	27655068	27681515	Otulinl	-
11	21994763	22001615	Otx1	-
14	48658915	48661932	Otx2	-
19	5549135	5560646	Ovol1	-
2	144317776	144331326	Ovol2	-
6	112473682	112489943	Oxtr	-
3	61002794	61008979	P2ry1	+
16	25959287	26105784	P3h2	-
17	27655508	27708659	Pacsin1	+
18	35598616	35617186	Paip2	+
2	118677228	118698018	Pak6	+
6	50110240	50198598	Pals2	+
1	42648200	42693093	Pantr1	-
15	89059733	89069878	Panx2	+
19	32595789	32665710	Papss2	+
9	95559656	95568023	Paqr9	+
2	168081003	168101203	Pard6b	+
5	91517614	91626894	Parm1	+
2	105657861	105661343	Paupar	-
10	108332120	108414240	Pawr	+
19	44756044	44837851	Pax2	+
1	78101269	78197134	Pax3	-
4	44531503	44645723	Pax5	-
2	105675190	105697242	Pax6	+
4	139737061	139833528	Pax7	-
2	24421519	24475097	Pax8	-
12	56691766	56712707	Pax9	+
16	91014036	91044543	Paxbp1	-
18	38196693	38209762	Pcdh1	-
20	7919821	7924410	Pcsk1n	+
7	65861733	65952984	Pcsk6	+
4	106442328	106464329	Pcsk9	-
17	8801692	8899189	Pde10a	+
2	75989140	76006043	Pde11a	-
4	102087542	102605833	Pde4b	+
8	70743031	70751175	Pde4c	+
3	97689823	97888707	Pde4dip	-
17	31386209	31476310	Pde9a	+
15	79995873	80014808	Pdgfb	-
5	75152291	75183517	Pdgfra	+
5	147269958	147275848	Pdx1	+
15	12407281	12549278	Pdzd2	-
3	87758357	87768966	Pear1	-
4	4133530	4138477	Penk	-
2	170496427	170519067	Pfdn4	+
2	11477966	11502101	Pfkfb3	-
15	98108465	98132441	Pfkm	+
4	49584505	49597876	Pgap4	-
17	26113298	26122347	Pgap6	+
8	124369048	124433936	Pgbd5	-
17	47726841	47734482	Pgc	+
17	32413360	32420975	Pglyrp2	-
7	100227393	100278867	Pgm2l1	+
9	8899832	8968611	Pgr	+
13	42680622	43138524	Phactr1	+
10	13213394	13324289	Phactr2	-
15	84785380	84855110	Phf21b	-
4	42916659	42937900	Phf24	+
7	143501544	143502541	Phlda2	-
14	70457475	70468832	Phyhip	+
10	70557681	70599291	Phyhipl	-
6	124996861	125003096	Pianp	+
1	172376545	172384099	Pigm	+
1	133045666	133067229	Pik3c2b	+
11	77881059	77882686	Pipox	-
11	72047527	72135721	Pitpnm3	-
13	55825050	55831425	Pitx1	-
19	46135684	46148326	Pitx3	-
15	85814669	85821734	Pkdrej	-
3	89136141	89146594	Pklr	+
9	36954771	37145660	Pknox2	-
4	3900995	3938382	Plag1	-
10	13090690	13124860	Plagl1	+
19	38481120	38783430	Plce1	+
8	117498290	117635142	Plcg2	+
3	63696730	63899472	Plch1	-
1	133164209	133272280	Plekha6	+
7	116123492	116308376	Plekha7	-
12	80692590	80724214	Plekhd1	+
11	103364274	103412687	Plekhm1	-
10	80356458	80365489	Plk5	+
8	94674893	94696278	Pllp	-
9	95752641	95845286	Pls1	-
8	71497764	71511752	Plvap	-
6	32144267	32588192	Plxna4	-
10	94790865	94944835	Plxnc1	-
1	131797380	131821461	Pm20d1	+
4	33174229	33189433	Pm20d2	-
14	66911169	66921023	Pnma2	+
14	65401073	65425160	Pnoc	-
13	96388293	96417737	Poc5	+
4	108014790	108032090	Podn	-
6	31519487	31563981	Podxl	-
6	88842564	88874045	Podxl2	-
3	54361108	54391034	Postn	+
9	51289685	51312715	Pou2af2	-
7	25100020	25120858	Pou2f2	-
9	43123938	43205755	Pou2f3	-
4	124656806	124660655	Pou3f1	+
1	42695767	42703176	Pou3f3	+
14	104461675	104467999	Pou4f1	-
8	78433009	78436645	Pou4f2	-
18	42394538	42397249	Pou4f3	+
15	85734982	85777632	Ppara	+
1	134296788	134304808	Ppfia4	-
16	5086290	5132421	Ppl	-
11	87226905	87359023	Ppm1e	-
7	19276804	19280064	Ppm1n	-
15	103530278	103538003	Ppp1r1a	-
11	98348403	98357796	Ppp1r1b	+
2	79786590	79809292	Ppp1r1c	+
19	30538927	30539545	Ppp1r2-ps3	-
2	28446799	28450506	Ppp1r26	+
6	4902916	5159590	Ppp1r9a	+
5	36868512	36955078	Ppp2r2c	+
5	36873594	36876879	Ppp2r2cos	-
12	103532569	103612904	Ppp4r4	+
11	102099929	102101310	Ppy	-
11	116653533	116668092	Prcd	+
2	93009972	93013910	Prdm11	-
2	31640036	31655795	Prdm12	+
4	21677479	21685963	Prdm13	-
1	13113456	13127163	Prdm14	-
18	53464515	53575857	Prdm6	+
2	166566341	166713832	Prex1	-
12	103196907	103242146	Prima1	-
5	24889160	24908977	Prkag2	-
12	73584795	73778176	Prkch	+
4	155294352	155344740	Prkcz	-
5	98929772	99037351	Prkg2	-
17	12029915	12063358	Prkn	+
6	127689010	127769472	Prmt8	-
18	35650350	35655238	Prob1	-
6	99711298	99726392	Prok2	-
2	132337732	132385427	Prokr2	-
5	43993621	44004919	Prom1	-
2	127526954	127541385	Prom2	-
8	13060913	13067764	Proz	+
15	99055173	99058978	Prph	+
2	101714284	101797707	Prr5l	-
6	29169231	29179584	Prrt4	-
3	123446912	123506597	Prss12	+
13	22002550	22006412	Prss16	-
17	25298393	25300165	Prss34	+
19	46312086	46317591	Psd	-
18	35964829	36014712	Psd2	+
8	67689081	67974574	Psd3	-
13	63508327	63565735	Ptch1	-
20	155573454	155623325	Ptchd1	-
2	19445662	19447501	Ptf1a	+
2	19441507	19446674	Ptf1aos	-
3	157566891	157645888	Ptger3	+
17	46564470	46629504	Ptk7	-
15	73748373	73758766	Ptp4a3	+
1	34459764	34473784	Ptpn18	+
7	47077794	47133684	Ptpn5	-
4	75941237	76449980	Ptprd	-
4	118208212	118291405	Ptprf	-
4	131768456	131838288	Ptpru	-
15	78191113	78204237	Pvalb	-
9	72925644	72952181	Pygo1	+
11	79591211	79698023	Rab11fip4	+
11	115154156	115162236	Rab37	+
9	103111786	103162657	Rab6b	+
20	161717626	161779496	Rai2	+
4	137664725	137716570	Rap1gap	+
11	74436923	74522751	Rap1gap2	-
15	97744769	97767846	Rapgef3	-
14	16430838	16575543	Rarb	+
3	67478971	67515523	Rarres1	-
5	120648811	120654902	Rasal1	+
17	32392638	32393726	Rasal3	-
8	75213943	75224113	Rasd2	+
11	49901854	49980215	Rasgef1c	+
9	89909907	89915847	Rasgrf1	+
13	91884431	92131494	Rasgrf2	-
2	117279992	117343001	Rasgrp1	-
19	6399339	6415210	Rasgrp2	+
11	83409136	83418834	Rasl10b	+
7	112953961	112957457	Rassf10	+
4	101068982	101135356	Raver2	+
11	118496499	118507353	Rbfox3	-
19	53677305	53865380	Rbm20	+
6	29123575	29165006	Rbm28	-
19	38124069	38124725	Rbp4	-
2	164403140	164414791	Rbpjl	+
8	33806767	33929276	Rbpms	-
6	71707560	71810710	Reep1	+
5	21884453	22344702	Reln	-
1	133351908	133354276	Ren1	+
11	120185399	120188751	Reno1	-
6	118151744	118197133	Ret	-
10	84756061	84906144	Rfx4	+
7	128373620	128418173	Rgs10	-
13	55379168	55384686	Rgs14	+
10	5825662	5922386	Rgs17	-
15	36048874	36083741	Rgs22	-
4	62583600	62657439	Rgs3	+
12	82616635	83157971	Rgs6	+
13	104945903	105054930	Rgs7bp	-
1	153653024	153700323	Rgs8	+
7	35578992	35585582	Rgs9bp	-
11	80300911	80355955	Rhbdl3	+
3	88242873	88254709	Rhbg	-
7	79593368	79594929	Rhcg	-
15	75712587	75713474	Rhpn1	+
6	122464169	122486439	Rimklb	-
15	39198260	39239016	Rims2	+
2	163859750	163918683	Rims4	-
9	87015536	87019917	Ripply2	+
11	70238123	70239842	Rnasek	-
11	50025345	50104758	Rnf130	+
18	77466736	77565115	Rnf165	-
13	43615709	43670945	Rnf182	+
4	152311556	152313403	Rnf207	-
4	117285888	117300028	Rnf220	-
11	87662721	87729934	Rnf43	+
5	118194053	118201232	Rnft2	-
9	37416044	37430134	Robo3	-
9	37401896	37414019	Robo4	+
9	68653785	68664967	Rora	+
14	52118976	52119558	Rpgrip1	+
11	75832136	75911062	Rph3al	-
17	36255672	36256350	Rpp21	-
9	57504025	57505448	Rpp25	+
11	103649569	103650579	Rprml	+
4	133847289	133887797	Rps6ka1	-
7	19057394	19065568	Rsph6a	+
4	124986429	125009099	Rspo1	+
15	43020793	43170826	Rspo2	-
10	29452417	29535867	Rspo3	-
2	151842926	151874668	Rspo4	+
8	84946990	84956603	Rtbdn	+
12	72211752	72236724	Rtn1	-
16	18127641	18152408	Rtn4r	+
11	75193782	75267769	Rtn4rl1	+
2	84880522	84886476	Rtn4rl2	-
5	8490333	8622952	Rundc3b	-
4	13743435	13893649	Runx1t1	+
15	11033716	11037991	Rxfp3	-
13	11553101	12106945	Ryr2	-
9	21242911	21248443	S1pr5	-
8	89027234	89044162	Sall1	-
14	52311176	52328762	Sall2	-
18	80969285	80975031	Sall3	-
2	168748331	168767029	Sall4	-
10	9622935	9675208	Samd5	-
15	84181913	84195881	Samm50	+
11	78482833	78487295	Sarm1	-
17	51739475	51812680	Satb1	-
14	65919393	65953935	Scara3	-
9	64080760	64086961	Scarletltr	+
2	66270780	66410064	Scn1a	-
2	65497649	65520895	Scn3a	-
9	45138394	45154152	Scn4b	+
15	100871419	100936327	Scn8a	+
7	121734478	121768475	Scnn1g	+
8	57455922	57477585	Scrg1	+
15	76516202	76522499	Scrt1	-
2	152081528	152095802	Scrt2	+
1	120006893	120063536	Sctr	+
15	83604998	83725021	Scube1	-
7	109798675	109865586	Scube2	-
17	28142140	28174854	Scube3	+
4	130792536	130826319	Sdc3	+
6	113728061	113740743	Sec13	-
11	4031461	4042469	Sec14l4	+
19	44517643	44520593	Sec31b	-
5	53155594	53173112	Sel1l3	-
7	28287059	28288182	Selenov	-
9	107683121	107710019	Sema3f	-
13	51701245	51793673	Sema4d	-
19	44989100	45003397	Sema4g	+
16	35541144	35648140	Sema5b	+
17	56123084	56140343	Sema6b	-
2	124089968	124143353	Sema6d	+
2	4881563	4910557	Sephs1	+
15	82274892	82292066	Septin3	+
1	79796844	79821322	Serpine2	-
18	78750379	79109391	Setbp1	-
11	77930799	77979048	Sez6	+
2	10370517	10404678	Sfmbt2	+
8	23411501	23449632	Sfrp1	+
3	83766320	83774316	Sfrp2	+
19	42197970	42202252	Sfrp5	-
1	9798106	9900843	Sgk3	+
1	78310344	78420289	Sgpp2	+
2	32741489	32747064	Sh2d3c	+
4	85205125	85399529	Sh3gl2	+
7	44310252	44360572	Shank1	+
7	144175528	144424494	Shank2	+
15	89499622	89560261	Shank3	+
10	79618651	79637918	Shc2	-
17	55970466	55976617	Shd	+
3	89831369	89858834	She	+
14	59625307	59631660	Shisa2	+
7	4825551	4836174	Shisa7	-
15	82206167	82212815	Shisa8	-
16	11984112	11995390	Shisa9	+
15	84380046	84446545	Shisal1	-
7	27352648	27357419	Shkbp1	-
5	92683434	92965314	Shroom3	+
9	37555697	37646987	Siae	+
16	44284249	44332541	Sidt1	-
2	129592834	129608992	Sirpa	+
17	85684276	85688274	Six2	-
17	85613607	85625222	Six3	+
17	85600650	85615348	Six3os1	-
12	72939891	72944899	Six6	+
11	96483781	96493718	Skap1	+
9	63138169	63147011	Skor1	-
5	73006882	73012955	Slc10a4	+
15	100406305	100425072	Slc11a2	-
14	121459620	121505252	Slc15a1	-
19	34668402	34747289	Slc16a12	-
11	109450854	109473598	Slc16a6	-
15	79251013	79254761	Slc16a8	-
10	70245099	70285968	Slc16a9	+
7	45163948	45176142	Slc17a7	+
14	32462437	32464850	Slc18a3	-
19	28835048	28879301	Slc1a1	+
2	102658658	102790784	Slc1a2	+
19	6536064	6541549	Slc22a12	-
14	54906303	54913103	Slc22a17	-
17	12418959	12507416	Slc22a3	-
17	46432182	46438457	Slc22a7	-
9	64922860	64951607	Slc24a1	-
12	102128732	102267091	Slc24a4	+
12	56727126	56775360	Slc25a21	-
13	56438354	56474239	Slc25a48	+
12	31438216	31473495	Slc26a3	+
12	31519826	31559969	Slc26a4	-
17	28637782	28644585	Slc26a8	-
2	126552406	126588243	Slc27a2	+
4	134343180	134352677	Slc30a2	+
5	31086105	31093615	Slc30a3	-
13	100802647	100833427	Slc30a5	-
5	53049351	53071664	Slc34a2	+
2	25230781	25233046	Slc34a3	-
10	19847915	19851459	Slc35d3	-
9	53771537	53818154	Slc35f2	+
9	107658635	107665461	Slc38a3	-
2	84838849	84863578	Slc43a1	+
1	131962953	132014486	Slc45a3	+
11	61301630	61342860	Slc47a2	-
11	102359081	102360568	Slc4a1	-
5	88886817	89239653	Slc4a4	+
6	83219827	83303476	Slc4a5	+
15	100814353	100815800	Slc4a8	+
5	33104218	33162870	Slc5a1	+
18	80262839	80263485	Slc66a2	+
7	45259030	45272689	Slc6a16	+
3	107467542	107518018	Slc6a17	-
8	92960932	93001667	Slc6a2	+
9	123634769	123678806	Slc6a20a	-
11	76998602	77032339	Slc6a4	+
7	49910145	49963856	Slc6a5	+
18	60995379	61014222	Slc6a7	-
7	35186384	35195449	Slc7a10	+
14	54722208	54781930	Slc7a8	-
7	16130347	16160513	Slc8a2	+
12	81197914	81333164	Slc8a3	-
1	40681596	40727681	Slc9a2	+
7	99659856	99664932	Slco2b1	-
19	41604368	41608530	Slit1	-
11	35121223	35708507	Slit3	+
9	63953075	64022059	Smad6	-
15	100621338	100636855	Smagp	-
19	26607269	26778273	Smarca2	+
4	127243783	127247809	Smim12	+
12	81026807	81186414	Smoc1	+
17	14279505	14404790	Smoc2	+
11	72399873	72403108	Smtnl2	-
4	40736541	40757923	Smu1	-
9	86765932	86808741	Snap91	-
18	52767708	52915864	Sncaip	+
13	54759380	54766097	Sncb	-
2	158375637	158386145	Snhg11	+
2	151590548	151632549	Snph	-
15	55636387	55906949	Sntb1	-
9	30427107	30466726	Snx19	+
8	88626562	88636128	Snx20	-
10	43002499	43174530	Sobp	-
9	41964719	42124297	Sorl1	-
3	108284081	108361443	Sort1	+
11	101962457	101967015	Sost	-
5	93041122	93045022	Sowahb	-
20	37048844	37050418	Sowahd	+
8	12395294	12400126	Sox1	+
12	27334263	27342574	Sox11	-
2	152393610	152398063	Sox12	-
1	133382302	133424377	Sox13	-
9	99874105	99876170	Sox14	-
2	181669835	181671640	Sox18	-
3	34650404	34652461	Sox2	+
3	34665242	34677995	Sox2ot	+
7	115470871	116031047	Sox6	-
14	63943672	63950732	Sox7	+
17	25565891	25570686	Sox8	-
2	70474922	70477729	Sp5	+
11	97018732	97024731	Sp6	+
2	73271924	73277471	Sp9	+
14	60634000	60691367	Spata13	+
5	73651378	73679512	Spata18	+
11	94483085	94484412	Spata20	-
1	86018067	86029248	Spata3	+
19	28923063	28964154	Spata6l	-
1	57774161	57885768	Spats2l	+
11	61956814	62219435	Specc1	+
2	119237361	119249514	Spint1	+
11	72451637	72489904	Spns2	-
7	113765997	114043370	Spon1	+
12	76583230	76584086	Sptb	-
19	4711166	4752360	Sptbn2	+
7	27356382	27396198	Sptbn4	-
3	69819541	69859940	Sptssb	-
11	97509339	97536945	Srcin1	-
17	74016954	74047916	Srd5a2	-
2	181205561	181213185	Srms	-
5	135818105	135874772	Srrm3	+
16	23889572	23890958	Sst	-
11	113619341	113626028	Sstr2	+
17	25489876	25497215	Sstr5	-
9	31089401	31131853	St14	-
3	152975373	152982052	St6galnac5	-
6	142821544	142964452	St8sia1	-
18	64265985	64272240	St8sia3	+
18	64167725	64168774	St8sia3os	-
18	77185838	77258771	St8sia5	+
18	33203404	33213766	Stard4	-
1	52105448	52107188	Stat4	+
5	37446824	37717171	Stk32b	-
2	181306458	181314500	Stmn3	-
8	47180047	47413837	Stox2	-
2	121368402	121375031	Strc	-
1	180437881	180462612	Stum	-
16	37114941	37384923	Stxbp5l	-
14	73525318	73560543	Sucla2	+
2	166073088	166155663	Sulf2	-
4	59314682	59438633	Susd1	-
3	102818704	102833883	Sycp1	-
13	41114306	41174351	Sycp2l	+
3	145987869	146021720	Syde2	+
6	115134949	115276559	Syn2	+
10	86070501	86491897	Syn3	-
12	84680667	84698614	Syndig1l	-
7	67730159	67759693	Synm	-
3	108217300	108226643	Sypl2	-
15	89782392	89841860	Syt10	-
2	92915097	92956058	Syt13	+
12	73997660	74273267	Syt16	+
1	134646676	134741829	Syt2	+
3	103575230	103630946	Syt6	+
19	10389089	10448444	Syt7	+
17	8434422	8442496	T	+
6	7554878	7562977	Tac1	+
10	127724477	127731767	Tac2	+
6	67534061	67535796	Tacstd2	-
15	87625229	87759364	Tafa5	+
4	115056425	115071755	Tal1	+
19	38836578	38919923	Tbc1d12	+
10	121263819	121311189	Tbc1d30	-
8	83165351	83272422	Tbc1d9	+
13	94788909	94842922	Tbca	+
11	97136170	97149712	Tbkbp1	-
2	61806261	61812531	Tbr1	+
16	18580978	18586969	Tbx1	-
19	3992751	3999512	Tbx10	+
11	85832550	85841948	Tbx2	+
9	24740247	24769680	Tbx20	-
11	97098070	97115331	Tbx21	-
11	85890062	85916097	Tbx4	+
5	119832667	119840886	Tbx5	+
12	101645442	101718523	Tc2n	-
2	152143560	152149097	Tcf15	+
15	82808435	82912134	Tcf20	-
10	22817280	22820174	Tcf21	-
1	9960162	9967932	Tcf24	-
3	93442329	93449077	Tchh	+
3	93468753	93471980	Tchhl1	+
11	3917191	3932159	Tcn2	-
17	28066750	28074821	Tcp11	-
17	45523433	45542679	Tcte1	+
14	63492651	63500259	Tdh	-
8	13952007	13974777	Tdrp	-
11	72344721	72361296	Tekt1	-
7	96209662	96437138	Tenm4	+
3	96414436	96414833	Terc	-
3	96414436	96414833	Terc	-
5	118027742	118061878	Tesc	+
1	161156842	161159314	Tex50	-
2	172549592	172558622	Tfap2c	+
4	126716005	126736240	Tfap2e	-
1	118627944	118637766	Tfcp2l1	+
5	137583284	137584109	Tfr2	+
6	86195222	86275719	Tgfa	+
5	107147979	107289595	Tgfbr3	-
14	17660260	17963125	Thrb	-
9	59969718	60141220	Thsd4	-
1	129273301	129431058	Thsd7b	+
10	81281186	81285769	Tjp3	-
3	121202007	121263314	Tlcd4	-
19	14448149	14598051	Tle4	-
8	64014930	64205993	Tll1	-
19	41083980	41206774	Tll2	-
19	45150679	45156943	Tlx1	+
6	83068323	83070225	Tlx2	-
11	33200751	33203589	Tlx3	-
7	81859000	81884071	Tm6sf1	+
7	118597296	118675085	Tmc5	+
1	50927518	51187270	Tmeff2	+
9	103483777	103761837	Tmem108	-
15	94629231	94717149	Tmem117	+
6	120488938	120493807	Tmem121b	-
5	144735914	144761649	Tmem130	-
5	125531773	125622780	Tmem132b	+
7	25306105	25308826	Tmem145	+
17	45541951	45549677	Tmem151b	-
1	127486545	127678096	Tmem163	-
17	80944631	81001816	Tmem178	+
6	39871460	40245772	Tmem178b	+
4	131921770	131923140	Tmem200b	+
8	71554237	71558871	Tmem221	-
12	78961794	79007627	Tmem229b	-
17	65256496	65484501	Tmem232	-
8	13435188	13468473	Tmem255b	+
9	55326912	55438345	Tmem266	+
4	115890664	115899227	Tmem275	+
2	151702007	151707310	Tmem74b	+
4	43668970	43692668	Tmem8b	+
9	75565620	75611303	Tmod2	-
16	97591436	97610969	Tmprss2	-
6	148232429	148444389	Tmtc1	-
9	54023404	54068388	Tnfaip8l3	-
1	105780717	105847981	Tnfrsf11a	+
14	60974521	61037891	Tnfrsf19	-
3	28263213	28670585	Tnik	+
1	73995287	74096825	Tns1	-
17	34660456	34719627	Tnxb	+
7	141881582	141902487	Tollip	-
15	75657034	75678800	Top1mt	-
4	6820693	6990483	Tox	-
2	163203124	163324170	Tox2	+
7	99624081	99627103	Tpbgl	-
7	46656861	46660668	Tph1	-
4	114406723	114615098	Trabd2b	+
2	101678428	101686235	Traf6	+
12	15791726	15816785	Trib2	-
6	53815467	53820830	Tril	-
18	46167291	46198818	Trim36	-
13	23769912	23791528	Trim38	+
8	124793091	124834702	Trim67	+
9	114507132	114564369	Trim71	-
12	70266149	70268048	Trim9	-
4	46379863	46389437	Trmo	-
8	36457547	36512956	Trmt9b	+
4	133491099	133498550	Trnp1	-
2	93187547	93198919	Trp53i11	+
4	154056252	154140208	Trp73	-
9	95705081	95750358	Trpc1	-
3	36620481	36690167	Trpc3	-
3	54156034	54177842	Trpc4	+
5	114622151	114658421	Trpv4	-
12	91400993	91540509	Tshr	+
20	103431516	103484957	Tsix	+
12	36014556	36042489	Tspan13	-
2	93204246	93227786	Tspan18	-
10	77686568	77886769	Tspear	+
11	87760540	87785928	Tspoap1	+
17	46480117	46484209	Ttbk1	-
8	78218793	78393683	Ttc29	+
4	106662255	106678944	Ttc4	-
7	27653914	27657346	Ttc9b	+
11	96134218	96165451	Ttll6	+
2	152962484	153007340	Ttll9	+
7	108950337	109022732	Tub	+
17	28362374	28365139	Tulp1	-
12	33957670	33959829	Twist1	+
13	69702831	69739889	Ube2ql1	-
5	66676090	66687234	Uchl1	+
5	66626494	66676498	Uchl1os	-
5	31138062	31138829	Ucn	-
8	83290351	83298452	Ucp1	+
3	125865270	125938619	Ugt8a	-
4	43058952	43166122	Unc13b	+
13	54949410	55006018	Unc5a	+
1	66679698	66696663	Unc80	+
5	139543493	139548179	Uncx	+
5	147314983	147322440	Urad	-
4	116990216	116991665	Urod	-
1	171411312	171416977	Usf1	+
11	115315191	115322041	Ush1g	-
4	151055910	151057963	Vamp3	-
17	57279099	57327950	Vav1	+
19	59166186	59170056	Vax1	-
6	83711263	83738313	Vax2	+
6	83692805	83712201	Vax2os	-
5	137030700	137031407	Vgf	+
10	52022501	52028471	Vgll2	+
6	114862320	114969180	Vgll4	-
9	121642715	121672954	Vipr1	+
19	27216483	27249755	Vldlr	+
1	182157177	182158098	Vmn1r1	-
11	101246390	101259546	Vps25	+
12	84641018	84648873	Vrtn	+
2	157914652	157944719	Vstm2l	+
2	150680701	150689360	Vsx1	-
12	84569761	84595457	Vsx2	+
11	78499090	78500585	Vtn	+
19	56874248	56912078	Vwa2	+
16	20589470	20598467	Vwa5b2	+
5	24712264	24730680	Wdr86	-
6	40439087	40455127	Wee2	+
2	164177466	164182598	Wfdc5	-
4	63460162	63494759	Whrn	-
10	121033959	121100650	Wif1	+
13	49037608	49060883	Wnk2	-
11	101260566	101277409	Wnk4	+
15	98789856	98793837	Wnt1	+
7	98835111	98846587	Wnt11	+
6	22288860	22297827	Wnt16	+
3	104945271	104961921	Wnt2b	-
11	103774149	103817957	Wnt3	+
11	59248032	59290752	Wnt3a	-
4	137277488	137299726	Wnt4	+
14	28505899	28509121	Wnt5a	+
6	119432530	119544347	Wnt5b	-
1	74771891	74785322	Wnt6	+
6	91363980	91411363	Wnt7a	-
19	44493471	44514273	Wnt8b	+
11	103727363	103749821	Wnt9b	-
5	113490446	113589725	Wscd2	+
2	105126528	105173612	Wt1	+
2	105093629	105126403	Wt1os	-
7	34110225	34132818	Wtip	-
14	63606502	63820809	Xkr6	+
4	46175221	46196311	Xpa	-
11	69935795	69941605	Ybx2	+
10	41450382	41465574	Zbtb24	+
7	30589680	30592942	Zbtb32	-
9	31030643	31070233	Zbtb44	+
2	181390885	181424388	Zbtb46	-
4	129425764	129440818	Zbtb8b	-
1	63273264	63314576	Zdbf2	+
17	5492556	5753811	Zdhhc14	+
12	86983380	86988676	Zdhhc22	-
16	43965032	43979791	Zdhhc23	-
2	77410633	77519618	Zfp385b	-
11	100627542	100650693	Zfp385c	-
8	87661809	87959595	Zfp423	-
6	48427696	48445464	Zfp467	-
18	13687012	13972787	Zfp521	-
7	37479103	37769624	Zfp536	-
4	62965573	63134030	Zfp618	+
6	83914366	83989550	Zfp638	+
2	168906841	168912633	Zfp64	-
15	76910370	76925448	Zfp647	-
2	165351296	165368729	Zfp663	-
3	9427019	9610085	Zfp704	-
15	75969122	75975749	Zfp707	+
15	12117830	12185683	Zfr	+
14	122475434	122479852	Zic2	+
9	91382409	91388044	Zic4	+
4	58943627	58958355	Zkscan16	+
11	98551096	98558665	Zpbp2	+
4	116877375	116989264	Zswim5	+

## Sheet: B.SUZ12 Commom 3 replicates
SUZ12 common peaks within 3 replicates (padj < 0.01,a peak is in the TSS, Exon, 5’ UTR, 3’ UTR, Intronic)
chr	start	end	name	strand
7	116039711	116103316	1110004F10Rik	+
11	87702122	87704989	1110028F11Rik	+
17	47413382	47414711	1700001C19Rik	-
7	116081897	116093106	1700003G18Rik	-
4	129960373	129963520	1700003M07Rik	+
3	58141706	58163807	1700007F19Rik	-
5	77465487	77468851	1700017L05Rik	+
10	100592407	100618401	1700017N19Rik	+
8	121530827	121541869	1700018B08Rik	-
2	165078692	165090750	1700025C18Rik	-
2	132490633	132512299	1700026D11Rik	+
3	85317518	85332030	1700036G14Rik	+
19	44828492	44835938	1700039E22Rik	-
9	121937222	121947016	1700048O20Rik	+
12	99626052	99627974	1700064M15Rik	-
13	58146948	58148975	1700066J03Rik	+
6	120554795	120562879	1700072O05Rik	+
2	4135478	4141139	1700080N15Rik	-
7	109438617	109444893	1700095J03Rik	+
7	67204081	67222458	1700112J16Rik	-
4	124890887	124894782	1700125G02Rik	-
11	107025680	107030438	1810010H24Rik	+
10	86685524	86689954	1810014B01Rik	+
8	26814592	26824423	2310008N11Rik	-
11	67112460	67120080	2310065F04Rik	-
11	97598510	97622893	2410003L11Rik	+
17	36145017	36162374	2410017I17Rik	+
19	59493135	59559391	2700089I24Rik	+
8	41827266	42046202	2810404M03Rik	+
1	86045862	86053353	2810459M11Rik	+
9	112234276	112236020	2900079G21Rik	+
12	110151653	110158077	3110009F21Rik	-
12	49385173	49394127	3110039M20Rik	+
17	5798656	5802893	3300005D01Rik	+
15	96231869	96241789	4833422M21Rik	-
12	71540606	71556133	4930404H11Rik	+
15	82059150	82066540	4930407I10Rik	+
11	101952420	101960573	4930417O22Rik	+
18	21651447	21655148	4930426D05Rik	+
9	79793640	79803235	4930429F24Rik	+
7	71909692	71939191	4930441H08Rik	+
2	74298939	74307717	4930441J16Rik	-
10	18796805	18831930	4930444F02Rik	-
12	72892923	72906271	4930447C04Rik	-
7	126830467	126831496	4930451I11Rik	-
18	36106193	36109977	4930471G03Rik	+
6	91430459	91440854	4930471M09Rik	-
5	35361540	35367441	4930478P22Rik	+
5	38344434	38349197	4930487D11Rik	+
5	139523748	139541339	4930500L23Rik	+
20	103182970	103256614	4930519F16Rik	-
5	114865469	114879765	4930519G04Rik	+
7	113100233	113142015	4930543E12Rik	-
13	23276203	23313400	4930557F10Rik	-
1	160074734	160077918	4930562F07Rik	-
13	38460255	38461805	4930579J19Rik	-
13	23313524	23385799	4930586N03Rik	+
6	91914758	91950640	4930590J08Rik	+
13	47960329	48018608	4931429P17Rik	-
7	128202077	128203324	4931431B13Rik	-
16	91053934	91069145	4932438H23Rik	-
13	23278349	23282267	4933404K08Rik	+
4	124569189	124574645	4933407E24Rik	+
15	60014865	60016613	4933412E24Rik	-
14	26362630	26377918	4933413J09Rik	+
14	48878872	48886062	4933429O19Rik	+
1	185497387	185498017	5033404E19Rik	+
11	81860672	81866416	5530401A14Rik	+
11	25647914	25769141	5730522E02Rik	-
9	107340601	107349692	6430571L13Rik	+
15	85492735	85503227	7530416G11Rik	-
13	70882947	70884503	8030423J24Rik	+
2	72703509	72729468	8430437L04Rik	+
6	54424563	54429537	9130019P16Rik	-
1	55931240	55972098	9130227L01Rik	+
1	188006575	188008990	9330162B11Rik	-
5	108360186	108363885	9330198I05Rik	+
10	117232236	117238654	9530003J23Rik	-
1	61378431	61395904	9530026F06Rik	+
9	122572498	122678965	9530059O14Rik	+
1	185429354	185441819	9630028B13Rik	-
3	127916171	127955220	9830132P13Rik	+
2	154951179	155045671	a	+
15	60896858	60919263	A1bg	-
19	31868763	31932848	A1cf	+
13	48272412	48273884	A330048O09Rik	-
8	122761009	122762761	A530010L16Rik	-
2	114013744	114031451	A530058N18Rik	+
2	114013744	114031451	A530058N18Rik	+
12	112411022	112423198	A730018C14Rik	-
11	99417242	99423098	A830036E02Rik	+
5	22738909	22746887	A930003O13Rik	-
2	103338600	103372764	A930006I01Rik	-
16	91465024	91470128	A930006K02Rik	+
10	115569985	115582448	A930009A15Rik	+
17	25946386	25952565	A930017K11Rik	-
11	120012394	120016897	Aatk	-
4	53030786	53159895	Abca1	-
17	24326468	24328532	Abca17	-
3	122120039	122128657	Abca4	+
8	86504582	86534747	Abcc12	-
19	43782191	43840740	Abcc2	+
11	94343294	94392976	Abcc3	-
7	45976895	45977686	Abcc6	-
7	46104528	46106683	Abcc8	-
12	70154156	70183887	Abhd12b	+
18	10652222	10664318	Abhd3	-
5	35757879	35884466	Ablim2	+
7	79053482	79115099	Acan	+
2	3336167	3340993	Acbd7	+
11	105994674	106005443	Ace3	+
17	56953489	56982126	Acer1	-
5	137287518	137290154	Ache	+
2	127838875	127877800	Acoxl	+
7	28607275	28630568	Acp7	-
2	114047281	114052887	Actc1	-
5	137553516	137563204	Actl6b	+
15	101128521	101145336	Acvrl1	+
3	37063677	37067356	Adad1	+
14	66045988	66077697	Adam2	-
5	8078685	8116605	Adam22	-
8	24677224	24687963	Adam3	-
2	131050590	131054036	Adam33	-
2	26973415	26998580	Adamts13	+
13	70727801	70841811	Adamts16	-
7	66839812	67153171	Adamts17	+
15	94270162	94404258	Adamts20	-
9	30942561	30962856	Adamts8	+
6	92793009	92860145	Adamts9	-
16	35154876	35305738	Adcy5	+
17	93199016	93200096	Adcyap1	+
15	74516194	74589464	Adgrb1	+
4	129984869	130022633	Adgrb2	+
5	129096756	129203680	Adgrd1	+
10	14530915	14544995	Adgrg6	-
13	81095068	81351626	Adgrv1	-
3	138374189	138395002	Adh6-ps1	+
3	138313285	138331134	Adh6a	+
1	134199222	134234578	Adora1	-
8	13242261	13243085	Adprhl1	-
19	54044150	54048982	Adra2a	+
2	127363207	127367221	Adra2b	+
19	56722198	56725150	Adrb1	+
1	38181261	38197443	Aff3	-
5	90518931	90553543	Afm	+
5	90490736	90508907	Afp	+
10	127075283	127093169	Agap2	+
4	111566694	111656569	Agbl4	+
4	126515476	126516912	Ago4	-
13	30336440	30345910	Agtr1a	+
15	10358531	10374383	Agxt2	+
2	35086441	35095855	AI182371	-
9	52673043	52679429	AI593442	-
17	47436614	47470144	AI661453	+
11	83224485	83260930	AI662270	+
17	12815930	12830335	Airn	+
4	101419276	101466995	Ak4	+
2	28742249	28760136	Ak8	+
10	41303979	41434534	Ak9	+
17	69439325	69489233	Akain1	+
5	90460896	90476602	Alb	+
5	90561106	90597871	Albfm1	+
9	71215788	71296243	Aldh1a2	+
4	45799021	45804604	Aldh1b1	+
6	90486426	90559386	Aldh1l1	+
17	71868971	72603827	Alk	-
6	85774392	85804057	Alms1-ps2	+
11	70344151	70352031	Alox15	-
11	69183931	69197843	Alox8	-
4	137746419	137747147	Alpl	-
10	103008150	103022574	Alx1	-
3	107595030	107605776	Alx3	+
2	93642383	93681339	Alx4	+
14	60377691	60388197	Amer2	+
3	108186334	108191776	Amigo1	+
8	22974843	23149933	Ank1	+
10	69398995	70023957	Ank3	+
1	72642981	72700539	Ankar	-
11	89390222	89418948	Ankfn1	-
13	96748531	96910039	Ankrd31	+
13	92425895	92441658	Ankrd34b	+
11	5628737	5645153	Ankrd36	+
15	36495941	36496715	Ankrd46	-
2	118699102	118703963	Ankrd63	-
10	89873508	90970219	Anks1b	+
3	57657392	57692535	Ankub1	-
1	58210396	58268597	Aox4	+
13	94542302	94547867	Ap3b1	+
10	90996739	90999719	Apaf1	-
18	34220923	34313506	Apc	+
8	65014855	65037096	Apela	-
15	77633950	77643286	Apol11b	-
15	77423729	77446196	Apol7b	-
15	77698856	77714634	Apol7e	+
9	71110661	71162633	Aqp9	-
5	62677257	62683561	Arap2	-
11	59211413	59228270	Arf1	-
12	79130776	79156301	Arg2	+
8	8665074	8690521	Arglu1	-
2	43748869	44387623	Arhgap15	+
9	51765336	51790249	Arhgap20	+
6	87460114	87463647	Arhgap25	-
18	38993275	39375208	Arhgap26	+
18	38993275	39375208	Arhgap26	+
3	121952540	121973929	Arhgap29	+
20	168795098	169304435	Arhgap6	+
10	127321963	127329788	Arhgap9	+
13	97928629	98032679	Arhgef28	-
3	133112277	133234889	Arhgef38	-
1	34750580	34807144	Arhgef4	+
8	11727720	11782581	Arhgef7	+
4	41723835	41731142	Arid3c	-
2	106965190	106969277	Arl14ep	-
12	40035821	40038025	Arl4a	-
16	59613327	59639391	Arl6	-
7	128237356	128245100	Armc5	+
20	134717962	134721908	Armcx1	+
9	112182682	112186093	Arpp21	-
20	93286495	93298357	Arx	+
20	136033366	136034946	Arxes1	+
14	26894556	26915257	Asb14	+
1	89950219	89996452	Asb18	-
6	5383385	5433022	Asb4	+
11	80880168	81153321	Asic2	-
3	81996921	82021233	Asic5	+
5	112391498	112394024	Asphd2	-
19	9109867	9135636	Asrgl1	-
1	158596977	158609341	Astn1	+
1	191170295	191183340	Atf3	-
4	99218090	99221695	Atg4c	+
11	69599735	69605829	Atp1b2	-
20	73503085	73558214	Atp2b3	+
9	105453481	105495495	Atp2c1	-
12	17284720	17324712	Atp6v1c2	-
20	106027321	106124926	Atp7a	+
8	21994650	22060019	Atp7b	-
2	126371538	126491553	Atp8b4	-
12	33358242	33394760	Atxn7l1os2	-
16	5211822	5222299	AU021092	-
15	85580251	85582707	AU022754	+
1	131599238	131612000	Avpr1b	+
13	93715383	93719134	AW495222	-
9	69758739	69830845	B230323A14Rik	+
11	95865942	95914891	B4galnt2	-
2	118900376	118916479	Bahd1	+
17	25243354	25253947	Baiap3	-
3	136053921	136054716	Bank1	-
5	106452522	106458166	Barhl2	-
13	48662997	48666507	Barx1	+
9	31846043	31913462	Barx2	-
15	25364856	25413698	Basp1	-
12	85686668	85709087	Batf	+
19	6164438	6172476	Batf2	+
13	52729614	52735608	BB123696	-
7	81494274	81498281	BC048679	-
3	96433787	96452306	BC107364	-
3	87987530	88000230	Bcan	-
9	84045886	84124239	Bckdhb	+
11	24078055	24173194	Bcl11a	+
2	128126037	128130015	Bcl2l11	+
16	31422279	31457497	Bdh1	+
2	4717830	4800563	Bend7	+
3	18054173	18057517	Bhlhe22	+
5	115651818	115670264	Bicdl1	-
14	63374223	63376418	Blk	-
5	98854414	98873760	Bmp3	+
14	46385985	46387304	Bmp4	-
3	141840319	141931508	Bmpr1b	-
2	25706738	25707721	Bmyc	+
7	81966652	81992307	Bnc1	-
1	55248657	55300178	Boll	-
2	158258093	158284531	Bpi	+
5	107331191	107342075	Brdt	+
1	158295703	158296464	Brinp2	-
20	57043073	57048758	Brs3	+
9	40874126	40880057	Bsx	+
9	51116004	51118434	Btg4	+
20	134568904	134582473	Btk	-
19	45363733	45507736	Btrc	+
7	131560709	131571164	Bub3	+
1	89360341	89406133	C030007H22Rik	-
17	12466843	12479578	C030013G03Rik	+
2	33641192	33642593	C130021I20Rik	+
13	83721380	83741308	C130071C03Rik	+
4	136880128	136886187	C1qb	-
1	120340581	120343174	C1ql2	+
5	43601912	43616586	C1qtnf7	+
2	34018288	34107729	C230014O12Rik	-
17	80896792	80933045	C230072F16Rik	+
9	67830488	67832330	C2cd4a	-
9	67759436	67760930	C2cd4b	+
1	58997122	59003539	C2cd6	-
17	34728379	34729265	C4b	-
6	50776323	50815033	C530044C16Rik	+
15	4727174	4804045	C6	+
15	4988761	5063740	C7	-
5	115168688	115194381	Cabp1	-
11	4736891	4746778	Cabp7	-
8	84415363	84640246	Cacna1a	+
2	24679499	24685868	Cacna1b	-
6	118592303	118595426	Cacna1c	-
14	30116323	30175391	Cacna1d	-
11	94411480	94417187	Cacna1g	-
17	25374284	25433783	Cacna1h	-
15	80287237	80398279	Cacna1i	+
9	107399611	107529343	Cacna2d2	+
14	28908051	28969413	Cacna2d3	-
2	52556186	52556709	Cacnb4	-
11	107732356	107794557	Cacng4	-
14	12373652	12376943	Cadps	+
7	114631477	114636357	Calca	-
10	34038783	34044310	Calhm4	-
11	5971734	6065538	Camk2b	-
4	138454313	138460123	Camk2n1	+
18	32934930	33191228	Camk4	+
4	151059525	151079793	Camta1	-
17	73306463	73399296	Capn13	-
8	124613439	124614626	Capn9	+
20	169776424	169779557	Capza1b	-
11	93098027	93099866	Car10	+
16	17835276	17836056	Car15	-
11	84957785	84962555	Car4	+
14	55490650	55508272	Carmil3	+
13	99898488	99900641	Cartpt	-
17	24488600	24500277	Caskin1	+
4	148804428	148945129	Casz1	+
1	177983422	178149962	Catspere2	+
8	122629462	122678072	Cbfa2t3	-
11	119036304	119040969	Cbx8	-
8	45934641	45941699	Ccdc110	+
8	95534084	95558890	Ccdc113	+
1	181509632	181511451	Ccdc121rt1	-
15	82127921	82142203	Ccdc134	+
3	36010659	36053532	Ccdc144b	-
2	58823429	58921092	Ccdc148	-
10	41648875	41694487	Ccdc162	-
4	45914368	45921936	Ccdc180	+
15	98167157	98170134	Ccdc184	+
10	18214077	18234998	Ccdc28a	-
2	5137775	5230878	Ccdc3	+
11	74619604	74641516	Ccdc92b	+
9	121489823	121493564	Cck	-
11	82176658	82179812	Ccl1	-
2	153065954	153081726	Ccm2l	+
3	55045468	55050638	Ccna1	-
20	6979651	7030936	Ccnb3	-
7	144929930	144939869	Ccnd1	-
6	127125161	127151060	Ccnd2	-
19	40831278	40848572	Ccnj	+
11	43528783	43586997	Ccnjl	+
17	8236042	8256108	Ccr6	+
11	82719249	82764306	Cct6b	-
16	45411767	45454978	Cd200l1	-
10	43579168	43584265	Cd24a	+
11	102041508	102050529	Cd300lg	+
5	43868552	43912375	Cd38	+
9	44981785	44987339	Cd3d	+
9	44999535	45002387	Cd3e	-
6	124866627	124870272	Cd4	-
2	104095800	104115349	Cd59a	+
11	121036746	121039418	Cd7	-
17	57145996	57149777	Cd70	-
13	43784774	43803132	Cd83	+
2	165112326	165181459	Cdh22	-
10	60376771	60406453	Cdh23	-
12	33033795	33092875	Cdhr3	-
1	74854933	74857732	Cdk5r2	+
15	85807246	85811090	Cdpf1	-
5	147300804	147307270	Cdx2	-
7	16671330	16675705	Ceacam15	-
14	54710359	54712174	Cebpe	-
6	120666368	120724920	Cecr2	+
18	25487267	25501239	Celf4	-
9	108826319	108852969	Celsr3	+
2	79354787	79370890	Cerkl	-
8	93523154	93535830	Ces5a	-
19	47752995	47763588	Cfap43	-
16	44408601	44430062	Cfap44	+
7	139601079	139616309	Cfap46	-
10	93021710	93025117	Cfap54	-
4	118554695	118620405	Cfap57	-
19	47937711	48035387	Cfap58	+
1	74923391	74935592	Cfap65	-
4	155429867	155447777	Cfap74	+
2	28927833	29039360	Cfap77	-
19	23558752	23652812	Cfap95	-
5	34288599	34327327	Cfap99	+
3	129836736	129875332	Cfi	+
3	94761359	94779990	Cgn	-
20	103356475	103396092	Chic1	+
1	134111241	134151540	Chit1	+
2	73610659	73775346	Chn1	-
7	100006403	100034726	Chrdl2	+
19	8664004	8683587	Chrm1	+
6	36388083	36528414	Chrm2	+
14	66135038	66151167	Chrna2	+
2	181018379	181039075	Chrna4	-
9	54980879	55006918	Chrna5	+
5	65934927	65971238	Chrna9	+
7	34695121	34812672	Chst8	-
8	104639837	104641965	Ciao2b	-
5	30485582	30545836	Cib4	-
4	12153722	12172015	Cibar1	-
20	102247380	102252181	Cited1	-
2	121357713	121360040	Ckmt1	+
14	118854731	118875489	Cldn10	+
6	38663066	38680865	Clec2l	+
6	83645216	83656121	Clec4f	-
8	83389866	83428552	Clgn	+
16	92485735	92528805	Clic6	+
17	71856285	71864273	Clip4	+
5	38706461	38876812	Clnk	-
17	28558148	28560766	Clps	-
14	65974668	65975974	Clu	+
14	79641476	79645510	Cnmd	-
19	43440435	43495041	Cnnm1	+
9	114617527	114640184	Cnot10	-
5	28202448	28210022	Cnpy1	-
4	41657497	41695442	Cntfr	-
1	132509426	132523393	Cntn2	-
9	10640510	10904449	Cntn5	-
12	51593340	51605771	Coch	+
15	55307749	55520803	Col14a1	+
4	47208160	47313163	Col15a1	+
15	71868880	71897616	Col22a1	-
5	136757662	136773046	Col26a1	-
6	8021289	8022766	Col28a1	-
15	97986308	97988921	Col2a1	-
8	11198422	11312826	Col4a1	-
1	82586975	82722059	Col4a3	+
4	121039384	121055322	Col9a2	+
2	180616265	180621602	Col9a3	+
1	152399829	152509818	Colgalt2	+
8	70373557	70382066	Comp	+
5	100518308	100547803	Cops4	+
1	180165237	180193485	Coq8a	-
5	72353579	72360699	Corin	-
7	126699772	126704220	Coro1a	-
7	128205434	128206387	Cox6a2	-
14	75272348	75283546	Cpb2	+
17	29217861	29237712	Cpne5	-
14	55510444	55517431	Cpne6	+
6	53873378	53978662	Cpvl	-
2	130390775	130393276	Cpxm1	-
7	132042815	132154739	Cpxm2	-
9	54764747	54773110	Crabp1	+
1	37611676	37625242	Cracdl	-
6	127577896	127630033	Cracr2a	+
17	57062230	57065918	Crb3	+
1	39618405	39651474	Creg2	-
11	104132854	104175523	Crhr1	+
6	55092963	55100573	Crhr2	-
8	119992437	120052793	Crispld2	+
8	70493157	70504081	Crlf1	+
19	42283531	42287954	Crtac1	-
9	110246064	110262575	Cspg5	+
2	65845766	66031546	Csrnp3	+
10	63457509	65003667	Ctnna3	+
15	30646531	30671124	Ctnnd2	+
1	131638305	131675505	Ctse	+
19	4855129	4860918	Ctsf	+
3	95386460	95402841	Ctxnd2	-
5	121879820	121895381	Cux2	-
5	73406074	73453425	Cwh43	+
6	117168534	117175069	Cxcl12	+
19	46667164	46672974	Cyp17a1	-
9	54165936	54193442	Cyp19a1	-
9	57697612	57703824	Cyp1a1	+
19	37697797	37701536	Cyp26a1	+
6	84571413	84587680	Cyp26b1	-
10	127048249	127052969	Cyp27b1	+
7	25897619	25926624	Cyp2b10	+
16	85421532	85550417	Cyyr1	-
8	109249865	109273811	D030068K23Rik	+
2	104207665	104257984	D430041D05Rik	-
10	121641587	121677301	D930020B18Rik	+
12	71831077	71992333	Daam1	+
2	35581059	35730992	Dab2ip	+
17	14195051	14204094	Dact2	-
13	60601946	60762802	Dapk1	+
2	59484668	59505020	Dapl1	+
1	83159780	83210574	Daw1	+
17	50281050	50283323	Dazl	-
2	27144897	27162703	Dbhos	-
15	95624737	95632828	Dbx2	-
13	25056003	25121523	Dcdc2a	+
7	105756975	105757889	Dchs1	-
5	88764995	88783281	Dck	+
9	111439080	111489118	Dclk3	+
14	30479534	30510494	Dcp1a	+
5	73484443	73557285	Dcun1d4	+
15	79527735	79546741	Ddx17	-
2	167015192	167034947	Ddx27	+
13	112598332	112652301	Ddx4	-
7	78827473	78847263	Det1	-
6	36911466	37031028	Dgki	-
2	91932823	91975864	Dgkz	-
15	98891151	98898540	Dhh	-
12	72650352	72664754	Dhrs7	-
4	107291464	107307169	Dio1	-
12	110275384	110277749	Dio3os	-
18	84720018	84739587	Dipk1c	+
8	125054194	125261151	Disc1	+
19	30545862	30549665	Dkk1	-
7	90477230	92449247	Dlg2	+
17	69969072	70821413	Dlgap1	+
8	14095864	14847108	Dlgap2	+
2	156613704	156764363	Dlgap4	+
17	46297420	46301005	Dlk2	+
2	71532783	71537891	Dlx1as	-
2	71543407	71546754	Dlx2	-
6	6877804	6882068	Dlx5	-
6	6824187	6830791	Dlx6os1	-
7	131032068	131121628	Dmbt1	+
4	115915118	115939926	Dmbx1	-
15	79562382	79585250	Dmc1	-
19	25505617	25604329	Dmrt1	+
19	25610536	25623921	Dmrt3	+
4	107676903	107680960	Dmrtb1	-
8	119575234	119598454	Dnaaf1	+
9	72958784	72973061	Dnaaf4	+
14	26693273	26891703	Dnah12	+
15	28203751	28472052	Dnah5	+
1	53397005	53706761	Dnah7a	-
4	41569774	41638158	Dnai1	+
3	146042780	146048437	Dnai3	-
15	99099411	99104737	Dnajc22	+
2	105966708	106003549	Dnajc24	-
3	19531246	19610861	Dnajc5b	+
5	31106284	31111984	Dnajc5g	+
1	162386022	162424589	Dnm3	-
19	41029384	41043965	Dntt	+
7	126847415	126849525	Doc2a	+
9	106892824	107231909	Dock3	-
12	83213750	83487716	Dpf3	-
2	62352254	62357707	Dpp4	-
15	39768486	39857467	Dpys	-
5	30711563	30799375	Dpysl5	+
4	148098436	148130698	Draxin	-
16	96590839	97170752	Dscam	-
13	38151293	38198577	Dsp	+
5	104170711	104180127	Dspp	+
2	122279246	122298165	Duox2	-
2	152940996	152951456	Dusp15	-
11	101971142	101987013	Dusp3	-
6	6006065	6027787	Dync1i1	+
16	94668895	94679521	Dyrk1a	+
1	63664219	63686910	Dytn	-
2	144522462	144526648	Dzank1	-
2	12300945	12311300	E030013I19Rik	+
4	97568132	97584596	E130114P18Rik	-
19	60144674	60162591	E330013P04Rik	+
14	67233291	67429777	Ebf2	+
2	130295168	130370481	Ebf4	+
1	87147654	87156521	Ecel1	-
11	104685706	105117394	Efcab3	+
11	77089943	77103062	Efcab5	-
6	87730868	87734017	Efcc1	+
10	80179481	80190010	Efna2	+
3	89313898	89322965	Efna3	-
14	54916534	54925914	Efs	-
3	129677577	129725087	Egf	-
15	7253510	7254768	Egflam	-
2	103266707	103274251	Ehf	-
9	120492231	120494640	Eif1b	+
3	108463535	108464964	Elapor1	-
9	22015004	22052010	Elavl3	-
2	103424061	103450989	Elf5	+
5	139907942	139974722	Elfn1	+
15	78674382	78675226	Elfn2	-
13	20090595	20264007	Elmo1	+
13	41182498	41220162	Elovl2	-
11	29743047	30026033	Eml6	-
6	85187437	85204358	Emx1	+
19	59458371	59465357	Emx2	+
5	28165693	28172166	En2	+
19	58953176	58971417	Eno4	+
15	54838900	54920002	Enpp2	-
8	46986886	47096762	Enpp6	+
19	40726049	40739755	Entpd1	+
19	23972749	24031019	Entrep1	-
9	118478211	118485366	Eomes	+
17	86753699	86833410	Epas1	+
4	131923428	132049078	Epb41	-
4	56995677	57027676	Epb41l4b	-
4	136929418	136956816	Epha8	-
9	101922127	102354693	Ephb1	-
4	136647538	136835988	Ephb2	-
14	66084373	66112386	Ephx2	-
5	107402735	107413620	Ephx4	+
5	137483019	137485816	Epo	-
2	164588342	164593594	Eppin	-
1	68032185	69107756	Erbb4	-
14	27724635	28011767	Erc2	+
16	13109683	13148734	Ercc4	+
7	24927444	24944494	Erfl	-
16	95359172	95459303	Erg	-
6	148181364	148183208	Ergic2	-
7	25614619	25615892	Erich4	-
15	34453304	34473892	Erich5	+
14	75642258	75667137	Erich6b	+
2	58045112	58052864	Ermn	-
4	152120856	152128925	Espn	-
4	11340558	11344245	Esrp1	-
12	86421643	86515522	Esrrb	+
1	187609695	187793742	Esrrg	+
20	137115396	137120171	Esx1	-
1	133363571	133380336	Etnk2	+
7	30633615	30635852	Etv2	-
3	87525406	87540156	Etv3	+
6	82041042	82091895	Eva1a	+
6	52313497	52318378	Evx1	+
2	74655615	74659419	Evx2	-
7	19463330	19496762	Exoc3l2	+
9	53301669	53377514	Exph5	+
2	93703538	93704509	Ext2	-
4	134362704	134365424	Extl1	-
2	165595031	165771719	Eya2	+
10	23102962	23349903	Eya4	-
8	13037837	13055895	F10	+
8	45241173	45262031	F11	-
11	45808086	45841171	F630206G17Rik	+
2	129458358	129536602	F830045P16Rik	-
4	115998713	115999937	Faah	-
3	10245917	10254225	Fabp12	-
4	134251109	134254106	Fam110d	-
17	15396201	15433438	Fam120b	+
14	62555736	62588523	Fam124a	+
15	71445675	71462400	Fam135b	-
8	45336724	45382291	Fam149a	-
1	156075965	156205026	Fam163a	-
2	27110379	27142491	Fam163b	-
5	30466046	30480906	Fam166c	+
13	97067285	97131013	Fam169a	+
5	45529704	45536542	Fam184b	-
15	99918352	99967061	Fam186a	-
5	114568015	114613220	Fam222a	+
9	110914738	110916861	Fam240a	-
4	138394091	138396528	Fam43b	-
9	13836876	13854987	Fam76b	+
2	32050880	32064911	Fam78a	-
8	124740256	124751832	Fam89a	-
20	94339902	94364570	Fam90a1b	-
20	94339902	94364570	Fam90a1b	-
2	117249738	117260243	Fam98b	+
2	62501122	62503424	Fap	-
9	15910204	16378231	Fat3	-
4	148160620	148166424	Fbxo2	+
2	104027720	104063240	Fbxo3	+
14	47472560	47531954	Fbxo34	+
15	36162571	36164817	Fbxo43	-
2	34811838	34826311	Fbxw2	-
3	84952145	84977645	Fbxw7	+
1	130865668	130880791	Fcmr	+
3	87250757	87263599	Fcrls	-
11	29822394	29825668	Fem1al	-
8	121058802	121060413	Fendrr	-
15	58638504	58647083	Fer1l6	+
1	74882406	74884608	Fev	-
9	36833634	36863499	Fez1	+
14	12342093	12345844	Fezf2	+
19	38097070	38114263	Ffar4	+
3	83026214	83033627	Fga	+
3	83040140	83049863	Fgb	-
6	91978877	92076004	Fgd5	+
16	28162353	28753068	Fgf12	-
7	144896530	144900953	Fgf15	+
14	70636202	70642268	Fgf17	-
8	40279165	40286953	Fgf20	-
7	144838082	144842719	Fgf3	+
7	144861385	144865243	Fgf4	+
19	45736797	45742874	Fgf8	-
14	58070546	58112720	Fgf9	+
5	33721673	33729837	Fgfr3	+
3	83007723	83015049	Fgg	+
2	31813289	31846005	Fibcd1	-
15	101050193	101054399	Fignl2	-
9	79815056	79830998	Filip1	-
2	102449365	102452499	Fjx1	-
5	135337365	135349875	Fkbp6	-
9	32422203	32541595	Fli1	-
2	140659324	140671400	Flrt3	-
12	85746538	85813585	Flvcr2	+
1	162953799	162984527	Fmo3	-
1	162916722	162937218	Fmo6	-
12	57540627	57546121	Foxa1	-
2	148044239	148045464	Foxa2	-
19	16872318	16873805	Foxb2	-
13	98354241	98359305	Foxd1	+
4	114906281	114908873	Foxd2	-
19	24899235	24901197	Foxd4	-
4	46343608	46346412	Foxe1	+
8	121084385	121088144	Foxf1	+
12	49382659	49384364	Foxg1	+
6	70956530	70961063	Foxi3	+
9	98955287	98958543	Foxl2	+
5	114254163	114273807	Foxn4	-
6	15184646	15199344	Foxp2	+
13	31556133	31560976	Foxq1	+
5	96373954	96784728	Fras1	+
19	41829969	41832583	Frat1	+
4	82938425	82970703	Frem1	-
3	53515955	53523020	Frem2	-
2	4152862	4171425	Frmd4a	+
6	97288359	97487805	Frmd4b	-
2	121545528	121765108	Frmd5	-
20	140342262	140435467	Frmpd3	+
4	56960135	56990136	Frrs1l	-
12	77410140	77475989	Fut8	+
11	101367560	101377903	G6pc	+
11	33550780	33578957	Gabrp	-
2	70562041	70587136	Gad1	+
2	22622204	22693874	Gad2	+
12	80518276	80603892	Galnt16	+
5	110544354	110621375	Galnt9	+
8	57794896	57843058	Galntl6	-
15	79041884	79043558	Galr3	+
18	21127200	21300138	Garem1	-
5	30105160	30118378	Garem2	+
14	63241114	63271124	Gata4	-
2	180332856	180340732	Gata5os	+
18	11052063	11054261	Gata6	+
18	10987943	11047637	Gata6os	-
3	142493977	142511104	Gbp5	+
5	24502756	24527202	Gbx1	-
1	89927955	89931179	Gbx2	-
2	62476570	62480678	Gcg	-
11	5900819	5915124	Gck	-
5	31297553	31327295	Gckr	+
3	122245556	122270732	Gclm	+
13	41101426	41105683	Gcm2	-
16	45610379	45621239	Gcsam	+
4	9844371	9862345	Gdf6	+
7	97957820	98048611	Gdpd4	+
5	107716656	107724343	Gfi1	-
19	58235603	58455398	Gfra1	-
7	45176348	45179569	Gfy	-
11	72435525	72438400	Ggt6	+
11	106300270	106301865	Gh	-
11	96025045	96030831	Gip	+
14	57034459	57058100	Gja3	-
3	96913565	96926020	Gja8	-
20	101383735	101385629	Gjb1	+
11	59175567	59182826	Gjc2	-
6	87345649	87350942	Gkn1	-
6	87373356	87379497	Gkn2	+
9	54268577	54301570	Gldnos	-
1	118848459	119053339	Gli2	-
4	107434590	107436036	Glis1	+
2	25795213	25815831	Glt6d1	-
8	76749086	76900173	Gm10649	-
3	83125275	83129246	Gm10710	-
4	82508015	82547292	Gm11266	+
11	96448322	96464547	Gm11529	-
11	119548629	119569046	Gm11762	+
11	32095260	32101228	Gm12108	-
11	45102865	45116928	Gm12159	-
4	45762376	45764223	Gm12409	-
3	108379276	108383741	Gm12522	-
2	29744918	29751685	Gm13420	-
4	34743783	34756263	Gm136	-
2	93403546	93417830	Gm13807	+
6	31658173	31666042	Gm13848	-
2	93955809	93957049	Gm13889	-
2	77462668	77480593	Gm13944	+
2	156609205	156613422	Gm14169	-
2	158595471	158610659	Gm14204	-
2	119321186	119325543	Gm14207	-
2	164550529	164559730	Gm14317	+
20	102252650	102257689	Gm14858	+
1	164148590	164152217	Gm16548	-
9	74847982	74852873	Gm16551	+
1	74850894	74879953	Gm16582	+
1	133251207	133257118	Gm19461	-
5	75110320	75147107	Gm19583	+
1	185447115	185455568	Gm2061	-
9	83691474	83693223	Gm2109	+
3	52764598	52776654	Gm2447	+
12	111484608	111485823	Gm266	-
7	79018052	79053323	Gm26633	-
13	40727807	40735162	Gm26688	+
8	87460468	87525552	Gm2694	+
8	112554616	112569575	Gm26994	-
8	93707014	93719975	Gm30606	-
4	22490547	22493126	Gm30731	+
16	95237770	95355676	Gm31641	-
6	55684570	55694574	Gm3279	+
10	19486714	19507311	Gm33104	+
3	63439250	63457897	Gm34240	+
1	63615967	63620819	Gm39653	+
14	118236231	118238759	Gm4675	+
10	94293664	94298703	Gm4792	-
14	122365238	122406743	Gm5089	-
14	122365238	122406743	Gm5089	-
17	15231584	15240783	Gm5091	-
10	75954513	76009591	Gm5134	+
10	75352054	75352964	Gm5779	+
8	13986089	14003561	Gm5907	+
5	29538152	29538509	Gm6083	+
3	143670891	143712143	Gm6260	-
17	36179113	36179657	Gm6623	+
14	67304887	67314711	Gm6878	-
6	89211164	89216237	Gm839	-
17	35947245	35952297	Gm8801	+
11	103534576	103614739	Gm884	-
17	36164442	36168523	Gm8909	-
1	155063446	155083266	Gm9530	-
7	28443106	28448233	Gmfg	+
15	74823064	74824436	Gml2	+
18	67088215	67226792	Gnal	+
8	93809965	93950403	Gnao1	+
2	174284319	174296895	Gnas	+
10	74967176	75016907	Gnaz	+
4	125016584	125037579	Gnl2	+
11	103676848	103697898	Gosr2	-
19	43499751	43524605	Got1	-
13	19727425	19732951	Gpr141b	-
3	30855949	30879461	Gpr160	+
3	59096447	59101821	Gpr171	-
10	41069976	41072285	Gpr6	-
4	24973418	25009233	Gpr63	+
12	100879313	100899498	Gpr68	-
11	11933093	11970642	Grb10	-
11	98446393	98451417	Grb7	+
12	16690530	16740254	Greb1	-
18	10325176	10502412	Greb1l	+
15	37318402	37363562	Grhl2	+
3	80688039	80802579	Gria2	-
14	34820107	35583379	Grid1	+
5	143357337	143391468	Grid2ip	+
9	42518134	42944493	Grik4	-
2	25292057	25296679	Grin1	-
11	115249168	115265429	Grin2c	-
10	119453829	120075597	Grip1	+
6	91784729	91796244	Grip2	-
5	34710132	34745337	Grk4	+
17	27426242	27503324	Grm4	-
11	50850684	50852438	Grm6	+
12	104471208	104473330	Gsc	-
7	125878419	126082411	Gsg1l	-
11	67774607	67789898	Gsg1l2	+
3	107963695	107969283	Gstm3	-
3	108040409	108044859	Gstm4	-
3	107896246	107898678	Gstm5	+
3	107938846	107943749	Gstm6	-
3	107929062	107931579	Gstm7	-
5	75075600	75077893	Gsx2	+
12	91586624	91589639	Gtf2a1	-
1	54396003	54438971	Gtf3c3	-
2	28822304	28840286	Gtf3c4	-
3	82034310	82035322	Gucy1b1	-
14	62419161	62454793	Gucy1b2	-
14	65986785	66009207	Gulo	-
17	36080114	36081987	H2-Bl	-
17	34143306	34151555	H2-DMb2	+
17	33974658	33978827	H2-K2	-
17	34242080	34244451	H2-Ob	+
17	35320404	35325099	H2-Q1	+
17	35342241	35345794	H2-Q2	+
17	36109233	36111658	H2-T-ps	-
17	36185571	36190220	H2-T3	-
11	58948919	58949533	H2bc27	+
17	24840142	24863724	Hagh	+
11	57828704	57832818	Hand1	-
8	57281116	57320228	Hand2os1	-
11	100347326	100356128	Hap1	-
3	88022637	88023673	Hapln2	-
8	70083456	70090862	Hapln4	+
2	34991195	34993336	Hc	-
3	89148731	89151232	Hcn3	-
9	58823411	58863175	Hcn4	+
4	130130216	130138551	Hcrtr1	-
10	18539497	18546076	Hebp2	-
8	46292443	46293335	Helt	-
4	46393988	46404236	Hemgn	-
6	3476075	3487429	Hepacam2	-
4	152158866	152162469	Hes2	+
4	152286887	152288605	Hes3	-
4	154960922	154962371	Hes5	+
14	26994415	27002325	Hesx1	+
5	106841561	106889922	Hfm1	-
19	44562849	44563952	Hif1an	+
7	17031506	17062427	Hif3a	-
4	119733783	119873337	Hivep3	+
11	90340826	90381935	Hlf	-
1	150563683	150583212	Hmcn1	-
2	31314414	31460738	Hmcn2	+
5	35389116	35392890	Hmx1	+
7	131548772	131556589	Hmx2	+
11	83850062	83856098	Hnf1b	+
2	75659260	75665839	Hnrnpa3	+
7	81618707	81706786	Homer2	-
11	96194315	96197447	Hoxb13	+
11	96343071	96354691	Hoxb3os	-
15	102921102	102928814	Hoxc13	+
2	74726727	74747918	Hoxd3	+
4	123183226	123194701	Hpcal4	+
4	116819903	116821707	Hpdl	-
19	42755104	42779978	Hps1	-
19	42908583	43223689	Hpse2	-
13	54214006	54236180	Hrh2	+
5	118164647	118184828	Hrk	+
11	63885791	63922290	Hs3st3b1	-
17	24752987	24758683	Hs3st6	+
2	94032688	94157964	Hsd17b12	-
20	146962512	146989328	Htr2c	+
9	48935007	48964990	Htr3b	-
1	60977926	61000320	Icos	+
13	48261227	48266026	Id4	+
19	34617048	34640743	Ifit1bl2	-
19	34607969	34613401	Ifit3b	+
4	88850086	88850656	Ifna1	+
4	88841860	88842421	Ifna4	+
4	88835524	88836094	Ifna5	+
4	88816227	88816800	Ifna7	+
4	88690301	88691359	Ifnab	-
4	135686286	135708181	Ifnlr1	+
2	101609346	101629009	Iftap	-
9	65141188	65185872	Igdcc3	+
11	95963435	95967835	Igf2bp1	-
16	22059008	22163299	Igf2bp2	-
6	49107399	49111100	Igf2bp3	-
4	45809467	45826923	Igfbpl1	-
1	135953577	135963140	Igfn1	-
1	74945314	74951672	Ihh	-
11	98467257	98477403	Ikzf3	-
2	11705289	11734317	Il15ra	+
10	19621997	19634681	Il22ra2	+
13	112523556	112562074	Il31ra	-
6	106711974	106745109	Il5ra	-
19	47014697	47025327	Ina	+
1	62958417	63091929	Ino80d	-
8	81342561	82125036	Inpp4b	+
8	71689213	71690575	Insl3	+
5	24543447	24552633	Iqca1l	-
3	67892231	68626466	Iqschfp	+
6	90659597	90810123	Iqsec1	-
13	30749225	30766976	Irf4	+
8	120736357	120755404	Irf8	+
20	141710997	141725263	Irs4	-
8	92674287	92680956	Irx6	+
13	116298280	116309689	Isl1	-
9	62677825	62783982	Itga11	+
9	118606689	118901003	Itga9	+
7	127296259	127335137	Itgal	+
7	128116435	128127216	Itgam	+
7	128147493	128148235	Itgax	+
2	10153570	10256529	Itih5	+
10	3540239	3554877	Iyd	+
5	37028334	37091447	Jakmip1	+
18	43531465	43546871	Jakmip2	-
7	138940729	139026888	Jakmip3	+
9	27105220	27155421	Jam3	-
9	45079182	45108534	Jaml	+
6	52768796	52909620	Jazf1	-
9	40894850	40897618	Jhy	-
12	72099790	72100857	Jkamp	+
8	121729622	121789617	Jph3	+
14	55106825	55116935	Jph4	-
19	25236974	25434496	Kank1	+
7	125865270	125867975	Katnip	+
6	88614029	88618522	Kbtbd12	-
6	126640396	126644796	Kcna1	-
3	107101145	107107737	Kcna2	+
6	126532550	126535412	Kcna5	-
7	46396496	46433354	Kcnc1	+
7	44590663	44601080	Kcnc3	+
3	107438302	107459552	Kcnc4	-
7	100178687	100184863	Kcne3	+
2	168261697	168269331	Kcng1	-
18	80294545	80364254	Kcng2	-
17	83585956	83631895	Kcng3	-
15	99224860	99242817	Kcnh3	+
11	100740375	100759740	Kcnh4	-
11	106013772	106017473	Kcnh6	+
17	52602708	52979194	Kcnh8	+
11	33630550	33680571	Kcnip1	-
2	127458129	127482499	Kcnip3	-
5	48389502	48492264	Kcnip4	-
9	32372492	32399186	Kcnj1	+
1	172341209	172374085	Kcnj10	+
15	79483713	79505241	Kcnj4	-
9	32314706	32344350	Kcnj5	-
6	142564836	142571614	Kcnj8	-
1	172320500	172329318	Kcnj9	-
12	98456718	98574712	Kcnk10	-
12	99964498	100062682	Kcnk13	+
2	163853650	163858942	Kcnk15	+
3	31902506	32199765	Kcnmb2	+
8	70843905	70863258	Kcnn1	-
3	89520163	89667761	Kcnn3	+
2	164163618	164171113	Kcns1	-
7	34639013	34654398	Kctd15	-
15	78428563	78438497	Kctd17	+
6	71589036	71632990	Kdm3a	-
9	14463209	14500400	Kdm4d	-
5	75932826	75978458	Kdr	-
1	93022320	93024708	Kif1a	-
12	112146207	112181747	Kif26a	+
1	179695658	179745200	Kif28	-
7	30448070	30450864	Kirrel2	-
9	34488935	35036310	Kirrel3	+
5	65348407	65379528	Klb	+
6	30956022	30959078	Klf14	-
4	117757835	117765648	Klf17	-
8	121796343	121797428	Klhdc4	-
15	89384916	89388867	Klhdc7b	+
18	21550376	21652368	Klhl14	-
20	94235810	94277724	Klhl15	+
4	24615965	24743965	Klhl32	-
5	24100604	24160785	Klhl7	+
4	88718291	88722465	Klhl9	-
7	139894695	139941537	Kndc1	+
16	23058392	23080170	Kng1	+
17	23741196	23745833	Kremen2	-
11	99232760	99244067	Krt222	-
11	99315515	99322951	Krt25	-
11	99364871	99374903	Krt28	-
15	101431037	101438804	Krt87	-
9	102505749	102546239	Ky	+
17	68273796	68457858	L3mbtl4	+
15	98480399	98482721	Lalba	-
17	67697258	67822647	Lama1	+
7	126363903	126364886	Lat	-
2	158314205	158324642	Lbp	+
1	181815355	181820542	Lbr	-
19	45232683	45235812	Lbx1	-
6	83086366	83088243	Lbx2	+
14	75131100	75199444	Lcp1	+
5	44479170	44593879	Ldb2	-
1	132191430	132259227	Lemd1	+
6	29060219	29073877	Lep	+
11	20826349	20830755	Lgalsl	-
19	38264535	38312214	Lgi1	+
10	115450310	115587780	Lgr5	-
5	22746058	23275597	Lhfpl3	+
11	84518283	84525535	Lhx1	-
2	38339280	38369199	Lhx2	+
2	26200215	26202866	Lhx3	-
1	155698030	155742027	Lhx4	-
5	120431698	120441223	Lhx5	+
3	154316742	154324883	Lhx8	-
4	134006249	134009411	Lin28a	-
10	45376619	45470201	Lin28b	-
9	56619087	56635628	Lingo1	-
10	80832800	80844039	Lingo3	-
3	94398516	94404501	Lingo4	+
18	74939321	74961263	Lipg	-
11	115824057	115855778	Llgl2	+
7	141209991	141214077	Lmntd2	-
2	103957985	103981050	Lmo2	+
5	144100435	144188204	Lmtk2	+
7	45783737	45804144	Lmtk3	+
2	33567155	33632283	Lmx1b	-
18	77281957	77442254	Loxhd1	+
12	16538372	16604113	Lpin1	-
11	87816568	87817505	Lpo	-
15	60818993	60825080	Lratd2	-
14	22019847	23056085	Lrmda	+
2	69424339	69586065	Lrp2	-
4	107801868	107873898	Lrp8	+
17	84766427	84790789	Lrpprc	-
19	10455370	10457473	Lrrc10b	-
2	25289914	25291180	Lrrc26	+
7	139212987	139242979	Lrrc27	+
8	105413627	105464079	Lrrc36	+
7	44429017	44461361	Lrrc4b	+
14	75084302	75130881	Lrrc63	-
12	86734427	86763797	Lrrc74a	+
12	72441865	72497239	Lrrc9	+
2	132868304	132880891	Lrrn4	-
2	119751329	119758519	Ltk	-
10	13178139	13193168	Ltv1	-
17	26267274	26281968	Luc7l	+
15	75551267	75566648	Ly6h	-
1	37905922	37916493	Lyg2	-
1	125873100	125910908	Lypd1	-
10	117287796	117292868	Lyz1	-
10	117277330	117282321	Lyz2	-
11	103631069	103638879	Lyzl6	-
9	123712157	123717697	Lztfl1	-
9	67758712	67760230	M5C1000I18Rik	-
13	56074165	56084521	Macroh2a1	-
8	115701434	115707794	Maf	-
15	75745489	75748228	Mafa	-
20	7673163	7681251	Magix	-
13	41026398	41039771	Mak	-
2	127633225	127656695	Mal	-
3	29891013	29924191	Mannr	+
10	20148470	20281522	Map7	+
20	159414571	159498757	Map7d2	+
18	73928485	74064392	Mapk4	-
11	49846750	49886421	Mapk9	+
18	23753747	23797997	Mapre2	+
5	30814640	30866106	Mapre3	+
1	72427111	72536930	Marchf4	-
1	184919516	184999475	Mark1	-
17	12842460	12855041	Mas1	-
18	35577900	35579276	Matr3	+
19	30232941	30239687	Mbl2	+
18	44711434	44724658	Mcc	-
3	35959832	36000678	Mccc1	-
8	3665753	3669259	Mcemp1	+
8	12873805	12880146	Mcf2l	+
13	112993844	113000394	Mcidas	+
7	72121712	72162374	Mctp2	-
6	98341462	98342659	Mdfic2	-
17	29849682	29887482	Mdga1	-
1	63698818	63730318	Mdh1b	-
1	133001169	133004128	Mdm4	-
3	29952566	30238162	Mecom	-
3	59005824	59094888	Med12l	+
13	83523472	83625393	Mef2c	+
9	64385625	64700975	Megf11	+
7	25317163	25365917	Megf8	+
15	82069996	82126659	Mei1	+
2	3409109	3418581	Meig1	-
17	24804288	24839788	Meiob	+
11	102665622	102674124	Meioc	+
1	44010509	44020034	Mettl21c	-
15	100353199	100361840	Mettl7a2	+
7	121034444	121076835	Mettl9	+
4	53262731	53263831	Mexis	-
7	120991822	121014787	Mfsd13b	+
8	83348470	83379402	Mgat4d	+
1	134385939	134390981	Mgat4f	+
11	116918862	116986948	Mgat5b	+
6	88724411	88828360	Mgll	+
5	112213227	112229395	Miat	-
20	169685198	169990798	Mid1	+
14	64588050	64593961	Mir124a-1hg	+
2	180894039	180894107	Mir124a-3	+
2	94241363	94241453	Mir129-2	-
2	94241377	94241442	Mir129b	+
9	106154123	106154213	Mir135a-1	+
9	122682875	122682974	Mir138-1	+
3	134240504	134240583	Mir1895	-
14	64591184	64591271	Mir3078	+
15	82959217	82959296	Mir3080	-
19	42280081	42280170	Mir3085	-
2	28733277	28733351	Mir3088	+
2	133564707	133564794	Mir3090	+
3	88215170	88215257	Mir3093	+
11	50069701	50069799	Mir340	+
20	140310947	140311012	Mir3475	+
1	74900657	74900721	Mir375	-
3	85467376	85467498	Mir466k	+
6	36421741	36421825	Mir490	+
4	44607490	44607568	Mir5120	-
18	81992009	81992080	Mir5127	-
14	63727188	63727267	Mir598	+
11	72388755	72388864	Mir6338	+
6	85790139	85790234	Mir6375	-
15	84168269	84168377	Mir6392	+
19	44808405	44808529	Mir6405	+
10	76008925	76009017	Mir6409	+
7	25097065	25097175	Mir6537	-
2	94261299	94261399	Mir670	-
10	76207325	76207409	Mir678	-
7	78888276	78888373	Mir7-2	+
10	62682507	62682558	Mir7215	+
2	92592205	92592277	Mir7221	+
20	94274573	94274637	Mir7673	+
15	78348598	78348660	Mir7676-1	-
19	40894702	40894789	Mir8092	+
16	22532055	22532184	Mir8095	-
7	79500025	79531303	Mir9-3hg	+
6	97991920	98018175	Mitf	+
1	180693042	180697034	Mixl1	-
7	135689783	135716361	Mki67	-
5	135089889	135121786	Mlxipl	+
5	149119568	149123412	Mm2pr	-
5	142562357	142608800	Mmd2	-
3	63295265	63328195	Mme	+
5	129584168	129611099	Mmp17	+
2	155775341	155818366	Mmp24	+
17	23629179	23644977	Mmp25	-
5	111417361	111418073	Mn1	+
9	72438010	72448729	Mns1	+
5	29473033	29478470	Mnx1	-
9	120149706	120169378	Mobp	+
15	89020420	89023621	Mov10l1	+
10	24223544	24231199	Moxd1	+
11	87793580	87804413	Mpo	+
18	7458934	7608971	Mpp7	-
2	106693268	106868356	Mpped2	+
9	45055185	45077436	Mpzl3	+
9	87144305	87184045	Mrap2	+
17	12876033	12877977	Mrgprh	+
11	84814742	84815390	Mrm1	-
15	4948481	4962072	Mroh2b	+
15	73786935	73819410	Mroh5	-
4	106680423	106710031	Mroh7	-
2	157222538	157223952	Mroh8	-
4	155802877	155803642	Mrpl20	+
7	142532685	142540737	Mrpl23	+
17	47368886	47378679	Mrps10	+
5	115429598	115455698	Msi1	+
13	53466883	53473074	Msx2	-
10	5811886	5823910	Mtrf1l	-
2	74825802	74878431	Mtx2	+
5	137154028	137166070	Muc3	-
10	21124934	21160905	Myb	-
10	88518281	88523278	Mybpc1	-
3	108364910	108380057	Mybphl	+
10	5593774	5606904	Myct1	+
11	67171026	67197517	Myh2	+
11	67078299	67102291	Myh3	+
11	67240596	67260405	Myh4	+
11	67223878	67228742	Myhas	-
5	122100950	122106854	Myl2	+
9	110741860	110769147	Myl3	+
11	60480344	60481738	Myo15a	+
8	10153910	10426702	Myo16	+
17	33582602	33607764	Myo1f	+
5	114289165	114363235	Myo1h	+
2	70083073	70429198	Myo3b	+
18	74440935	74617023	Myo5b	+
8	15119006	15131160	Myom2	+
9	120303935	120474841	Myrip	+
2	181811196	181820099	Myt1	+
8	9207876	9323288	Nalf1	-
7	18987399	18988962	Nanos2	+
7	44572379	44586862	Napsa	+
6	85865421	85869158	Nat8f2	-
6	85760678	85762480	Nat8f3	-
6	85808484	85809863	Nat8f6	-
6	85706726	85713205	Nat8f7	-
5	33995983	34005916	Nat8l	+
15	37366217	37459360	Ncald	-
8	70093084	70120873	Ncan	-
6	65671589	65712326	Ndnf	+
19	44550239	44555440	Ndufb8	-
14	68083862	68089095	Nefl	+
15	95186705	95528178	Nell2	-
2	79452520	79456751	Neurod1	-
11	98325414	98329648	Neurod2	-
13	56250477	56252163	Neurog1	-
3	127633134	127635631	Neurog2	+
1	132576323	132587140	Nfasc	-
18	80606204	80712766	Nfatc1	-
4	97777607	98118871	Nfia	+
10	81400952	81455635	Nfic	-
4	120757437	120831572	Nfyc	-
12	87098024	87102350	Ngb	-
11	95568817	95587735	Ngfr	-
1	74967138	75046639	Nhej1	-
3	102010075	102014717	Nhlh2	+
20	101849384	102092055	Nhsl2	+
2	180934771	180954699	Nkain4	-
8	88521353	88593618	Nkd1	+
11	100623010	100626117	Nkiras2	+
5	33430733	33433976	Nkx1-1	-
7	132594877	132599637	Nkx1-2	-
19	43612324	43615892	Nkx2-3	+
17	26838663	26841565	Nkx2-5	-
14	69171801	69175518	Nkx2-6	+
14	69190637	69194662	Nkx3-1	+
5	101658138	101664996	Nkx6-1	-
17	74426827	74448206	Nlrc4	-
8	94434390	94527272	Nlrc5	+
7	140920901	140928540	Nlrp6	+
10	14760156	14770850	Nmbr	+
13	19645077	19675731	Nme8	-
1	153093479	153094597	Nmnat2	+
11	89300637	89302332	Nog	-
2	153417825	153445581	Nol4l	-
2	130274429	130279313	Nop56	+
1	170302667	170327654	Nos1ap	-
11	78924739	78936432	Nos2	+
11	120653787	120660606	Notum	-
7	16455720	16475688	Npas1	-
1	39193730	39287615	Npas2	+
12	53248676	54069532	Npas3	+
11	33152286	33163206	Npm1	-
9	24098017	24316398	Npsr1	+
6	49822709	49829507	Npy	+
4	133553375	133556536	Nr0b2	+
13	78189871	78190443	Nr2f1	-
4	48045152	48086445	Nr4a3	+
1	136890356	136940583	Nr5a2	-
2	25180757	25183339	Nrarp	+
12	44328884	44390297	Nrcam	+
18	33437021	33463435	Nrep	-
18	36021069	36031941	Nrg2	-
9	55221221	55242461	Nrg4	-
9	37544491	37552904	Nrgn	-
20	138914429	139009092	Nrk	+
14	55518977	55524981	Nrl	-
13	36726457	36730668	Nrn1	-
19	6418730	6533217	Nrxn2	+
11	103822933	103824100	Nsf	-
11	32000462	32018007	Nsg2	+
11	77054493	77078435	Nsrp1	-
4	123201503	123216275	Nt5c1a	+
3	109830957	110135468	Ntng1	-
2	29194820	29248040	Ntng2	-
3	87778243	87795162	Ntrk1	-
14	65605266	65648444	Nuggc	+
1	181093258	181095525	Nvl	-
20	134944525	134956350	Nxf2	-
10	127525472	127534559	Nxph4	-
20	142226769	142239692	Nxt2	+
7	132570013	132575718	Oat	-
13	40001881	40288011	Ofcc1	-
1	23366423	23383175	Ogfrl1	-
2	3342016	3366569	Olah	-
9	20672331	20673131	Olfm2	-
16	91269771	91271933	Olig1	+
16	91225456	91228677	Olig2	+
10	19356532	19358604	Olig3	+
9	74866483	74890360	Onecut1	+
18	64340019	64400987	Onecut2	+
10	80494834	80517276	Onecut3	+
19	41061709	41068123	Opalin	-
20	98873725	98890384	Ophn1	-
8	83541092	83542188	Or10k2	+
4	43770049	43771009	Or13c7d	-
13	21536973	21538027	Or1f12	-
14	14328112	14329066	Or2t1	-
11	49148258	49149212	Or2t26	+
11	52213051	52213987	Or2y6	-
11	52154721	52168159	Or2y7	-
11	87892986	87893922	Or4d2	-
11	58831155	58832082	Or5af1	+
14	52035081	52036143	Or5au1	-
1	92479680	92480619	Or6b2	-
6	116540454	116541438	Or6d13	+
8	85230496	85231435	Or7c19	+
1	92619880	92621001	Or9s13	+
1	92596520	92597492	Or9s15	+
11	3703917	3722216	Osbp2	-
7	3611170	3616085	Oscar	-
15	35296097	35297684	Osr2	+
10	42583834	42698323	Ostm1	+
5	30404908	30408061	Otof	-
7	46241002	46260285	Otog	+
11	115334730	115346927	Otop3	+
13	94875601	94885130	Otp	+
19	7199539	7200464	Otub1	-
14	48658915	48661932	Otx2	-
19	5549135	5560646	Ovol1	-
2	144305174	144331695	Ovol2	-
8	122619470	122622739	Pabpn1l	-
17	10403011	10840311	Pacrg	-
18	35598616	35617186	Paip2	+
2	118677228	118698018	Pak6	+
6	50110240	50198598	Pals2	+
2	102550148	102635648	Pamr1	+
1	42648200	42693093	Pantr1	-
15	89059733	89069878	Panx2	+
1	158711726	158958367	Pappa2	-
9	95559656	95568023	Paqr9	+
1	62131194	62136109	Pard3bos2	-
2	168081003	168101203	Pard6b	+
6	127446839	127494240	Parp11	+
2	105657861	105661343	Paupar	-
19	44756044	44837851	Pax2	+
4	44531503	44645723	Pax5	-
2	105681711	105684982	Pax6	+
4	139737061	139833528	Pax7	-
2	24420559	24475599	Pax8	-
12	56691766	56712707	Pax9	+
16	91014036	91044543	Paxbp1	-
20	133681319	133684991	Pcdh19	-
14	93173728	93885748	Pcdh9	-
12	72536382	72580119	Pcnx4	+
16	96467605	96525793	Pcp4	+
7	65861733	65952984	Pcsk6	+
19	29422058	29471152	Pdcd1lg2	+
17	8527025	8798731	Pde10a	+
2	75989140	76006043	Pde11a	-
4	102087542	102605833	Pde4b	+
13	108654176	109951474	Pde4d	+
3	97689823	97888707	Pde4dip	-
19	38132945	38183739	Pde6c	+
15	79995873	80014808	Pdgfb	-
5	147269958	147275848	Pdx1	+
15	12404931	12412380	Pdzd2	-
6	101151340	101199186	Pdzrn3	-
15	92486660	92680623	Pdzrn4	+
3	87758357	87768966	Pear1	-
17	25172896	25175471	Percc1	-
11	3963974	3980004	Pes1	+
3	5560499	5576239	Pex2	-
10	19853899	19907689	Pex7	-
2	170496427	170519067	Pfdn4	+
15	98108465	98132441	Pfkm	+
17	47726841	47734482	Pgc	+
7	100227393	100278867	Pgm2l1	+
9	8899832	8968611	Pgr	+
13	42680622	43138524	Phactr1	+
10	13213394	13324289	Phactr2	-
15	84785380	84855110	Phf21b	-
4	42916659	42937900	Phf24	+
7	143501544	143502541	Phlda2	-
14	70457475	70468832	Phyhip	+
1	172376545	172384099	Pigm	+
1	130826683	130852249	Pigr	+
6	139621887	139635740	Pik3c2g	+
12	32200550	32201009	Pik3cg	-
20	102119446	102127669	Pin4	+
11	77881059	77882686	Pipox	-
17	3078167	3084183	Pisd-ps2	-
11	107320628	107337526	Pitpnc1	-
11	72047527	72135721	Pitpnm3	-
13	55825050	55831425	Pitx1	-
19	46135684	46148326	Pitx3	-
3	89136141	89146594	Pklr	+
9	36954771	37145660	Pknox2	-
2	120265594	120289197	Pla2g4d	-
2	120172172	120245082	Pla2g4e	-
4	138859064	138863449	Pla2g5	-
4	3900995	3938382	Plag1	-
10	13060503	13127354	Plagl1	+
11	51189832	51220418	Platr20	-
5	32247350	32364356	Plb1	+
2	134786529	135399675	Plcb1	+
2	118710816	118714104	Plcb2	-
19	38481120	38783430	Plce1	+
4	154983366	155019432	Plch2	-
11	16971205	17008702	Plek	-
1	133164209	133272280	Plekha6	+
12	80692590	80724214	Plekhd1	+
11	103364274	103412687	Plekhm1	-
17	12378658	12391310	Plg	+
10	80356458	80365489	Plk5	+
8	94674893	94696278	Pllp	-
8	71497764	71511752	Plvap	-
6	32511072	32515576	Plxna4os1	+
10	94827221	94829546	Plxnc1	-
1	131797380	131821461	Pm20d1	+
7	30670721	30671605	Pmis2	-
14	66911169	66921023	Pnma2	+
20	73033987	73036103	Pnma5	-
14	65401073	65425160	Pnoc	-
13	96388293	96417737	Poc5	+
6	82618991	82705365	Pole4	-
5	34007188	34051117	Poln	-
5	137501438	137502518	Pop7	-
3	54361108	54391034	Postn	+
9	51289685	51312715	Pou2af2	-
7	25100020	25120858	Pou2f2	-
9	43124241	43143204	Pou2f3	-
4	124656806	124660655	Pou3f1	+
1	42695767	42703176	Pou3f3	+
14	104461675	104467999	Pou4f1	-
15	85734982	85777632	Ppara	+
15	103530278	103538003	Ppp1r1a	-
11	98348403	98357796	Ppp1r1b	+
2	79786590	79809292	Ppp1r1c	+
6	4902916	5159590	Ppp1r9a	+
5	36868512	36955078	Ppp2r2c	+
5	36873594	36876879	Ppp2r2cos	-
11	102099929	102101310	Ppy	-
10	44439666	44457210	Prdm1	-
2	93009972	93013910	Prdm11	-
2	31640036	31655795	Prdm12	+
4	21677479	21685963	Prdm13	-
18	53464515	53575857	Prdm6	+
2	166566341	166713832	Prex1	-
6	92370907	92706155	Prickle2	-
5	24889160	24908977	Prkag2	-
12	73584795	73778176	Prkch	+
4	155294277	155301171	Prkcz	-
17	11067124	11493173	Prkn	+
15	10314101	10322474	Prlr	+
6	127689010	127769472	Prmt8	-
6	99711298	99726392	Prok2	-
2	132370328	132385400	Prokr2	-
5	43993621	44004919	Prom1	-
2	127526472	127541467	Prom2	-
8	13060913	13067764	Proz	+
2	101714284	101797707	Prr5l	-
17	25308645	25311876	Prss28	+
17	25298393	25300165	Prss34	+
9	110826689	110831839	Prss43	+
8	95559291	95575197	Prss54	-
19	46312086	46317591	Psd	-
18	35964829	36014712	Psd2	+
8	67689081	67974574	Psd3	-
3	108256925	108279974	Psma5	+
13	63508328	63573460	Ptch1	-
20	155573454	155623325	Ptchd1	-
2	19441507	19446674	Ptf1aos	-
6	36714928	36810220	Ptn	-
15	73748373	73758766	Ptp4a3	+
7	47077794	47133684	Ptpn5	-
1	138062860	138116441	Ptprc	-
4	118208212	118291405	Ptprf	-
6	137410758	137414285	Ptpro	+
4	131768456	131838288	Ptpru	-
15	78191113	78204237	Pvalb	-
10	85829493	85878574	Pwp1	+
12	70214347	70227345	Pygl	-
9	72925644	72952181	Pygo1	+
11	79591211	79698023	Rab11fip4	+
2	101638281	101649501	Rag1	-
4	137664725	137716570	Rap1gap	+
11	74383355	74590186	Rap1gap2	-
14	16443819	16575045	Rarb	+
17	32390916	32391508	Rasal3	-
5	99217425	99252927	Rasgef1b	-
11	49901834	49980222	Rasgef1c	+
9	89909907	89915847	Rasgrf1	+
2	117282541	117342709	Rasgrp1	-
7	112953961	112957457	Rassf10	+
18	65935283	65937815	Rax	-
11	118496499	118507353	Rbfox3	-
2	11596681	11604153	Rbm17	-
20	139889510	139998595	Rbm41	-
3	82837814	82866647	Rbm46	-
8	33806767	33929276	Rbpms	-
1	165648946	165708048	Rcsd1	-
12	79210660	79212755	Rdh12	+
10	127776404	127792697	Rdh9	+
6	71707560	71810710	Reep1	+
1	133351908	133354276	Ren1	+
11	120185399	120188751	Reno1	-
1	75272200	75274263	Resp18	-
10	84756061	84906144	Rfx4	+
13	55379168	55384686	Rgs14	+
15	36009569	36040679	Rgs22	-
4	62583600	62657439	Rgs3	+
13	104945903	105054930	Rgs7bp	-
11	109225360	109250151	Rgs9	-
1	153779380	153808164	Rgsl1	-
4	123813334	123816299	Rhbdl2	+
11	80300911	80355955	Rhbdl3	+
7	79593368	79594929	Rhcg	-
15	75704279	75715485	Rhpn1	+
6	122453100	122486505	Rimklb	-
15	39198260	39239016	Rims2	+
2	163859750	163918683	Rims4	-
11	70238123	70239842	Rnasek	-
9	70425428	70503725	Rnf111	-
11	50025345	50104758	Rnf130	+
18	77466736	77565115	Rnf165	-
14	56450572	56487066	Rnf17	+
15	36239932	36283147	Rnf19a	-
4	152313402	152315965	Rnf207	-
14	54815786	54854104	Rnf212b	+
4	117285888	117300028	Rnf220	-
11	87662721	87729934	Rnf43	+
5	118194053	118201232	Rnft2	-
9	37416044	37430134	Robo3	-
9	37401896	37414019	Robo4	+
16	34666316	34678611	Ropn1	+
13	53131959	53275658	Ror2	-
9	68653785	68664967	Rora	+
19	18936562	19001117	Rorb	-
1	66700830	66715194	Rpe	+
14	52118976	52119558	Rpgrip1	+
11	75832136	75911062	Rph3al	-
1	39367841	39371911	Rpl31	+
3	130726838	130730398	Rpl34	-
17	36255672	36256350	Rpp21	-
18	24484959	24530204	Rprd1a	-
11	103649569	103650579	Rprml	+
14	24491148	24491989	Rps24	+
7	114046784	114117764	Rras2	-
4	124986429	125009099	Rspo1	+
10	29452417	29535867	Rspo3	-
2	151842926	151874668	Rspo4	+
8	84946990	84956603	Rtbdn	+
12	72211751	72235739	Rtn1	-
16	18127641	18152408	Rtn4r	+
11	75193782	75267769	Rtn4rl1	+
2	84880522	84886476	Rtn4rl2	-
5	8490333	8622952	Rundc3b	-
4	13743435	13893649	Runx1t1	+
3	79655292	79667853	Rxfp1	-
15	11033716	11037991	Rxfp3	-
13	11553101	12106945	Ryr2	-
3	90692631	90695711	S100a9	-
9	21242911	21248443	S1pr5	-
14	52311176	52328762	Sall2	-
18	80969285	80975031	Sall3	-
2	168748331	168767029	Sall4	-
15	84181913	84195881	Samm50	+
3	108429349	108445209	Sars	-
17	51739475	51812680	Satb1	-
4	86444640	86539117	Saxo1	-
7	82633782	82648496	Saxo2	-
7	126272618	126295016	Sbk1	+
17	23942076	23945599	Sbp	+
17	23953083	23955274	Sbpl	-
9	42251594	42264256	Sc5d	-
9	57443645	57468060	Scamp5	-
14	65919393	65953935	Scara3	-
13	23953455	23991214	Scgn	-
3	68064801	68626464	Schip1	+
2	66270780	66410064	Scn1a	-
9	45117781	45130070	Scn2b	+
2	65483141	65495231	Scn3a	-
9	45138394	45154152	Scn4b	+
15	100871419	100936327	Scn8a	+
8	57455922	57477585	Scrg1	+
15	76516202	76522499	Scrt1	-
1	120006893	120063536	Sctr	+
7	109799093	109840927	Scube2	-
17	28142140	28174854	Scube3	+
8	117661398	117671547	Sdr42e1	-
10	127898774	127911750	Sdr9c7	+
6	113728061	113740743	Sec13	-
7	128745419	128750378	Sec23ip	+
19	44517643	44520593	Sec31b	-
2	140229854	140389704	Sel1l2	-
5	53155594	53173112	Sel1l3	-
3	94933055	94944745	Selenbp1	+
6	6557293	6578658	Sem1	-
16	35541144	35648140	Sema5b	+
17	56123084	56140343	Sema6b	-
8	13835232	13838389	Semp2l2a	-
10	22066306	22068079	Semp2l2b	-
2	4881563	4910557	Sephs1	+
5	129683390	129693232	Septin14	-
15	82274892	82292066	Septin3	+
11	87568748	87583576	Septin4	+
1	79796844	79821322	Serpine2	-
1	192844487	192855756	Sertad4	-
11	77930838	77979048	Sez6	+
19	42197970	42202252	Sfrp5	-
1	78310344	78420289	Sgpp2	+
7	44310252	44360572	Shank1	+
15	89499622	89560261	Shank3	+
3	89831369	89858834	She	+
15	82206167	82212815	Shisa8	-
5	92683434	92965314	Shroom3	+
19	59007706	59038285	Shtn1	-
9	37555697	37646987	Siae	+
7	29400866	29518641	Sipa1l3	-
2	129592834	129608992	Sirpa	+
17	85613607	85625222	Six3	+
17	85600650	85615348	Six3os1	-
12	72939891	72944899	Six6	+
11	96489860	96704431	Skap1	+
9	63138169	63147011	Skor1	-
18	76856404	76900342	Skor2	+
12	80953182	80968705	Slc10a1	-
15	100406305	100425072	Slc11a2	-
2	165411883	165420293	Slc13a3	-
19	34668402	34747289	Slc16a12	-
20	103699850	103706454	Slc16a2	-
11	109458497	109466359	Slc16a6	-
10	70245099	70285968	Slc16a9	+
13	23867749	23874759	Slc17a1	+
13	23806992	23823406	Slc17a2	+
13	23839433	23860714	Slc17a3	+
13	23898728	23914968	Slc17a4	-
7	45163948	45176142	Slc17a7	+
1	164249045	164265385	Slc19a2	+
19	28835048	28879301	Slc1a1	+
2	102658658	102790784	Slc1a2	+
9	119169667	119173652	Slc22a14	-
14	54906303	54913103	Slc22a17	-
17	46432182	46438457	Slc22a7	-
9	64922860	64951607	Slc24a1	-
12	102128732	102267091	Slc24a4	+
6	6068266	6095203	Slc25a13	-
12	56727126	56775360	Slc25a21	-
19	43663800	43665974	Slc25a28	-
12	31390870	31450972	Slc26a3	+
12	31519826	31559969	Slc26a4	-
17	28637782	28644585	Slc26a8	-
2	126552406	126588243	Slc27a2	+
13	58545398	58558267	Slc28a3	-
4	134343180	134352677	Slc30a2	+
5	31086105	31093615	Slc30a3	-
13	100802647	100833427	Slc30a5	-
2	25228897	25234364	Slc34a3	-
6	34156722	34163482	Slc35b4	-
10	19847915	19851459	Slc35d3	-
9	53771537	53818154	Slc35f2	+
19	38395979	38405610	Slc35g1	+
11	55158469	55185077	Slc36a2	-
11	55149490	55151708	Slc36a3	-
9	107651154	107667374	Slc38a3	-
20	8271132	8272933	Slc38a5	+
2	84838849	84863578	Slc43a1	+
15	11000720	11029233	Slc45a2	+
11	61336900	61342584	Slc47a2	-
11	102348823	102365280	Slc4a1	-
2	62267042	62268778	Slc4a10	+
5	88886817	89239653	Slc4a4	+
6	83219827	83303476	Slc4a5	+
15	100814353	100815800	Slc4a8	+
5	33104218	33162870	Slc5a1	+
7	123228883	123239426	Slc5a11	+
10	76147450	76189265	Slc5a4a	+
10	76057493	76110961	Slc5a4b	-
7	45241084	45273367	Slc6a16	+
13	73664036	73678001	Slc6a18	-
9	123634769	123678806	Slc6a20a	-
9	123594822	123628562	Slc6a20b	-
11	76998602	77032339	Slc6a4	+
7	49910145	49963856	Slc6a5	+
3	50364937	50443611	Slc7a11	-
3	31202857	31310378	Slc7a14	-
14	54722208	54781930	Slc7a8	-
12	81202396	81294674	Slc8a3	-
16	45535308	45607001	Slc9c1	+
7	99659856	99664932	Slco2b1	-
11	83275109	83286726	Slfn14	-
19	41604368	41608530	Slit1	-
11	35121223	35708507	Slit3	+
9	63954008	64016987	Smad6	-
15	100621338	100636855	Smagp	-
15	85070895	85090915	Smc1b	-
4	127243783	127247809	Smim12	+
13	41249843	41276577	Smim13	+
12	81026807	81186414	Smoc1	+
17	14279505	14404790	Smoc2	+
8	106254889	106280978	Smpd3	-
11	72389163	72411711	Smtnl2	-
4	40736541	40757923	Smu1	-
9	86775382	86798699	Snap91	-
18	52767708	52915864	Sncaip	+
2	158375637	158386145	Snhg11	+
17	27838149	27851968	Snrpc	+
9	30427107	30466726	Snx19	+
15	36537507	36545687	Snx31	-
10	43002499	43174530	Sobp	-
19	48704215	48804537	Sorcs3	+
9	41964719	42124297	Sorl1	-
3	108284081	108361443	Sort1	+
5	93041122	93045022	Sowahb	-
8	12395294	12400126	Sox1	+
9	99874105	99876170	Sox14	-
2	181669835	181671640	Sox18	-
3	34650404	34652461	Sox2	+
3	34104457	34676030	Sox2ot	+
7	115512743	115597896	Sox6	-
14	63943672	63950732	Sox7	+
11	97018732	97024731	Sp6	+
2	73271924	73277471	Sp9	+
8	11654923	11678750	Spaca7b	-
14	60634000	60691367	Spata13	+
5	73651378	73679512	Spata18	+
11	94483085	94484412	Spata20	-
1	57774161	57885768	Spats2l	+
5	143216315	143225882	Spdye4a	-
2	164569694	164573459	Spint3	-
7	113765997	114043370	Spon1	+
5	33198183	33215949	Spon2	-
6	85133677	85137766	Spr	-
12	76583230	76584086	Sptb	-
19	4711166	4752360	Sptbn2	+
7	27356382	27394506	Sptbn4	-
11	97509339	97536945	Srcin1	-
17	74016954	74047916	Srd5a2	-
2	181205561	181213185	Srms	-
5	135806896	135852219	Srrm3	+
16	23889572	23890958	Sst	-
9	31100003	31102920	St14	-
18	64254358	64279611	St8sia3	+
18	64167725	64168774	St8sia3os	-
6	83543223	83572729	Stambp	-
18	33203404	33213766	Stard4	-
1	52077260	52156087	Stat1	+
1	52105448	52107188	Stat4	+
15	34875495	35178921	Stk3	-
18	43243039	43263672	Stk32a	+
5	37446824	37717171	Stk32b	-
2	121372964	121374789	Strc	-
1	180437881	180462612	Stum	-
5	38038741	38137765	Stx18	+
16	37156751	37204576	Stxbp5l	-
12	44861364	45012964	Stxbp6	-
14	73525318	73560543	Sucla2	+
2	166073088	166155663	Sulf2	-
6	142785780	142804466	Sult6b2	-
11	9016053	9039589	Sun3	-
1	182764555	182833254	Susd4	+
2	164332739	164334396	Svs5	+
15	44671855	44752458	Sybu	-
3	102818704	102833883	Sycp1	-
13	41114306	41174351	Sycp2l	+
6	115134949	115276559	Syn2	+
10	86070501	86491897	Syn3	-
12	84680667	84698614	Syndig1l	-
10	5336948	5368486	Syne1	-
7	67732587	67759684	Synm	-
3	108211471	108226648	Sypl2	-
15	89782392	89841860	Syt10	-
2	92915097	92956058	Syt13	+
1	192930062	193035644	Syt14	-
12	73997660	74273267	Syt16	+
1	134646676	134741829	Syt2	+
3	103575230	103630946	Syt6	+
19	10389089	10448444	Syt7	+
20	133950305	133960990	Sytl4	-
17	8434422	8442496	T	+
17	8396628	8422728	T2	+
10	23938571	23941583	Taar2	+
10	23949557	23950589	Taar3	+
10	23970705	23971719	Taar5	+
10	24108487	24109534	Taar9	-
6	7554878	7562977	Tac1	+
10	127724477	127731767	Tac2	+
10	116112482	116113592	Taf7l2	-
6	96831202	97060413	Tafa4	-
4	115056425	115071755	Tal1	+
15	11384066	11387345	Tars	-
15	32177288	32178294	Tas2r119	+
19	38836578	38919923	Tbc1d12	+
11	50131395	50172030	Tbc1d9b	+
13	94788909	94842922	Tbca	+
9	42415674	42472265	Tbcel	-
16	18580978	18586969	Tbx1	-
19	3992751	3999512	Tbx10	+
1	165137854	165160773	Tbx19	-
11	85832550	85841948	Tbx2	+
9	24740247	24769680	Tbx20	-
11	97098070	97115331	Tbx21	-
11	85890062	85916097	Tbx4	+
5	119832667	119840886	Tbx5	+
9	122805538	122836334	Tcaim	+
2	152143560	152149097	Tcf15	+
15	82808435	82912134	Tcf20	-
10	22817280	22820174	Tcf21	-
2	180637465	180642347	Tcfl5	-
3	93442329	93449077	Tchh	+
3	93468753	93471980	Tchhl1	+
11	3917191	3932159	Tcn2	-
17	45523433	45542679	Tcte1	+
9	110939602	110946158	Tdgf1	-
14	63495618	63497139	Tdh	-
3	81958723	81964083	Tdo2	-
7	35493640	35505008	Tdrd12	-
8	13953755	13961972	Tdrp	-
9	42329618	42343994	Tecta	-
19	55180732	55189665	Tectb	+
11	72344721	72361296	Tekt1	-
7	96209662	96437138	Tenm4	+
5	118027742	118061878	Tesc	+
11	87427590	87484766	Tex14	+
1	161154557	161159314	Tex50	-
4	126716005	126736240	Tfap2e	-
2	84432859	84434595	Tfpi	-
5	137583284	137584109	Tfr2	+
6	86195222	86275719	Tgfa	+
5	107147979	107289595	Tgfbr3	-
2	121093564	121116396	Tgm7	-
5	77037053	77047495	Thegl	+
2	105224319	105379796	Them7	+
9	59969718	60141220	Thsd4	-
9	44043383	44048579	Thy1	+
3	121228377	121231533	Tlcd4	-
8	64014930	64205993	Tll1	-
19	41083980	41206774	Tll2	-
19	45150679	45156943	Tlx1	+
6	83068323	83070225	Tlx2	-
7	81859000	81884071	Tm6sf1	+
19	41210843	41263997	Tm9sf3	-
7	118597296	118675085	Tmc5	+
9	103484438	103493611	Tmem108	-
15	94629231	94717149	Tmem117	+
6	120488938	120493807	Tmem121b	-
5	144735914	144761649	Tmem130	-
5	125531773	125622780	Tmem132b	+
7	25306105	25308826	Tmem145	+
5	100091896	100095273	Tmem150cos	+
17	45541951	45549677	Tmem151b	-
1	127486545	127678096	Tmem163	-
1	119907889	119913208	Tmem177	-
17	80944631	81001816	Tmem178	+
16	26504555	26526762	Tmem207	-
17	65378995	65436395	Tmem232	-
8	13435188	13468473	Tmem255b	+
14	48472321	48496376	Tmem260	+
9	55326912	55438345	Tmem266	+
9	31426750	31464201	Tmem45b	-
12	87021339	87090043	Tmem63c	+
4	43668970	43692668	Tmem8b	+
3	105914135	105924039	Tmigd3	+
16	97591436	97610969	Tmprss2	-
6	148246733	148441635	Tmtc1	-
2	52038008	52056686	Tnfaip6	+
9	54067354	54068372	Tnfaip8l3	-
14	60974521	61037891	Tnfrsf19	-
8	10031317	10035850	Tnfsf13b	+
6	65525312	65631786	Tnip3	+
1	160085967	160147888	Tnn	-
1	159737509	159924397	Tnr	+
17	34660456	34719627	Tnxb	+
7	141881582	141902487	Tollip	-
15	75657034	75678800	Top1mt	-
14	16365178	16435462	Top2b	-
2	163203124	163324170	Tox2	+
7	99624081	99627103	Tpbgl	-
7	46649740	46651419	Tph1	-
2	101678428	101686235	Traf6	+
9	111312095	111345493	Trank1	+
9	103209024	103212006	Trf	-
6	53815467	53820830	Tril	-
9	43328994	43335315	Trim29	+
18	46167291	46198818	Trim36	-
13	23769912	23791528	Trim38	+
4	128883579	128903565	Trim62	+
8	124793091	124834702	Trim67	+
9	114507132	114564369	Trim71	-
12	70266149	70268048	Trim9	-
8	36457547	36512956	Trmt9b	+
4	133491099	133498550	Trnp1	-
2	93187547	93198919	Trp53i11	+
4	154056252	154140208	Trp73	-
1	14873505	14918835	Trpa1	-
9	95706626	95750358	Trpc1	-
3	36638355	36640620	Trpc3	-
3	54156034	54177842	Trpc4	+
3	102777406	102782718	Tshb	-
12	91400993	91540509	Tshr	+
20	103422009	103481705	Tsix	+
6	21799949	21851914	Tspan12	-
2	93204246	93227786	Tspan18	-
10	77686568	77886769	Tspear	+
11	87760540	87785928	Tspoap1	+
20	103414466	103424580	Tsx	+
17	46480117	46484209	Ttbk1	-
8	78218793	78393683	Ttc29	+
4	106662255	106678944	Ttc4	-
12	98920573	98983232	Ttc8	+
11	96134218	96165451	Ttll6	+
2	152972287	153007340	Ttll9	+
7	108950337	109022732	Tub	+
12	33957670	33959829	Twist1	+
14	45134906	45220328	Txndc16	-
17	46956624	47010556	Ubr2	-
5	66676090	66687234	Uchl1	+
1	88055387	88216357	Ugt1a10	+
1	88087812	88219004	Ugt1a2	+
4	43058952	43166122	Unc13b	+
8	28652424	29219427	Unc5d	-
1	66468366	66699148	Unc80	+
5	139543493	139548179	Uncx	+
9	44452714	44454976	Upk2	-
2	58765324	58790302	Upp2	+
5	147314983	147322440	Urad	-
4	116990216	116991665	Urod	-
1	188262022	188357520	Ush2a	+
6	121245905	121270917	Usp18	+
1	87945120	88008551	Usp40	-
6	90202785	90205866	V1ra8	+
8	110618584	110720396	Vac14	+
6	125215550	125222306	Vamp1	+
3	109647523	109682903	Vav3	+
19	59166186	59170056	Vax1	-
6	83711263	83738313	Vax2	+
6	83692805	83712201	Vax2os	-
3	66056636	66136438	Veph1	-
10	52022501	52028471	Vgll2	+
2	13579368	13582478	Vim	+
9	121642715	121672954	Vipr1	+
19	27216483	27249755	Vldlr	+
1	182157177	182158098	Vmn1r1	-
10	23894853	23899570	Vnn1	+
12	84641018	84648873	Vrtn	+
11	78499090	78500585	Vtn	+
19	56874248	56912078	Vwa2	+
1	37100667	37129019	Vwa3b	+
16	20589470	20598467	Vwa5b2	+
6	125603549	125642924	Vwf	+
15	82298953	82314623	Wbp2nl	+
8	54665054	54690049	Wdr17	-
13	94976343	95014531	Wdr41	+
18	63708684	63989776	Wdr7	+
5	24711737	24730727	Wdr86	-
6	40439087	40455127	Wee2	+
2	164685106	164687706	Wfdc13	+
2	164198862	164200130	Wfdc15a	-
2	164214454	164215583	Wfdc15b	-
11	83746939	83752642	Wfdc21	+
10	121033959	121100650	Wif1	+
6	54472001	54485360	Wipf3	+
13	49037608	49060883	Wnk2	-
11	101260597	101277409	Wnk4	+
15	98789856	98793837	Wnt1	+
7	98835111	98846587	Wnt11	+
6	22288226	22293579	Wnt16	+
11	103774149	103817957	Wnt3	+
11	59248032	59290752	Wnt3a	-
4	137277488	137299726	Wnt4	+
1	74771891	74785322	Wnt6	+
6	91363980	91411363	Wnt7a	-
19	44493471	44514273	Wnt8b	+
2	105126528	105173612	Wt1	+
20	103460495	103467256	Xist	-
14	63606502	63820809	Xkr6	+
20	73254539	73265390	Xlr3c	-
4	46175221	46196311	Xpa	-
11	69935795	69941605	Ybx2	+
5	32611170	32685577	Yes1	+
10	41450382	41465574	Zbtb24	+
7	30589682	30598869	Zbtb32	-
4	137014477	137048801	Zbtb40	-
9	31030643	31070233	Zbtb44	+
2	181390885	181424388	Zbtb46	-
[truncated: 26 more rows]

## Sheet: C.H3K27me3 Common 3 replicates
H3K27me3 common peaks within 3 replicates (padj < 0.01,a peak is in the TSS, Exon, 5’ UTR, 3’ UTR, Intronic)
chr	start	end	name	strand
7	116039711	116103316	1110004F10Rik	+
4	41505008	41511467	1110017D15Rik	-
3	68869585	68872163	1110032F04Rik	+
19	20324888	20440716	1500015L24Rik	+
17	47413382	47414711	1700001C19Rik	-
7	116081897	116093106	1700003G18Rik	-
4	129960373	129963520	1700003M07Rik	+
3	58141706	58163807	1700007F19Rik	-
20	95732585	95733265	1700010D01Rik	-
17	8988382	9005263	1700010I14Rik	+
5	77465487	77468851	1700017L05Rik	+
8	121530827	121541869	1700018B08Rik	-
5	145042989	145045681	1700018F24Rik	+
20	102928371	102929094	1700018G05Rik	+
1	52922323	52963260	1700019D03Rik	-
19	58785995	58793283	1700019N19Rik	-
11	83437676	83441233	1700020L24Rik	+
4	134448765	134450171	1700021N21Rik	-
14	32376067	32388391	1700024G13Rik	-
13	63675760	63734298	1700024I08Rik	-
15	77558238	77561892	1700025B11Rik	-
2	132490633	132512299	1700026D11Rik	+
8	71006726	71026755	1700026F02Rik	-
10	43746157	43765836	1700027J07Rik	+
5	112206762	112210002	1700028D13Rik	+
8	13551010	13562405	1700029H14Rik	-
6	117646693	117717263	1700030F04Rik	-
8	121544387	121547652	1700030M09Rik	+
20	102859185	102866353	1700031F05Rik	-
15	98398418	98413590	1700031M16Rik	+
1	191890232	191899256	1700034H15Rik	-
3	85317518	85332030	1700036G14Rik	+
11	72266420	72268575	1700051A21Rik	+
12	80923431	80924449	1700052I22Rik	-
4	124450234	124451285	1700057H15Rik	-
12	99626052	99627974	1700064M15Rik	-
13	58146948	58148975	1700066J03Rik	+
5	113703696	113724749	1700069L16Rik	-
11	81572654	81573473	1700071K01Rik	-
6	120554795	120562879	1700072O05Rik	+
2	4135478	4141139	1700080N15Rik	-
7	109438617	109444893	1700095J03Rik	+
13	70573240	70576110	1700100L14Rik	+
11	84716975	84720432	1700109G15Rik	-
7	67204081	67222458	1700112J16Rik	-
20	104816775	104842455	1700121L16Rik	+
8	22398720	22399596	1810012K16Rik	+
10	86685524	86689954	1810014B01Rik	+
6	91440986	91441755	1810044D09Rik	+
11	59921498	59921889	1810063I02Rik	+
11	58421110	58426024	1810065E05Rik	+
20	7412086	7412825	2010204K13Rik	-
20	13234640	13236283	2010308F09Rik	-
9	50232522	50233182	2310003N18Rik	-
13	98424108	98435065	2310005E17Rik	-
8	26814592	26824423	2310008N11Rik	-
5	100210691	100218049	2310034O05Rik	+
18	62751673	62756315	2700046A07Rik	-
19	59493135	59559391	2700089I24Rik	+
1	86045862	86053353	2810459M11Rik	+
20	152368572	152416698	3010001F23Rik	+
12	110151653	110158077	3110009F21Rik	-
12	49390658	49407138	3110039M20Rik	+
17	5798656	5802893	3300005D01Rik	+
14	32659118	32685272	3425401B19Rik	-
20	135022733	135036148	3632454L22Rik	-
7	67784537	67803496	4833412C05Rik	-
11	95858864	95861044	4833417C18Rik	+
15	96231869	96241789	4833422M21Rik	-
9	45430510	45431730	4833428L15Rik	-
2	19462836	19553914	4921504E06Rik	-
13	59689323	59694102	4921517D22Rik	-
18	83292791	83325884	4921531P14Rik	-
5	115358699	115360123	4930401G09Rik	-
20	9104561	9106342	4930402K13Rik	+
12	71540606	71556133	4930404H11Rik	+
10	20199239	20201838	4930405J17Rik	-
15	82059150	82066540	4930407I10Rik	+
15	34675072	34679204	4930413F20Rik	+
11	101952420	101960573	4930417O22Rik	+
9	79793640	79803235	4930429F24Rik	+
10	121199140	121202649	4930432O09Rik	-
14	67332041	67397742	4930438E09Rik	-
2	74298939	74307717	4930441J16Rik	-
10	18796805	18831930	4930444F02Rik	-
12	72892815	72906277	4930447C04Rik	-
14	79702919	79712930	4930452G13Rik	+
8	9144668	9149050	4930453L07Rik	+
4	103290958	103311832	4930456L15Rik	+
18	36106193	36109977	4930471G03Rik	+
5	38344434	38349197	4930487D11Rik	+
11	80850380	80858300	4930507D10Rik	-
4	40313231	40317719	4930509K18Rik	+
6	89269516	89273207	4930512J16Rik	-
20	103230093	103253047	4930519F16Rik	-
5	114865469	114879765	4930519G04Rik	+
4	109505336	109531297	4930522H14Rik	-
11	31965591	31979651	4930524B15Rik	+
1	154255688	154270416	4930532M18Rik	+
7	113100233	113142015	4930543E12Rik	-
9	42183647	42209213	4930546K05Rik	-
13	56222223	56243940	4930550C17Rik	-
13	53648584	53650080	4930555G21Rik	+
13	23276203	23313400	4930557F10Rik	-
1	161942090	161969148	4930558K02Rik	-
20	70393900	70394740	4930567H17Rik	-
3	97046655	97092785	4930573H18Rik	-
13	23313524	23385799	4930586N03Rik	+
3	157527514	157534090	4930592C13Rik	-
9	46303360	46319986	4931429L15Rik	-
13	47960329	48018608	4931429P17Rik	-
9	103557089	103565891	4932413F04Rik	+
16	91053934	91069145	4932438H23Rik	-
8	87563852	87589424	4933402J07Rik	+
13	23278349	23282267	4933404K08Rik	+
4	124569189	124574645	4933407E24Rik	+
9	51914426	51915981	4933407I05Rik	+
20	75725464	75764699	4933407K13Rik	-
1	85928726	85940624	4933407L21Rik	+
15	60014865	60016613	4933412E24Rik	-
14	26356573	26383249	4933413J09Rik	+
7	143322774	143330650	4933417O13Rik	-
1	36714537	36757953	4933424G06Rik	+
4	139926682	139933074	4933427I22Rik	-
14	48878872	48886062	4933429O19Rik	+
9	61103011	61105385	4933433G08Rik	-
7	68417423	68427362	4933436H12Rik	+
1	185497387	185498017	5033404E19Rik	+
11	81860672	81866416	5530401A14Rik	+
20	13042014	13045210	5730405O15Rik	+
20	136104602	136115420	5730412P04Rik	+
1	73618087	73743947	6030407O03Rik	-
20	38772670	38962686	6030498E09Rik	+
6	55396886	55412285	6430584L05Rik	+
17	9147718	9167836	6530411M01Rik	-
15	85492735	85503227	7530416G11Rik	-
13	70882947	70884503	8030423J24Rik	+
8	110047431	110057176	8030455M16Rik	+
20	101794655	101798638	8030474K03Rik	+
2	72703509	72729468	8430437L04Rik	+
15	75427965	75431436	9030619P08Rik	-
6	54269680	54430221	9130019P16Rik	-
1	55960913	55972328	9130227L01Rik	+
1	181051236	181060667	9130409I23Rik	+
11	51085086	51091833	9230009I02Rik	+
16	22511479	22517681	9230117E06Rik	+
5	108360186	108363885	9330198I05Rik	+
10	117232236	117238654	9530003J23Rik	-
13	53635893	53639193	9530014B07Rik	-
1	61378431	61395904	9530026F06Rik	+
20	153037628	153072915	9530051G07Rik	+
8	11049577	11054541	9530052E02Rik	+
9	122572498	122678965	9530059O14Rik	+
11	52396645	52403274	9530068E07Rik	+
5	45638698	45643768	9630001P10Rik	+
1	185429354	185441819	9630028B13Rik	-
2	154951179	155045671	a	+
1	193168045	193177832	A130010J15Rik	+
19	31868763	31932848	A1cf	+
17	10464836	10473758	A230009B12Rik	+
17	56241715	56242805	A230051N06Rik	+
20	151291973	151344846	A230072E10Rik	-
13	48272412	48273884	A330048O09Rik	-
13	44193588	44216487	A330076C08Rik	-
2	114013744	114031451	A530058N18Rik	+
2	114013744	114031451	A530058N18Rik	+
16	14562316	14634108	A630010A05Rik	+
5	110521161	110525980	A630023P12Rik	+
3	107230613	107234723	A630076J17Rik	+
17	48064788	48090378	A730006G06Rik	-
12	112411022	112423198	A730018C14Rik	-
8	125897913	125908144	A730098A19Rik	+
1	11579305	11596631	A830018L16Rik	+
2	18025192	18037737	A930004D18Rik	-
2	103338600	103372764	A930006I01Rik	-
16	91465024	91470128	A930006K02Rik	+
19	29464749	29520970	A930007I19Rik	-
10	115569985	115582448	A930009A15Rik	+
17	25946386	25952565	A930017K11Rik	-
9	107192792	107194061	AA543401	+
1	34635543	34636189	AA619741	-
11	120016737	120020168	Aatk	-
16	8513484	8619570	Abat	+
4	53035487	53040926	Abca1	-
17	24326468	24328532	Abca17	-
3	122120039	122128657	Abca4	+
11	110176819	110251776	Abca6	-
11	110156516	110168055	Abca9	-
5	8660076	8748575	Abcb1a	+
19	43782191	43840740	Abcc2	+
11	94343294	94392976	Abcc3	-
7	45976895	45977686	Abcc6	-
7	46126602	46137968	Abcc8	-
12	70182047	70183347	Abhd12b	+
18	10642091	10706706	Abhd3	-
5	35758050	35883419	Ablim2	+
2	26842502	26856798	Abo	-
5	114248332	114248958	Acacb	+
7	131432000	131437519	Acadsb	+
7	79053482	79115099	Acan	+
2	3336167	3340993	Acbd7	+
2	93855361	93857020	Accsl	-
20	164139331	164188420	Ace2	+
17	56953489	56982126	Acer1	-
4	86930690	86934822	Acer2	+
5	137287518	137290154	Ache	+
12	84069324	84076019	Acot5	+
2	127838875	127877800	Acoxl	+
7	28629490	28630500	Acp7	-
15	89568325	89574585	Acr	+
20	142320670	142328025	Acsl4	-
5	137553516	137563204	Actl6b	+
9	119402443	119434995	Acvr2b	+
15	101128521	101145336	Acvrl1	+
2	163726583	163750239	Ada	-
8	24602249	24628254	Adam18	-
14	66045988	66077697	Adam2	-
5	8078685	8116605	Adam22	-
1	63445890	63573217	Adam23	+
8	24677224	24687963	Adam3	-
3	98160659	98164169	Adam30	+
2	131053041	131054526	Adam33	-
15	11064817	11217121	Adamts12	+
2	26973415	26998580	Adamts13	+
13	70727801	70841811	Adamts16	-
7	66849706	66871825	Adamts17	+
15	94270162	94404258	Adamts20	-
9	30942561	30962856	Adamts8	+
7	82337217	82612430	Adamtsl3	+
3	89715021	89753446	Adar	+
14	55771415	55773089	Adcy4	-
16	35154876	35305738	Adcy5	+
15	64782561	64922271	Adcy8	-
15	74516194	74589464	Adgrb1	+
4	129984869	130022633	Adgrb2	+
5	129096749	129204599	Adgrd1	+
20	56870162	56980337	Adgrg4	+
10	14530915	14544995	Adgrg6	-
13	81106941	81342836	Adgrv1	-
3	138443092	138455499	Adh5	+
3	138374189	138395002	Adh6-ps1	+
3	138313285	138331134	Adh6a	+
6	119370150	119417475	Adipor2	-
1	134199224	134235431	Adora1	-
3	105904420	105908926	Adora3	+
8	13242261	13243085	Adprhl1	-
14	66635250	66733462	Adra1a	+
19	54044150	54048982	Adra2a	+
2	127363207	127367221	Adra2b	+
19	56722198	56725150	Adrb1	+
1	38181261	38197443	Aff3	-
5	90518931	90553543	Afm	+
5	90490736	90508907	Afp	+
10	127078906	127093169	Agap2	+
4	126435011	126468583	Ago1	-
13	59449893	59465288	Agtpbp1	-
13	30336440	30345910	Agtr1a	+
15	10358531	10374383	Agxt2	+
9	52673043	52679429	AI593442	-
11	83223575	83225869	AI662270	+
10	78030022	78038258	Aire	-
4	101419276	101466995	Ak4	+
2	28742249	28760136	Ak8	+
10	41303979	41434534	Ak9	+
17	69439833	69489231	Akain1	+
20	36611878	36645096	Akap17b	-
6	126853097	126874308	Akap3	+
20	7067518	7078609	Akap4	+
20	150547374	150570638	Alas2	+
5	90460896	90476602	Alb	+
5	90561106	90597871	Albfm1	+
19	20492714	20643465	Aldh1a1	+
9	71215788	71296243	Aldh1a2	+
6	90486426	90559386	Aldh1l1	+
12	84430716	84448317	Aldh6a1	-
15	90224310	90233471	Alg10b	+
17	71868971	72603827	Alk	-
12	30884321	30893854	Alkal2	+
6	85587530	85702753	Alms1	+
11	70248962	70255341	Alox12	-
11	70319970	70321577	Alox12e	-
11	69183931	69197843	Alox8	-
4	137746419	137747147	Alpl	-
3	107595030	107605776	Alx3	+
2	93642383	93681339	Alx4	+
2	91730133	91918849	Ambra1	+
20	169176113	169187200	Amelx	-
14	60378285	60381003	Amer2	+
3	108186334	108191776	Amigo1	+
20	145459747	145461912	Amot	-
13	19119788	19142012	Amph	+
5	140735566	140741235	Amz1	+
8	22974843	23149933	Ank1	+
3	127336393	127499002	Ank2	-
10	69398995	70023957	Ank3	+
1	72642981	72700539	Ankar	-
13	98268429	98271467	Ankra2	+
13	96748531	96910039	Ankrd31	+
15	101115754	101120040	Ankrd33	+
13	92425895	92441658	Ankrd34b	+
11	5574082	5584133	Ankrd36	+
15	36495941	36496715	Ankrd46	-
4	32804034	32950841	Ankrd6	-
2	118699102	118703963	Ankrd63	-
10	89873671	90683697	Anks1b	+
3	57657392	57692535	Ankub1	-
6	125690418	125957021	Ano2	+
10	89035090	89344645	Ano4	-
6	48895253	48909188	Aoc1	+
1	58278325	58380259	Aox2	+
1	58113185	58139122	Aox3	+
1	58210396	58268597	Aox4	+
8	72252934	72256912	Ap1m1	+
13	94542302	94547867	Ap3b1	+
14	49083856	49094234	Ap5m1	+
10	90996739	90999719	Apaf1	-
19	23758886	23949596	Apba1	+
18	34220923	34313506	Apc	+
20	150572458	150586207	Apex2	-
2	85136224	85139923	Aplnr	+
15	77583818	77596125	Apol10b	-
15	77635649	77643270	Apol11b	-
15	77422208	77447460	Apol7b	-
15	77528829	77533316	Apol7c	-
15	77698856	77714634	Apol7e	+
9	71110661	71162633	Aqp9	-
20	20848542	20860519	Araf	+
12	79130776	79156301	Arg2	+
8	8665074	8690521	Arglu1	-
19	41766587	41802047	Arhgap19	-
9	51765336	51790249	Arhgap20	+
6	87460114	87463647	Arhgap25	-
18	38993144	39100149	Arhgap26	+
18	38993144	39100149	Arhgap26	+
3	121952540	121973929	Arhgap29	+
20	49463944	49496508	Arhgap36	+
20	168795098	169304435	Arhgap6	+
13	97942201	97946927	Arhgef28	-
3	133116431	133137302	Arhgef38	-
1	34678187	34812739	Arhgef4	+
20	57231484	57240889	Arhgef6	-
8	11727720	11782581	Arhgef7	+
20	95051918	95054947	Arhgef9	-
17	4994331	5097733	Arid1b	+
4	41723835	41731142	Arid3c	-
2	106965190	106969277	Arl14ep	-
12	40005446	40037367	Arl4a	-
2	52397950	52424901	Arl5a	-
16	59613327	59639391	Arl6	-
20	134717962	134721908	Armcx1	+
20	134804146	134809221	Armcx2	-
5	145083829	145108761	Arpc1a	+
11	70432634	70435996	Arrb2	+
7	101576969	101585600	Art2b	-
20	93286495	93298357	Arx	+
20	136033366	136034946	Arxes1	+
5	24532696	24540457	Asb10	-
20	95470200	95478129	Asb12	-
14	26894556	26915257	Asb14	+
1	89950219	89996452	Asb18	-
6	5383385	5433022	Asb4	+
20	164506326	164539752	Asb9	+
7	142966828	142969264	Ascl2	-
10	85927680	85929696	Ascl4	+
15	99670367	99701128	Asic1	+
11	80880168	81153321	Asic2	-
1	53347830	53352752	Asnsd1	-
5	112391498	112394024	Asphd2	-
19	9132458	9135531	Asrgl1	-
1	158596977	158609341	Astn1	+
18	22345088	22530227	Asxl3	+
6	18073803	18075107	Asz1	-
10	81209811	81213276	Atcay	-
1	191170295	191183340	Atf3	-
15	102593546	102625464	Atf7	-
1	87755869	87771398	Atg16l1	+
20	140956949	140992837	Atg4a	+
4	99218090	99221695	Atg4c	+
6	72206176	72234537	Atoh8	-
14	56365067	56388550	Atp12a	+
16	29396045	29408325	Atp13a4	-
3	101576218	101604684	Atp1a1	-
11	69601357	69603613	Atp1b2	-
20	38316183	38336769	Atp1b4	+
6	113803337	113891370	Atp2b2	-
9	105453481	105495495	Atp2c1	-
2	73908446	73911326	Atp5g3	-
4	19890831	19916940	Atp6v0d2	-
6	83751832	83753866	Atp6v1b1	+
12	17284721	17324665	Atp6v1c2	-
6	120795243	120822793	Atp6v1e1	-
1	5070017	5162340	Atp6v1h	+
20	106106931	106118309	Atp7a	+
8	21994650	22060019	Atp7b	-
14	59638539	60086834	Atp8a2	-
2	126371538	126491553	Atp8b4	-
15	31602117	31618609	Atpsckmt	+
20	105800416	105802050	Atrx	-
12	33358242	33394760	Atxn7l1os2	-
20	93968658	93975470	AU015836	+
16	5211822	5222299	AU021092	-
15	85580251	85582707	AU022754	+
1	131599238	131612000	Avpr1b	+
13	93706181	93719175	AW495222	-
20	100402220	100412587	Awat2	-
5	137981519	137990233	Azgp1	+
9	118040498	118063839	Azi2	+
12	112428283	112435338	B020018J22Rik	-
20	134684561	134686462	B230119M05Rik	-
9	69758739	69830845	B230323A14Rik	+
16	96235800	96319859	B3galt5	+
9	26733727	26761350	B3gat1	+
1	23761752	23815740	B3gat2	+
7	98192416	98199481	B3gnt6	-
11	95865942	95914891	B4galnt2	-
8	10871508	10882435	B930025P03Rik	-
9	61259226	61293809	B930092H01Rik	-
4	32238803	32586104	Bach2	+
4	32563096	32571617	Bach2os	-
2	118900376	118916479	Bahd1	+
18	3507922	3516404	Bambi	+
2	144033101	144073979	Banf2	+
5	106452522	106458166	Barhl2	-
13	48662997	48666507	Barx1	+
9	31846043	31913462	Barx2	-
15	25364856	25413698	Basp1	-
12	85686668	85709087	Batf	+
1	191100476	191108909	Batf3	+
13	52729921	52757205	BB123696	-
7	65582069	65618884	BC046251	+
9	108436481	108446086	BC048562	+
11	51253792	51256264	BC049762	-
17	34083842	34095309	BC051537	-
3	96433787	96452306	BC107364	-
3	87987530	88000230	Bcan	-
20	73686177	73716175	Bcap31	-
9	84045886	84124239	Bckdhb	+
11	24078055	24173194	Bcl11a	+
12	107910402	108003602	Bcl11b	-
2	128126037	128130015	Bcl2l11	+
6	134396317	134438736	Bcl2l14	+
11	70224127	70229739	Bcl6b	-
3	97216527	97228846	Bcl9	-
20	159526687	159551839	Bclaf3	+
20	48341357	48408049	Bcorl1	+
16	31422279	31457497	Bdh1	+
2	109675896	109727007	Bdnf	+
11	101288261	101302286	Becn1	-
5	67392147	67427330	Bend4	-
2	4717830	4800563	Bend7	+
20	136270774	136271920	Bex3	+
20	136138995	136140443	Bex4	+
3	18054173	18057517	Bhlhe22	+
2	180774380	180776900	Bhlhe23	-
13	93616674	93637961	Bhmt	-
5	115649266	115652986	Bicdl1	-
2	180929022	180934010	Birc7	+
14	63374223	63376418	Blk	-
5	36747377	36748650	Bloc1s4	-
5	98854414	98873760	Bmp3	+
14	46386995	46390535	Bmp4	-
13	38345106	38500302	Bmp6	+
2	172916117	172940092	Bmp7	-
2	25706738	25707721	Bmyc	+
7	81966652	81992307	Bnc1	-
9	69989465	70008317	Bnip2	+
2	154014595	154016076	Bpifa2	+
2	154257853	154268130	Bpifb9a	+
10	85995900	86011856	Bpifc	-
8	88331058	88362194	Brd7	-
5	107331191	107342075	Brdt	+
1	158295703	158296464	Brinp2	-
20	57043073	57048758	Brs3	+
7	141949750	141999005	Brsk2	+
9	108096021	108190384	Bsn	-
4	106483455	106492283	Bsnd	-
9	40874126	40880057	Bsx	+
9	51116004	51118434	Btg4	+
20	134568904	134582473	Btk	-
16	45224314	45252892	Btla	+
11	58918056	58926965	Btnl10	+
17	34354821	34369492	Btnl2	+
17	34507934	34517352	Btnl6	-
11	49169321	49170675	Btnl9	-
19	45363733	45507736	Btrc	+
7	131560709	131571164	Bub3	+
1	89360341	89406133	C030007H22Rik	-
17	12466843	12479578	C030013G03Rik	+
2	33641192	33642593	C130021I20Rik	+
5	111581421	111587945	C130026L21Rik	+
13	83721380	83741308	C130071C03Rik	+
2	114013566	114061498	C130080G10Rik	+
5	52199983	52216434	C130083M11Rik	-
4	136895916	136898803	C1qa	-
11	102939263	102946688	C1ql1	-
1	120340581	120343174	C1ql2	+
11	43474275	43491505	C1qtnf2	+
6	124570293	124581171	C1rb	+
6	124536191	124540377	C1s1	-
17	34863671	34864412	C2	-
2	34018288	34107729	C230014O12Rik	-
17	80896792	80933045	C230072F16Rik	+
9	67759436	67760930	C2cd4b	+
1	58997122	59003539	C2cd6	-
20	53056192	53057190	C430049B03Rik	-
17	34728379	34729265	C4b	-
6	50776323	50815033	C530044C16Rik	+
15	4727174	4804045	C6	+
15	4988761	5063740	C7	-
10	22306701	22312944	C920009B18Rik	+
1	85793440	85851576	Cab39	+
5	115168688	115194381	Cabp1	-
11	4736891	4746778	Cabp7	-
8	84338638	84640246	Cacna1a	+
2	24679499	24685868	Cacna1b	-
6	118592303	118595426	Cacna1c	-
14	30130123	30164172	Cacna1d	-
1	154392518	154725920	Cacna1e	-
11	94425239	94426462	Cacna1g	-
15	80287237	80398279	Cacna1i	+
9	107399611	107529343	Cacna2d2	+
6	119250014	119271933	Cacna2d4	+
2	52556186	52556709	Cacnb4	-
15	77991747	78120028	Cacng2	-
11	107732356	107794557	Cacng4	-
11	107874604	107911362	Cacng5	-
7	3332954	3368221	Cacng7	+
9	47530172	47853385	Cadm1	+
1	173333257	173367695	Cadm3	-
14	12373652	12376943	Cadps	+
7	114631567	114632645	Calca	-
11	96099913	96111962	Calcoco2	-
6	3686821	3752974	Calcr	-
10	34038783	34044310	Calhm4	-
11	5971734	6065538	Camk2b	-
4	138454313	138460123	Camk2n1	+
18	32934930	33191228	Camk4	+
17	85092082	85166508	Camkmt	+
4	151059525	151079793	Camta1	-
17	73306463	73399296	Capn13	-
20	143816061	143827332	Capn6	-
8	124576112	124591725	Capn9	+
20	169776424	169779557	Capza1b	-
11	93098027	93099866	Car10	+
3	95897767	95904691	Car14	-
16	17835276	17836056	Car15	-
11	84957785	84962555	Car4	+
8	104541308	104550337	Car7	+
15	78775137	78803042	Card10	-
13	99898488	99900641	Cartpt	-
20	13521781	13526768	Cask	-
17	24488600	24500277	Caskin1	+
4	148804464	148839746	Casz1	+
8	122629462	122678072	Cbfa2t3	-
11	119036304	119040969	Cbx8	-
14	75582882	75591949	Cby2	-
18	46282150	46311928	Ccdc112	-
8	95534084	95558890	Ccdc113	+
1	181509632	181511451	Ccdc121rt1	-
5	112449425	112451738	Ccdc121rt2	+
3	36007243	36053547	Ccdc144b	-
2	58823429	58921092	Ccdc148	-
5	92608252	92675125	Ccdc158	-
20	52791199	52799468	Ccdc160	+
10	41648875	41694487	Ccdc162	-
12	72101299	72185029	Ccdc175	-
12	80754042	80760687	Ccdc177	-
4	45914368	45921936	Ccdc180	+
15	98167157	98170134	Ccdc184	+
2	26243468	26294438	Ccdc187	-
11	101593742	101599256	Ccdc200	-
4	154026638	154042677	Ccdc27	-
10	18214077	18234998	Ccdc28a	-
2	5137775	5230878	Ccdc3	+
4	119339734	119359802	Ccdc30	-
9	58028677	58118823	Ccdc33	-
3	33824585	33826540	Ccdc39	-
11	119229128	119262900	Ccdc40	+
11	68583263	68586957	Ccdc42os	-
5	122108069	122111113	Ccdc63	-
5	124835893	124861883	Ccdc92	-
11	74619604	74641516	Ccdc92b	+
9	121489823	121493564	Cck	-
5	53697775	53707253	Cckar	-
11	82176658	82179812	Ccl1	-
4	41769466	41773537	Ccl27a	-
11	83662583	83664683	Ccl4	+
15	54745701	54754039	Ccn3	+
3	55045468	55050638	Ccna1	-
20	6979651	7030936	Ccnb3	-
7	144929930	144939869	Ccnd1	-
6	127125161	127151060	Ccnd2	-
19	40831278	40848572	Ccnj	+
11	43528783	43586997	Ccnjl	+
13	112988086	112989150	Ccno	+
8	27296054	27296801	Ccnq-ps2	+
17	8236042	8256108	Ccr6	+
11	99144195	99155077	Ccr7	-
11	82719249	82764306	Cct6b	-
3	86995833	86999441	Cd1d1	-
3	101275907	101280389	Cd2	-
16	45411767	45454978	Cd200l1	-
8	4134651	4137707	Cd209g	+
10	43579934	43583127	Cd24a	+
11	114982273	114989922	Cd300ld	-
11	115042130	115048409	Cd300ld3	-
11	115120356	115126791	Cd300lf	-
11	102041508	102055620	Cd300lg	+
5	43868552	43912375	Cd38	+
9	44981785	44987339	Cd3d	+
9	44998739	45009613	Cd3e	-
6	124866627	124870272	Cd4	-
2	104095800	104115349	Cd59a	+
11	121036746	121039418	Cd7	-
17	57145996	57149777	Cd70	-
13	43784774	43803132	Cd83	+
6	71373426	71379169	Cd8a	+
20	71491898	71492605	Cd99l2	-
19	28990351	29015771	Cdc37l1	+
15	78842623	78850897	Cdc42ep1	+
14	67677795	67696734	Cdca2	-
2	165112326	165181459	Cdh22	-
10	60376771	60406453	Cdh23	-
2	179893883	179896149	Cdh4	+
14	37077856	37098347	Cdhr1	-
12	33033795	33092875	Cdhr3	-
13	64436893	64437968	Cdk20	+
20	160799150	160817182	Cdkl5	-
7	143458721	143459311	Cdkn1c	-
15	85807246	85811090	Cdpf1	-
11	62951192	62993095	Cdrt4	+
11	62990452	63004128	Cdrt4os1	-
5	101806547	101821447	Cds1	+
5	147300804	147307270	Cdx2	-
7	25471374	25476704	Ceacam1	-
7	24777280	24784657	Ceacam10	+
7	16671330	16675705	Ceacam15	-
7	25518063	25537093	Ceacam2	-
7	35119302	35121928	Cebpa	+
14	54710359	54712174	Cebpe	-
6	120666368	120724920	Cecr2	+
18	25487267	25501239	Celf4	-
15	85921238	85922422	Celsr1	-
9	108826319	108852969	Celsr3	+
13	74054957	74062299	Cep72	-
2	79330542	79338603	Cerkl	-
8	104734002	104741630	Ces2a	+
8	104831571	104840093	Ces2b	+
8	105083752	105086622	Ces3b	+
8	93499212	93506768	Ces5a	-
6	90426483	90428395	Cfap100	-
1	119923518	119995210	Cfap221	-
3	108537540	108544723	Cfap276	+
19	47737605	47763580	Cfap43	-
16	44408601	44430062	Cfap44	+
7	139601079	139616309	Cfap46	-
10	92796752	92836346	Cfap54	-
4	118554695	118620405	Cfap57	-
19	47937711	48035387	Cfap58	+
2	146041493	146095688	Cfap61	+
5	120628334	120634235	Cfap73	-
4	155409189	155415987	Cfap74	+
2	28927833	29039360	Cfap77	-
19	23558752	23652812	Cfap95	-
5	34288599	34327327	Cfap99	+
1	34535647	34544313	Cfc1	+
3	129835883	129850793	Cfi	+
3	94761359	94779990	Cgn	-
19	34473777	34475164	Ch25h	-
14	32450867	32460911	Chat	-
14	30022632	30038247	Chdh	+
2	132781277	132795079	Chgb	+
20	103356475	103396092	Chic1	+
1	134111241	134151540	Chit1	+
2	73610659	73775346	Chn1	-
20	143285673	143390099	Chrdl1	-
7	100006403	100034726	Chrdl2	+
19	8664004	8683587	Chrm1	+
6	36388083	36528414	Chrm2	+
14	66135038	66151167	Chrna2	+
9	55010110	55026562	Chrna3	-
2	181018380	181028328	Chrna4	-
9	54980879	55006918	Chrna5	+
5	65934920	65969160	Chrna9	+
9	55028153	55048779	Chrnb4	-
1	38890631	38897986	Chst10	-
8	110029152	110039354	Chst4	-
7	34674467	34753812	Chst8	-
8	104639837	104641965	Ciao2b	-
8	72204377	72212819	Cib3	-
4	12153722	12172015	Cibar1	-
18	67343603	67367785	Cidea	+
16	10480058	10526426	Ciita	+
4	120666571	120667820	Cited4	+
7	19404775	19415533	Ckm	+
2	121357713	121360040	Ckmt1	+
14	118854731	118875489	Cldn10	+
16	93919031	94008837	Cldn14	-
20	139806080	139809101	Cldn2	+
20	152563333	152563969	Cldn34a	+
20	76264303	76267738	Cldn34b3	+
11	69964778	69967810	Cldn7	+
7	44302686	44306902	Clec11a	-
6	38663878	38677609	Clec2l	+
8	3707063	3717553	Clec4g	-
8	83389866	83428552	Clgn	+
16	92498133	92541243	Clic6	+
17	71856285	71864273	Clip4	+
20	164088829	164118860	Cltrn	+
14	65974668	65975974	Clu	+
13	24327403	24468636	Cmah	+
6	142756685	142775714	Cmas	+
8	104293541	104310145	Cmtm1	-
8	104281298	104293174	Cmtm2a	-
9	114795878	114844101	Cmtm8	-
8	110215664	110221214	Cmtr2	+
5	72603695	72619154	Cnga1	-
20	71991848	72010218	Cnga2	+
1	37214433	37241940	Cnga3	+
8	95239044	95306585	Cngb1	-
1	181352627	181459909	Cnih3	+
14	79637815	79642195	Cnmd	-
19	43440435	43495041	Cnnm1	+
9	114617527	114640184	Cnot10	-
5	28202448	28210022	Cnpy1	-
4	135911817	135920207	Cnr2	+
4	41657497	41695442	Cntfr	-
9	10640510	10904449	Cntn5	-
6	47244452	47299570	Cntnap2	+
8	126422514	126425433	Coa6	+
12	51593340	51605771	Coch	+
8	124520766	124552008	Cog2	+
10	61848860	61851525	Col13a1	-
4	47208160	47313163	Col15a1	+
6	4504813	4516419	Col1a2	+
15	71868880	71897616	Col22a1	-
11	51289919	51583918	Col23a1	+
5	136757662	136773046	Col26a1	-
4	63214003	63292831	Col27a1	+
6	8021289	8022766	Col28a1	-
15	97986308	97988921	Col2a1	-
8	11244362	11279656	Col4a1	-
8	11404907	11421254	Col4a2	+
1	82586975	82722059	Col4a3	+
1	82538526	82586792	Col4a4	-
20	141189744	141192629	Col4a6	-
10	76715015	76719236	Col6a1	-
10	76595761	76623630	Col6a2	-
9	105990460	106013446	Col6a4	-
9	105875693	105881806	Col6a5	-
4	126286792	126314330	Col8a2	+
1	24177609	24252684	Col9a1	+
4	121039384	121055322	Col9a2	+
12	28594656	28623260	Colec11	-
1	152399829	152510695	Colgalt2	+
14	31552908	31591343	Colq	-
3	57651101	57651715	Commd2	-
8	70373557	70382066	Comp	+
5	100518308	100547803	Cops4	+
5	72353579	72360699	Corin	-
7	126701901	126707787	Coro1a	-
4	46536942	46566458	Coro2a	-
8	120673151	120674207	Cox4i1	+
7	128205434	128206387	Cox6a2	-
12	102899315	102900526	Cox8c	+
14	75242286	75283555	Cpb2	+
7	81349601	81355995	Cpeb1	-
5	108518553	108550024	Cplx1	-
10	117629499	117635373	Cpm	+
17	29217861	29237712	Cpne5	-
14	55510444	55517431	Cpne6	+
16	11884222	11909445	Cpped1	-
6	53873378	53978662	Cpvl	-
2	130390775	130393276	Cpxm1	-
7	132042815	132154739	Cpxm2	-
5	35517564	35525571	Cpz	-
1	37611676	37625242	Cracdl	-
6	127577896	127630033	Cracr2a	+
17	57062230	57065918	Crb3	+
1	39618405	39651474	Creg2	-
11	104132854	104175523	Crhr1	+
6	55092963	55100573	Crhr2	-
17	78201064	78374282	Crim1	+
8	119992437	120052793	Crispld2	+
8	70493360	70500930	Crlf1	+
5	37241939	37268785	Crmp1	+
2	145917478	145935014	Crnkl1	-
1	93168724	93231072	Crocc2	+
19	42283531	42287954	Crtac1	-
7	15901645	15904020	Crxos	+
1	74889933	74893143	Cryba2	-
16	22805202	22811577	Crygs	-
4	126024549	126044440	Csf3r	+
8	15892536	17535281	Csmd1	-
4	128552574	128567656	Csmd2	+
15	47580636	48791933	Csmd3	-
2	152226838	152281852	Csnk2a1	+
8	95461592	95490039	Csnk2a2	-
9	110246064	110262575	Cspg5	+
20	134059186	134086046	Cstf2	+
20	74480286	74481399	Ctag2l1	-
20	74740926	74742188	Ctag2l2	+
5	33247722	33274994	Ctbp1	-
9	118926452	119043998	Ctdspl	+
10	63457509	65003667	Ctnna3	+
2	157737400	157891614	Ctnnbl1	+
15	30457787	30504438	Ctnnd2	+
20	162901237	162978529	Ctps2	+
1	131638305	131675505	Ctse	+
19	4855129	4860918	Ctsf	+
6	18389144	18408694	Cttnbp2	-
5	121879820	121895381	Cux2	-
5	73430330	73434476	Cwh43	+
5	92346637	92348882	Cxcl10	-
6	117168534	117175069	Cxcl12	+
13	56288642	56296305	Cxcl14	-
20	101731534	101734269	Cxcr3	-
20	9449380	9451533	Cybb	-
2	76353941	76360450	Cyct	-
11	46193849	46312859	Cyfip2	-
3	107211292	107221732	Cym	-
19	46667164	46672974	Cyp17a1	-
9	54165936	54193442	Cyp19a1	-
17	34802163	34803402	Cyp21a1	-
6	84571413	84587680	Cyp26b1	-
10	127048249	127052969	Cyp27b1	+
7	25897619	25926624	Cyp2b10	+
19	40153352	40187286	Cyp2c70	-
15	82555071	82557834	Cyp2d12	+
17	32905069	32917100	Cyp4f14	-
8	71988482	71992915	Cyp4f18	-
17	32478250	32483418	Cyp4f39	+
4	115133831	115137864	Cyp4x1os	+
5	37737279	37739815	Cytl1	+
15	96051602	96054825	D030018L15Rik	-
8	109249865	109273811	D030068K23Rik	+
12	101083832	101088143	D130020L05Rik	+
2	104207665	104257984	D430041D05Rik	-
13	72809600	72816763	D730050B12Rik	-
10	121641587	121677301	D930020B18Rik	+
12	71831077	71992333	Daam1	+
12	71309883	71320107	Dact1	+
17	14195051	14204094	Dact2	-
5	143464583	143505942	Daglb	+
1	42750711	42752881	Dalir	+
5	114003702	114025682	Dao	+
13	60601946	60762802	Dapk1	+
2	59484668	59505020	Dapl1	+
7	49631498	49636849	Dbx1	-
15	95624737	95632828	Dbx2	-
13	25096346	25119406	Dcdc2a	+
7	105756975	105757889	Dchs1	-
5	88764995	88783281	Dck	+
9	111439080	111489118	Dclk3	+
14	30479534	30510494	Dcp1a	+
6	119175252	119221616	Dcp1b	+
18	44380526	44424969	Dcp2	+
17	23880879	23900764	Dcpp2	+
17	23917457	23919441	Dcpp3	+
14	118039434	118043129	Dct	-
5	73480999	73560794	Dcun1d4	+
20	143869209	143933050	Dcx	-
17	66143708	66148917	Ddx11	+
1	121553834	121567989	Ddx18	-
3	105681488	105687444	Ddx20	-
9	35536646	35558528	Ddx25	-
2	167015192	167034947	Ddx27	+
20	13287784	13289915	Ddx3x	+
12	108688238	108702297	Degs2	-
1	178187416	178250901	Desi2	+
16	18052859	18071360	Dgcr6	+
16	22595627	22657028	Dgkg	-
6	36911466	37031028	Dgki	-
20	6873483	6948363	Dgkk	+
2	91932823	91975864	Dgkz	-
15	98891151	98898540	Dhh	-
14	55222006	55241435	Dhrs2	+
14	55478757	55490340	Dhrs4	+
12	72650352	72664754	Dhrs7	-
11	67798286	67816002	Dhrs7c	+
8	109551058	109552124	Dhx38	-
4	107299816	107307066	Dio1	-
12	110275384	110277749	Dio3os	-
15	100154395	100215666	Dip2b	+
18	84720018	84739587	Dipk1c	+
8	125054194	125261151	Disc1	+
19	30545862	30549665	Dkk1	-
7	90477230	92449247	Dlg2	+
20	100777284	100818408	Dlg3	+
17	70521676	70818234	Dlgap1	+
8	14095864	14847108	Dlgap2	+
4	127203305	127214754	Dlgap3	+
2	156613704	156764363	Dlgap4	+
17	46297420	46301005	Dlk2	+
7	28293598	28294481	Dll3	-
2	71532783	71537891	Dlx1as	-
6	6877804	6882068	Dlx5	-
6	6824187	6830791	Dlx6os1	-
4	117674680	117682273	Dmap1	-
7	131032045	131121628	Dmbt1	+
4	115915118	115939926	Dmbx1	-
15	79562382	79585250	Dmc1	-
5	144358524	144361005	Dmrt1i	+
19	25610536	25623921	Dmrt3	+
4	89679435	89691919	Dmrta1	+
4	107676903	107680960	Dmrtb1	-
20	102903221	102906469	Dmrtc1a	-
20	102711176	102715209	Dmrtc1b	+
20	102847638	102854616	Dmrtc1c1	+
20	102802962	102809942	Dmrtc1c2	-
8	119575234	119598454	Dnaaf1	+
9	72958784	72973061	Dnaaf4	+
20	140062878	140106797	Dnaaf6b	+
14	31260374	31323896	Dnah1	-
5	124805337	124834125	Dnah10	+
12	117903213	117915738	Dnah11	-
14	26693273	26891703	Dnah12	+
11	69420808	69544556	Dnah2	-
7	119960930	119967842	Dnah3	-
15	28203751	28472052	Dnah5	+
1	53397005	53706761	Dnah7a	-
17	30624353	30875264	Dnah8	+
4	41569774	41638158	Dnai1	+
3	146042780	146048437	Dnai3	-
15	99099411	99104737	Dnajc22	+
2	105966708	106003549	Dnajc24	-
12	4082582	4110606	Dnajc27	+
3	19531246	19610861	Dnajc5b	+
4	101496647	101642799	Dnajc6	+
15	79762136	79776972	Dnal4	-
1	84583003	84623841	Dner	-
1	162282527	162313683	Dnm3	-
19	41029274	41059525	Dntt	+
7	126847415	126849525	Doc2a	+
1	80583216	80758527	Dock10	-
20	35888831	36076562	Dock11	+
9	106896775	106901779	Dock3	-
9	21800179	21852635	Dock6	-
12	83269314	83439920	Dpf3	-
2	62352254	62357707	Dpp4	-
9	24557046	24696293	Dpy19l2	-
15	39768486	39857467	Dpys	-
14	66802863	66868688	Dpysl2	-
5	30711563	30799375	Dpysl5	+
4	148098436	148130698	Draxin	-
13	54051182	54055705	Drd1	-
5	38319366	38322518	Drd5	+
20	134423829	134453400	Drp2	+
16	96592436	96622754	Dscam	-
9	45426627	45571224	Dscaml1	+
15	55076098	55090491	Dscc1	-
5	104170711	104180127	Dspp	+
13	44922078	45002147	Dtnbp1	-
5	120680201	120711927	Dtx1	-
2	122279246	122298165	Duox2	-
2	152940996	152951456	Dusp15	-
11	101971142	101987013	Dusp3	-
20	73639418	73643514	Dusp9	+
6	6006065	6027787	Dync1i1	+
16	94668895	94679521	Dyrk1a	+
7	28180265	28187294	Dyrk1b	+
6	126876192	126885384	Dyrk4	-
1	63664219	63686910	Dytn	-
2	144522462	144526648	Dzank1	-
11	109139290	109144369	E030025P04Rik	-
10	22117361	22148610	E030030I06Rik	-
19	40868303	40881770	E030044B06Rik	+
5	111734302	111761725	E130006D01Rik	-
13	53912262	53915748	E130119H09Rik	-
19	60144674	60162591	E330013P04Rik	+
14	24293213	24309959	E330034G19Rik	+
20	105164631	105165361	E530001F21Rik	-
14	67233291	67429777	Ebf2	+
2	130295168	130370481	Ebf4	+
17	55952639	55957022	Ebi3	+
1	87147654	87156521	Ecel1	-
13	34946613	34963810	Eci3	-
20	99975780	100397156	Eda	+
10	58600788	58675654	Edar	-
16	5244151	5255983	Eef2kmt	-
4	115737743	115774435	Efcab14	+
11	104685706	105117394	Efcab3	+
15	83872371	83883641	Efcab6	-
2	153842980	153844745	Efcab8	+
6	87732808	87751896	Efcc1	+
3	89315858	89321631	Efna3	-
17	62607318	62881144	Efna5	-
12	3962554	3992920	Efr3b	-
14	54916632	54926126	Efs	-
3	129677577	129725087	Egf	-
20	166523006	166585720	Egfl6	-
15	7253510	7254768	Egflam	-
6	85511120	85513589	Egr4	-
2	103266707	103274251	Ehf	-
9	120492231	120494640	Eif1b	+
2	154871409	154892935	Eif2s2	-
15	77958997	77970813	Eif3d	-
3	108463535	108464964	Elapor1	-
9	22015004	22052010	Elavl3	-
2	103411687	103450986	Elf5	+
5	139907942	139974722	Elfn1	+
15	78674382	78675226	Elfn2	-
13	20090595	20264007	Elmo1	+
9	53911459	53936834	Elmod1	-
5	134702837	134725300	Eln	-
13	41182498	41220162	Elovl2	-
19	46131896	46135312	Elovl3	+
11	29743047	30026033	Eml6	-
16	10281748	10313968	Emp2	-
6	85187437	85204358	Emx1	+
19	59458371	59465357	Emx2	+
5	28165693	28172166	En2	+
15	97711014	97721150	Endou	-
19	58953176	58971417	Eno4	+
14	77156779	77314799	Enox1	+
20	49009706	49080752	Enox2	-
8	46986886	47096762	Enpp6	+
15	80452239	80560470	Enthd1	-
19	40736183	40736865	Entpd1	+
19	23973211	23976435	Entrep1	-
7	64786689	65156416	Entrep2	-
9	118478211	118485366	Eomes	+
17	86753699	86833410	Epas1	+
4	131923428	132049078	Epb41	-
4	56995677	57027676	Epb41l4b	-
4	124899401	124902709	Epha10	+
4	136929418	136956816	Epha8	-
9	101922127	102354693	Ephb1	-
4	136647538	136835988	Ephb2	-
16	21204754	21223304	Ephb3	+
14	66084376	66110660	Ephx2	-
5	107402735	107413620	Ephx4	+
5	137483019	137485816	Epo	-
11	97627388	97629702	Epop	-
7	4473930	4474584	Eps8l1	+
11	87863999	87875536	Epx	-
1	68032185	69107756	Erbb4	-
14	27623598	27653802	Erc2	+
16	13109683	13148734	Ercc4	+
7	24927444	24944494	Erfl	-
16	95360805	95459245	Erg	-
6	148181364	148183208	Ergic2	-
3	154711864	154714083	Erich3	+
7	25614619	25615892	Erich4	-
15	34453304	34473892	Erich5	+
14	75642258	75667137	Erich6b	+
4	152121131	152131841	Espn	-
12	76120438	76177259	Esr2	-
4	11340558	11344245	Esrp1	-
12	86361116	86521628	Esrrb	+
20	137115396	137120171	Esx1	-
9	55454507	55512243	Etfa	-
3	130617447	130634809	Etnppl	+
7	30633615	30635852	Etv2	-
3	87525406	87540156	Etv3	+
6	82052306	82092160	Eva1a	+
5	37415858	37417915	Evc2	+
6	52313497	52318378	Evx1	+
2	74652990	74659557	Evx2	-
5	76529310	76570294	Exoc1	+
5	76484039	76516649	Exoc1l	+
7	19463330	19496762	Exoc3l2	+
9	53301669	53377514	Exph5	+
2	165595031	165771719	Eya2	+
20	6081218	6083419	Ezhip	-
8	13037837	13055895	F10	+
8	45241173	45262031	F11	-
3	121723536	121735048	F3	+
20	96239925	96243636	F630028O10Rik	+
2	129458358	129536602	F830045P16Rik	-
8	111347469	111393818	Fa2h	-
4	115998713	115999937	Faah	-
4	134251109	134254106	Fam110d	-
17	15396201	15433438	Fam120b	+
20	53273423	53301501	Fam122c	+
14	62555736	62588523	Fam124a	+
15	71445675	71462400	Fam135b	-
8	45336724	45382291	Fam149a	-
4	106733888	106748292	Fam151a	+
1	156075965	156205026	Fam163a	-
2	27110379	27142491	Fam163b	-
5	30466046	30480906	Fam166c	+
13	97067285	97131013	Fam169a	+
11	58792796	58801960	Fam183b	-
10	53633629	53647080	Fam184a	-
5	45529704	45536542	Fam184b	-
15	99918352	99967061	Fam186a	-
19	60199434	60226701	Fam204a	-
5	114568016	114594678	Fam222a	+
12	4715548	4737771	Fam228a	-
17	26212709	26244242	Fam234a	-
9	110914738	110916861	Fam240a	-
10	62109946	62143910	Fam241b	-
16	92318764	92321441	Fam243	-
16	30599722	30602797	Fam43a	+
4	138394091	138396528	Fam43b	-
9	13836876	13854987	Fam76b	+
2	32050880	32064911	Fam78a	-
1	167001588	167091009	Fam78b	+
8	124740256	124751832	Fam89a	-
2	117249738	117260243	Fam98b	+
13	63330538	63431745	Fancc	-
6	148047258	148176849	Far2	+
9	15936700	15957822	Fat3	-
18	58025100	58026880	Fbn2	-
13	62864752	62888282	Fbp1	-
13	62853973	62856309	Fbp2	-
18	84934781	84981473	Fbxo15	+
8	13907802	13940521	Fbxo25	+
7	28692848	28699338	Fbxo27	+
2	104027720	104063240	Fbxo3	+
14	47450420	47529449	Fbxo34	+
6	85469579	85502858	Fbxo41	-
11	62874858	62876753	Fbxw10	+
2	34811838	34826311	Fbxw2	-
3	84952145	84977645	Fbxw7	+
8	3681736	3694175	Fcer2a	-
7	28071235	28120860	Fcgbp	+
1	130865668	130880791	Fcmr	+
3	87376386	87391740	Fcrl1	+
3	87435772	87467523	Fcrl5	+
3	87250757	87263599	Fcrls	-
11	29822394	29825668	Fem1al	-
2	156019138	156052947	Fer1l4	-
1	36385463	36404829	Fer1l5	+
15	58638504	58647083	Fer1l6	+
12	33928424	33929310	Ferd3l	+
2	132939095	132941963	Fermt1	-
9	36821863	36850405	Fez1	+
14	12342093	12345844	Fezf2	+
19	38097070	38114263	Ffar4	+
3	83040140	83049863	Fgb	-
20	151067382	151069668	Fgd1	+
16	16422562	16599978	Fgd4	-
6	91978877	92076004	Fgd5	+
16	28189423	28564951	Fgf12	-
20	105764278	105774939	Fgf16	+
11	33117429	33146795	Fgf18	-
8	40279165	40286953	Fgf20	-
6	127072901	127081408	Fgf23	+
7	144838082	144842719	Fgf3	+
7	144861385	144865243	Fgf4	+
6	127015585	127028187	Fgf6	+
19	45736797	45742874	Fgf8	-
14	58070546	58112720	Fgf9	+
3	83007723	83015049	Fgg	+
4	132977115	133000767	Fgr	+
20	56731786	56793346	Fhl1	+
2	31813289	31846005	Fibcd1	-
11	11787430	11808925	Fignl1	-
15	101050193	101054399	Fignl2	-
9	79815056	79830998	Filip1	-
20	50558137	50570199	Firre	-
2	102449365	102452499	Fjx1	-
9	32422203	32541595	Fli1	-
5	147614755	147615242	Flt1	-
5	147330740	147400489	Flt3	-
11	49609262	49628941	Flt4	+
12	85746538	85813585	Flvcr2	+
1	162874316	162898712	Fmo2	-
1	162953799	162984527	Fmo3	-
1	134037253	134048277	Fmod	+
20	106235245	106255376	Fnd3c2	-
14	72561446	72564718	Fndc3a	-
20	106425746	106432008	Fndc3c1	-
12	57540627	57546121	Foxa1	-
2	148044239	148045464	Foxa2	-
13	98354241	98359305	Foxd1	+
4	114906281	114908873	Foxd2	-
4	99656298	99658622	Foxd3	+
19	24899235	24901197	Foxd4	-
4	46343608	46346412	Foxe1	+
4	114925146	114926013	Foxe3	-
8	121084385	121088144	Foxf1	+
12	49382659	49384364	Foxg1	+
6	70956530	70961063	Foxi3	+
9	98955287	98958543	Foxl2	+
5	114254163	114273807	Foxn4	-
5	96374434	96387634	Fras1	+
19	41829969	41832583	Frat1	+
4	82938425	82970703	Frem1	-
3	53515955	53523020	Frem2	-
8	80611079	80695356	Frem3	+
4	119531435	119535245	Frg2f1	-
2	4017716	4167006	Frmd4a	+
6	97308136	97324140	Frmd4b	-
2	121545528	121765108	Frmd5	-
20	50895179	50942710	Frmd7	-
20	140367493	140393895	Frmpd3	+
20	167471308	167855077	Frmpd4	-
4	56957172	56990391	Frrs1l	-
7	81533307	81566944	Fsd2	-
11	52764633	53188538	Fstl4	+
20	8962133	8962975	Fthl17b	-
20	9033492	9034333	Fthl17e	+
2	31572650	31617526	Fubp3	+
10	13499543	13505880	Fuca2	+
17	56734227	56739292	Fut4-ps1	+
12	77410140	77475989	Fut8	+
3	34019942	34069342	Fxr1	+
9	45370441	45377348	Fxyd6	+
13	47910434	47934301	G630093K05Rik	+
11	101367560	101377903	G6pc	+
20	74988703	75084757	Gab3	-
4	46662304	46991873	Gabbr2	-
11	42130938	42182163	Gabra1	-
20	72432680	72656186	Gabra3	-
4	155388564	155398036	Gabrd	-
11	33550780	33578957	Gabrp	-
20	72825435	72838544	Gabrq	+
4	33132520	33163588	Gabrr1	+
2	70562041	70587136	Gad1	+
2	22622204	22693874	Gad2	+
9	115937141	116074347	Gadl1	+
1	93990508	94017147	Gal3st2c	+
5	138264920	138272840	Gal3st4	-
5	25222881	25265918	Galnt11	+
4	47091922	47123043	Galnt12	+
17	73493754	73542045	Galnt14	-
12	80518276	80603892	Galnt16	+
5	110544354	110621375	Galnt9	+
5	25181501	25220295	Galntl5	+
8	57776224	57796590	Galntl6	-
11	116281485	116283661	Galr2	+
15	79041884	79043558	Galr3	+
18	21127200	21300138	Garem1	-
5	30105160	30118378	Garem2	+
1	191162583	191164817	Garin4	-
2	33054170	33131654	Garnl3	-
11	83421901	83429455	Gas2l2	-
11	67596563	67670670	Gas7	+
9	121950987	121980209	Gask1a	+
14	63198921	63245271	Gata4	-
2	180332856	180340732	Gata5os	+
18	11052063	11054261	Gata6	+
18	10987943	11047637	Gata6os	-
3	85574118	85646579	Gatb	+
10	78162074	78167442	Gatd3a	-
5	105220480	105221976	Gbp10	-
5	105326479	105343929	Gbp11	-
3	142493977	142511104	Gbp5	+
5	105270701	105293684	Gbp6	-
5	24502756	24527202	Gbx1	-
1	89927955	89931179	Gbx2	-
11	5900819	5915124	Gck	-
5	31297442	31327314	Gckr	+
3	122245556	122270732	Gclm	+
9	78051923	78065624	Gcm1	+
13	41101426	41105683	Gcm2	-
13	40859753	40960887	Gcnt2	+
16	45610379	45621239	Gcsam	+
2	163438475	163455324	Gdap1l1	+
14	33923586	33937983	Gdf10	+
4	9844371	9862345	Gdf6	+
7	97957820	98048611	Gdpd4	+
20	166170453	166189804	Gemin8	+
5	107716656	107724343	Gfi1	-
2	28609449	28621982	Gfi1b	-
11	49794177	49807750	Gfpt2	+
19	58236691	58454466	Gfra1	-
7	45176348	45179569	Gfy	-
10	75585104	75586191	Ggt1	+
11	72435525	72438400	Ggt6	+
3	27371350	27378010	Ghsr	+
6	48647383	48660388	Gimap8	+
11	96025045	96030831	Gip	+
4	32600643	32602760	Gja10	-
14	57034459	57058100	Gja3	-
3	97032415	97050873	Gja5	+
20	160902115	160907052	Gja6	-
3	96913565	96926020	Gja8	-
20	101376377	101385629	Gjb1	+
11	59175567	59182826	Gjc2	-
6	87373356	87379497	Gkn2	+
19	30098446	30175429	Gldc	-
9	54286485	54341786	Gldn	+
9	54268577	54301570	Gldnos	-
10	127337508	127339959	Gli1	-
1	118868041	118982588	Gli2	-
4	107434590	107436036	Glis1	+
11	67661501	67757703	Glp2r	-
20	136757673	136780141	Glra4	-
1	52184103	52233232	Gls	-
9	111004810	111006830	Gm10030	+
5	37085369	37229342	Gm1043	+
1	132729354	132732826	Gm10538	+
18	33466204	33470826	Gm10549	+
8	87169746	87199839	Gm10637	-
7	31162357	31170641	Gm10640	+
8	76749086	76900173	Gm10649	-
8	70931404	70933037	Gm10654	+
9	45107175	45135606	Gm10684	-
6	71293764	71302880	Gm1070	+
3	83125275	83129246	Gm10710	-
15	79172719	79216497	Gm10863	+
11	53111450	53120056	Gm11186	-
4	82508015	82547292	Gm11266	+
11	96448322	96464547	Gm11529	-
11	118444199	118454995	Gm11747	-
11	119548629	119569046	Gm11762	+
11	32095260	32101228	Gm12108	-
4	45762376	45764223	Gm12409	-
4	114821721	114856166	Gm12830	+
4	118954273	118954919	Gm12863	-
4	137159081	137165066	Gm13003	-
4	140380629	140385574	Gm13016	+
4	154865050	154872003	Gm13112	-
2	29759311	29763439	Gm13547	+
4	34743783	34756263	Gm136	-
1	63964726	63968999	Gm13749	+
2	93403546	93417830	Gm13807	+
6	31658173	31666042	Gm13848	-
2	102743650	102746746	Gm13872	-
2	93955809	93957049	Gm13889	-
2	77462668	77480593	Gm13944	+
2	156609205	156613422	Gm14169	-
2	158603187	158610590	Gm14204	-
2	119321186	119325543	Gm14207	-
2	164550529	164559730	Gm14317	+
2	74752683	74753744	Gm14424	+
20	36423600	36426680	Gm14569	-
20	12762543	12818219	Gm14634	+
20	12339781	12354996	Gm14635	-
20	57200642	57204378	Gm14718	+
20	70545557	70546385	Gm14725	+
20	99405330	99443797	Gm14812	-
20	94442731	94447727	Gm14827	+
20	102252650	102257689	Gm14858	+
20	147992992	148033174	Gm15080	+
20	149784472	149826694	Gm15097	+
20	148671290	148703849	Gm15127	+
10	24580047	24593758	Gm15270	-
8	12706943	12719127	Gm15348	-
7	96791432	96801549	Gm15413	-
9	69348888	69364247	Gm15511	-
7	44261446	44261891	Gm15517	+
17	8043851	8046868	Gm1604b	+
1	164148590	164152217	Gm16548	-
9	74847982	74852873	Gm16551	+
1	74850894	74879953	Gm16582	+
20	166662024	166689812	Gm1720	+
18	84798557	84836716	Gm17266	-
6	115127599	115134835	Gm17733	-
15	85149253	85156132	Gm19277	-
8	35765789	35818047	Gm19410	+
5	75110320	75147107	Gm19583	+
1	185447115	185455568	Gm2061	-
6	6299420	6363892	Gm20619	+
7	82070386	82081758	Gm20744	+
13	43716790	43719038	Gm20751	+
9	83691474	83693223	Gm2109	+
3	52739715	52776656	Gm2447	+
12	111484608	111485823	Gm266	-
7	79018052	79053323	Gm26633	-
13	40727807	40735162	Gm26688	+
12	99563840	99620038	Gm26839	+
8	87460468	87525552	Gm2694	+
8	112554616	112569575	Gm26994	-
8	88051510	88070810	Gm2716	-
13	53393656	53397974	Gm2762	+
9	101342193	101348017	Gm28979	+
16	22874982	22894386	Gm30505	-
8	93707014	93719975	Gm30606	-
4	22490547	22493126	Gm30731	+
15	80431696	80438593	Gm31369	-
16	95237770	95355676	Gm31641	-
14	25109383	25112926	Gm32123	+
3	8628050	8632454	Gm32496	+
9	71168775	71208124	Gm32511	+
6	55684570	55694574	Gm3279	+
10	18743468	18837979	Gm32926	+
10	19486714	19507311	Gm33104	+
10	21186946	21188618	Gm33619	+
5	52441158	52443252	Gm3519	+
17	67559747	67629332	Gm36201	-
15	78574410	78581616	Gm36738	-
12	81228283	81243258	Gm3693	+
6	127296185	127307967	Gm38404	-
14	67476872	67502079	Gm38409	+
18	24339365	24344630	Gm38410	+
8	117681621	117693198	Gm38416	+
18	84744066	84754251	Gm38576	+
1	63615967	63620819	Gm39653	+
7	142273763	142274363	Gm4559	-
14	118236879	118261199	Gm4675	+
20	152432476	152434676	Gm4750	+
9	46998740	47003860	Gm4791	+
10	94293664	94298703	Gm4792	-
5	145029599	145032754	Gm4871	-
9	49250530	49280594	Gm4894	+
10	18779724	18786793	Gm4922	-
7	73685493	73686601	Gm4971	-
14	122365238	122406743	Gm5089	-
14	122365238	122406743	Gm5089	-
17	15231584	15240783	Gm5091	-
1	38132082	38159892	Gm5099	+
9	61017068	61019797	Gm5122	+
10	75954513	76009591	Gm5134	+
20	102794297	102796833	Gm5166	+
11	89075008	89092965	Gm525	+
12	64917905	64924591	Gm527	+
15	101624027	101628188	Gm5414	-
20	142297564	142298530	Gm5643	+
4	148643316	148671572	Gm572	+
10	75352054	75352964	Gm5779	+
8	13986089	14003561	Gm5907	+
5	29538152	29538509	Gm6083	+
20	56543873	56549606	Gm648	-
16	20928968	20929853	Gm6551	+
14	67304887	67314711	Gm6878	-
17	13948372	13950678	Gm7168	+
6	89211164	89216237	Gm839	-
4	120588744	120609673	Gm8439	+
11	117420636	117421717	Gm8624	-
17	35947245	35952297	Gm8801	+
20	167063551	167068389	Gm8817	-
11	103534576	103614739	Gm884	-
20	37209347	37211041	Gm9	-
20	102706889	102707635	Gm9112	-
1	155063446	155083266	Gm9530	-
5	30573986	30588619	Gm9899	-
7	28443106	28448233	Gmfg	+
15	74823064	74824436	Gml2	+
16	26913552	26965606	Gmnc	-
18	67088215	67226792	Gnal	+
8	93809965	93950403	Gnao1	+
2	174297858	174346744	Gnas	+
10	74967176	75016907	Gnaz	+
6	66896396	67021350	Gng12	+
17	25717170	25719406	Gng13	+
13	13819278	13825458	Gng4	+
16	22295026	22295231	Gng5-ps	+
19	42255738	42270348	Golga7b	+
15	12321449	12343430	Golph3	+
2	70661575	70691725	Gorasp2	+
19	43499751	43524605	Got1	-
8	95864133	95888547	Got2	-
3	88043107	88055990	Gpatch4	+
20	52053020	52165252	Gpc4	-
14	115092214	115134210	Gpc5	+
20	166238971	166388988	Gpm6b	+
6	49036614	49058182	Gpnmb	+
20	57496667	57503757	Gpr101	-
20	48667978	48674478	Gpr119	-
13	19727425	19732951	Gpr141b	-
20	152782017	152790920	Gpr143	+
3	30855949	30879461	Gpr160	+
20	96713440	96716520	Gpr165	+
3	59096447	59101821	Gpr171	-
15	73694603	73707505	Gpr20	-
1	92956163	92983009	Gpr35	+
1	42952871	42955155	Gpr45	+
20	71663666	71669257	Gpr50	+
1	85938317	85961007	Gpr55	-
10	41069976	41072285	Gpr6	-
12	100879313	100899498	Gpr68	-
9	14860209	14870789	Gpr83	+
6	13835067	13838454	Gpr85	-
3	96868280	96905346	Gpr89	-
20	135839033	135841796	Gprasp2	+
13	54736672	54749669	Gprin1	-
15	80623482	80652854	Grap2	+
11	11933093	11970642	Grb10	-
11	98446393	98451417	Grb7	+
12	16707885	16711773	Greb1	-
18	10325178	10562940	Greb1l	+
15	37233035	37333647	Grhl2	+
3	80688039	80802579	Gria2	-
20	41402739	41478661	Gria3	+
14	34820107	35583379	Grid1	+
5	143363907	143391798	Grid2ip	+
16	87912481	87923831	Grik1	-
9	42520411	42808699	Grik4	-
2	25292057	25296679	Grin1	-
11	115249168	115265429	Grin2c	-
10	79970714	79977190	Grin3b	+
10	119453829	120075597	Grip1	+
6	91761508	91807456	Grip2	-
8	13405105	13417580	Grk1	+
5	112910481	113015514	Grk3	-
5	34710132	34745337	Grk4	+
9	106644983	106646613	Grm2	-
17	27451628	27473067	Grm4	-
11	50850684	50852438	Grm6	+
6	27275127	28126125	Grm8	-
20	163513903	163549677	Grpr	-
12	104471208	104473330	Gsc	-
7	125878419	126082411	Gsg1l	-
11	67774607	67789898	Gsg1l2	+
20	94636068	94638559	Gspt2	+
3	107963695	107969283	Gstm3	-
3	108040409	108044859	Gstm4	-
3	107896246	107898678	Gstm5	+
3	107938846	107943749	Gstm6	-
3	107929062	107931579	Gstm7	-
10	75783812	75798584	Gstt1	-
5	147188695	147190947	Gsx1	+
5	75075600	75077893	Gsx2	+
17	88668659	88715152	Gtf2a1l	+
1	54396003	54438971	Gtf3c3	-
17	47394557	47400584	Guca1a	-
3	82034310	82035322	Gucy1b1	-
14	62419161	62454793	Gucy1b2	-
6	136697284	136781742	Gucy2c	-
20	142081159	142196931	Gucy2f	-
11	59186791	59192212	Guk1	-
14	65986785	66009207	Gulo	-
14	56258837	56262260	Gzmb	-
17	34283215	34287823	H2-Aa	-
17	34257688	34267615	H2-Ab1	+
17	34153071	34160230	H2-DMb1	+
17	34342932	34344644	H2-Ea	-
17	34305866	34316674	H2-Eb1	+
17	33975075	33978790	H2-K2	-
17	36987496	36989045	H2-M5	-
17	34092339	34095234	H2-Oa	+
17	34238902	34245906	H2-Ob	+
17	35320404	35325099	H2-Q1	+
17	35342241	35345794	H2-Q2	+
17	36185571	36190220	H2-T3	-
20	11299256	11299757	H2al1a	+
20	11305654	11305972	H2al1d	+
20	11327821	11328151	H2al1j	+
11	58948919	58949533	H2bc27	+
17	24840142	24863724	Hagh	+
11	57828704	57832818	Hand1	-
8	57281116	57320228	Hand2os1	-
11	100347326	100356128	Hap1	-
3	88022637	88023673	Hapln2	-
8	70084143	70084887	Hapln4	+
20	73437316	73447279	Haus7	-
11	32300068	32300873	Hbq1a	+
10	21295978	21368898	Hbs1l	+
2	34983702	35019645	Hc	-
2	153108467	153151439	Hck	+
10	79716633	79736108	Hcn2	+
3	89148848	89151214	Hcn3	-
9	58823411	58863175	Hcn4	+
4	130130216	130138551	Hcrtr1	-
9	76225879	76323611	Hcrtr2	-
20	102498155	102504741	Hdac8	-
7	81897810	81934023	Hdgfl3	-
6	120509493	120531319	Hdhd5	-
10	18539497	18546076	Hebp2	-
8	46292038	46294671	Helt	-
4	46393988	46404236	Hemgn	-
9	37367635	37384731	Hepacam	+
6	3457394	3487415	Hepacam2	-
20	96455358	96574485	Heph	+
4	152158866	152162469	Hes2	+
4	152285971	152291662	Hes3	-
4	154960922	154962371	Hes5	+
14	26994415	27002325	Hesx1	+
3	8664795	8666625	Hey1	-
10	30832358	30842801	Hey2	-
5	106841561	106889922	Hfm1	-
8	79965852	80058006	Hhip	-
19	44562849	44563952	Hif1an	+
7	17031506	17062427	Hif3a	-
4	119733783	119873337	Hivep3	+
10	62409788	62411804	Hkdc1	-
11	90340826	90381935	Hlf	-
2	31314414	31460738	Hmcn2	+
3	98280434	98310738	Hmgcs2	+
5	35389116	35392890	Hmx1	+
7	131548772	131556589	Hmx2	+
7	131542866	131544925	Hmx3	+
5	114950060	114970844	Hnf1a	-
11	83852241	83864178	Hnf1b	+
2	163506807	163552635	Hnf4a	+
2	75659260	75665839	Hnrnpa3	+
5	99961167	99964750	Hnrnpd	-
13	93299634	93341912	Homer1	+
7	81614351	81618905	Homer2	-
6	52258870	52260802	Hoxa13	-
11	96343071	96354691	Hoxb3os	-
15	102921102	102928814	Hoxc13	+
8	109575127	109579172	Hp	-
4	129111569	129118967	Hpca	-
4	123183226	123194701	Hpcal4	+
4	116819903	116821707	Hpdl	-
6	65117292	65144908	Hpgds	-
19	42755104	42779978	Hps1	-
19	42908583	43223689	Hpse2	-
13	54192128	54222432	Hrh2	+
2	180100983	180103335	Hrh3	-
18	13007036	13021823	Hrh4	+
5	118164647	118184828	Hrk	+
11	63885791	63922290	Hs3st3b1	-
20	51679991	51680565	Hs6st2	-
20	152001844	152004442	Hsd17b10	+
2	94032688	94157964	Hsd17b12	-
8	117720935	117742499	Hsd17b2	+
14	74640839	74709494	Htr2a	+
20	146962512	146989328	Htr2c	+
9	48899213	48911099	Htr3a	-
9	48935007	48964990	Htr3b	-
5	27842148	27855088	Htr5a	+
1	121509841	121528465	Htr5b	-
4	139061408	139074789	Htr6	-
16	90386012	90499553	Hunk	+
11	8998738	9010678	Hus1	-
20	151800882	151804511	Huwe1	+
5	23915275	23922904	Hycc1	-
8	110266976	110610253	Hydin	+
9	61138514	61145259	I730028E13Rik	+
9	21015984	21021004	Icam1	+
1	60977926	61000320	Icos	+
13	48261227	48266026	Id4	+
18	76930016	76941612	Ier3ip1	+
12	103442166	103443680	Ifi27l2a	-
19	34607969	34613401	Ifit3b	+
4	88850086	88850656	Ifna1	+
4	88819958	88820531	Ifna11	+
4	88816227	88816800	Ifna7	+
4	88690301	88691359	Ifnab	-
16	91372782	91405589	Ifnar2	+
7	28508835	28510455	Ifnl2	-
4	135686286	135708181	Ifnlr1	+
2	163017353	163046141	Ift52	+
14	57424061	57517936	Ift88	+
20	100494290	100516125	Igbp1	+
9	65141188	65185872	Igdcc3	+
7	142650842	142653030	Igf2	-
11	95963435	95967835	Igf2bp1	-
6	49107399	49111100	Igf2bp3	-
7	142665137	142666092	Igf2os	+
4	45809467	45826923	Igfbpl1	-
1	135953577	135963140	Igfn1	-
7	43472903	43490075	Iglon5	-
4	140026845	140246784	Igsf21	-
20	74393326	74439888	Ikbkg	+
11	11686444	11769798	Ikzf1	+
4	41699988	41769474	Il11ra1	+
6	67291317	67339694	Il12rb2	-
2	11705289	11734317	Il15ra	+
1	20730904	20734496	Il17a	+
14	57524776	57543166	Il17d	+
1	20777145	20784270	Il17f	-
6	113458483	113470758	Il17re	+
10	19712569	19760053	Il20ra	+
3	37225336	37232565	Il21	-
10	19621997	19634681	Il22ra2	+
6	67422931	67491855	Il23r	-
5	123480156	123482101	Il31	-
13	112525845	112532344	Il31ra	-
11	53720793	53725106	Il5	+
6	106710356	106749037	Il5ra	-
11	32187540	32200222	Il9r	-
10	78574345	78576685	Ilvbl	+
19	47014697	47025327	Ina	+
1	119415464	119422248	Inhbb	-
10	127348856	127354411	Inhbe	-
9	103250526	103257026	Inhca	-
4	59769636	59783866	Inip	-
1	62958417	63091929	Ino80d	-
1	37299864	37348512	Inpp4a	+
8	71689213	71690575	Insl3	+
20	56454856	56507840	Ints6l	+
3	40540766	40704774	Intu	+
14	120911223	120947999	Ipo5	+
9	106525091	106544686	Iqcf3	-
9	106514572	106516010	Iqcf5	+
9	106625980	106627675	Iqcf6	+
13	95746449	95764397	Iqgap2	-
6	90659597	90810123	Iqsec1	-
20	152178963	152194601	Iqsec2	+
6	24444864	24515067	Iqub	-
20	74015357	74018334	Irak1	-
13	30749306	30750768	Irf4	+
8	120736357	120755404	Irf8	+
8	10984680	11008458	Irs2	-
20	141710997	141725263	Irs4	-
8	91798524	91801915	Irx3	-
13	73260496	73269608	Irx4	+
13	116298280	116309689	Isl1	-
2	139678177	139758580	Ism1	+
9	62677825	62783982	Itga11	+
13	114833080	114932100	Itga2	-
2	12182660	12193312	Itga8	-
9	118606689	118901003	Itga9	+
7	128154375	128205501	Itgad	+
7	127296259	127335137	Itgal	+
7	128062727	128070615	Itgam	+
7	128147493	128148235	Itgax	+
20	150826971	150856940	Itih6	+
6	108213095	108551109	Itpr1	+
10	3540239	3554877	Iyd	+
11	51813454	51857653	Jade2	-
5	37028334	37091447	Jakmip1	+
18	43531492	43540611	Jakmip2	-
7	138940729	139026888	Jakmip3	+
9	27105220	27155421	Jam3	-
6	52768796	52778309	Jazf1	-
5	88519808	88526640	Jchain	-
9	40894850	40897618	Jhy	-
12	72099790	72100857	Jkamp	+
8	121729622	121789617	Jph3	+
14	55106825	55116935	Jph4	-
16	34009733	34016494	Kalrn	-
19	25236974	25434496	Kank1	+
17	33810518	33822181	Kank3	+
20	152298728	152327463	Kantr	-
7	125865270	125867975	Katnip	+
19	45076138	45079289	Kazald1	+
6	95117239	95121890	Kbtbd8	+
6	126640396	126644796	Kcna1	-
3	107183143	107187376	Kcna10	+
3	107101145	107107737	Kcna2	+
6	126532550	126535412	Kcna5	-
6	126708330	126736811	Kcna6	-
3	65188102	65378223	Kcnab1	+
7	46396496	46433354	Kcnc1	+
7	44590663	44601080	Kcnc3	+
3	107438302	107459552	Kcnc4	-
3	105452329	105674002	Kcnd3	+
16	92292388	92298129	Kcne2	+
7	100178715	100184734	Kcne3	+
2	168261697	168269331	Kcng1	-
18	80322678	80363336	Kcng2	-
17	83585956	83631895	Kcng3	-
8	119623853	119635346	Kcng4	-
1	192190773	192510159	Kcnh1	+
15	99224860	99242817	Kcnh3	+
11	106008202	106034064	Kcnh6	+
11	33630550	33680571	Kcnip1	-
2	127458129	127482499	Kcnip3	-
9	32372492	32399186	Kcnj1	+
1	172341209	172374085	Kcnj10	+
11	61022563	61071131	Kcnj12	+
15	79483713	79505241	Kcnj4	-
9	32315899	32344237	Kcnj5	-
16	94761652	94856672	Kcnj6	-
6	142564836	142571614	Kcnj8	-
8	125995169	126030685	Kcnk1	+
12	98489796	98532062	Kcnk10	-
17	87745800	87797994	Kcnk12	-
12	99964524	100062674	Kcnk13	+
2	163853650	163858942	Kcnk15	+
14	20261375	20267416	Kcnk16	-
19	59219213	59237374	Kcnk18	+
14	23524861	23543286	Kcnma1	-
3	31902506	32199765	Kcnmb2	+
3	89520163	89667761	Kcnn3	+
7	143106361	143149537	Kcnq1	+
7	143203457	143296549	Kcnq1ot1	-
2	181082402	181109756	Kcnq2	-
15	65986386	66286642	Kcnq3	-
2	164163618	164171113	Kcns1	-
2	25863967	25916117	Kcnt1	+
8	25862435	25885437	Kcnu1	+
18	14974054	15064098	Kctd1	-
14	102976580	102982637	Kctd12	-
7	34639018	34655509	Kctd15	-
18	40257022	40531630	Kctd16	+
15	78428563	78438497	Kctd17	+
1	188980798	189007841	Kctd3	-
6	71589036	71632990	Kdm3a	-
9	14463209	14500400	Kdm4d	-
5	75932826	75978458	Kdr	-
9	73101835	73102887	Khdc3	+
4	63165636	63172131	Kif12	-
1	93018456	93082421	Kif1a	-
12	112146207	112181747	Kif26a	+
1	178529124	178939200	Kif26b	+
13	58303268	58313261	Kif27	-
1	179695658	179745200	Kif28	-
4	117159638	117182639	Kif2c	-
20	100633959	100636307	Kif4	+
10	127229049	127263080	Kif5a	-
20	136448106	136469041	Kir3dl2	-
7	30447533	30457652	Kirrel2	-
9	34488935	35036310	Kirrel3	+
1	133327211	133329722	Kiss1	+
5	75574915	75656722	Kit	+
2	146855863	146970097	Kiz	+
5	65348313	65384007	Klb	+
6	30956022	30959078	Klf14	-
4	117757835	117765648	Klf17	-
20	153237465	153370903	Klf8	+
15	89386890	89388708	Klhdc7b	+
18	21550376	21652368	Klhl14	-
4	24615965	24743965	Klhl32	-
5	24100604	24160785	Klhl7	+
4	88718291	88722465	Klhl9	-
7	44225442	44229543	Klk1	+
7	44188235	44192455	Klk1b24	+
7	139894695	139941537	Kndc1	+
16	23057864	23067869	Kng1	+
16	22985873	22999959	Kng2	-
15	101845425	101850794	Krt1	-
11	99232760	99244067	Krt222	-
11	99279958	99285262	Krt24	-
11	99315515	99322951	Krt25	-
11	99364871	99374903	Krt28	-
15	101689909	101694307	Krt6a	-
15	101676022	101680287	Krt6b	-
15	101411102	101419507	Krt7	+
15	101776171	101786460	Krt72	-
15	101563344	101573904	Krt75	-
15	101946000	101954287	Krt78	-
15	101485129	101491512	Krt83	-
15	101431037	101438804	Krt87	-
11	99993233	99993994	Krtap17-1	-
7	142296376	142297118	Krtap5-1	-
5	117413999	117555942	Ksr2	+
9	102505749	102546239	Ky	+
3	142701050	142744527	Kyat3	+
20	73854898	73856394	L1cam	-
17	68273796	68457858	L3mbtl4	+
15	98480399	98482721	Lalba	-
17	67697258	67822647	Lama1	+
18	12333818	12583013	Lama3	+
2	31887290	31945246	Lamc3	+
20	38429881	38443150	Lamp2	-
2	136052238	136059531	Lamp5	+
5	138255481	138259395	Lamtor4	+
4	118961577	118968912	Lao1	+
20	95940823	95947455	Las1l	-
7	126363903	126364886	Lat	-
2	158314205	158324642	Lbp	+
1	181815355	181820542	Lbr	-
19	45232683	45235812	Lbx1	-
6	83086366	83088243	Lbx2	+
3	92763214	92765065	Lce1h	-
2	25765568	25768099	Lcn3	+
2	26667673	26671282	Lcn4	-
2	25653119	25656217	Lcn8	+
14	75131100	75199444	Lcp1	+
5	44479170	44593879	Ldb2	-
18	68228066	68268630	Ldlrad4	+
1	132191430	132259227	Lemd1	+
6	29060219	29073877	Lep	+
11	78966880	78970330	Lgals9	-
11	20823575	20831056	Lgalsl	-
19	38264535	38312214	Lgi1	+
5	52533516	52566303	Lgi2	-
10	115456647	115458999	Lgr5	-
1	134986354	135017779	Lgr6	-
5	22746058	23275597	Lhfpl3	+
6	113168089	113195384	Lhfpl4	-
7	132630370	132641567	Lhpp	+
11	84518283	84525535	Lhx1	-
2	38339280	38369199	Lhx2	+
2	26200215	26202866	Lhx3	-
1	155698030	155742027	Lhx4	-
5	120431698	120441223	Lhx5	+
3	154306293	154330659	Lhx8	-
7	3908279	3915501	Lilra6	-
5	66745826	66974662	Limch1	+
4	134006249	134009411	Lin28a	-
10	45376619	45470201	Lin28b	-
9	56619087	56635628	Lingo1	-
10	80832800	80844039	Lingo3	-
3	94398516	94404501	Lingo4	+
18	74939321	74961263	Lipg	-
11	115824057	115855778	Llgl2	+
16	33116677	33123874	Lmln	+
7	141209991	141214077	Lmntd2	-
7	109138674	109175207	Lmo1	-
2	103957985	103981050	Lmo2	+
14	101929260	101932866	Lmo7	+
5	144100435	144188204	Lmtk2	+
7	45785379	45804144	Lmtk3	+
1	167689556	167848741	Lmx1a	+
2	33567155	33632283	Lmx1b	-
2	74548023	74579435	Lnpk	-
1	38794508	38821215	Lonrf2	-
20	36328352	36342611	Lonrf3	+
3	92080270	92083142	Lor	-
18	77307749	77382328	Loxhd1	+
6	125071276	125082472	Lpar5	+
5	107431548	107435039	Lpcat2b	+
12	16538372	16604113	Lpin1	-
7	28451979	28459285	Lrfn1	+
7	30355488	30362772	Lrfn3	-
6	94626449	94655525	Lrig1	-
14	22019847	23056085	Lrmda	+
2	69506203	69586029	Lrp2	-
7	35200877	35215498	Lrp3	-
4	107801868	107873898	Lrp8	+
5	35091500	35105766	Lrpap1	-
17	84766427	84790789	Lrpprc	-
19	10455370	10457473	Lrrc10b	-
14	32991381	33015291	Lrrc18	+
15	76716206	76718416	Lrrc24	-
7	139212987	139242979	Lrrc27	+
8	105413570	105443822	Lrrc36	+
5	123489304	123508192	Lrrc43	+
7	44429017	44461361	Lrrc4b	+
1	167445668	167466780	Lrrc52	-
14	75084302	75130881	Lrrc63	-
12	86734368	86763797	Lrrc74a	+
12	72441865	72497239	Lrrc9	+
3	30647885	30672299	Lrriq4	+
1	132880272	132940005	Lrrn2	+
2	132868304	132880891	Lrrn4	-
9	111027121	111028493	Ltf	+
2	119751319	119758525	Ltk	-
10	13178139	13193168	Ltv1	-
17	26267274	26281968	Luc7l	+
20	148857639	148924139	Luzp4	+
3	67457997	67463926	Lxn	-
15	75551267	75566648	Ly6h	-
15	75449456	75451406	Ly6l	+
15	74878338	74881704	Ly6m	-
1	37905922	37916493	Lyg2	-
15	74747851	74753046	Lynx1	-
11	58379042	58390537	Lypd8	+
10	117277330	117282321	Lyz2	-
9	121587019	121614255	Lyzl4os	+
9	123712157	123717697	Lztfl1	-
13	56074165	56084521	Macroh2a1	-
5	33335508	33373296	Maea	+
20	51968891	51971047	Magea14	-
20	86250253	86256219	Mageb4	-
20	104854951	104857267	Magee2	-
20	7673163	7681251	Magix	-
20	105976618	106011780	Magt1	-
13	41026398	41039771	Mak	-
2	127704385	127729932	Mall	-
20	71050239	71154947	Mamld1	+
5	36806920	36830653	Man2b2	-
3	29891013	29924191	Mannr	+
20	159988432	160123351	Map3k15	+
8	125910449	125947440	Map3k21	+
10	19934471	20142753	Map3k5	+
12	81722038	81780874	Map3k9	-
10	20148470	20281522	Map7	+
20	159446007	159490778	Map7d2	+
20	56809654	56822314	Map7d3	-
16	16983381	17044749	Mapk1	+
14	33390937	33447158	Mapk8	-
15	89453912	89464468	Mapk8ip2	+
11	49846750	49886421	Mapk9	+
9	107256043	107257292	Mapkapk3	-
5	30814640	30866106	Mapre3	+
1	72427111	72536930	Marchf4	-
1	120474537	120505024	Marco	-
1	184896788	184999570	Mark1	-
17	12841114	12848120	Mas1	-
11	40680709	40685227	Mat2b	-
4	130944384	130955475	Matn1	+
2	164389392	164404612	Matn4	-
12	76937273	76962201	Max	-
19	30232941	30239687	Mbl2	+
20	51120451	51127370	Mbnl3	-
12	24830878	24939302	Mboat2	+
18	68406906	68429320	Mc2r	-
18	66857703	66860506	Mc4r	-
18	44711434	44724658	Mcc	-
3	35959832	36000678	Mccc1	-
20	60055958	60147643	Mcf2	-
8	12915255	13020905	Mcf2l	+
13	112993844	113000394	Mcidas	+
7	72121712	72162374	Mctp2	-
17	29849682	29887482	Mdga1	-
1	63698818	63730318	Mdh1b	-
3	30236568	30509487	Mecom	-
20	74035669	74085610	Mecp2	-
13	69802394	69813799	Med10	+
3	59006977	59318410	Med12l	+
8	70152780	70167487	Mef2b	+
9	64385625	64700975	Megf11	+
4	154170729	154275713	Megf6	+
2	3409109	3418581	Meig1	-
11	102665622	102674124	Meioc	+
7	16175089	16178793	Meis3	+
18	21061922	21084185	Mep1b	+
10	93890040	93897093	Metap2	-
1	44009407	44020006	Mettl21c	-
16	8470787	8490684	Mettl22	+
15	100353199	100361840	Mettl7a2	+
7	121034444	121076835	Mettl9	+
3	67582740	67604237	Mfsd1	+
1	132022805	132067911	Mfsd4a	-
10	40007045	40025159	Mfsd4b1	-
10	39920379	39926923	Mfsd4b2	-
10	39968152	39986646	Mfsd4b5	-
1	37444319	37496130	Mgat4a	-
8	83348470	83379402	Mgat4d	+
1	134385939	134390981	Mgat4f	+
1	127306761	127483704	Mgat5	+
11	116918862	116986948	Mgat5b	+
6	88724411	88828360	Mgll	+
1	167371965	167393841	Mgst3	-
5	112221368	112228644	Miat	-
20	169685198	169990795	Mid1	+
20	10715018	10718384	Mid1ip1	+
20	140664598	140678708	Mid2	+
13	111680978	111706642	Mier3	+
14	64588050	64593961	Mir124a-1hg	+
2	180894039	180894107	Mir124a-3	+
6	29022618	29022691	Mir129-1	+
2	94241377	94241442	Mir129b	+
9	106154123	106154213	Mir135a-1	+
9	122682875	122682974	Mir138-1	+
6	51269811	51269910	Mir148a	-
[truncated: 1,605 more rows]

## Sheet: Legend
Dataset EV6: Significant common peaks from EZH1(A), SUZ12(B) and H3K27me3(C) ChIP-seq 3 replicates.
