# Supplementary material for: PRC2-EZH1 contributes to circadian gene expression by orchestrating chromatin states and RNA polymerase II complex stability
Source: EMBO J. 2024 Oct 21;43(23):6052–75. doi: 10.1038/s44318-024-00267-2 (PMC11612306; doi:10.1038/s44318-024-00267-2)
Supplement: Supplementary file 9 — Dataset EV7 [file 44318_2024_267_MOESM9_ESM.xlsx]

## Sheet: A.16h_ChIP-seq and TT-eq
mgi_symbol	Bio_EZH1	H3K27me3	SUZ12	chromosome_name	start_position	end_position	strand	description	ensembl_gene_id
1700025G04Rik	0	1	1	1	151728154	151965876	-1	RIKEN cDNA 1700025G04 gene [Source:MGI Symbol;Acc:MGI:1916649]	ENSMUSG00000032666
2900052L18Rik	1	0	1	11	120117214	120122464	-1	RIKEN cDNA 2900052L18 gene [Source:MGI Symbol;Acc:MGI:1924085]	ENSMUSG00000043993
5031425E22Rik	0	1	1	5	23587297	23639396	-1	RIKEN cDNA 5031425E22 gene [Source:MGI Symbol;Acc:MGI:1923227]	ENSMUSG00000073147
9430015G10Rik	0	1	1	4	156194439	156211722	1	RIKEN cDNA 9430015G10 gene [Source:MGI Symbol;Acc:MGI:2444364]	ENSMUSG00000059939
Abcc4	0	1	0	14	118720104	118943631	-1	ATP-binding cassette, sub-family C (CFTR/MRP), member 4 [Source:MGI Symbol;Acc:MGI:2443111]	ENSMUSG00000032849
Acot7	0	1	0	4	152262591	152356312	1	acyl-CoA thioesterase 7 [Source:MGI Symbol;Acc:MGI:1917275]	ENSMUSG00000028937
Acvr2b	1	1	1	9	119231184	119264061	1	activin receptor IIB [Source:MGI Symbol;Acc:MGI:87912]	ENSMUSG00000061393
Adamtsl2	1	1	0	2	26969391	26998993	1	ADAMTS-like 2 [Source:MGI Symbol;Acc:MGI:1925044]	ENSMUSG00000036040
Adgre5	1	1	1	8	84449880	84467955	-1	adhesion G protein-coupled receptor E5 [Source:MGI Symbol;Acc:MGI:1347095]	ENSMUSG00000002885
Adgrl1	1	1	1	8	84626734	84668583	1	adhesion G protein-coupled receptor L1 [Source:MGI Symbol;Acc:MGI:1929461]	ENSMUSG00000013033
Aebp2	0	1	0	6	140546644	140713010	1	AE binding protein 2 [Source:MGI Symbol;Acc:MGI:1338038]	ENSMUSG00000030232
Afap1l2	0	1	0	19	56900793	56996660	-1	actin filament associated protein 1-like 2 [Source:MGI Symbol;Acc:MGI:2147658]	ENSMUSG00000025083
Agtpbp1	0	1	0	13	59593556	59733041	-1	ATP/GTP binding protein 1 [Source:MGI Symbol;Acc:MGI:2159437]	ENSMUSG00000021557
Ahdc1	0	1	0	4	132738571	132805421	1	AT hook, DNA binding motif, containing 1 [Source:MGI Symbol;Acc:MGI:2444218]	ENSMUSG00000037692
Airn	0	1	1	17	12960198	13079023	1	antisense Igf2r RNA [Source:MGI Symbol;Acc:MGI:1353471]	ENSMUSG00000078247
Alg13	0	1	0	X	143100800	143157446	1	asparagine-linked glycosylation 13 [Source:MGI Symbol;Acc:MGI:1914824]	ENSMUSG00000041718
Ank3	1	1	1	10	69234603	69863268	1	ankyrin 3, epithelial [Source:MGI Symbol;Acc:MGI:88026]	ENSMUSG00000069601
Ankle1	0	1	1	8	71858654	71862548	1	ankyrin repeat and LEM domain containing 1 [Source:MGI Symbol;Acc:MGI:1918775]	ENSMUSG00000046295
Apaf1	1	1	1	10	90825173	90918632	-1	apoptotic peptidase activating factor 1 [Source:MGI Symbol;Acc:MGI:1306796]	ENSMUSG00000019979
Apex2	0	1	0	X	149302515	149372864	-1	apurinic/apyrimidinic endonuclease 2 [Source:MGI Symbol;Acc:MGI:1924872]	ENSMUSG00000025269
Arhgap11a	1	1	1	2	113661837	113679006	-1	Rho GTPase activating protein 11A [Source:MGI Symbol;Acc:MGI:2444300]	ENSMUSG00000041219
Arhgap19	0	1	0	19	41755027	41790486	-1	Rho GTPase activating protein 19 [Source:MGI Symbol;Acc:MGI:1918335]	ENSMUSG00000025154
Arhgap26	1	1	1	18	39126198	39509337	1	Rho GTPase activating protein 26 [Source:MGI Symbol;Acc:MGI:1918552]	ENSMUSG00000036452
Arhgap26	1	1	1	18	38809771	39243587	1	Rho GTPase activating protein 26 [Source:MGI Symbol;Acc:MGI:1918552]	ENSMUSG00000118193
Arhgap44	0	1	1	11	64892865	65053787	-1	Rho GTPase activating protein 44 [Source:MGI Symbol;Acc:MGI:2144423]	ENSMUSG00000033389
Arhgef28	1	1	1	13	98035977	98342947	-1	Rho guanine nucleotide exchange factor (GEF) 28 [Source:MGI Symbol;Acc:MGI:1346016]	ENSMUSG00000021662
Arid1a	0	1	0	4	133406319	133484080	-1	AT rich interactive domain 1A (SWI-like) [Source:MGI Symbol;Acc:MGI:1935147]	ENSMUSG00000007880
Arpin	0	1	0	7	79575109	79585107	-1	actin-related protein 2/3 complex inhibitor [Source:MGI Symbol;Acc:MGI:1917670]	ENSMUSG00000039043
Asap2	0	0	1	12	21040460	21320172	1	ArfGAP with SH3 domain, ankyrin repeat and PH domain 2 [Source:MGI Symbol;Acc:MGI:2685438]	ENSMUSG00000052632
Asf1b	0	1	1	8	84682136	84696826	1	anti-silencing function 1B histone chaperone [Source:MGI Symbol;Acc:MGI:1914179]	ENSMUSG00000005470
Asrgl1	0	1	1	19	9087232	9113000	-1	asparaginase like 1 [Source:MGI Symbol;Acc:MGI:1913764]	ENSMUSG00000024654
Atpsckmt	0	1	1	15	31601998	31621373	1	ATP synthase C subunit lysine N-methyltransferase [Source:MGI Symbol;Acc:MGI:1915323]	ENSMUSG00000039065
Axin2	1	1	0	11	108811175	108841609	1	axin 2 [Source:MGI Symbol;Acc:MGI:1270862]	ENSMUSG00000000142
B4galnt3	1	1	1	6	120180034	120271520	-1	beta-1,4-N-acetyl-galactosaminyl transferase 3 [Source:MGI Symbol;Acc:MGI:3041155]	ENSMUSG00000041372
Bahcc1	1	1	1	11	120123773	120183108	1	BAH domain and coiled-coil containing 1 [Source:MGI Symbol;Acc:MGI:2679272]	ENSMUSG00000039741
Blm	0	1	1	7	80104481	80184867	-1	Bloom syndrome, RecQ like helicase [Source:MGI Symbol;Acc:MGI:1328362]	ENSMUSG00000030528
Brd3	0	1	0	2	27335591	27397674	-1	bromodomain containing 3 [Source:MGI Symbol;Acc:MGI:1914632]	ENSMUSG00000026918
Brms1l	0	1	0	12	55883109	55916521	1	breast cancer metastasis-suppressor 1-like [Source:MGI Symbol;Acc:MGI:1196337]	ENSMUSG00000012076
Btbd8	0	0	1	5	107585863	107659073	1	BTB (POZ) domain containing 8 [Source:MGI Symbol;Acc:MGI:3646208]	ENSMUSG00000111375
Bub1	0	1	0	2	127643036	127673785	-1	BUB1, mitotic checkpoint serine/threonine kinase [Source:MGI Symbol;Acc:MGI:1100510]	ENSMUSG00000027379
Bub1b	0	1	0	2	118428692	118472072	1	BUB1B, mitotic checkpoint serine/threonine kinase [Source:MGI Symbol;Acc:MGI:1333889]	ENSMUSG00000040084
Bub3	1	1	1	7	131161951	131173624	1	BUB3 mitotic checkpoint protein [Source:MGI Symbol;Acc:MGI:1343463]	ENSMUSG00000066979
C2cd5	0	1	1	6	142956646	143045867	-1	C2 calcium-dependent domain containing 5 [Source:MGI Symbol;Acc:MGI:1921991]	ENSMUSG00000030279
Cacna1b	1	1	1	2	24493899	24653164	-1	calcium channel, voltage-dependent, N type, alpha 1B subunit [Source:MGI Symbol;Acc:MGI:88296]	ENSMUSG00000004113
Calm2	0	1	0	17	87740840	87754363	-1	calmodulin 2 [Source:MGI Symbol;Acc:MGI:103250]	ENSMUSG00000036438
Camkmt	0	1	1	17	85397980	85766016	1	calmodulin-lysine N-methyltransferase [Source:MGI Symbol;Acc:MGI:1920832]	ENSMUSG00000071037
Catsper3	0	1	0	13	55932381	55956811	1	cation channel, sperm associated 3 [Source:MGI Symbol;Acc:MGI:1924106]	ENSMUSG00000021499
Cc2d2a	0	1	1	5	43819688	43898314	1	coiled-coil and C2 domain containing 2A [Source:MGI Symbol;Acc:MGI:1924487]	ENSMUSG00000039765
Ccdc167	0	1	0	17	29906331	29936018	-1	coiled-coil domain containing 167 [Source:MGI Symbol;Acc:MGI:1915847]	ENSMUSG00000024018
Ccdc85c	0	1	0	12	108169861	108241684	-1	coiled-coil domain containing 85C [Source:MGI Symbol;Acc:MGI:3644008]	ENSMUSG00000084883
Ccn5	0	1	0	2	163662781	163675066	1	cellular communication network factor 5 [Source:MGI Symbol;Acc:MGI:1328326]	ENSMUSG00000027656
Ccnd1	1	1	1	7	144483668	144493662	-1	cyclin D1 [Source:MGI Symbol;Acc:MGI:88313]	ENSMUSG00000070348
Cd109	0	1	1	9	78522828	78623535	1	CD109 antigen [Source:MGI Symbol;Acc:MGI:2445221]	ENSMUSG00000046186
Cdc20	0	1	0	4	118290098	118294549	-1	cell division cycle 20 [Source:MGI Symbol;Acc:MGI:1859866]	ENSMUSG00000006398
Cdc7	0	1	0	5	107112188	107132298	1	cell division cycle 7 (S. cerevisiae) [Source:MGI Symbol;Acc:MGI:1309511]	ENSMUSG00000029283
Cdca2	1	1	1	14	67913780	67953290	-1	cell division cycle associated 2 [Source:MGI Symbol;Acc:MGI:1919787]	ENSMUSG00000048922
Cdh13	0	1	1	8	119010472	120051660	1	cadherin 13 [Source:MGI Symbol;Acc:MGI:99551]	ENSMUSG00000031841
Cdkl5	0	1	1	X	159554919	159777700	-1	cyclin-dependent kinase-like 5 [Source:MGI Symbol;Acc:MGI:1278336]	ENSMUSG00000031292
Cenpe	0	1	1	3	134918298	134979372	1	centromere protein E [Source:MGI Symbol;Acc:MGI:1098230]	ENSMUSG00000045328
Cenpf	0	1	0	1	189372803	189420283	-1	centromere protein F [Source:MGI Symbol;Acc:MGI:1313302]	ENSMUSG00000026605
Cenpi	0	1	0	X	133208833	133263388	1	centromere protein I [Source:MGI Symbol;Acc:MGI:2147897]	ENSMUSG00000031262
Cenpu	0	1	0	8	47005063	47033042	1	centromere protein U [Source:MGI Symbol;Acc:MGI:1919126]	ENSMUSG00000031629
Cep112	0	1	1	11	108316018	108751441	1	centrosomal protein 112 [Source:MGI Symbol;Acc:MGI:1923673]	ENSMUSG00000020728
Cep170b	0	1	0	12	112686889	112713026	1	centrosomal protein 170B [Source:MGI Symbol;Acc:MGI:2145043]	ENSMUSG00000072825
Cep72	0	1	1	13	74184619	74210418	-1	centrosomal protein 72 [Source:MGI Symbol;Acc:MGI:1921720]	ENSMUSG00000021572
Chchd6	0	1	1	6	89360128	89572634	-1	coiled-coil-helix-coiled-coil-helix domain containing 6 [Source:MGI Symbol;Acc:MGI:1913348]	ENSMUSG00000030086
Cit	0	1	0	5	115983337	116147006	1	citron [Source:MGI Symbol;Acc:MGI:105313]	ENSMUSG00000029516
Ckap2	0	1	0	8	22658176	22675835	-1	cytoskeleton associated protein 2 [Source:MGI Symbol;Acc:MGI:1931797]	ENSMUSG00000037725
Cklf	0	1	0	8	104977493	104991570	1	chemokine-like factor [Source:MGI Symbol;Acc:MGI:1922708]	ENSMUSG00000054400
Cks2	0	1	1	13	51799268	51804696	1	CDC28 protein kinase regulatory subunit 2 [Source:MGI Symbol;Acc:MGI:1913447]	ENSMUSG00000062248
Cmah	0	1	0	13	24511387	24661360	1	cytidine monophospho-N-acetylneuraminic acid hydroxylase [Source:MGI Symbol;Acc:MGI:103227]	ENSMUSG00000016756
Cmc2	0	1	0	8	117615424	117648194	-1	COX assembly mitochondrial protein 2 [Source:MGI Symbol;Acc:MGI:1913781]	ENSMUSG00000014633
Cntln	0	1	1	4	84802546	85050158	1	centlein, centrosomal protein [Source:MGI Symbol;Acc:MGI:2443104]	ENSMUSG00000038070
Col13a1	1	1	1	10	61674015	61814887	-1	collagen, type XIII, alpha 1 [Source:MGI Symbol;Acc:MGI:1277201]	ENSMUSG00000058806
Colq	0	1	0	14	31245039	31313300	-1	collagen-like tail subunit (single strand of homotrimer) of asymmetric acetylcholinesterase [Source:MGI Symbol;Acc:MGI:1338761]	ENSMUSG00000057606
Coro2a	1	1	1	4	46536937	46602202	-1	coronin, actin binding protein 2A [Source:MGI Symbol;Acc:MGI:1345966]	ENSMUSG00000028337
Cpped1	0	1	1	16	11621585	11727309	-1	calcineurin-like phosphoesterase domain containing 1 [Source:MGI Symbol;Acc:MGI:2443300]	ENSMUSG00000065979
Crnde	1	1	1	8	93052659	93084247	-1	colorectal neoplasia differentially expressed (non-protein coding) [Source:MGI Symbol;Acc:MGI:1918546]	ENSMUSG00000031736
Crybg1	1	0	0	10	43826632	44024849	-1	crystallin beta-gamma domain containing 1 [Source:MGI Symbol;Acc:MGI:109544]	ENSMUSG00000019866
Dagla	0	1	0	19	10222629	10282241	-1	diacylglycerol lipase, alpha [Source:MGI Symbol;Acc:MGI:2677061]	ENSMUSG00000035735
Dcp2	0	1	0	18	44513569	44558036	1	decapping mRNA 2 [Source:MGI Symbol;Acc:MGI:1917890]	ENSMUSG00000024472
Dctn1	0	1	0	6	83142902	83177099	1	dynactin 1 [Source:MGI Symbol;Acc:MGI:107745]	ENSMUSG00000031865
Ddx11	0	1	1	17	66430515	66459169	1	DEAD/H box helicase 11 [Source:MGI Symbol;Acc:MGI:2443590]	ENSMUSG00000035842
Dhdds	0	0	1	4	133696339	133728229	-1	dehydrodolichyl diphosphate synthase [Source:MGI Symbol;Acc:MGI:1914672]	ENSMUSG00000012117
Dhrs7b	0	1	0	11	60721457	60751021	1	dehydrogenase/reductase (SDR family) member 7B [Source:MGI Symbol;Acc:MGI:2384931]	ENSMUSG00000042569
Dip2b	0	1	0	15	99936545	100117354	1	disco interacting protein 2 homolog B [Source:MGI Symbol;Acc:MGI:2145977]	ENSMUSG00000023026
Dleu2	0	0	1	14	61840265	61919822	-1	deleted in lymphocytic leukemia, 2 [Source:MGI Symbol;Acc:MGI:1934030]	ENSMUSG00000097589
Dlg5	0	1	0	14	24184021	24295988	-1	discs large MAGUK scaffold protein 5 [Source:MGI Symbol;Acc:MGI:1918478]	ENSMUSG00000021782
Dock6	0	1	0	9	21711156	21763931	-1	dedicator of cytokinesis 6 [Source:MGI Symbol;Acc:MGI:1914789]	ENSMUSG00000032198
Dpf3	1	1	1	12	83260519	83534490	-1	double PHD fingers 3 [Source:MGI Symbol;Acc:MGI:1917377]	ENSMUSG00000021221
Dpysl2	0	1	1	14	67040313	67106137	-1	dihydropyrimidinase-like 2 [Source:MGI Symbol;Acc:MGI:1349763]	ENSMUSG00000022048
Ece1	0	1	0	4	137589548	137692540	1	endothelin converting enzyme 1 [Source:MGI Symbol;Acc:MGI:1101357]	ENSMUSG00000057530
Ednra	0	1	1	8	78389660	78451093	-1	endothelin receptor type A [Source:MGI Symbol;Acc:MGI:105923]	ENSMUSG00000031616
Eefsec	0	1	1	6	88234316	88423521	-1	eukaryotic elongation factor, selenocysteine-tRNA-specific [Source:MGI Symbol;Acc:MGI:2137092]	ENSMUSG00000033216
Efcab5	0	1	1	11	76980741	77079794	-1	EF-hand calcium binding domain 5 [Source:MGI Symbol;Acc:MGI:2442440]	ENSMUSG00000050944
Elf4	0	1	0	X	47499923	47552009	-1	E74-like factor 4 (ets domain transcription factor) [Source:MGI Symbol;Acc:MGI:1928377]	ENSMUSG00000031103
Elmo2	0	1	0	2	165129951	165168399	-1	engulfment and cell motility 2 [Source:MGI Symbol;Acc:MGI:2153045]	ENSMUSG00000017670
Epb41l4a	0	1	1	18	33929380	34140019	-1	erythrocyte membrane protein band 4.1 like 4a [Source:MGI Symbol;Acc:MGI:103007]	ENSMUSG00000024376
Epha2	0	1	0	4	141028551	141056695	1	Eph receptor A2 [Source:MGI Symbol;Acc:MGI:95278]	ENSMUSG00000006445
Ephb2	1	1	1	4	136374850	136563299	-1	Eph receptor B2 [Source:MGI Symbol;Acc:MGI:99611]	ENSMUSG00000028664
Ephb6	0	0	1	6	41582416	41597443	1	Eph receptor B6 [Source:MGI Symbol;Acc:MGI:1096338]	ENSMUSG00000029869
Ephx1	0	1	1	1	180803775	180848469	-1	epoxide hydrolase 1, microsomal [Source:MGI Symbol;Acc:MGI:95405]	ENSMUSG00000038776
Epn2	0	1	0	11	61408075	61470513	-1	epsin 2 [Source:MGI Symbol;Acc:MGI:1333766]	ENSMUSG00000001036
Ercc6l	0	1	0	X	101185322	101200697	-1	excision repair cross-complementing rodent repair deficiency complementation group 6 like [Source:MGI Symbol;Acc:MGI:2654144]	ENSMUSG00000051220
Ermard	0	1	1	17	15261470	15310306	1	ER membrane associated RNA degradation [Source:MGI Symbol;Acc:MGI:1917317]	ENSMUSG00000036552
Evc	0	1	0	5	37446442	37494238	-1	EvC ciliary complex subunit 1 [Source:MGI Symbol;Acc:MGI:1890596]	ENSMUSG00000029122
Exoc4	0	1	1	6	33226020	33950914	1	exocyst complex component 4 [Source:MGI Symbol;Acc:MGI:1096376]	ENSMUSG00000029763
Exoc6	0	1	0	19	37509327	37672507	1	exocyst complex component 6 [Source:MGI Symbol;Acc:MGI:1351611]	ENSMUSG00000053799
Ezh2	0	0	1	6	47507073	47572275	-1	enhancer of zeste 2 polycomb repressive complex 2 subunit [Source:MGI Symbol;Acc:MGI:107940]	ENSMUSG00000029687
Fam107b	0	1	0	2	3571525	3783179	1	family with sequence similarity 107, member B [Source:MGI Symbol;Acc:MGI:1913790]	ENSMUSG00000026655
Fam111a	0	1	0	19	12523104	12567132	1	family with sequence similarity 111, member A [Source:MGI Symbol;Acc:MGI:1915508]	ENSMUSG00000024691
Fam122b	0	1	0	X	52332292	52358682	-1	family with sequence similarity 122, member B [Source:MGI Symbol;Acc:MGI:1926005]	ENSMUSG00000036022
Fam83d	0	1	0	2	158610013	158628557	1	family with sequence similarity 83, member D [Source:MGI Symbol;Acc:MGI:1919128]	ENSMUSG00000027654
Fancc	0	1	0	13	63432857	63645092	-1	Fanconi anemia, complementation group C [Source:MGI Symbol;Acc:MGI:95480]	ENSMUSG00000021461
Fbln1	0	1	1	15	85090150	85170736	1	fibulin 1 [Source:MGI Symbol;Acc:MGI:95487]	ENSMUSG00000006369
Fbxo5	0	1	1	10	5749160	5755600	-1	F-box protein 5 [Source:MGI Symbol;Acc:MGI:1914391]	ENSMUSG00000019773
Fgf13	0	1	0	X	58107505	58613431	-1	fibroblast growth factor 13 [Source:MGI Symbol;Acc:MGI:109178]	ENSMUSG00000031137
Fignl2	1	1	1	15	100948075	100976448	-1	fidgetin-like 2 [Source:MGI Symbol;Acc:MGI:3646919]	ENSMUSG00000095440
Filip1	1	1	1	9	79712376	79920133	-1	filamin A interacting protein 1 [Source:MGI Symbol;Acc:MGI:1917848]	ENSMUSG00000034898
Fntb	0	1	0	12	76812363	76968186	1	farnesyltransferase, CAAX box, beta [Source:MGI Symbol;Acc:MGI:1861305]	ENSMUSG00000033373
Fut10	0	1	0	8	31677359	31751766	1	fucosyltransferase 10 [Source:MGI Symbol;Acc:MGI:2384748]	ENSMUSG00000046152
Galnt10	0	1	0	11	57536268	57678340	1	polypeptide N-acetylgalactosaminyltransferase 10 [Source:MGI Symbol;Acc:MGI:1890480]	ENSMUSG00000020520
Garnl3	0	1	0	2	32876236	33021666	-1	GTPase activating RANGAP domain-like 3 [Source:MGI Symbol;Acc:MGI:2139309]	ENSMUSG00000038860
Gfra1	1	1	1	19	58224036	58444341	-1	glial cell line derived neurotrophic factor family receptor alpha 1 [Source:MGI Symbol;Acc:MGI:1100842]	ENSMUSG00000025089
Gins3	0	1	1	8	96360081	96371688	1	GINS complex subunit 3 (Psf3 homolog) [Source:MGI Symbol;Acc:MGI:1926083]	ENSMUSG00000031669
Gipc1	0	1	1	8	84379306	84391323	1	GIPC PDZ domain containing family, member 1 [Source:MGI Symbol;Acc:MGI:1926252]	ENSMUSG00000019433
Gm12295	0	1	1	11	65164428	65256757	-1	predicted gene 12295 [Source:MGI Symbol;Acc:MGI:3650535]	ENSMUSG00000085162
Gm2694	1	1	1	8	88187097	88252195	1	predicted gene 2694 [Source:MGI Symbol;Acc:MGI:3780864]	ENSMUSG00000097248
Gm5577	0	1	0	6	87957865	87982453	1	predicted gene 5577 [Source:MGI Symbol;Acc:MGI:3648213]	ENSMUSG00000084950
Gnb1l	0	1	0	16	18317463	18385429	1	guanine nucleotide binding protein (G protein), beta polypeptide 1-like [Source:MGI Symbol;Acc:MGI:1338057]	ENSMUSG00000000884
Grhl3	0	1	0	4	135269199	135300941	-1	grainyhead like transcription factor 3 [Source:MGI Symbol;Acc:MGI:2655333]	ENSMUSG00000037188
Gripap1	0	1	0	X	7656004	7686806	1	GRIP1 associated protein 1 [Source:MGI Symbol;Acc:MGI:1859616]	ENSMUSG00000031153
Grk6	0	1	0	13	55592885	55608740	1	G protein-coupled receptor kinase 6 [Source:MGI Symbol;Acc:MGI:1347078]	ENSMUSG00000074886
Haus8	0	1	0	8	71701205	71725578	-1	4HAUS augmin-like complex, subunit 8 [Source:MGI Symbol;Acc:MGI:1923728]	ENSMUSG00000035439
Hcfc1	0	1	0	X	72986398	73009963	-1	host cell factor C1 [Source:MGI Symbol;Acc:MGI:105942]	ENSMUSG00000031386
Hdac7	0	1	0	15	97690545	97742383	-1	histone deacetylase 7 [Source:MGI Symbol;Acc:MGI:1891835]	ENSMUSG00000022475
Hdac8	0	1	1	X	101328245	101548965	-1	histone deacetylase 8 [Source:MGI Symbol;Acc:MGI:1917565]	ENSMUSG00000067567
Hlf	1	1	1	11	90227362	90281721	-1	hepatic leukemia factor [Source:MGI Symbol;Acc:MGI:96108]	ENSMUSG00000003949
Hmgxb4	0	1	0	8	75719984	75758606	1	HMG box domain containing 4 [Source:MGI Symbol;Acc:MGI:1918073]	ENSMUSG00000034518
Hyls1	0	1	1	9	35472116	35481694	-1	HYLS1, centriolar and ciliogenesis associated [Source:MGI Symbol;Acc:MGI:1924082]	ENSMUSG00000050555
Ier5l	0	1	0	2	30361549	30364231	-1	immediate early response 5-like [Source:MGI Symbol;Acc:MGI:1919750]	ENSMUSG00000089762
Ift27	1	0	1	15	78043663	78058307	-1	intraflagellar transport 27 [Source:MGI Symbol;Acc:MGI:1914292]	ENSMUSG00000016637
Ilf3	0	1	0	9	21279167	21316657	1	interleukin enhancer binding factor 3 [Source:MGI Symbol;Acc:MGI:1339973]	ENSMUSG00000032178
Incenp	0	1	1	19	9849660	9876915	-1	inner centromere protein [Source:MGI Symbol;Acc:MGI:1313288]	ENSMUSG00000024660
Itpk1	0	1	0	12	102534841	102671189	-1	inositol 1,3,4-triphosphate 5/6 kinase [Source:MGI Symbol;Acc:MGI:2446159]	ENSMUSG00000057963
Jade2	1	1	0	11	51704282	51748480	-1	jade family PHD finger 2 [Source:MGI Symbol;Acc:MGI:1924151]	ENSMUSG00000020387
Katnal2	0	1	0	18	77064844	77135004	-1	katanin p60 subunit A-like 2 [Source:MGI Symbol;Acc:MGI:1924234]	ENSMUSG00000025420
Kcnab2	0	1	0	4	152475199	152562367	-1	potassium voltage-gated channel, shaker-related subfamily, beta member 2 [Source:MGI Symbol;Acc:MGI:109239]	ENSMUSG00000028931
Kcnj12	1	1	1	11	60913390	60961957	1	potassium inwardly-rectifying channel, subfamily J, member 12 [Source:MGI Symbol;Acc:MGI:108495]	ENSMUSG00000042529
Kif18b	0	1	0	11	102796355	102815950	-1	kinesin family member 18B [Source:MGI Symbol;Acc:MGI:2446979]	ENSMUSG00000051378
Kif20b	0	1	1	19	34899761	34953145	1	kinesin family member 20B [Source:MGI Symbol;Acc:MGI:2444576]	ENSMUSG00000024795
Kif2c	0	1	1	4	117016836	117039836	-1	kinesin family member 2C [Source:MGI Symbol;Acc:MGI:1921054]	ENSMUSG00000028678
Kif4	0	1	0	X	99669343	99770820	1	kinesin family member 4 [Source:MGI Symbol;Acc:MGI:108389]	ENSMUSG00000034311
Kifc1	0	1	0	17	34094633	34109635	-1	kinesin family member C1 [Source:MGI Symbol;Acc:MGI:109596]	ENSMUSG00000079553
Kifc5b	0	1	0	17	27136065	27151557	1	kinesin family member C5B [Source:MGI Symbol;Acc:MGI:2137414]	ENSMUSG00000024301
Kmt2a	0	1	0	9	44714652	44792594	-1	lysine (K)-specific methyltransferase 2A [Source:MGI Symbol;Acc:MGI:96995]	ENSMUSG00000002028
Ksr1	0	1	0	11	78904266	79037233	-1	kinase suppressor of ras 1 [Source:MGI Symbol;Acc:MGI:105051]	ENSMUSG00000018334
Lancl1	0	1	1	1	67039676	67078031	-1	LanC (bacterial lantibiotic synthetase component C)-like 1 [Source:MGI Symbol;Acc:MGI:1336997]	ENSMUSG00000026000
Lbr	0	1	1	1	181642900	181670611	-1	lamin B receptor [Source:MGI Symbol;Acc:MGI:2138281]	ENSMUSG00000004880
Lfng	0	1	0	5	140593075	140601300	1	LFNG O-fucosylpeptide 3-beta-N-acetylglucosaminyltransferase [Source:MGI Symbol;Acc:MGI:1095413]	ENSMUSG00000029570
Lgr6	1	1	0	1	134911039	135033014	-1	leucine-rich repeat-containing G protein-coupled receptor 6 [Source:MGI Symbol;Acc:MGI:2441805]	ENSMUSG00000042793
Lmln	0	1	1	16	32882891	32948065	1	leishmanolysin-like (metallopeptidase M8 family) [Source:MGI Symbol;Acc:MGI:2444736]	ENSMUSG00000022802
Lmtk2	1	1	1	5	144037254	144125022	1	lemur tyrosine kinase 2 [Source:MGI Symbol;Acc:MGI:3036247]	ENSMUSG00000038970
Lrp8	1	1	1	4	107659066	107734037	1	low density lipoprotein receptor-related protein 8, apolipoprotein e receptor [Source:MGI Symbol;Acc:MGI:1340044]	ENSMUSG00000028613
Ltbp4	1	1	1	7	27004561	27037117	-1	latent transforming growth factor beta binding protein 4 [Source:MGI Symbol;Acc:MGI:1321395]	ENSMUSG00000040488
M1ap	0	1	1	6	82923883	83007290	1	meiosis 1 associated protein [Source:MGI Symbol;Acc:MGI:1315200]	ENSMUSG00000030041
Mad2l1	0	0	1	6	66512374	66524204	1	MAD2 mitotic arrest deficient-like 1 [Source:MGI Symbol;Acc:MGI:1860374]	ENSMUSG00000029910
Mannr	0	1	1	3	29945136	29978348	1	Mecom adjacent non-protein coding RNA [Source:MGI Symbol;Acc:MGI:5564803]	ENSMUSG00000102590
Mboat1	0	1	1	13	30320472	30430700	1	membrane bound O-acyltransferase domain containing 1 [Source:MGI Symbol;Acc:MGI:2387184]	ENSMUSG00000038732
Mbp	0	1	0	18	82493271	82603762	1	myelin basic protein [Source:MGI Symbol;Acc:MGI:96925]	ENSMUSG00000041607
Mcph1	0	1	1	8	18645147	18853205	1	microcephaly, primary autosomal recessive 1 [Source:MGI Symbol;Acc:MGI:2443308]	ENSMUSG00000039842
Mdm4	1	0	1	1	132887222	132958299	-1	transformed mouse 3T3 cell double minute 4 [Source:MGI Symbol;Acc:MGI:107934]	ENSMUSG00000054387
Melk	1	1	1	4	44300876	44364675	1	maternal embryonic leucine zipper kinase [Source:MGI Symbol;Acc:MGI:106924]	ENSMUSG00000035683
Mettl15	0	0	1	2	108922642	109111093	-1	methyltransferase like 15 [Source:MGI Symbol;Acc:MGI:1924144]	ENSMUSG00000057234
Mindy4	0	0	1	6	55180368	55297207	1	MINDY lysine 48 deubiquitinase 4 [Source:MGI Symbol;Acc:MGI:3583959]	ENSMUSG00000038022
Mis18a	0	1	0	16	90516200	90524292	-1	MIS18 kinetochore protein A [Source:MGI Symbol;Acc:MGI:1913828]	ENSMUSG00000022978
Mki67	0	1	1	7	135291513	135318090	-1	antigen identified by monoclonal antibody Ki 67 [Source:MGI Symbol;Acc:MGI:106035]	ENSMUSG00000031004
Mmd	0	1	1	11	90140282	90169415	1	monocyte to macrophage differentiation-associated [Source:MGI Symbol;Acc:MGI:1914718]	ENSMUSG00000003948
Mmp28	0	1	0	11	83331594	83353897	-1	matrix metallopeptidase 28 (epilysin) [Source:MGI Symbol;Acc:MGI:2153062]	ENSMUSG00000020682
Mpp2	1	1	1	11	101947841	101979341	-1	membrane protein, palmitoylated 2 (MAGUK p55 subfamily member 2) [Source:MGI Symbol;Acc:MGI:1858257]	ENSMUSG00000017314
Mtmr14	0	1	1	6	113214804	113258353	1	myotubularin related protein 14 [Source:MGI Symbol;Acc:MGI:1916075]	ENSMUSG00000030269
Mvk	0	1	0	5	114582330	114598652	1	mevalonate kinase [Source:MGI Symbol;Acc:MGI:107624]	ENSMUSG00000041939
Myh10	0	1	0	11	68582385	68707458	1	myosin, heavy polypeptide 10, non-muscle [Source:MGI Symbol;Acc:MGI:1930780]	ENSMUSG00000020900
Myh7b	0	1	0	2	155453132	155476227	1	myosin, heavy chain 7B, cardiac muscle, beta [Source:MGI Symbol;Acc:MGI:3710243]	ENSMUSG00000074652
Mylk	0	1	1	16	34565580	34822790	1	myosin, light polypeptide kinase [Source:MGI Symbol;Acc:MGI:894806]	ENSMUSG00000022836
Nadk2	0	0	1	15	9071340	9110979	1	NAD kinase 2, mitochondrial [Source:MGI Symbol;Acc:MGI:1915896]	ENSMUSG00000022253
Nde1	0	1	0	16	13981139	14010792	1	nudE neurodevelopment protein 1 [Source:MGI Symbol;Acc:MGI:1914453]	ENSMUSG00000022678
Nebl	0	1	0	2	17348720	17736275	-1	nebulette [Source:MGI Symbol;Acc:MGI:1921353]	ENSMUSG00000053702
Nedd1	0	1	1	10	92520608	92558282	-1	neural precursor cell expressed, developmentally down-regulated gene 1 [Source:MGI Symbol;Acc:MGI:97293]	ENSMUSG00000019988
Neil3	0	1	1	8	54039902	54092100	-1	nei like 3 (E. coli) [Source:MGI Symbol;Acc:MGI:2384588]	ENSMUSG00000039396
Neurl1b	1	1	1	17	26633803	26665323	1	neuralized E3 ubiquitin protein ligase 1B [Source:MGI Symbol;Acc:MGI:3643092]	ENSMUSG00000034413
Ngf	1	1	0	3	102377235	102428329	1	nerve growth factor [Source:MGI Symbol;Acc:MGI:97321]	ENSMUSG00000027859
Nox1	0	1	0	X	132987170	133122705	-1	NADPH oxidase 1 [Source:MGI Symbol;Acc:MGI:2450016]	ENSMUSG00000031257
Nr3c2	0	1	1	8	77626070	77971641	1	nuclear receptor subfamily 3, group C, member 2 [Source:MGI Symbol;Acc:MGI:99459]	ENSMUSG00000031618
Nsf	1	1	1	11	103712608	103844882	-1	N-ethylmaleimide sensitive fusion protein [Source:MGI Symbol;Acc:MGI:104560]	ENSMUSG00000034187
Ntn1	1	0	0	11	68100190	68291649	-1	netrin 1 [Source:MGI Symbol;Acc:MGI:105088]	ENSMUSG00000020902
Nucks1	0	1	1	1	131838272	131864059	1	nuclear casein kinase and cyclin-dependent kinase substrate 1 [Source:MGI Symbol;Acc:MGI:1934811]	ENSMUSG00000026434
Nuf2	0	1	0	1	169325503	169359033	-1	NUF2, NDC80 kinetochore complex component [Source:MGI Symbol;Acc:MGI:1914227]	ENSMUSG00000026683
Nup85	0	1	0	11	115455260	115474811	1	nucleoporin 85 [Source:MGI Symbol;Acc:MGI:3046173]	ENSMUSG00000020739
Osbpl6	1	1	1	2	76236852	76430991	1	oxysterol binding protein-like 6 [Source:MGI Symbol;Acc:MGI:2139014]	ENSMUSG00000042359
Osbpl7	0	1	0	11	96941454	96959730	1	oxysterol binding protein-like 7 [Source:MGI Symbol;Acc:MGI:1918490]	ENSMUSG00000038534
Otud7a	1	1	1	7	63094499	63408776	1	OTU domain containing 7A [Source:MGI Symbol;Acc:MGI:2158505]	ENSMUSG00000033510
Palld	0	0	1	8	61964467	62355724	-1	palladin, cytoskeletal associated protein [Source:MGI Symbol;Acc:MGI:1919583]	ENSMUSG00000058056
Pbk	0	1	0	14	66043286	66055271	1	PDZ binding kinase [Source:MGI Symbol;Acc:MGI:1289156]	ENSMUSG00000022033
Pcbp3	0	1	0	10	76597691	76797721	-1	poly(rC) binding protein 3 [Source:MGI Symbol;Acc:MGI:1890470]	ENSMUSG00000001120
Pdgfrb	0	1	0	18	61178222	61218133	1	platelet derived growth factor receptor, beta polypeptide [Source:MGI Symbol;Acc:MGI:97531]	ENSMUSG00000024620
Pdss1	0	1	1	2	22785534	22830278	1	prenyl (solanesyl) diphosphate synthase, subunit 1 [Source:MGI Symbol;Acc:MGI:1889278]	ENSMUSG00000026784
Pelp1	0	1	0	11	70283709	70300857	-1	proline, glutamic acid and leucine rich protein 1 [Source:MGI Symbol;Acc:MGI:1922523]	ENSMUSG00000018921
Pfkfb1	0	1	0	X	149371225	149426874	1	6-phosphofructo-2-kinase/fructose-2,6-biphosphatase 1 [Source:MGI Symbol;Acc:MGI:107816]	ENSMUSG00000025271
Pitpnc1	0	1	1	11	107098718	107361525	-1	phosphatidylinositol transfer protein, cytoplasmic 1 [Source:MGI Symbol;Acc:MGI:1919045]	ENSMUSG00000040430
Plekha6	1	1	1	1	133091948	133231173	1	pleckstrin homology domain containing, family A member 6 [Source:MGI Symbol;Acc:MGI:2388662]	ENSMUSG00000041757
Plekha7	1	1	1	7	115722720	115907611	-1	pleckstrin homology domain containing, family A member 7 [Source:MGI Symbol;Acc:MGI:2445094]	ENSMUSG00000045659
Poc5	1	1	1	13	96524802	96554245	1	POC5 centriolar protein [Source:MGI Symbol;Acc:MGI:1914713]	ENSMUSG00000021671
Polq	0	1	1	16	36832148	36915779	1	polymerase (DNA directed), theta [Source:MGI Symbol;Acc:MGI:2155399]	ENSMUSG00000034206
Ppih	0	1	1	4	119157207	119177743	-1	peptidyl prolyl isomerase H [Source:MGI Symbol;Acc:MGI:106499]	ENSMUSG00000060288
Ppl	1	1	1	16	4904155	4950285	-1	periplakin [Source:MGI Symbol;Acc:MGI:1194898]	ENSMUSG00000039457
Ppp2r5c	1	1	1	12	110413554	110549496	1	protein phosphatase 2, regulatory subunit B', gamma [Source:MGI Symbol;Acc:MGI:1349475]	ENSMUSG00000017843
Prim2	0	1	1	1	33492891	33708876	-1	DNA primase, p58 subunit [Source:MGI Symbol;Acc:MGI:97758]	ENSMUSG00000026134
Prkce	0	1	0	17	86475213	86965347	1	protein kinase C, epsilon [Source:MGI Symbol;Acc:MGI:97599]	ENSMUSG00000045038
Prr5l	1	1	1	2	101544630	101713372	-1	proline rich 5 like [Source:MGI Symbol;Acc:MGI:1919696]	ENSMUSG00000032841
Ptgs1	1	1	0	2	36120438	36142284	1	prostaglandin-endoperoxide synthase 1 [Source:MGI Symbol;Acc:MGI:97797]	ENSMUSG00000047250
Ptn	0	1	1	6	36691864	36787155	-1	pleiotrophin [Source:MGI Symbol;Acc:MGI:97804]	ENSMUSG00000029838
Pvt1	0	0	1	15	61909817	62249945	1	Pvt1 oncogene [Source:MGI Symbol;Acc:MGI:97824]	ENSMUSG00000097039
Pxmp4	0	1	0	2	154427678	154445628	-1	peroxisomal membrane protein 4 [Source:MGI Symbol;Acc:MGI:1891701]	ENSMUSG00000000876
Racgap1	0	1	0	15	99518377	99549537	-1	Rac GTPase-activating protein 1 [Source:MGI Symbol;Acc:MGI:1349423]	ENSMUSG00000023015
Rad21	0	0	1	15	51825636	51855143	-1	RAD21 cohesin complex component [Source:MGI Symbol;Acc:MGI:108016]	ENSMUSG00000022314
Radil	0	1	0	5	142470594	142536853	-1	Ras association and DIL domains [Source:MGI Symbol;Acc:MGI:2443088]	ENSMUSG00000029576
Rbl1	1	0	1	2	156987813	157046454	-1	RB transcriptional corepressor like 1 [Source:MGI Symbol;Acc:MGI:103300]	ENSMUSG00000027641
Recql5	1	1	0	11	115783421	115824303	-1	RecQ protein-like 5 [Source:MGI Symbol;Acc:MGI:2156841]	ENSMUSG00000020752
Rfx2	1	1	1	17	57082897	57138013	-1	regulatory factor X, 2 (influences HLA class II expression) [Source:MGI Symbol;Acc:MGI:106583]	ENSMUSG00000024206
Rmi2	0	1	0	16	10652923	10710830	1	RecQ mediated genome instability 2 [Source:MGI Symbol;Acc:MGI:2685383]	ENSMUSG00000037991
Rnaseh2b	1	1	1	14	62530038	62610441	1	ribonuclease H2, subunit B [Source:MGI Symbol;Acc:MGI:1914403]	ENSMUSG00000021932
Rnf165	1	1	1	18	77543806	77652857	-1	ring finger protein 165 [Source:MGI Symbol;Acc:MGI:2444521]	ENSMUSG00000025427
Rnf169	0	1	0	7	99569461	99629655	-1	ring finger protein 169 [Source:MGI Symbol;Acc:MGI:1920257]	ENSMUSG00000058761
Rnft2	1	1	1	5	118328801	118383181	-1	ring finger protein, transmembrane 2 [Source:MGI Symbol;Acc:MGI:2442859]	ENSMUSG00000032850
Rpp30	0	1	1	19	36061116	36082177	1	ribonuclease P/MRP 30 subunit [Source:MGI Symbol;Acc:MGI:1859683]	ENSMUSG00000024800
Rtn4rl1	1	1	1	11	75084609	75158595	1	reticulon 4 receptor-like 1 [Source:MGI Symbol;Acc:MGI:2661375]	ENSMUSG00000045287
Runx3	0	1	0	4	134847963	134905301	1	runt related transcription factor 3 [Source:MGI Symbol;Acc:MGI:102672]	ENSMUSG00000070691
Sap130	0	1	1	18	31767424	31856114	1	Sin3A associated protein [Source:MGI Symbol;Acc:MGI:1919782]	ENSMUSG00000024260
Sapcd2	0	1	0	2	25262333	25268225	1	suppressor APC domain containing 2 [Source:MGI Symbol;Acc:MGI:1919330]	ENSMUSG00000026955
Scn5a	0	1	0	9	119312474	119408082	-1	sodium channel, voltage-gated, type V, alpha [Source:MGI Symbol;Acc:MGI:98251]	ENSMUSG00000032511
Sema4d	1	1	1	13	51839565	51947783	-1	sema domain, immunoglobulin domain (Ig), transmembrane domain (TM) and short cytoplasmic domain, (semaphorin) 4D [Source:MGI Symbol;Acc:MGI:109244]	ENSMUSG00000021451
Senp1	0	0	1	15	97936625	97991625	-1	SUMO1/sentrin specific peptidase 1 [Source:MGI Symbol;Acc:MGI:2445054]	ENSMUSG00000033075
Sephs1	1	1	1	2	4886375	4915368	1	selenophosphate synthetase 1 [Source:MGI Symbol;Acc:MGI:1923580]	ENSMUSG00000026662
Sfxn5	0	1	0	6	85190031	85310404	-1	sideroflexin 5 [Source:MGI Symbol;Acc:MGI:2137681]	ENSMUSG00000033720
Sh2d4b	0	1	0	14	40535746	40615223	-1	SH2 domain containing 4B [Source:MGI Symbol;Acc:MGI:1925182]	ENSMUSG00000037833
Shank2	1	1	1	7	143555665	143978231	1	SH3 and multiple ankyrin repeat domains 2 [Source:MGI Symbol;Acc:MGI:2671987]	ENSMUSG00000037541
Sipa1l1	1	1	1	12	82216094	82498560	1	signal-induced proliferation-associated 1 like 1 [Source:MGI Symbol;Acc:MGI:2443679]	ENSMUSG00000042700
Slc12a7	0	1	0	13	73881213	73964873	1	solute carrier family 12, member 7 [Source:MGI Symbol;Acc:MGI:1342283]	ENSMUSG00000017756
Slc19a2	0	1	1	1	164076615	164092954	1	solute carrier family 19 (thiamine transporter), member 2 [Source:MGI Symbol;Acc:MGI:1928761]	ENSMUSG00000040918
Slc1a3	1	1	1	15	8663608	8740248	-1	solute carrier family 1 (glial high affinity glutamate transporter), member 3 [Source:MGI Symbol;Acc:MGI:99917]	ENSMUSG00000005360
Slc43a3	0	1	0	2	84766923	84788853	1	solute carrier family 43, member 3 [Source:MGI Symbol;Acc:MGI:1931054]	ENSMUSG00000027074
Slc4a8	1	1	1	15	100659628	100721849	1	solute carrier family 4 (anion exchanger), member 8 [Source:MGI Symbol;Acc:MGI:1928745]	ENSMUSG00000023032
Smarcd3	0	1	0	5	24795816	24829409	-1	SWI/SNF related, matrix associated, actin dependent regulator of chromatin, subfamily d, member 3 [Source:MGI Symbol;Acc:MGI:1914243]	ENSMUSG00000028949
Smc1a	0	1	0	X	150799424	150845690	1	structural maintenance of chromosomes 1A [Source:MGI Symbol;Acc:MGI:1344345]	ENSMUSG00000041133
Smc2	0	1	0	4	52439243	52488260	1	structural maintenance of chromosomes 2 [Source:MGI Symbol;Acc:MGI:106067]	ENSMUSG00000028312
Smo	0	1	0	6	29735502	29761364	1	smoothened, frizzled class receptor [Source:MGI Symbol;Acc:MGI:108075]	ENSMUSG00000001761
Spdl1	0	1	1	11	34700017	34724468	-1	spindle apparatus coiled-coil protein 1 [Source:MGI Symbol;Acc:MGI:1917635]	ENSMUSG00000069910
Spdya	0	1	1	17	71859056	71896528	1	speedy/RINGO cell cycle regulator family, member A [Source:MGI Symbol;Acc:MGI:1918141]	ENSMUSG00000052525
Spice1	0	1	1	16	44167484	44208860	1	spindle and centriole associated protein 1 [Source:MGI Symbol;Acc:MGI:1196252]	ENSMUSG00000043065
Srbd1	0	1	1	17	86292093	86452603	-1	S1 RNA binding domain 1 [Source:MGI Symbol;Acc:MGI:1925836]	ENSMUSG00000024135
Stard8	1	1	1	X	98046854	98118334	1	START domain containing 8 [Source:MGI Symbol;Acc:MGI:2448556]	ENSMUSG00000031216
Stau2	0	1	1	1	16298898	16590336	-1	staufen double-stranded RNA binding protein 2 [Source:MGI Symbol;Acc:MGI:1352508]	ENSMUSG00000025920
Stra6	0	1	1	9	57971071	58061279	1	stimulated by retinoic acid gene 6 [Source:MGI Symbol;Acc:MGI:107742]	ENSMUSG00000032327
Strbp	0	1	0	2	37373240	37593871	-1	spermatid perinuclear RNA binding protein [Source:MGI Symbol;Acc:MGI:104626]	ENSMUSG00000026915
Stxbp1	0	1	0	2	32677614	32737257	-1	syntaxin binding protein 1 [Source:MGI Symbol;Acc:MGI:107363]	ENSMUSG00000026797
Sulf2	1	1	1	2	165915009	165997583	-1	sulfatase 2 [Source:MGI Symbol;Acc:MGI:1919293]	ENSMUSG00000006800
Suz12	0	1	0	11	79883932	79924949	1	SUZ12 polycomb repressive complex 2 subunit [Source:MGI Symbol;Acc:MGI:1261758]	ENSMUSG00000017548
Syne3	0	1	0	12	104896192	104976068	-1	spectrin repeat containing, nuclear envelope family member 3 [Source:MGI Symbol;Acc:MGI:2442408]	ENSMUSG00000054150
Tacc3	0	1	0	5	33815472	33836339	1	transforming, acidic coiled-coil containing protein 3 [Source:MGI Symbol;Acc:MGI:1341163]	ENSMUSG00000037313
Taf1	0	1	1	X	100576340	100645395	1	TATA-box binding protein associated factor 1 [Source:MGI Symbol;Acc:MGI:1336878]	ENSMUSG00000031314
Tamm41	1	1	1	6	114981342	115014837	-1	TAM41 mitochondrial translocator assembly and maintenance homolog [Source:MGI Symbol;Acc:MGI:1916221]	ENSMUSG00000030316
Tbc1d2	1	1	1	4	46604390	46650209	-1	TBC1 domain family, member 2 [Source:MGI Symbol;Acc:MGI:2652885]	ENSMUSG00000039813
Tbc1d9b	0	1	1	11	50022223	50063612	1	TBC1 domain family, member 9B [Source:MGI Symbol;Acc:MGI:1924045]	ENSMUSG00000036644
Tcf3	0	1	0	10	80245348	80269481	-1	transcription factor 3 [Source:MGI Symbol;Acc:MGI:98510]	ENSMUSG00000020167
Tcf7l1	0	1	0	6	72603361	72766237	-1	transcription factor 7 like 1 (T cell specific, HMG box) [Source:MGI Symbol;Acc:MGI:1202876]	ENSMUSG00000055799
Tcf7l2	0	1	0	19	55730252	55922086	1	transcription factor 7 like 2, T cell specific, HMG box [Source:MGI Symbol;Acc:MGI:1202879]	ENSMUSG00000024985
Tent4a	0	1	1	13	69646078	69682736	-1	terminal nucleotidyltransferase 4A [Source:MGI Symbol;Acc:MGI:2682295]	ENSMUSG00000034575
Tent5c	0	1	0	3	100358944	100396640	-1	terminal nucleotidyltransferase 5C [Source:MGI Symbol;Acc:MGI:1921895]	ENSMUSG00000044468
Tfdp1	0	1	1	8	13388751	13428448	1	transcription factor Dp 1 [Source:MGI Symbol;Acc:MGI:101934]	ENSMUSG00000038482
Timp3	0	1	1	10	86136236	86185370	1	tissue inhibitor of metalloproteinase 3 [Source:MGI Symbol;Acc:MGI:98754]	ENSMUSG00000020044
Tjp2	1	1	0	19	24071869	24202394	-1	tight junction protein 2 [Source:MGI Symbol;Acc:MGI:1341872]	ENSMUSG00000024812
Tmcc3	0	1	1	10	94147811	94426818	1	transmembrane and coiled coil domains 3 [Source:MGI Symbol;Acc:MGI:2442900]	ENSMUSG00000020023
Tmco4	0	1	0	4	138700199	138786482	1	transmembrane and coiled-coil domains 4 [Source:MGI Symbol;Acc:MGI:1924306]	ENSMUSG00000041143
Tnfaip8l1	1	0	1	17	56469477	56480955	1	tumor necrosis factor, alpha-induced protein 8-like 1 [Source:MGI Symbol;Acc:MGI:1913693]	ENSMUSG00000044469
Tnfrsf19	1	1	1	14	61201324	61283939	-1	tumor necrosis factor receptor superfamily, member 19 [Source:MGI Symbol;Acc:MGI:1352474]	ENSMUSG00000060548
Tnrc6a	0	1	1	7	122723108	122794519	1	trinucleotide repeat containing 6a [Source:MGI Symbol;Acc:MGI:2385292]	ENSMUSG00000052707
Tnrc6c	0	1	0	11	117545115	117654265	1	trinucleotide repeat containing 6C [Source:MGI Symbol;Acc:MGI:2443265]	ENSMUSG00000025571
Top2a	0	1	0	11	98883769	98915015	-1	topoisomerase (DNA) II alpha [Source:MGI Symbol;Acc:MGI:98790]	ENSMUSG00000020914
Trerf1	0	1	0	17	47451801	47672883	1	transcriptional regulating factor 1 [Source:MGI Symbol;Acc:MGI:2442086]	ENSMUSG00000064043
Trio	0	1	1	15	27730737	28025934	-1	triple functional domain (PTPRF interacting) [Source:MGI Symbol;Acc:MGI:1927230]	ENSMUSG00000022263
Triobp	0	1	0	15	78831924	78890069	1	TRIO and F-actin binding protein [Source:MGI Symbol;Acc:MGI:1349410]	ENSMUSG00000033088
Trmt2b	0	1	0	X	133123088	133177733	-1	TRM2 tRNA methyltransferase 2B [Source:MGI Symbol;Acc:MGI:2442530]	ENSMUSG00000067369
Troap	1	0	0	15	98972456	98981290	1	trophinin associated protein [Source:MGI Symbol;Acc:MGI:1925983]	ENSMUSG00000032783
Tshz1	0	1	0	18	84029752	84105831	-1	teashirt zinc finger family member 1 [Source:MGI Symbol;Acc:MGI:1346031]	ENSMUSG00000046982
Ttc21b	0	1	0	2	66014671	66086961	-1	tetratricopeptide repeat domain 21B [Source:MGI Symbol;Acc:MGI:1920918]	ENSMUSG00000034848
Ttc23	0	1	0	7	67297158	67412660	1	tetratricopeptide repeat domain 23 [Source:MGI Symbol;Acc:MGI:1914259]	ENSMUSG00000030555
Ttc7	0	1	0	17	87590314	87689197	1	tetratricopeptide repeat domain 7 [Source:MGI Symbol;Acc:MGI:1920999]	ENSMUSG00000036918
Ttf2	0	1	0	3	100846176	100876979	-1	transcription termination factor, RNA polymerase II [Source:MGI Symbol;Acc:MGI:1921294]	ENSMUSG00000033222
Tubgcp3	0	1	1	8	12664277	12722248	-1	tubulin, gamma complex associated protein 3 [Source:MGI Symbol;Acc:MGI:2183752]	ENSMUSG00000000759
Uaca	0	1	0	9	60701824	60787652	1	uveal autoantigen with coiled-coil domains and ankyrin repeats [Source:MGI Symbol;Acc:MGI:1919815]	ENSMUSG00000034485
Ubtf	0	1	0	11	102195386	102210568	-1	upstream binding transcription factor, RNA polymerase I [Source:MGI Symbol;Acc:MGI:98512]	ENSMUSG00000020923
Uhrf2	0	0	1	19	30007913	30071122	1	ubiquitin-like, containing PHD and RING finger domains 2 [Source:MGI Symbol;Acc:MGI:1923718]	ENSMUSG00000024817
Ulbp1	0	1	1	10	7390362	7423638	-1	UL16 binding protein 1 [Source:MGI Symbol;Acc:MGI:1925027]	ENSMUSG00000079685
Upp2	1	1	1	2	58457310	58682983	1	uridine phosphorylase 2 [Source:MGI Symbol;Acc:MGI:1923904]	ENSMUSG00000026839
Usp48	0	1	0	4	137321066	137385848	1	ubiquitin specific peptidase 48 [Source:MGI Symbol;Acc:MGI:2158502]	ENSMUSG00000043411
Vdr	0	1	0	15	97752306	97808511	-1	vitamin D (1,25-dihydroxyvitamin D3) receptor [Source:MGI Symbol;Acc:MGI:103076]	ENSMUSG00000022479
Vrk1	1	1	1	12	105976487	106043685	1	vaccinia related kinase 1 [Source:MGI Symbol;Acc:MGI:1261847]	ENSMUSG00000021115
Vti1a	0	1	0	19	55304727	55615741	1	vesicle transport through interaction with t-SNAREs 1A [Source:MGI Symbol;Acc:MGI:1855699]	ENSMUSG00000024983
Vwa8	0	1	1	14	79086492	79439750	1	von Willebrand factor A domain containing 8 [Source:MGI Symbol;Acc:MGI:1919008]	ENSMUSG00000058997
Wnt9a	1	1	0	11	59197754	59224378	1	wingless-type MMTV integration site family, member 9A [Source:MGI Symbol;Acc:MGI:2446084]	ENSMUSG00000000126
Xpo1	0	1	0	11	23206041	23248249	1	exportin 1 [Source:MGI Symbol;Acc:MGI:2144013]	ENSMUSG00000020290
Xxylt1	0	1	1	16	30773962	30900250	-1	xyloside xylosyltransferase 1 [Source:MGI Symbol;Acc:MGI:2146443]	ENSMUSG00000047434
Zadh2	0	1	0	18	84106188	84115653	1	zinc binding alcohol dehydrogenase, domain containing 2 [Source:MGI Symbol;Acc:MGI:2444835]	ENSMUSG00000049090
Zbtb46	1	1	1	2	181029555	181101219	-1	zinc finger and BTB domain containing 46 [Source:MGI Symbol;Acc:MGI:1919397]	ENSMUSG00000027583
Zdhhc14	1	1	1	17	5542832	5804086	1	zinc finger, DHHC domain containing 14 [Source:MGI Symbol;Acc:MGI:2653229]	ENSMUSG00000034265
Zfhx3	0	1	1	8	108669276	109688262	1	zinc finger homeobox 3 [Source:MGI Symbol;Acc:MGI:99948]	ENSMUSG00000038872
Zfp362	1	1	1	4	128666881	128699838	-1	zinc finger protein 362 [Source:MGI Symbol;Acc:MGI:2652839]	ENSMUSG00000028799
Zfp41	0	1	1	15	75488528	75501676	1	zinc finger protein 41 [Source:MGI Symbol;Acc:MGI:99186]	ENSMUSG00000047003
Zfp473	0	1	0	7	44380904	44400474	-1	zinc finger protein 473 [Source:MGI Symbol;Acc:MGI:2442697]	ENSMUSG00000048012
Zhx2	0	1	1	15	57558061	57703228	1	zinc fingers and homeoboxes 2 [Source:MGI Symbol;Acc:MGI:2683087]	ENSMUSG00000071757
Zmat3	0	1	1	3	32388941	32420163	-1	zinc finger matrin type 3 [Source:MGI Symbol;Acc:MGI:1195270]	ENSMUSG00000027663

## Sheet: B.24h_ChIP-seq and TT-seq
mgi_symbol	Bio_EZH1	H3K27me3	SUZ12	chromosome_name	start_position	end_position	strand	description	ensembl_gene_id
5430431A17Rik	0	0	1	7	44122960	44135599	1	RIKEN cDNA 5430431A17 gene [Source:MGI Symbol;Acc:MGI:1918618]	ENSMUSG00000108322
Abca3	1	1	0	17	24570924	24629175	1	ATP-binding cassette, sub-family A (ABC1), member 3 [Source:MGI Symbol;Acc:MGI:1351617]	ENSMUSG00000024130
Ablim2	1	1	1	5	35915224	36042317	1	actin-binding LIM protein 2 [Source:MGI Symbol;Acc:MGI:2385758]	ENSMUSG00000029095
Ablim3	0	0	1	18	61932463	62044895	-1	actin binding LIM protein family, member 3 [Source:MGI Symbol;Acc:MGI:2442582]	ENSMUSG00000032735
Acsl1	0	1	1	8	46924074	46989088	1	acyl-CoA synthetase long-chain family member 1 [Source:MGI Symbol;Acc:MGI:102797]	ENSMUSG00000018796
Acta1	1	1	0	8	124618508	124621490	-1	actin alpha 1, skeletal muscle [Source:MGI Symbol;Acc:MGI:87902]	ENSMUSG00000031972
Actn2	0	1	1	13	12284312	12355641	-1	actinin alpha 2 [Source:MGI Symbol;Acc:MGI:109192]	ENSMUSG00000052374
Acyp2	0	1	1	11	30455991	30599587	-1	acylphosphatase 2, muscle type [Source:MGI Symbol;Acc:MGI:1922822]	ENSMUSG00000060923
Adar	0	1	1	3	89622329	89660753	1	adenosine deaminase, RNA-specific [Source:MGI Symbol;Acc:MGI:1889575]	ENSMUSG00000027951
Add3	1	0	1	19	53128874	53235830	1	adducin 3 (gamma) [Source:MGI Symbol;Acc:MGI:1351615]	ENSMUSG00000025026
Afap1l1	1	0	1	18	61863332	61919773	-1	actin filament associated protein 1-like 1 [Source:MGI Symbol;Acc:MGI:2147199]	ENSMUSG00000033032
Afap1l2	0	1	0	19	56900793	56996660	-1	actin filament associated protein 1-like 2 [Source:MGI Symbol;Acc:MGI:2147658]	ENSMUSG00000025083
Agap1	1	1	0	1	89382528	89825339	1	ArfGAP with GTPase domain, ankyrin repeat and PH domain 1 [Source:MGI Symbol;Acc:MGI:2653690]	ENSMUSG00000055013
Aifm2	0	1	0	10	61551042	61575039	1	apoptosis-inducing factor, mitochondrion-associated 2 [Source:MGI Symbol;Acc:MGI:1918611]	ENSMUSG00000020085
Ank1	1	1	1	8	23464860	23640513	1	ankyrin 1, erythroid [Source:MGI Symbol;Acc:MGI:88024]	ENSMUSG00000031543
Ankmy1	0	1	0	1	92787525	92830628	-1	ankyrin repeat and MYND domain containing 1 [Source:MGI Symbol;Acc:MGI:3045261]	ENSMUSG00000034212
Anks1	0	1	0	17	28128280	28281749	1	ankyrin repeat and SAM domain containing 1 [Source:MGI Symbol;Acc:MGI:2446180]	ENSMUSG00000024219
Anxa4	0	1	0	6	86713822	86770566	-1	annexin A4 [Source:MGI Symbol;Acc:MGI:88030]	ENSMUSG00000029994
Arhgap39	0	1	1	15	76608185	76702370	-1	Rho GTPase activating protein 39 [Source:MGI Symbol;Acc:MGI:107858]	ENSMUSG00000033697
Arhgef7	1	1	1	8	11777721	11885219	1	Rho guanine nucleotide exchange factor (GEF7) [Source:MGI Symbol;Acc:MGI:1860493]	ENSMUSG00000031511
Arid1b	0	1	1	17	5044607	5397931	1	AT rich interactive domain 1B (SWI-like) [Source:MGI Symbol;Acc:MGI:1926129]	ENSMUSG00000069729
Arpp21	1	1	1	9	111894159	112065006	-1	cyclic AMP-regulated phosphoprotein, 21 [Source:MGI Symbol;Acc:MGI:107562]	ENSMUSG00000032503
Atl2	1	1	1	17	80155819	80203552	-1	atlastin GTPase 2 [Source:MGI Symbol;Acc:MGI:1929492]	ENSMUSG00000059811
Atp11a	1	1	1	8	12807014	12918728	1	ATPase, class VI, type 11A [Source:MGI Symbol;Acc:MGI:1354735]	ENSMUSG00000031441
Atp1a1	1	1	1	3	101483535	101512000	-1	ATPase, Na+/K+ transporting, alpha 1 polypeptide [Source:MGI Symbol;Acc:MGI:88105]	ENSMUSG00000033161
Atp6ap2	0	1	0	X	12454040	12483288	1	ATPase, H+ transporting, lysosomal accessory protein 2 [Source:MGI Symbol;Acc:MGI:1917745]	ENSMUSG00000031007
Atp6v1c2	1	1	1	12	17334722	17379360	-1	ATPase, H+ transporting, lysosomal V1 subunit C2 [Source:MGI Symbol;Acc:MGI:1916025]	ENSMUSG00000020566
Atxn2l	0	1	1	7	126090880	126102609	-1	ataxin 2-like [Source:MGI Symbol;Acc:MGI:2446242]	ENSMUSG00000032637
Bcl9l	0	0	1	9	44394122	44423193	1	B cell CLL/lymphoma 9-like [Source:MGI Symbol;Acc:MGI:1933114]	ENSMUSG00000063382
Bcor	1	1	0	X	11902979	12026594	-1	BCL6 interacting corepressor [Source:MGI Symbol;Acc:MGI:1918708]	ENSMUSG00000040363
Brd3	0	1	0	2	27335591	27397674	-1	bromodomain containing 3 [Source:MGI Symbol;Acc:MGI:1914632]	ENSMUSG00000026918
Calcoco1	1	1	1	15	102615212	102630613	-1	calcium binding and coiled coil domain 1 [Source:MGI Symbol;Acc:MGI:1914738]	ENSMUSG00000023055
Camta1	1	1	1	4	151001779	151946333	-1	calmodulin binding transcription activator 1 [Source:MGI Symbol;Acc:MGI:2140230]	ENSMUSG00000014592
Capn1	0	1	0	19	6038573	6065927	-1	calpain 1 [Source:MGI Symbol;Acc:MGI:88263]	ENSMUSG00000024942
Casz1	1	1	1	4	148888886	149039346	1	castor zinc finger 1 [Source:MGI Symbol;Acc:MGI:1196251]	ENSMUSG00000028977
Cbfa2t3	1	1	1	8	123351880	123425848	-1	CBFA2/RUNX1 translocation partner 3 [Source:MGI Symbol;Acc:MGI:1338013]	ENSMUSG00000006362
Ccdc162	0	1	1	10	41414842	41592630	-1	coiled-coil domain containing 162 [Source:MGI Symbol;Acc:MGI:1923223]	ENSMUSG00000075225
Ccdc85c	0	1	0	12	108169861	108241684	-1	coiled-coil domain containing 85C [Source:MGI Symbol;Acc:MGI:3644008]	ENSMUSG00000084883
Ccdc88c	1	0	0	12	100877782	100995315	-1	coiled-coil domain containing 88C [Source:MGI Symbol;Acc:MGI:1915589]	ENSMUSG00000021182
Ccn5	0	1	0	2	163662781	163675066	1	cellular communication network factor 5 [Source:MGI Symbol;Acc:MGI:1328326]	ENSMUSG00000027656
Cd82	1	1	1	2	93249456	93293485	-1	CD82 antigen [Source:MGI Symbol;Acc:MGI:104651]	ENSMUSG00000027215
Cdh13	1	1	1	8	119010472	120051660	1	cadherin 13 [Source:MGI Symbol;Acc:MGI:99551]	ENSMUSG00000031841
Cdh23	1	1	1	10	60138527	60532269	-1	cadherin 23 (otocadherin) [Source:MGI Symbol;Acc:MGI:1890219]	ENSMUSG00000012819
Cdk18	0	1	0	1	132039975	132067422	-1	cyclin-dependent kinase 18 [Source:MGI Symbol;Acc:MGI:97518]	ENSMUSG00000026437
Cdk6	0	1	0	5	3391485	3581008	1	cyclin-dependent kinase 6 [Source:MGI Symbol;Acc:MGI:1277162]	ENSMUSG00000040274
Cds2	0	1	0	2	132105068	132153970	1	CDP-diacylglycerol synthase (phosphatidate cytidylyltransferase) 2 [Source:MGI Symbol;Acc:MGI:1332236]	ENSMUSG00000058793
Chn1	1	1	1	2	73441004	73605690	-1	chimerin 1 [Source:MGI Symbol;Acc:MGI:1915674]	ENSMUSG00000056486
Clcn5	0	1	0	X	7020049	7185597	-1	chloride channel, voltage-sensitive 5 [Source:MGI Symbol;Acc:MGI:99486]	ENSMUSG00000004317
Clic5	1	1	0	17	44445659	44591059	1	chloride intracellular channel 5 [Source:MGI Symbol;Acc:MGI:1917912]	ENSMUSG00000023959
Clpb	0	0	1	7	101312840	101444713	1	ClpB caseinolytic peptidase B [Source:MGI Symbol;Acc:MGI:1100517]	ENSMUSG00000001829
Cnnm2	1	1	1	19	46750035	46868631	1	cyclin M2 [Source:MGI Symbol;Acc:MGI:2151054]	ENSMUSG00000064105
Cobl	0	1	1	11	12186608	12414960	-1	cordon-bleu WH2 repeat [Source:MGI Symbol;Acc:MGI:105056]	ENSMUSG00000020173
Col25a1	1	1	0	3	129925150	130393526	1	collagen, type XXV, alpha 1 [Source:MGI Symbol;Acc:MGI:1924268]	ENSMUSG00000058897
Coq8a	1	1	1	1	179992803	180027167	-1	coenzyme Q8A [Source:MGI Symbol;Acc:MGI:1914676]	ENSMUSG00000026489
Cpne2	1	0	0	8	95259618	95297159	1	copine II [Source:MGI Symbol;Acc:MGI:2387578]	ENSMUSG00000034361
Cpt1a	1	1	1	19	3372334	3435733	1	carnitine palmitoyltransferase 1a, liver [Source:MGI Symbol;Acc:MGI:1098296]	ENSMUSG00000024900
Cry2	1	1	1	2	92233991	92264388	-1	cryptochrome 2 (photolyase-like) [Source:MGI Symbol;Acc:MGI:1270859]	ENSMUSG00000068742
Csnk1e	1	1	0	15	79302056	79339767	-1	casein kinase 1, epsilon [Source:MGI Symbol;Acc:MGI:1351660]	ENSMUSG00000022433
Ctnnbl1	1	1	1	2	157579321	157733534	1	catenin, beta like 1 [Source:MGI Symbol;Acc:MGI:1913892]	ENSMUSG00000027649
Ctps2	0	1	0	X	161684234	161815504	1	cytidine 5'-triphosphate synthase 2 [Source:MGI Symbol;Acc:MGI:1933185]	ENSMUSG00000031360
Cyfip2	1	1	0	11	46084677	46203686	-1	cytoplasmic FMR1 interacting protein 2 [Source:MGI Symbol;Acc:MGI:1924134]	ENSMUSG00000020340
Daam1	1	1	1	12	71877852	72039107	1	dishevelled associated activator of morphogenesis 1 [Source:MGI Symbol;Acc:MGI:1914596]	ENSMUSG00000034574
Dcun1d4	1	1	1	5	73638343	73718137	1	DCN1, defective in cullin neddylation 1, domain containing 4 (S. cerevisiae) [Source:MGI Symbol;Acc:MGI:2140972]	ENSMUSG00000051674
Dhrs7c	0	1	1	11	67689013	67706828	1	dehydrogenase/reductase (SDR family) member 7C [Source:MGI Symbol;Acc:MGI:1915710]	ENSMUSG00000033044
Dlg2	1	1	1	7	90125880	92098455	1	discs large MAGUK scaffold protein 2 [Source:MGI Symbol;Acc:MGI:1344351]	ENSMUSG00000052572
Dlgap4	1	1	1	2	156455625	156606283	1	DLG associated protein 4 [Source:MGI Symbol;Acc:MGI:2138865]	ENSMUSG00000061689
Dmd	0	1	0	X	81992476	84249747	1	dystrophin, muscular dystrophy [Source:MGI Symbol;Acc:MGI:94909]	ENSMUSG00000045103
Dnah5	1	1	1	15	28203898	28472198	1	dynein, axonemal, heavy chain 5 [Source:MGI Symbol;Acc:MGI:107718]	ENSMUSG00000022262
Dnmt3a	0	1	0	12	3856007	3964443	1	DNA methyltransferase 3A [Source:MGI Symbol;Acc:MGI:1261827]	ENSMUSG00000020661
Dok7	1	0	0	5	35214110	35245183	1	docking protein 7 [Source:MGI Symbol;Acc:MGI:3584043]	ENSMUSG00000044716
Dst	0	1	1	1	33947306	34347742	1	dystonin [Source:MGI Symbol;Acc:MGI:104627]	ENSMUSG00000026131
Dync1h1	0	1	0	12	110567886	110633379	1	dynein cytoplasmic 1 heavy chain 1 [Source:MGI Symbol;Acc:MGI:103147]	ENSMUSG00000018707
Dync1i1	1	1	1	6	5725639	6028039	1	dynein cytoplasmic 1 intermediate chain 1 [Source:MGI Symbol;Acc:MGI:107743]	ENSMUSG00000029757
Dync1li2	0	1	0	8	105144312	105169679	-1	dynein, cytoplasmic 1 light intermediate chain 2 [Source:MGI Symbol;Acc:MGI:107738]	ENSMUSG00000035770
Dyrk1a	1	1	1	16	94370869	94496376	1	dual-specificity tyrosine-(Y)-phosphorylation regulated kinase 1a [Source:MGI Symbol;Acc:MGI:1330299]	ENSMUSG00000022897
Dyrk1b	0	1	0	7	27878894	27886719	1	dual-specificity tyrosine-(Y)-phosphorylation regulated kinase 1b [Source:MGI Symbol;Acc:MGI:1330302]	ENSMUSG00000002409
Dysf	0	0	1	6	83985572	84188042	1	dysferlin [Source:MGI Symbol;Acc:MGI:1349385]	ENSMUSG00000033788
Efhd1	1	1	1	1	87192085	87238561	1	EF hand domain containing 1 [Source:MGI Symbol;Acc:MGI:1921607]	ENSMUSG00000026255
Efhd2	0	1	0	4	141585453	141602231	-1	EF hand domain containing 2 [Source:MGI Symbol;Acc:MGI:106504]	ENSMUSG00000040659
Egln3	0	0	1	12	54225767	54250646	-1	egl-9 family hypoxia-inducible factor 3 [Source:MGI Symbol;Acc:MGI:1932288]	ENSMUSG00000035105
Eif4g3	0	1	0	4	137720333	137935819	1	eukaryotic translation initiation factor 4 gamma, 3 [Source:MGI Symbol;Acc:MGI:1923935]	ENSMUSG00000028760
Enah	0	1	0	1	181723949	181847555	-1	ENAH actin regulator [Source:MGI Symbol;Acc:MGI:108360]	ENSMUSG00000022995
Ephb3	0	1	0	16	21023505	21042055	1	Eph receptor B3 [Source:MGI Symbol;Acc:MGI:104770]	ENSMUSG00000005958
Eri3	1	0	1	4	117407562	117531494	1	exoribonuclease 3 [Source:MGI Symbol;Acc:MGI:2153887]	ENSMUSG00000033423
Esrrg	1	0	1	1	187340988	187947082	1	estrogen-related receptor gamma [Source:MGI Symbol;Acc:MGI:1347056]	ENSMUSG00000026610
Fam171a2	1	1	0	11	102327807	102338508	-1	family with sequence similarity 171, member A2 [Source:MGI Symbol;Acc:MGI:2448496]	ENSMUSG00000034685
Fam234a	0	1	1	17	26430796	26463216	-1	family with sequence similarity 234, member A [Source:MGI Symbol;Acc:MGI:2146854]	ENSMUSG00000024187
Fbrsl1	1	1	0	5	110509620	110596468	-1	fibrosin-like 1 [Source:MGI Symbol;Acc:MGI:1920907]	ENSMUSG00000043323
Fbxo10	1	1	1	4	45034247	45084604	-1	F-box protein 10 [Source:MGI Symbol;Acc:MGI:2686937]	ENSMUSG00000048232
Fbxo34	1	1	1	14	47687878	47769419	1	F-box protein 34 [Source:MGI Symbol;Acc:MGI:1926188]	ENSMUSG00000037536
Fgf13	0	1	0	X	58107505	58613431	-1	fibroblast growth factor 13 [Source:MGI Symbol;Acc:MGI:109178]	ENSMUSG00000031137
Fgfr3	1	1	1	5	33879018	33894412	1	fibroblast growth factor receptor 3 [Source:MGI Symbol;Acc:MGI:95524]	ENSMUSG00000054252
Fmnl1	1	1	0	11	103061933	103089727	1	formin-like 1 [Source:MGI Symbol;Acc:MGI:1888994]	ENSMUSG00000055805
Foxo6	1	1	1	4	120124276	120144546	-1	forkhead box O6 [Source:MGI Symbol;Acc:MGI:2676586]	ENSMUSG00000052135
Foxp4	0	1	0	17	48178058	48235570	-1	forkhead box P4 [Source:MGI Symbol;Acc:MGI:1921373]	ENSMUSG00000023991
Frmd4a	1	1	1	2	4022528	4618854	1	FERM domain containing 4A [Source:MGI Symbol;Acc:MGI:1919850]	ENSMUSG00000026657
Frmpd1	1	0	0	4	45184875	45285936	1	FERM and PDZ domain containing 1 [Source:MGI Symbol;Acc:MGI:2446274]	ENSMUSG00000035615
Fry	0	1	0	5	150042110	150421218	1	FRY microtubule binding protein [Source:MGI Symbol;Acc:MGI:2443895]	ENSMUSG00000056602
Gprc5c	1	0	0	11	114741978	114763443	1	G protein-coupled receptor, family C, group 5, member C [Source:MGI Symbol;Acc:MGI:1917605]	ENSMUSG00000051043
Gramd1b	1	1	0	9	40204529	40442679	-1	GRAM domain containing 1B [Source:MGI Symbol;Acc:MGI:1925037]	ENSMUSG00000040111
Grip1	1	1	1	10	119289735	119923166	1	glutamate receptor interacting protein 1 [Source:MGI Symbol;Acc:MGI:1921303]	ENSMUSG00000034813
Gxylt2	1	1	0	6	100681695	100787874	1	glucoside xylosyltransferase 2 [Source:MGI Symbol;Acc:MGI:2682940]	ENSMUSG00000030074
Hdac4	0	1	0	1	91856501	92123421	-1	histone deacetylase 4 [Source:MGI Symbol;Acc:MGI:3036234]	ENSMUSG00000026313
Hdac9	1	1	1	12	34097579	34967094	-1	histone deacetylase 9 [Source:MGI Symbol;Acc:MGI:1931221]	ENSMUSG00000004698
Helz	1	1	0	11	107438756	107584652	1	helicase with zinc finger domain [Source:MGI Symbol;Acc:MGI:1925705]	ENSMUSG00000020721
Hivep2	0	1	1	10	13841819	14027118	1	human immunodeficiency virus type I enhancer binding protein 2 [Source:MGI Symbol;Acc:MGI:1338076]	ENSMUSG00000015501
Igf1r	1	1	1	7	67602575	67883416	1	insulin-like growth factor I receptor [Source:MGI Symbol;Acc:MGI:96433]	ENSMUSG00000005533
Igf2bp2	1	1	1	16	21877759	21982049	-1	insulin-like growth factor 2 mRNA binding protein 2 [Source:MGI Symbol;Acc:MGI:1890358]	ENSMUSG00000033581
Igfn1	1	1	1	1	135881316	135934080	-1	immunoglobulin-like and fibronectin type III domain containing 1 [Source:MGI Symbol;Acc:MGI:3045352]	ENSMUSG00000051985
Inpp4a	0	1	0	1	37338946	37449817	1	inositol polyphosphate-4-phosphatase, type I [Source:MGI Symbol;Acc:MGI:1931123]	ENSMUSG00000026113
Ipmk	0	1	1	10	71183593	71269157	1	inositol polyphosphate multikinase [Source:MGI Symbol;Acc:MGI:1916968]	ENSMUSG00000060733
Iqsec1	1	1	1	6	90633070	90965667	-1	IQ motif and Sec7 domain 1 [Source:MGI Symbol;Acc:MGI:1196356]	ENSMUSG00000034312
Itga6	1	0	0	2	71575960	71688760	1	integrin alpha 6 [Source:MGI Symbol;Acc:MGI:96605]	ENSMUSG00000027111
Jag2	1	0	0	12	112871439	112893396	-1	jagged 2 [Source:MGI Symbol;Acc:MGI:1098270]	ENSMUSG00000002799
Jph1	0	1	0	1	17034784	17168113	-1	junctophilin 1 [Source:MGI Symbol;Acc:MGI:1891495]	ENSMUSG00000042686
Kcnb1	1	1	0	2	166937889	167032075	-1	potassium voltage gated channel, Shab-related subfamily, member 1 [Source:MGI Symbol;Acc:MGI:96666]	ENSMUSG00000050556
Kcnk13	1	1	1	12	99930758	100028941	1	potassium channel, subfamily K, member 13 [Source:MGI Symbol;Acc:MGI:2384976]	ENSMUSG00000045404
Kcnn3	1	1	1	3	89427471	89582439	1	potassium intermediate/small conductance calcium-activated channel, subfamily N, member 3 [Source:MGI Symbol;Acc:MGI:2153183]	ENSMUSG00000000794
Kcnq4	1	0	1	4	120553335	120605809	-1	potassium voltage-gated channel, subfamily Q, member 4 [Source:MGI Symbol;Acc:MGI:1926803]	ENSMUSG00000028631
Kdm6b	0	1	0	11	69289334	69304501	-1	KDM1 lysine (K)-specific demethylase 6B [Source:MGI Symbol;Acc:MGI:2448492]	ENSMUSG00000018476
Kif13b	0	0	1	14	64884714	65047066	1	kinesin family member 13B [Source:MGI Symbol;Acc:MGI:1098265]	ENSMUSG00000060012
Klf12	1	1	0	14	100108068	100522115	-1	Kruppel-like factor 12 [Source:MGI Symbol;Acc:MGI:1333796]	ENSMUSG00000072294
Klhl8	1	1	1	5	104009839	104059125	-1	kelch-like 8 [Source:MGI Symbol;Acc:MGI:2179430]	ENSMUSG00000029312
Kng2	0	1	1	16	22804604	22848232	-1	kininogen 2 [Source:MGI Symbol;Acc:MGI:3027157]	ENSMUSG00000060459
Ldlrad3	0	1	1	2	101780548	102016730	-1	low density lipoprotein receptor class A domain containing 3 [Source:MGI Symbol;Acc:MGI:2138856]	ENSMUSG00000048058
Lmo7	1	1	0	14	101967393	102172146	1	LIM domain only 7 [Source:MGI Symbol;Acc:MGI:1353586]	ENSMUSG00000033060
Lrrc1	0	1	1	9	77338105	77452152	-1	leucine rich repeat containing 1 [Source:MGI Symbol;Acc:MGI:2442313]	ENSMUSG00000032352
Lrrfip2	0	1	0	9	110946660	111054736	1	leucine rich repeat (in FLII) interacting protein 2 [Source:MGI Symbol;Acc:MGI:1918518]	ENSMUSG00000032497
Macf1	1	1	1	4	123243426	123581331	-1	microtubule-actin crosslinking factor 1 [Source:MGI Symbol;Acc:MGI:108559]	ENSMUSG00000028649
Mamdc2	0	1	1	19	23279973	23425806	-1	MAM domain containing 2 [Source:MGI Symbol;Acc:MGI:1918988]	ENSMUSG00000033207
Map3k9	1	1	1	12	81767784	81827949	-1	mitogen-activated protein kinase kinase kinase 9 [Source:MGI Symbol;Acc:MGI:2449952]	ENSMUSG00000042724
Mapk12	1	0	0	15	89014787	89024906	-1	mitogen-activated protein kinase 12 [Source:MGI Symbol;Acc:MGI:1353438]	ENSMUSG00000022610
Mapre3	1	1	1	5	30971985	31023450	1	microtubule-associated protein, RP/EB family, member 3 [Source:MGI Symbol;Acc:MGI:2140967]	ENSMUSG00000029166
Mapt	1	1	1	11	104122216	104222916	1	microtubule-associated protein tau [Source:MGI Symbol;Acc:MGI:97180]	ENSMUSG00000018411
Mboat2	1	1	0	12	24880878	25014396	1	membrane bound O-acyltransferase domain containing 2 [Source:MGI Symbol;Acc:MGI:1914466]	ENSMUSG00000020646
Mid1	1	1	1	X	168468195	168788732	1	midline 1 [Source:MGI Symbol;Acc:MGI:1100537]	ENSMUSG00000035299
Mier2	0	1	1	10	79376079	79391033	-1	MIER family member 2 [Source:MGI Symbol;Acc:MGI:1917677]	ENSMUSG00000042570
Mitf	1	1	1	6	97784013	97998310	1	melanogenesis associated transcription factor [Source:MGI Symbol;Acc:MGI:104554]	ENSMUSG00000035158
Mmp15	1	0	1	8	96078896	96101708	1	matrix metallopeptidase 15 [Source:MGI Symbol;Acc:MGI:109320]	ENSMUSG00000031790
Mob2	1	1	1	7	141562272	141614802	-1	MOB kinase activator 2 [Source:MGI Symbol;Acc:MGI:1919891]	ENSMUSG00000025147
Mtmr1	0	1	0	X	70408366	70462802	1	myotubularin related protein 1 [Source:MGI Symbol;Acc:MGI:1858271]	ENSMUSG00000015214
Mturn	0	1	0	6	54658609	54680836	1	maturin, neural progenitor differentiation regulator homolog (Xenopus) [Source:MGI Symbol;Acc:MGI:1915485]	ENSMUSG00000038065
Mvb12b	1	1	1	2	33619965	33777958	-1	multivesicular body subunit 12B [Source:MGI Symbol;Acc:MGI:1919793]	ENSMUSG00000038740
Mybpc1	0	1	1	10	88354141	88441014	-1	myosin binding protein C, slow-type [Source:MGI Symbol;Acc:MGI:1336213]	ENSMUSG00000020061
Mybpc2	0	1	1	7	44151123	44174080	-1	myosin binding protein C, fast-type [Source:MGI Symbol;Acc:MGI:1336170]	ENSMUSG00000038670
Myh1	0	0	1	11	67090878	67115401	1	myosin, heavy polypeptide 1, skeletal muscle, adult [Source:MGI Symbol;Acc:MGI:1339711]	ENSMUSG00000056328
Myh3	1	1	1	11	66969126	66993117	1	myosin, heavy polypeptide 3, skeletal muscle, embryonic [Source:MGI Symbol;Acc:MGI:1339709]	ENSMUSG00000020908
Myh4	1	1	1	11	67128855	67151272	1	myosin, heavy polypeptide 4, skeletal muscle [Source:MGI Symbol;Acc:MGI:1339713]	ENSMUSG00000057003
Myh7	0	1	0	14	55208141	55232083	-1	myosin, heavy polypeptide 7, cardiac muscle, beta [Source:MGI Symbol;Acc:MGI:2155600]	ENSMUSG00000053093
Myh7b	0	1	0	2	155453132	155476227	1	myosin, heavy chain 7B, cardiac muscle, beta [Source:MGI Symbol;Acc:MGI:3710243]	ENSMUSG00000074652
Myh8	1	1	1	11	67167950	67199460	1	myosin, heavy polypeptide 8, skeletal muscle, perinatal [Source:MGI Symbol;Acc:MGI:1339712]	ENSMUSG00000055775
Myl2	1	1	1	5	122239014	122251535	1	myosin, light polypeptide 2, regulatory, cardiac, slow [Source:MGI Symbol;Acc:MGI:97272]	ENSMUSG00000013936
Mymk	1	1	1	2	26951648	26962191	-1	myomaker, myoblast fusion factor [Source:MGI Symbol;Acc:MGI:1913389]	ENSMUSG00000009214
Myom2	0	1	1	8	15107653	15183541	1	myomesin 2 [Source:MGI Symbol;Acc:MGI:1328358]	ENSMUSG00000031461
Myrf	1	1	1	19	10185636	10218112	-1	myelin regulatory factor [Source:MGI Symbol;Acc:MGI:2684944]	ENSMUSG00000036098
N4bp2l1	1	0	0	5	150495109	150520653	-1	NEDD4 binding protein 2-like 1 [Source:MGI Symbol;Acc:MGI:2140872]	ENSMUSG00000041132
Nav2	1	1	1	7	48558464	49259838	1	neuron navigator 2 [Source:MGI Symbol;Acc:MGI:2183691]	ENSMUSG00000052512
Ndrg1	0	1	1	15	66801167	66841489	-1	N-myc downstream regulated gene 1 [Source:MGI Symbol;Acc:MGI:1341799]	ENSMUSG00000005125
Ndrg4	1	0	0	8	96403608	96441747	1	N-myc downstream regulated gene 4 [Source:MGI Symbol;Acc:MGI:2384590]	ENSMUSG00000036564
Neb	0	0	1	2	52026659	52268486	-1	nebulin [Source:MGI Symbol;Acc:MGI:97292]	ENSMUSG00000026950
Neurl1a	1	0	0	19	47167259	47247880	1	neuralized E3 ubiquitin protein ligase 1A [Source:MGI Symbol;Acc:MGI:1334263]	ENSMUSG00000006435
Nfic	0	1	1	10	81232020	81291469	-1	nuclear factor I/C [Source:MGI Symbol;Acc:MGI:109591]	ENSMUSG00000055053
Npnt	1	0	0	3	132587506	132656052	-1	nephronectin [Source:MGI Symbol;Acc:MGI:2148811]	ENSMUSG00000040998
Nptx1	0	1	0	11	119429545	119438579	-1	neuronal pentraxin 1 [Source:MGI Symbol;Acc:MGI:107811]	ENSMUSG00000025582
Nrbp2	0	1	0	15	75957367	75963476	-1	nuclear receptor binding protein 2 [Source:MGI Symbol;Acc:MGI:2385017]	ENSMUSG00000075590
Nrcam	1	1	1	12	44375668	44648747	1	neuronal cell adhesion molecule [Source:MGI Symbol;Acc:MGI:104750]	ENSMUSG00000020598
Nrxn3	0	0	1	12	88689646	90301709	1	neurexin III [Source:MGI Symbol;Acc:MGI:1096389]	ENSMUSG00000066392
Nup210	1	1	1	6	90990050	91093811	-1	nucleoporin 210 [Source:MGI Symbol;Acc:MGI:1859555]	ENSMUSG00000030091
Obscn	1	1	1	11	58885082	59029996	-1	obscurin, cytoskeletal calmodulin and titin-interacting RhoGEF [Source:MGI Symbol;Acc:MGI:2681862]	ENSMUSG00000061462
Obsl1	0	0	1	1	75455954	75483096	-1	obscurin-like 1 [Source:MGI Symbol;Acc:MGI:2138628]	ENSMUSG00000026211
Onecut2	1	1	1	18	64473091	64534058	1	one cut domain, family member 2 [Source:MGI Symbol;Acc:MGI:1891408]	ENSMUSG00000045991
Ophn1	0	1	1	X	97597883	97934631	-1	oligophrenin 1 [Source:MGI Symbol;Acc:MGI:2151070]	ENSMUSG00000031214
Ormdl3	1	0	1	11	98472082	98478194	-1	ORM1-like 3 (S. cerevisiae) [Source:MGI Symbol;Acc:MGI:1913862]	ENSMUSG00000038150
Otog	1	1	1	7	45890411	45960858	1	otogelin [Source:MGI Symbol;Acc:MGI:1202064]	ENSMUSG00000009487
Otulin	0	1	1	15	27542721	27630779	-1	OTU deubiquitinase with linear linkage specificity [Source:MGI Symbol;Acc:MGI:3577015]	ENSMUSG00000046034
Pacsin1	1	1	1	17	27874483	27930456	1	protein kinase C and casein kinase substrate in neurons 1 [Source:MGI Symbol;Acc:MGI:1345181]	ENSMUSG00000040276
Panx1	0	1	1	9	14913424	14956774	-1	pannexin 1 [Source:MGI Symbol;Acc:MGI:1860055]	ENSMUSG00000031934
Pard3	0	1	0	8	127790643	128338767	1	par-3 family cell polarity regulator [Source:MGI Symbol;Acc:MGI:2135608]	ENSMUSG00000025812
Pced1b	0	1	0	15	97144988	97283561	1	PC-esterase domain containing 1B [Source:MGI Symbol;Acc:MGI:2446270]	ENSMUSG00000044250
Pcx	0	1	0	19	4560500	4671780	1	pyruvate carboxylase [Source:MGI Symbol;Acc:MGI:97520]	ENSMUSG00000024892
Pde10a	1	1	1	17	8744204	9205480	1	phosphodiesterase 10A [Source:MGI Symbol;Acc:MGI:1345143]	ENSMUSG00000023868
Pde4dip	1	1	1	3	97597140	97796023	-1	phosphodiesterase 4D interacting protein (myomegalin) [Source:MGI Symbol;Acc:MGI:1891434]	ENSMUSG00000038170
Pdlim3	1	0	0	8	46338498	46372585	1	PDZ and LIM domain 3 [Source:MGI Symbol;Acc:MGI:1859274]	ENSMUSG00000031636
Pfkm	1	1	1	15	97990470	98030332	1	phosphofructokinase, muscle [Source:MGI Symbol;Acc:MGI:97548]	ENSMUSG00000033065
Pgm5	1	1	1	19	24660380	24839219	-1	phosphoglucomutase 5 [Source:MGI Symbol;Acc:MGI:1925668]	ENSMUSG00000041731
Phka2	0	1	0	X	159285162	159381874	1	phosphorylase kinase alpha 2 [Source:MGI Symbol;Acc:MGI:97577]	ENSMUSG00000031295
Pkhd1	0	1	1	1	20128003	20688288	-1	polycystic kidney and hepatic disease 1 [Source:MGI Symbol;Acc:MGI:2155808]	ENSMUSG00000043760
Plcg2	1	1	0	8	118225030	118361881	1	phospholipase C, gamma 2 [Source:MGI Symbol;Acc:MGI:97616]	ENSMUSG00000034330
Plekha7	1	1	1	7	115722720	115907611	-1	pleckstrin homology domain containing, family A member 7 [Source:MGI Symbol;Acc:MGI:2445094]	ENSMUSG00000045659
Plxna1	0	1	0	6	89293296	89339602	-1	plexin A1 [Source:MGI Symbol;Acc:MGI:107685]	ENSMUSG00000030084
Pmp22	0	1	0	11	63019808	63050373	1	peripheral myelin protein 22 [Source:MGI Symbol;Acc:MGI:97631]	ENSMUSG00000018217
Polrmt	0	1	0	10	79571957	79582415	-1	polymerase (RNA) mitochondrial (DNA directed) [Source:MGI Symbol;Acc:MGI:1915843]	ENSMUSG00000020329
Ppargc1b	0	0	1	18	61431207	61533502	-1	peroxisome proliferative activated receptor, gamma, coactivator 1 beta [Source:MGI Symbol;Acc:MGI:2444934]	ENSMUSG00000033871
Ppef1	0	1	0	X	159406090	159518761	-1	protein phosphatase with EF hand calcium-binding domain 1 [Source:MGI Symbol;Acc:MGI:1097157]	ENSMUSG00000062168
Ppfia4	1	1	1	1	134224521	134260666	-1	protein tyrosine phosphatase, receptor type, f polypeptide (PTPRF), interacting protein (liprin), alpha 4 [Source:MGI Symbol;Acc:MGI:1915757]	ENSMUSG00000026458
Ppm1e	1	1	1	11	87117732	87249849	-1	protein phosphatase 1E (PP2C domain containing) [Source:MGI Symbol;Acc:MGI:2444096]	ENSMUSG00000046442
Ppm1l	1	1	1	3	69224194	69468135	1	protein phosphatase 1 (formerly 2C)-like [Source:MGI Symbol;Acc:MGI:2139740]	ENSMUSG00000027784
Ppp2r5c	1	1	1	12	110413554	110549496	1	protein phosphatase 2, regulatory subunit B', gamma [Source:MGI Symbol;Acc:MGI:1349475]	ENSMUSG00000017843
Prkaa2	1	0	0	4	104887071	104967087	-1	protein kinase, AMP-activated, alpha 2 catalytic subunit [Source:MGI Symbol;Acc:MGI:1336173]	ENSMUSG00000028518
Prkce	0	1	0	17	86475213	86965347	1	protein kinase C, epsilon [Source:MGI Symbol;Acc:MGI:97599]	ENSMUSG00000045038
Prkg1	1	0	1	19	30541889	31742433	-1	protein kinase, cGMP-dependent, type I [Source:MGI Symbol;Acc:MGI:108174]	ENSMUSG00000052920
Ptgis	0	1	0	2	167033725	167082524	-1	prostaglandin I2 (prostacyclin) synthase [Source:MGI Symbol;Acc:MGI:1097156]	ENSMUSG00000017969
Ptprf	1	1	1	4	118065410	118148602	-1	protein tyrosine phosphatase, receptor type, F [Source:MGI Symbol;Acc:MGI:102695]	ENSMUSG00000033295
Rab3gap2	1	1	1	1	184936314	185018956	1	RAB3 GTPase activating protein subunit 2 [Source:MGI Symbol;Acc:MGI:1916043]	ENSMUSG00000039318
Ralbp1	0	0	1	17	66155413	66192793	-1	ralA binding protein 1 [Source:MGI Symbol;Acc:MGI:108466]	ENSMUSG00000024096
Ralgds	0	1	0	2	28403137	28443093	1	ral guanine nucleotide dissociation stimulator [Source:MGI Symbol;Acc:MGI:107485]	ENSMUSG00000026821
Rap1gap2	1	1	1	11	74274182	74501741	-1	RAP1 GTPase activating protein 2 [Source:MGI Symbol;Acc:MGI:3028623]	ENSMUSG00000038807
Rapgef1	0	1	1	2	29509732	29630990	1	Rap guanine nucleotide exchange factor (GEF) 1 [Source:MGI Symbol;Acc:MGI:104580]	ENSMUSG00000039844
Rapgef3	1	1	0	15	97642651	97665853	-1	Rap guanine nucleotide exchange factor (GEF) 3 [Source:MGI Symbol;Acc:MGI:2441741]	ENSMUSG00000022469
Rassf3	1	0	0	10	121246255	121312252	-1	Ras association (RalGDS/AF-6) domain family member 3 [Source:MGI Symbol;Acc:MGI:2179722]	ENSMUSG00000025795
Rbfox1	0	1	1	16	5703219	7229390	1	RNA binding protein, fox-1 homolog (C. elegans) 1 [Source:MGI Symbol;Acc:MGI:1926224]	ENSMUSG00000008658
Rbm20	1	0	0	19	53665737	53855511	1	RNA binding motif protein 20 [Source:MGI Symbol;Acc:MGI:1920963]	ENSMUSG00000043639
Reep1	1	1	1	6	71684545	71787694	1	receptor accessory protein 1 [Source:MGI Symbol;Acc:MGI:1098827]	ENSMUSG00000052852
Rps6ka5	0	1	0	12	100514698	100693242	-1	ribosomal protein S6 kinase, polypeptide 5 [Source:MGI Symbol;Acc:MGI:1920336]	ENSMUSG00000021180
Rras2	0	1	1	7	113646017	113717016	-1	related RAS viral (r-ras) oncogene 2 [Source:MGI Symbol;Acc:MGI:1914172]	ENSMUSG00000055723
Rxra	1	1	1	2	27566452	27652969	1	retinoid X receptor alpha [Source:MGI Symbol;Acc:MGI:98214]	ENSMUSG00000015846
Ryr3	0	1	1	2	112461700	113047441	-1	ryanodine receptor 3 [Source:MGI Symbol;Acc:MGI:99684]	ENSMUSG00000057378
Sbk1	1	1	1	7	125848034	125894188	1	SH3-binding kinase 1 [Source:MGI Symbol;Acc:MGI:2135937]	ENSMUSG00000042978
Scara5	0	1	0	14	65903852	66002275	1	scavenger receptor class A, member 5 [Source:MGI Symbol;Acc:MGI:1918395]	ENSMUSG00000022032
Scn4a	0	1	0	11	106209418	106244114	-1	sodium channel, voltage-gated, type IV, alpha [Source:MGI Symbol;Acc:MGI:98250]	ENSMUSG00000001027
Sema6a	1	1	1	18	47368665	47501937	-1	sema domain, transmembrane domain (TM), and cytoplasmic domain, (semaphorin) 6A [Source:MGI Symbol;Acc:MGI:1203727]	ENSMUSG00000019647
Sfswap	1	1	1	5	129578285	129648448	1	splicing factor SWAP [Source:MGI Symbol;Acc:MGI:101760]	ENSMUSG00000029439
Sgcg	1	1	1	14	61456564	61495939	-1	sarcoglycan, gamma (dystrophin-associated glycoprotein) [Source:MGI Symbol;Acc:MGI:1346524]	ENSMUSG00000035296
Shb	1	1	1	4	45423278	45532470	-1	src homology 2 domain-containing transforming protein B [Source:MGI Symbol;Acc:MGI:98294]	ENSMUSG00000044813
Shroom3	1	1	1	5	92831294	93113177	1	shroom family member 3 [Source:MGI Symbol;Acc:MGI:1351655]	ENSMUSG00000029381
Sipa1l2	0	1	0	8	126144802	126296547	-1	signal-induced proliferation-associated 1 like 2 [Source:MGI Symbol;Acc:MGI:2676970]	ENSMUSG00000001995
Sipa1l3	1	1	1	7	29019797	29218066	-1	signal-induced proliferation-associated 1 like 3 [Source:MGI Symbol;Acc:MGI:1921456]	ENSMUSG00000030583
Slc11a2	1	0	1	15	100285779	100322953	-1	solute carrier family 11 (proton-coupled divalent metal ion transporters), member 2 [Source:MGI Symbol;Acc:MGI:1345279]	ENSMUSG00000023030
Slc16a10	1	0	0	10	39909528	40018254	-1	solute carrier family 16 (monocarboxylic acid transporters), member 10 [Source:MGI Symbol;Acc:MGI:1919722]	ENSMUSG00000019838
Slc16a2	1	1	1	X	102741020	102865589	-1	solute carrier family 16 (monocarboxylic acid transporters), member 2 [Source:MGI Symbol;Acc:MGI:1203732]	ENSMUSG00000033965
Slc4a3	1	1	1	1	75522910	75538816	1	solute carrier family 4 (anion exchanger), member 3 [Source:MGI Symbol;Acc:MGI:109350]	ENSMUSG00000006576
Slc6a7	1	1	0	18	61128452	61147294	-1	solute carrier family 6 (neurotransmitter transporter, L-proline), member 7 [Source:MGI Symbol;Acc:MGI:2147363]	ENSMUSG00000052026
Smarcal1	0	1	1	1	72622410	72672293	1	SWI/SNF related matrix associated, actin dependent regulator of chromatin, subfamily a-like 1 [Source:MGI Symbol;Acc:MGI:1859183]	ENSMUSG00000039354
Smpx	0	1	0	X	156481906	156535587	1	small muscle protein, X-linked [Source:MGI Symbol;Acc:MGI:1913356]	ENSMUSG00000041476
Sned1	1	1	1	1	93163563	93228787	1	sushi, nidogen and EGF-like domains 1 [Source:MGI Symbol;Acc:MGI:3045960]	ENSMUSG00000047793
Sntb1	1	1	1	15	55499784	55770345	-1	syntrophin, basic 1 [Source:MGI Symbol;Acc:MGI:101781]	ENSMUSG00000060429
Sort1	1	1	1	3	108191398	108268827	1	sortilin 1 [Source:MGI Symbol;Acc:MGI:1338015]	ENSMUSG00000068747
Srgap1	0	1	0	10	121616896	121883220	-1	SLIT-ROBO Rho GTPase activating protein 1 [Source:MGI Symbol;Acc:MGI:2152936]	ENSMUSG00000020121
St3gal1	0	1	0	15	66974724	67048679	-1	ST3 beta-galactoside alpha-2,3-sialyltransferase 1 [Source:MGI Symbol;Acc:MGI:98304]	ENSMUSG00000013846
Syne1	1	1	1	10	4970917	5501482	-1	spectrin repeat containing, nuclear envelope 1 [Source:MGI Symbol;Acc:MGI:1927152]	ENSMUSG00000096054
Syne3	0	1	0	12	104896192	104976068	-1	spectrin repeat containing, nuclear envelope family member 3 [Source:MGI Symbol;Acc:MGI:2442408]	ENSMUSG00000054150
Tbc1d22a	0	1	0	15	86098660	86382704	1	TBC1 domain family, member 22a [Source:MGI Symbol;Acc:MGI:1289265]	ENSMUSG00000051864
Tbc1d8	1	1	1	1	39410573	39517836	-1	TBC1 domain family, member 8 [Source:MGI Symbol;Acc:MGI:1927225]	ENSMUSG00000003134
Tbx15	0	0	1	3	99147697	99261575	1	T-box 15 [Source:MGI Symbol;Acc:MGI:1277234]	ENSMUSG00000027868
Tcp11x2	0	1	0	X	134555447	134594539	-1	t-complex 11 family, X-linked 2 [Source:MGI Symbol;Acc:MGI:1919091]	ENSMUSG00000058252
Tet3	0	1	0	6	83339355	83436066	-1	tet methylcytosine dioxygenase 3 [Source:MGI Symbol;Acc:MGI:2446229]	ENSMUSG00000034832
Tfeb	0	1	0	17	48047955	48103344	1	transcription factor EB [Source:MGI Symbol;Acc:MGI:103270]	ENSMUSG00000023990
Tle3	1	1	1	9	61279648	61325779	1	transducin-like enhancer of split 3 [Source:MGI Symbol;Acc:MGI:104634]	ENSMUSG00000032280
Tmem117	1	1	1	15	94527113	94993979	1	transmembrane protein 117 [Source:MGI Symbol;Acc:MGI:2444580]	ENSMUSG00000063296
Tmem182	0	1	0	1	40844761	40896047	1	transmembrane protein 182 [Source:MGI Symbol;Acc:MGI:1923725]	ENSMUSG00000079588
Tmem38b	0	1	1	4	53826045	53862019	1	transmembrane protein 38B [Source:MGI Symbol;Acc:MGI:1098718]	ENSMUSG00000028420
Tmem8b	1	1	1	4	43668971	43692668	1	transmembrane protein 8B [Source:MGI Symbol;Acc:MGI:2441680]	ENSMUSG00000078716
Tmem94	0	1	0	11	115656259	115690192	1	transmembrane protein 94 [Source:MGI Symbol;Acc:MGI:1919197]	ENSMUSG00000020747
Tmod1	1	0	0	4	46038935	46116032	1	tropomodulin 1 [Source:MGI Symbol;Acc:MGI:98775]	ENSMUSG00000028328
Trio	0	1	1	15	27730737	28025934	-1	triple functional domain (PTPRF interacting) [Source:MGI Symbol;Acc:MGI:1927230]	ENSMUSG00000022263
Tspan14	0	1	0	14	40628402	40688764	-1	tetraspanin 14 [Source:MGI Symbol;Acc:MGI:1196325]	ENSMUSG00000037824
Tspan32	0	1	0	7	142558783	142573381	1	tetraspanin 32 [Source:MGI Symbol;Acc:MGI:1350360]	ENSMUSG00000000244
Tspan7	0	1	0	X	10351397	10462844	1	tetraspanin 7 [Source:MGI Symbol;Acc:MGI:1298407]	ENSMUSG00000058254
Tspan9	0	1	0	6	127938359	128120557	-1	tetraspanin 9 [Source:MGI Symbol;Acc:MGI:1924558]	ENSMUSG00000030352
Ttc9	1	0	0	12	81678023	81714331	1	tetratricopeptide repeat domain 9 [Source:MGI Symbol;Acc:MGI:1916730]	ENSMUSG00000042734
Ttll1	0	1	0	15	83367970	83395094	-1	tubulin tyrosine ligase-like 1 [Source:MGI Symbol;Acc:MGI:2443047]	ENSMUSG00000022442
Ttll11	1	1	0	2	35641253	35869925	-1	tubulin tyrosine ligase-like family, member 11 [Source:MGI Symbol;Acc:MGI:1921660]	ENSMUSG00000026885
Unc13b	1	1	1	4	43058953	43264871	1	unc-13 homolog B [Source:MGI Symbol;Acc:MGI:1342278]	ENSMUSG00000028456
Usp13	0	1	1	3	32871695	32992220	1	ubiquitin specific peptidase 13 (isopeptidase T-3) [Source:MGI Symbol;Acc:MGI:1919857]	ENSMUSG00000056900
Vsir	0	1	0	10	60182630	60208463	1	V-set immunoregulatory receptor [Source:MGI Symbol;Acc:MGI:1921298]	ENSMUSG00000020101
Wfs1	0	1	0	5	37123448	37146549	-1	wolframin ER transmembrane glycoprotein [Source:MGI Symbol;Acc:MGI:1328355]	ENSMUSG00000039474
Zfp414	0	1	1	17	33848064	33850753	1	zinc finger protein 414 [Source:MGI Symbol;Acc:MGI:1915641]	ENSMUSG00000073423
Zfp521	1	1	1	18	13820070	14105844	-1	zinc finger protein 521 [Source:MGI Symbol;Acc:MGI:95459]	ENSMUSG00000024420
Zfp704	1	1	1	3	9492080	9675145	-1	zinc finger protein 704 [Source:MGI Symbol;Acc:MGI:2180715]	ENSMUSG00000040209
Zfr2	0	1	0	10	81068989	81087957	1	zinc finger RNA binding protein 2 [Source:MGI Symbol;Acc:MGI:2143792]	ENSMUSG00000034949
Zfyve26	0	1	1	12	79279120	79343078	-1	zinc finger, FYVE domain containing 26 [Source:MGI Symbol;Acc:MGI:1924767]	ENSMUSG00000066440
Zhx2	1	1	1	15	57558061	57703228	1	zinc fingers and homeoboxes 2 [Source:MGI Symbol;Acc:MGI:2683087]	ENSMUSG00000071757
Zmym3	0	1	0	X	100447990	100464455	-1	zinc finger, MYM-type 3 [Source:MGI Symbol;Acc:MGI:1927231]	ENSMUSG00000031310

## Sheet: LegendDat
Dataset EV7.Direct targets co-occupied by EZH1, SUZ12 and H3K27me3 with peak at 16h(A) and trouhgh at 24h(B) by Integration of TT-seq and ChIP-seq.
