# Supplementary material for: PRC2-EZH1 contributes to circadian gene expression by orchestrating chromatin states and RNA polymerase II complex stability
Source: EMBO J. 2024 Oct 21;43(23):6052–75. doi: 10.1038/s44318-024-00267-2 (PMC11612306; doi:10.1038/s44318-024-00267-2)
Supplement: Supplementary file 10 — Dataset EV8 [file 44318_2024_267_MOESM10_ESM.xlsx]

## Sheet: A.Figure EV13B (left to right)
Figure S13b (left to right)
Minimum: 140.79843					Minimum: 159.46791						Minimum: 119.65932
Maximum: 1186.60892					Maximum: 1022.68019						Maximum: 968.97459
Median: 292.27047500000003					Median: 281.69675						Median: 264.09071
Q1 (25th percentile): 241.6184575					Q1 (25th percentile): 241.87895						Q1 (25th percentile): 220.852325
Q3 (75th percentile): 362.48735					Q3 (75th percentile): 331.53641						Q3 (75th percentile): 310.75656000000004
IQR (Interquartile Range): 120.86889249999999					IQR (Interquartile Range): 89.65745999999999						IQR (Interquartile Range): 89.90423500000003
Whisker Low: 140.79843					Whisker Low: 159.46791						Whisker Low: 119.65932
Whisker High: 533.31449					Whisker High: 465.56522						Whisker High: 442.59528
Number of data: 258					Number of data: 293						Number of data: 283
10th Percentile: 201.746901					10th Percentile: 220.51668800000002						10th Percentile: 187.110306
20th Percentile: 229.30873					20th Percentile: 235.63939000000002						20th Percentile: 210.287102
30th Percentile: 251.715723					30th Percentile: 252.95395						30th Percentile: 232.485334
40th Percentile: 272.00565200000005					40th Percentile: 263.55986						40th Percentile: 243.460098
60th Percentile: 317.65419599999996					60th Percentile: 297.2738						60th Percentile: 277.319578
70th Percentile: 343.33855					70th Percentile: 320.98094399999997						70th Percentile: 301.60531
80th Percentile: 400.7040400000002					80th Percentile: 356.32134						80th Percentile: 324.333078
90th Percentile: 509.06103900000005					90th Percentile: 405.90560400000004						90th Percentile: 399.5711500000001

## Sheet: B.Figure EV13C (left to right)
Figure S13c (left to right)
Minimum: 105.70022			Minimum: 137.15367			Minimum: 137.03839
Maximum: 1136.5382			Maximum: 1268.07352			Maximum: 952.93971
Median: 273.92847500000005			Median: 278.29586			Median: 248.30145
Q1 (25th percentile): 225.5640325			Q1 (25th percentile): 236.20991			Q1 (25th percentile): 213.89717
Q3 (75th percentile): 322.9552225			Q3 (75th percentile): 351.04352500000005			Q3 (75th percentile): 342.69889
IQR (Interquartile Range): 97.39119			IQR (Interquartile Range): 114.83361500000004			IQR (Interquartile Range): 128.80172000000002
Whisker Low: 105.70022			Whisker Low: 137.15367			Whisker Low: 137.03839
Whisker High: 437.94611			Whisker High: 523.15559			Whisker High: 524.02339
Number of data: 228			Number of data: 146			Number of data: 69
10th Percentile: 198.861746			10th Percentile: 200.67443500000002			10th Percentile: 189.97643000000002
20th Percentile: 217.197178			20th Percentile: 223.03805			20th Percentile: 211.819604
30th Percentile: 234.418027			30th Percentile: 242.28213499999998			30th Percentile: 220.396412
40th Percentile: 248.30145			40th Percentile: 259.6701			40th Percentile: 232.93075800000003
60th Percentile: 290.715988			60th Percentile: 291.26778			60th Percentile: 281.606706
70th Percentile: 307.017513			70th Percentile: 320.58445			70th Percentile: 314.61535999999995
80th Percentile: 338.35313			80th Percentile: 377.21476			80th Percentile: 379.67208800000003
90th Percentile: 403.69966000000005			90th Percentile: 487.537145			90th Percentile: 527.239906

## Sheet: C.Fig 5B
Condition	iqr	upper	lower	median	mean	max	min	topWhisker	lowWhisker
EZH1KD vs SCR	1,59	3687	2098	2767	3035	11865	0,113	6,07	0,113
EZH1KD vs RES	1123	2742	1619	2128	2338	10341	0,101	4426	0,101
RES vs SCR	0,731	1431	0,7	1059	1159	8858	0,097	2527	0,097

## Sheet: D.Fig EV10E
Condition	iqr	upper	lower	median	mean	max	min	topWhisker	lowWhisker
LV vs RES	0,803	2640	1837	2179	2361	8712	0,199	3844	0,199
RES vs WT	0,533	0,865	0,331	0,492	0,750	8685	0,134	1661	0,134
LV vs WT	0,939	2655	1716	2154	2308	9480	0,138	4062	0,138

## Sheet: E.Fig EV16C
Condition	iqr	upper	lower	median	mean	max	min	topWhisker	lowWhisker
Time_12	0,272	1265	0,993	1137	1133	1789	0,577	1789	0,577
Time_16	0,247	1,27	1023	1148	1137	1521	0,533	1521	0,533
Time_20	0,244	1256	1012	1148	1135	1614	0,685	1614	0,685
Time_24	0,248	1251	1003	1149	1126	1542	0,536	1542	0,536
Time_28	0,218	1244	1025	1124	1122	1547	0,632	1547	0,632
Time_32	0,272	1263	0,992	1121	1121	1656	0,552	1656	0,552

## Sheet: F.Fig EV16D
Condition	iqr	upper	lower	median	mean	max	min	topWhisker	lowWhisker
Time_12	0,177	1244	1067	1139	1143	1535	0,381	1535	0,381
Time_16	0,18	1234	1054	1166	1131	1511	0,271	1511	0,271
Time_20	0,222	1282	1061	1164	1154	1486	0,38	1486	0,38
Time_24	0,213	1258	1044	1168	1151	1637	0,201	1637	0,201
Time_28	0,234	1275	1041	1185	1152	1,6	0,323	1,6	0,323
Time_32	0,197	1267	1,07	1164	1148	1598	0,234	1598	0,234

## Sheet: G.Fig EV16G
Condition	iqr	upper	lower	median	mean	max	min	topWhisker	lowWhisker
Time_12	0,432	1256	0,824	1,05	1025	1532	0,323	1532	0,764
Time_16	0,324	1,21	0,886	1077	1039	1558	0,35	1558	0,572
Time_20	0,348	1218	0,869	1,05	1022	1497	0,306	1497	0,582
Time_24	0,413	1268	0,855	1094	1049	1709	0,281	1709	0,638
Time_28	0,427	1292	0,865	1083	1051	1,44	0,382	1,44	0,668
Time_32	0,351	1,3	0,949	1101	1092	1572	0,443	1572	0,443

## Sheet: H.Fig EV16H
Condition	iqr	upper	lower	median	mean	max	min	topWhisker	lowWhisker
Time_12	0,327	1248	0,92	1104	1074	1698	-0,053	1698	0,375
Time_16	0,319	1252	0,933	1088	1069	1745	-0,042	1745	0,35
Time_20	0,327	1239	0,912	1095	1,07	1617	-0,068	1617	0,43
Time_24	0,284	1238	0,954	1099	1061	1491	-0,038	1491	0,351
Time_28	0,339	1285	0,946	1123	1085	1,69	-0,074	1,69	0,436
Time_32	0,325	1318	0,992	1156	1126	1659	-0,003	1659	0,494

## Sheet: I.Fig EV16K
Condition	iqr	upper	lower	median	mean	max	min	topWhisker	lowWhisker
Time_12	0,614	1389	0,775	1159	1091	1752	0,259	1752	0,259
Time_16	0,736	1421	0,684	1,17	1054	1705	0,12	1705	0,12
Time_20	0,852	1519	0,667	1205	1099	1935	0,078	1935	0,078
Time_24	0,689	1389	0,7	1135	1054	1817	0,134	1817	0,134
Time_28	0,783	1465	0,682	1167	1063	1655	0,099	1655	0,099
Time_32	0,639	1374	0,735	1,15	1067	1764	0,119	1764	0,119

## Sheet: J.Fig EV 16L
Condition	iqr	upper	lower	median	mean	max	min	topWhisker	lowWhisker
Time_12	0,464	1391	0,927	1245	1125	1613	-0,01	1613	0,651
Time_16	0,565	1467	0,902	1268	1134	1704	-0,118	1704	1286
Time_20	0,637	1515	0,877	1,31	1152	1802	-0,212	1802	-0,212
Time_24	0,542	1437	0,895	1314	1139	1849	-0,059	1849	1112
Time_28	0,572	1476	0,904	1287	1134	1737	-0,117	1737	1359
Time_32	0,576	1462	0,886	1312	1151	1749	0,005	1749	1658

[truncated: 1 more sheets: Legend]
