# Supplementary material for: PRC2-EZH1 contributes to circadian gene expression by orchestrating chromatin states and RNA polymerase II complex stability
Source: EMBO J. 2024 Oct 21;43(23):6052–75. doi: 10.1038/s44318-024-00267-2 (PMC11612306; doi:10.1038/s44318-024-00267-2)
Supplement: Supplementary file 11 — Source data Fig. 1 [file 44318_2024_267_MOESM11_ESM.zip]

Archive with 21 entries (14 files):
- Figure 1/
- Figure 1/.DS_Store
- __MACOSX/Figure 1/._.DS_Store
- Figure 1/1F/
- Figure 1/1A/
- Figure 1/1B/
- Figure 1/1E/
- Figure 1/1D/
- Figure 1/1C/
- Figure 1/1F/Fig1F.xlsx
- __MACOSX/Figure 1/1F/._Fig1F.xlsx
- Figure 1/1A/Fig1A.xlsx
- __MACOSX/Figure 1/1A/._Fig1A.xlsx
- Figure 1/1B/Figure 1B WB source data.tif
- __MACOSX/Figure 1/1B/._Figure 1B WB source data.tif
- Figure 1/1E/Figure 1E WB source data.tif
- __MACOSX/Figure 1/1E/._Figure 1E WB source data.tif
- Figure 1/1D/Fig1D.xlsx
- __MACOSX/Figure 1/1D/._Fig1D.xlsx
- Figure 1/1C/Fig1C.xlsx
- __MACOSX/Figure 1/1C/._Fig1C.xlsx
