# Supplementary material for: PRC2-EZH1 contributes to circadian gene expression by orchestrating chromatin states and RNA polymerase II complex stability
Source: EMBO J. 2024 Oct 21;43(23):6052–75. doi: 10.1038/s44318-024-00267-2 (PMC11612306; doi:10.1038/s44318-024-00267-2)
Supplement: Supplementary file 11 — Source data Fig. 1 [file 44318_2024_267_MOESM11_ESM.zip › Figure 1/1F/Fig1F.xlsx]

## Sheet: Sheet1
Fig. 1f
Ezh1a	REP1	REP2	REP3
CT12	0.439185	0.331899	0.480672
CT16	0.547571	0.400584	0.705112
CT20	0.632867	0.451607	0.695047
CT24	0.696117	0.492247	0.526403
CT28	0.648482	0.366139	0.396796
CT32	0.397959	0.305189	0.341723
Ezh1b	REP1	REP2	REP3
CT12	0.28782	0.30425	0.300598
CT16	0.354999	0.400134	0.482781
CT20	0.491461	0.481855	0.652757
CT24	0.36086	0.36738	0.380452
CT28	0.452854	0.419042	0.493707
CT32	0.424811	0.418065	0.500448
