# Supplementary material for: PRC2-EZH1 contributes to circadian gene expression by orchestrating chromatin states and RNA polymerase II complex stability
Source: EMBO J. 2024 Oct 21;43(23):6052–75. doi: 10.1038/s44318-024-00267-2 (PMC11612306; doi:10.1038/s44318-024-00267-2)
Supplement: Supplementary file 11 — Source data Fig. 1 [file 44318_2024_267_MOESM11_ESM.zip › Figure 1/1A/Fig1A.xlsx]

## Sheet: Sheet1
Fig.1a
Bmal1	Relative expression value		Per1	Relative expression value		Ezh1a	Relative expression value		Ezh1b	Relative expression value
NC ZT 0.1	1.47527		NC ZT 0.1	0.988576		NC ZT 0.1	1.12773		NC ZT 0.1	1.31645
NC ZT 0.2	0.744512		NC ZT 0.2	4.37777		NC ZT 0.2	0.767622		NC ZT 0.2	2.3632
NC ZT 0.3	1.26816		NC ZT 0.3	1.31123		NC ZT 0.3	1.34835		NC ZT 0.3	0.761386
NC ZT 0.4	1.31618		NC ZT 0.4	0.729017		NC ZT 0.4	1.66515		NC ZT 0.4	0.638181
NC ZT 0.5	0.545467		NC ZT 0.5	0.241725		NC ZT 0.5	0.514507		NC ZT 0.5	0.661524
NC ZT 4.1	1.22637		NC ZT 4.1	8.45312		NC ZT 4.1	2.4671		NC ZT 4.1	1.94989
NC ZT 4.2	0.422739		NC ZT 4.2	1.49642		NC ZT 4.2	1.19662		NC ZT 4.2	1.46161
NC ZT 4.3	0.871325		NC ZT 4.3	2.29653		NC ZT 4.3	1.04391		NC ZT 4.3	1.58959
NC ZT 4.4	1.30989		NC ZT 4.4	4.08326		NC ZT 4.4	2.00709		NC ZT 4.4	2.45798
NC ZT 4.5	1.22328		NC ZT 4.5	2.07714		NC ZT 4.5	0.855392		NC ZT 4.5	1.3852
NC ZT 8.1	0.187734		NC ZT 8.1	9.2184		NC ZT 8.1	3.8414		NC ZT 8.1	5.24404
NC ZT 8.2	0.314708		NC ZT 8.2	5.40776		NC ZT 8.2	2.43015		NC ZT 8.2	3.27337
NC ZT 8.3	0.393668		NC ZT 8.3	9.36756		NC ZT 8.3	3.86033		NC ZT 8.3	6.95018
NC ZT 8.4	0.181624		NC ZT 8.4	5.48864		NC ZT 8.4	1.419		NC ZT 8.4	2.26645
NC ZT 8.5	0.386561		NC ZT 8.5	11.898		NC ZT 8.5	1.87779		NC ZT 8.5	2.02434
NC ZT 12.1	0.174188		NC ZT 12.1	11.3482		NC ZT 12.1	2.35583		NC ZT 12.1	2.70897
NC ZT 12.2	0.131711		NC ZT 12.2	7.77588		NC ZT 12.2	1.92343		NC ZT 12.2	1.71728
NC ZT 12.3	1.67585		NC ZT 12.3	0.888172		NC ZT 12.3	1.72522		NC ZT 12.3	2.3436
NC ZT 12.4	0.295047		NC ZT 12.4	2.35412		NC ZT 12.4	1.1863		NC ZT 12.4	2.36697
NC ZT 12.5	0.196592		NC ZT 12.5	8.33089		NC ZT 12.5	2.56167		NC ZT 12.5	2.81944
NC ZT 16.1	1.11662		NC ZT 16.1	4.98259		NC ZT 16.1	1.20597		NC ZT 16.1	3.22476
NC ZT 16.2	0.542594		NC ZT 16.2	2.42952		NC ZT 16.2	1.61869		NC ZT 16.2	1.79427
NC ZT 16.3	0.543739		NC ZT 16.3	1.48027		NC ZT 16.3	1.36093		NC ZT 16.3	0.456621
NC ZT 16.4	0.594841		NC ZT 16.4	1.96641		NC ZT 16.4	1.5782		NC ZT 16.4	2.04039
NC ZT 16.5	0.785529		NC ZT 16.5	1.59215		NC ZT 16.5	1.4654		NC ZT 16.5	2.15783
NC ZT 20.1	1.28365		NC ZT 20.1	2.33441		NC ZT 20.1	1.6976		NC ZT 20.1	1.77694
NC ZT 20.2	0.477326		NC ZT 20.2	2.85916		NC ZT 20.2	1.49723		NC ZT 20.2	1.65403
NC ZT 20.3	1.11183		NC ZT 20.3	2.11259		NC ZT 20.3	1.64323		NC ZT 20.3	2.42392
NC ZT 20.4	0.969272		NC ZT 20.4	2.81879		NC ZT 20.4	1.73998		NC ZT 20.4	1.68207
NC ZT 20.5	0.726798		NC ZT 20.5	1.4834		NC ZT 20.5	1.00752		NC ZT 20.5	0.818509
NC ZT 24.1	1.56405		NC ZT 24.1	1.21822		NC ZT 24.1	1.87504		NC ZT 24.1	0.366299
NC ZT 24.2	1.81425		NC ZT 24.2	3.20697		NC ZT 24.2	2.28444		NC ZT 24.2	3.62419
NC ZT 24.3	1.44159		NC ZT 24.3	6.09055		NC ZT 24.3	2.5655		NC ZT 24.3	3.97441
NC ZT 24.4	1.19314		NC ZT 24.4	1.12304		NC ZT 24.4	1.27361		NC ZT 24.4	0.273539
NC ZT 24.5	1.20646		NC ZT 24.5	8.09497		NC ZT 24.5	1.68983		NC ZT 24.5	4.3429
