# Supplementary material for: PRC2-EZH1 contributes to circadian gene expression by orchestrating chromatin states and RNA polymerase II complex stability
Source: EMBO J. 2024 Oct 21;43(23):6052–75. doi: 10.1038/s44318-024-00267-2 (PMC11612306; doi:10.1038/s44318-024-00267-2)
Supplement: Supplementary file 11 — Source data Fig. 1 [file 44318_2024_267_MOESM11_ESM.zip › Figure 1/1D/Fig1D.xlsx]

## Sheet: Sheet1
Fig.1d
Bmal1	Relative expression value		Per1	Relative expression value		Ezh1a	Relative expression value		Ezh1b	Relative expression value
ct 12.1	0.781958		ct 12.1	1.7822		ct 12.1	1.37597		ct 12.1	1.42413
ct 12.2	0.826009		ct 12.2	0.588915		ct 12.2	0.490706		ct 12.2	0.696771
ct 12.3	1.54822		ct 12.3	0.952777		ct 12.3	1.48105		ct 12.3	1.00777
ct 16.1	0.650219		ct 16.1	0.806791		ct 16.1	2.36684		ct 16.1	1.66202
ct 16.2	0.711145		ct 16.2	1.05623		ct 16.2	1.62124		ct 16.2	2.33473
ct 16.3	0.695058		ct 16.3	1.19431		ct 16.3	0.783109		ct 16.3	0.693967
ct 20.1	0.363935		ct 20.1	1.90525		ct 20.1	7.23771		ct 20.1	2.69136
ct 20.2	0.422122		ct 20.2	1.53558		ct 20.2	3.84829		ct 20.2	4.14408
ct 20.3	0.431153		ct 20.3	1.5921		ct 20.3	3.87446		ct 20.3	2.34406
ct 24.1	0.444227		ct 24.1	1.43118		ct 24.1	4.85879		ct 24.1	2.96862
ct 24.2	0.549015		ct 24.2	1.20945		ct 24.2	4.18449		ct 24.2	3.94263
ct 24.3	0.718133		ct 24.3	2.29416		ct 24.3	6.98644		ct 24.3	4.17547
ct 28.1	0.723568		ct 28.1	1.44079		ct 28.1	4.13834		ct 28.1	4.00977
ct 28.2	0.848654		ct 28.2	1.10623		ct 28.2	2.26265		ct 28.2	3.29223
ct 28.3	0.955562		ct 28.3	1.15044		ct 28.3	2.86355		ct 28.3	3.07931
ct 32.1	0.744387		ct 32.1	0.820598		ct 32.1	2.96364		ct 32.1	2.20044
ct 32.2	1.2046		ct 32.2	0.763252		ct 32.2	2.18661		ct 32.2	2.11373
ct 32.3	1.31183		ct 32.3	1.21811		ct 32.3	1.29971		ct 32.3	3.60838
ct 36.1	0.988018		ct 36.1	0.78146		ct 36.1	1.42797		ct 36.1	2.30214
ct 36.2	0.908718		ct 36.2	0.705364		ct 36.2	1.5522		ct 36.2	2.33355
ct 36.3	3.92889		ct 36.3	1.26481		ct 36.3	2.73403		ct 36.3	2.59931
