# Supplementary material for: PRC2-EZH1 contributes to circadian gene expression by orchestrating chromatin states and RNA polymerase II complex stability
Source: EMBO J. 2024 Oct 21;43(23):6052–75. doi: 10.1038/s44318-024-00267-2 (PMC11612306; doi:10.1038/s44318-024-00267-2)
Supplement: Supplementary file 11 — Source data Fig. 1 [file 44318_2024_267_MOESM11_ESM.zip › Figure 1/1C/Fig1C.xlsx]

## Sheet: Sheet1
Fig.1c
Ezh1a		REP1	REP2	REP3
ZT0		0.433147	0.524493	0.618187
ZT4		0.8404	0.843167	0.959029
ZT8		0.713998	0.757919	0.818699
ZT12		0.500679	0.452584	0.619227
ZT16		0.626604	0.575366	0.560234
ZT20		0.954269	0.872344	0.826212
Ezh1b		REP1	REP2	REP3
ZT0		0.63949	0.755764	0.565587
ZT4		1.29477	1.21966	1.29608
ZT8		0.988049	1.12323	1.30994
ZT12		0.563553	0.642576	0.684347
ZT16		1.07807	1.3216	1.30168
ZT20		1.03761	0.989356	1.17316
