# Supplementary material for: PRC2-EZH1 contributes to circadian gene expression by orchestrating chromatin states and RNA polymerase II complex stability
Source: EMBO J. 2024 Oct 21;43(23):6052–75. doi: 10.1038/s44318-024-00267-2 (PMC11612306; doi:10.1038/s44318-024-00267-2)
Supplement: Supplementary file 12 — Source data Fig. 2 [file 44318_2024_267_MOESM12_ESM.zip]

Archive with 15 entries (10 files):
- Figure 2/
- Figure 2/.DS_Store
- __MACOSX/Figure 2/._.DS_Store
- Figure 2/2A/
- Figure 2/2C/
- Figure 2/2D/
- Figure 2/2B/
- Figure 2/2A/Fig2A.xlsx
- __MACOSX/Figure 2/2A/._Fig2A.xlsx
- Figure 2/2C/Fig2C.xlsx
- __MACOSX/Figure 2/2C/._Fig2C.xlsx
- Figure 2/2D/Fig2D.xlsx
- __MACOSX/Figure 2/2D/._Fig2D.xlsx
- Figure 2/2B/Fig2B.xlsx
- __MACOSX/Figure 2/2B/._Fig2B.xlsx
