# Supplementary material for: PRC2-EZH1 contributes to circadian gene expression by orchestrating chromatin states and RNA polymerase II complex stability
Source: EMBO J. 2024 Oct 21;43(23):6052–75. doi: 10.1038/s44318-024-00267-2 (PMC11612306; doi:10.1038/s44318-024-00267-2)
Supplement: Supplementary file 12 — Source data Fig. 2 [file 44318_2024_267_MOESM12_ESM.zip › Figure 2/2A/Fig2A.xlsx]

## Sheet: Sheet1
Fig.2a
Ezh1a						Suz12						EED
siScramble	REP1	REP2	REP3			siScramble	REP1	REP2	REP3			siScramble	REP1	REP2	REP3
CT12	0.8326	1.2011	1.1326			CT12	1.2478	0.8014	1.1368			CT12	1.2478	0.8014	1.0434
CT16	1.528	1.5664	1.3244			CT16	2.5773	2.7004	2.3544			CT16	1.2886	1.3502	1.4202
CT20	1.6195	1.468	1.88647			CT20	2.882	2.3998	2.5898			CT20	1.441	1.1999	1.5798
CT24	1.3223	1.0682	1.2682			CT24	1.6762	1.4204	1.62562			CT24	1.6762	1.4204	1.5322
CT28	1.0904	1.1383	0.80383			CT28	1.3231	1.2772	1.1652			CT28	1.7459	1.2772	1.52322
CT32	1.1889	1.278	0.989873			CT32	1.6847	1.6596	1.396			CT32	1.6847	1.6596	1.496
siBmal1	REP1	REP2	REP3			siBmal1	REP1	REP2	REP3			siBmal1	REP1	REP2	REP3
CT12	0.487	0.5886	0.417			CT12	0.7939	0.7604	0.604			CT12	0.7939	0.7604	0.32304
CT16	0.7949	0.8207	0.9249			CT16	1.4548	1.744	1.3534			CT16	1.4548	0.9436	1.1443
CT20	0.7971	0.8031	0.6431			CT20	1.1687	1.1121	0.8121			CT20	1.1687	1.1121	0.8345
CT24	0.8916	0.8664	0.7664			CT24	1.1435	1.163	0.963			CT24	1.1435	1.163	0.92334
CT28	0.7361	0.7293	0.5293			CT28	1.1824	1.2802	0.801432			CT28	1.1824	1.2802	1.1342
CT32	0.9008	0.9211	0.7211			CT32	1.1086	1.0576	0.9576			CT32	1.1086	1.0576	0.89576
