# Supplementary material for: PRC2-EZH1 contributes to circadian gene expression by orchestrating chromatin states and RNA polymerase II complex stability
Source: EMBO J. 2024 Oct 21;43(23):6052–75. doi: 10.1038/s44318-024-00267-2 (PMC11612306; doi:10.1038/s44318-024-00267-2)
Supplement: Supplementary file 12 — Source data Fig. 2 [file 44318_2024_267_MOESM12_ESM.zip › Figure 2/2C/Fig2C.xlsx]

## Sheet: Sheet1
Fig.2c
Bmal1	EZH1IP-1	EZH1IP-2	EZH1IP-3	H3K27me3IP-1	H3K27me3IP-2	H3K27me3IP-3		Per1	EZH1IP-1	EZH1IP-2	EZH1IP-3	H3K27me3IP-1	H3K27me3IP-2	H3K27me3IP-3		Per2	EZH1IP-1	EZH1IP-2	EZH1IP-3	H3K27me3IP-1	H3K27me3IP-2	H3K27me3IP-3
ZT0	0.120229	0.195145	0.130543	0.138586	0.14	0.168586		ZT0	2.90966	3.29103	3.70966	4.07352	4.1	4.93522		ZT0	1.94497	2.44	2.64497	2.6147	2.8	3.14701
ZT4	0.229865	0.331324	0.259658	0.184777	0.22	0.234477		ZT4	0.543498	0.6	0.24344	0.800511	0.632764	1.27328		ZT4	1.02286	1.4	1.13686	0.599213	0.72	1.29899
ZT8	0.363205	0.524342	0.492321	0.487943	0.623454	0.522347		ZT8	1.37587	1.66	1.95843	0.477519	0.52	0.746464		ZT8	0.670805	0.9	0.732805	0.856712	0.98	1.23567
ZT12	0.186708	0.2	0.316708	0.154841	0.163345	0.219884		ZT12	0.423631	0.54	0.725363	1.05615	1.08	2.05615		ZT12	0.78119	0.99	0.48319	0.926706	1.2	1.42671
ZT16	0.193292	0.22	0.133292	0.181603	0.232423	0.171603		ZT16	0.681218	0.7	1.28122	1.56553	1.8	1.36553		ZT16	1.59304	1.7	1.4393	1.64642	1.2	1.42464
ZT20	0.13433	0.124566	0.0936765	0.205735	0.15324	0.112473		ZT20	2.27836	2.13	2.89836	5.7439	5.2	6.2639		ZT20	2.78999	2.5753	2.99988	3.72551	2.88	3.14255
IgG	0.0532224	0.04324	0.0143322	0.0247756	0.012442	0.03254		IgG	0.176944	0.19	0.176944	0.291658	0.13	0.239166		IgG	0.381217	0.42254	0.381217	0.0976243	0.1	0.276243
