# Supplementary material for: PRC2-EZH1 contributes to circadian gene expression by orchestrating chromatin states and RNA polymerase II complex stability
Source: EMBO J. 2024 Oct 21;43(23):6052–75. doi: 10.1038/s44318-024-00267-2 (PMC11612306; doi:10.1038/s44318-024-00267-2)
Supplement: Supplementary file 12 — Source data Fig. 2 [file 44318_2024_267_MOESM12_ESM.zip › Figure 2/2D/Fig2D.xlsx]

## Sheet: Sheet1
Fig.2d
Bmal1	EZH1IP-1	EZH1IP-2	EZH1IP-3			Per1	EZH1IP-1	EZH1IP-2	EZH1IP-3			Per2	EZH1IP-1	EZH1IP-2	EZH1IP-3
CT12	0.206298	0.4	0.4			CT12	3.2	2.89809	2.08556			CT12	0.160902	0.19	0.1248
CT16	0.923	1.26671	1.31171			CT16	2.4	2.63564	2.56432			CT16	0.127579	0.15766	0.57923
CT20	1.7	1.90065	1.87766			CT20	1.36391	0.924914	0.814166			CT20	0.0589623	0.033	0.06229
CT24	1.5	1.9208	1.9364			CT24	0.821062	1.30672	1.00682			CT24	0.068781	0.05372	0.08096
CT28	1.1	1.46501	1.53431			CT28	1.54283	1.87473	1.91747			CT28	0.0321567	0.04	0.0215675
CT32	0.441231	0.463025	0.477625			CT32	2.5	2.92109	2.94561			CT32	0.153463	0.18	0.115346
IgG	0.0633222	0.0523222	0.0435222			IgG	0.276944	0.153277	0.215328			IgG	0.009	0.00634625	0.0089
