# Supplementary material for: PRC2-EZH1 contributes to circadian gene expression by orchestrating chromatin states and RNA polymerase II complex stability
Source: EMBO J. 2024 Oct 21;43(23):6052–75. doi: 10.1038/s44318-024-00267-2 (PMC11612306; doi:10.1038/s44318-024-00267-2)
Supplement: Supplementary file 12 — Source data Fig. 2 [file 44318_2024_267_MOESM12_ESM.zip › Figure 2/2B/Fig2B.xlsx]

## Sheet: Sheet1
Fig.2b
Ezh1a E-box	REP1	REP2	REP3			Suz12 E-box	REP1	REP2	REP3				EED E-box	REP1	REP2	REP3
CT12	0.73655	0.967734	0.723734			CT12	0.479	0.2287	0.33492				CT12	0.101989	0.0821306	0.0647245
CT16	0.922651	1.9709	1.4329			CT16	0.8136	0.8013	0.6423				CT16	0.0987914	0.074138	0.0851338
CT20	1.64018	2.27592	1.98759			CT20	1.1179	1.1622	1.39349				CT20	0.116557	0.115642	0.0922142
CT24	1.04131	1.18951	1.89507			CT24	1.3394	1.3179	0.990433				CT24	0.0744838	0.0870811	0.0770821
CT28	1.10485	0.692006	0.542006			CT28	1.0425	0.8435	0.5035				CT28	0.131014	0.0704613	0.0802613
CT32	0.43644	0.824377	0.622348			CT32	0.5736	1.0109	0.541353				CT32	0.0361637	0.0932523	0.0842619
IgG	0.0698654	0.0486535	0.0526135			IgG	0.17	0.150543	0.140234				IgG	0.003783	0.006898	0.0072034
