# Supplementary material for: PRC2-EZH1 contributes to circadian gene expression by orchestrating chromatin states and RNA polymerase II complex stability
Source: EMBO J. 2024 Oct 21;43(23):6052–75. doi: 10.1038/s44318-024-00267-2 (PMC11612306; doi:10.1038/s44318-024-00267-2)
Supplement: Supplementary file 13 — Source data Fig. 3 [file 44318_2024_267_MOESM13_ESM.zip]

Archive with 9 entries (6 files):
- Figure 3/
- Figure 3/.DS_Store
- __MACOSX/Figure 3/._.DS_Store
- Figure 3/Fig3A/
- Figure 3/Fig3B/
- Figure 3/Fig3A/Fig3A.xlsx
- __MACOSX/Figure 3/Fig3A/._Fig3A.xlsx
- Figure 3/Fig3B/Fig3B.xlsx
- __MACOSX/Figure 3/Fig3B/._Fig3B.xlsx
