# Supplementary material for: PRC2-EZH1 contributes to circadian gene expression by orchestrating chromatin states and RNA polymerase II complex stability
Source: EMBO J. 2024 Oct 21;43(23):6052–75. doi: 10.1038/s44318-024-00267-2 (PMC11612306; doi:10.1038/s44318-024-00267-2)
Supplement: Supplementary file 13 — Source data Fig. 3 [file 44318_2024_267_MOESM13_ESM.zip › Figure 3/Fig3A/Fig3A.xlsx]

## Sheet: Sheet1
Fig. 3a
Bmal1 TSS	WT			shEZH1			shEZH1+EZH1α					Per1 TSS	WT			shEZH1			shEZH1+EZH1α						Per2 TSS	WT			shEZH1			shEZH1+EZH1α
CT12	0.327701	0.396037	0.37364	0.132988	0.119309	0.134219	0.465252	0.378539	0.311931			CT12	0.100679	0.131222	0.125609	0.057999	0.051773	0.043277	0.109253	0.138603	0.139604				CT12	0.140596	0.105898	0.112261	0.086225	0.086028	0.0944406	0.12225	0.126067	0.130862
CT16	0.248897	0.211329	0.203739	0.137365	0.129733	0.140113	0.36381	0.352822	0.331297			CT16	0.072463	0.078878	0.07352	0.042132	0.048863	0.052489	0.060181	0.063655	0.0732113				CT16	0.10619	0.132435	0.110912	0.063936	0.091942	0.100326	0.111234	0.112135	0.140639
CT20	0.46615	0.497278	0.483638	0.295537	0.199353	0.18874	0.513984	0.397558	0.411199			CT20	0.053935	0.034593	0.06732	0.02615	0.041915	0.046615	0.084412	0.09657	0.149728				CT20	0.052744	0.080554	0.0678656	0.023234	0.047646	0.0510227	0.07213	0.065565	0.0685232
CT24	0.329122	0.312471	0.32093	0.173655	0.105036	0.111021	0.477416	0.49621	0.503105			CT24	0.071917	0.087643	0.123125	0.036385	0.053069	0.0329122	0.112481	0.086007	0.131247				CT24	0.083186	0.142356	0.109212	0.076374	0.055635	0.0835632	0.093406	0.092115	0.0107637
CT28	0.294167	0.266053	0.25837	0.141054	0.140462	0.134574	0.326287	0.398904	0.421405			CT28	0.094245	0.122061	0.110916	0.051686	0.052036	0.0529417	0.115982	0.098964	0.126605				CT28	0.119407	0.180586	0.187228	0.05526	0.0897795	0.0981941	0.217971	0.187818	0.193055
CT32	0.187486	0.140364	0.14754	0.087079	0.072445	0.0893244	0.332999	0.383516	0.364724			CT32	0.094266	0.084704	0.0934844	0.073264	0.023965	0.0218749	0.084428	0.127739	0.0914036				CT32	0.184198	0.183227	0.168917	0.032723	0.095257	0.0881842	0.111049	0.11724	0.122033
IgG	0.009	0.0123723	0.010973	0.008233	0.00937243	0.00467337	0.0234433	0.0156257	0.0083772			IgG	0.00872	0.00542372	0.00345634	0.00923233	0.0129372	0.00439	0.00634433	0.00356257	0.00123723				IgG	0.00872	0.00542372	0.00335656	0.00712323	0.00929372	0.00254669	0.00934433	0.00656257	0.00502223
