# Supplementary material for: PRC2-EZH1 contributes to circadian gene expression by orchestrating chromatin states and RNA polymerase II complex stability
Source: EMBO J. 2024 Oct 21;43(23):6052–75. doi: 10.1038/s44318-024-00267-2 (PMC11612306; doi:10.1038/s44318-024-00267-2)
Supplement: Supplementary file 13 — Source data Fig. 3 [file 44318_2024_267_MOESM13_ESM.zip › Figure 3/Fig3B/Fig3B.xlsx]

## Sheet: Sheet1
Fig. 3b
Bmal1	WT			shEZH1			shEZH1+EZH1α					Per1	WT			shEZH1			shEZH1+EZH1α					Per2	WT			shEZH1			shEZH1+EZH1α
CT12	1.34501	1.62634	1.12865	1.34792	1.12459	1.13186	1.71881	1.23885	1.9079			CT12	0.839896	0.723922	0.53929	0.598606	0.611245	0.662806	0.893738	0.888451	0.763227			CT12	0.985493	0.822802	0.845071	0.880618	0.906692	0.86607	0.651747	0.986691	1.0658
CT16	1.87599	1.72402	1.38926	0.895127	0.99703	0.635127	1.9079	1.72989	1.51454			CT16	0.98546	0.857687	1.02377	0.588658	0.528437	0.547637	0.947389	0.896943	0.940343			CT16	0.73721	1.08115	0.808622	0.605891	0.477375	0.6752	0.944995	0.788663	0.796086
CT20	1.36073	1.11572	0.94853	0.623622	0.653023	0.805254	1.40131	1.1191	1.18086			CT20	1.18827	1.26537	1.37224	0.780055	0.669508	0.655656	1.18381	0.928728	0.915831			CT20	1.31356	1.30981	1.06315	0.879975	0.782987	0.632299	1.89491	1.24121	1.52254
CT24	1.39077	0.617305	0.911925	0.726876	0.678186	0.576905	1.44863	1.02994	1.07466			CT24	0.971207	0.867073	1.01192	0.601532	0.765221	0.825918	0.979871	0.878314	0.985447			CT24	1.22367	1.37718	1.17762	1.03119	0.921189	0.701121	1.45686	1.2775	1.34082
CT28	1.10468	1.0123	1.33715	1.02756	0.985601	0.801136	1.64032	0.985439	0.92964			CT28	0.564579	0.830989	0.927791	0.592144	0.725419	0.755205	0.814984	0.817817	0.65579			CT28	0.557112	1.10665	1.10685	1.05394	0.821394	0.519234	1.38901	0.885117	0.935106
CT32	2.03978	1.09462	1.50425	1.25456	1.0423	1.09824	1.61725	1.55265	1.2919			CT32	0.702959	0.906603	0.551405	0.543709	0.645481	0.546776	0.615415	0.744021	0.63069			CT32	0.923033	0.698092	0.692745	0.854251	0.812522	0.82015	0.969111	0.958767	0.665714
