# Supplementary material for: PRC2-EZH1 contributes to circadian gene expression by orchestrating chromatin states and RNA polymerase II complex stability
Source: EMBO J. 2024 Oct 21;43(23):6052–75. doi: 10.1038/s44318-024-00267-2 (PMC11612306; doi:10.1038/s44318-024-00267-2)
Supplement: Supplementary file 14 — Source data Fig. 4 [file 44318_2024_267_MOESM14_ESM.zip]

Archive with 21 entries (14 files):
- Figure 4/
- Figure 4/.DS_Store
- __MACOSX/Figure 4/._.DS_Store
- Figure 4/Fig4F/
- Figure 4/Fig4A/
- Figure 4/Fig4D/
- Figure 4/Fig4C/
- Figure 4/Fig4B/
- Figure 4/Fig4E/
- Figure 4/Fig4F/Fig4F.xlsx
- __MACOSX/Figure 4/Fig4F/._Fig4F.xlsx
- Figure 4/Fig4A/Fig4A.xlsx
- __MACOSX/Figure 4/Fig4A/._Fig4A.xlsx
- Figure 4/Fig4D/Figure 4D source data.tif
- __MACOSX/Figure 4/Fig4D/._Figure 4D source data.tif
- Figure 4/Fig4C/Fig4C.xlsx
- __MACOSX/Figure 4/Fig4C/._Fig4C.xlsx
- Figure 4/Fig4B/Fig4B.xlsx
- __MACOSX/Figure 4/Fig4B/._Fig4B.xlsx
- Figure 4/Fig4E/Fig4E.xlsx
- __MACOSX/Figure 4/Fig4E/._Fig4E.xlsx
