# Supplementary material for: PRC2-EZH1 contributes to circadian gene expression by orchestrating chromatin states and RNA polymerase II complex stability
Source: EMBO J. 2024 Oct 21;43(23):6052–75. doi: 10.1038/s44318-024-00267-2 (PMC11612306; doi:10.1038/s44318-024-00267-2)
Supplement: Supplementary file 14 — Source data Fig. 4 [file 44318_2024_267_MOESM14_ESM.zip › Figure 4/Fig4F/Fig4F.xlsx]

## Sheet: Sheet1
Fig.4f
	16hrs			24hrs			32hrs
Nucleus	0.479827	0.645297	0.689188	0.878385	0.740677	0.85237	0.523912	0.462722	0.437099
cytoplasm	0.520173	0.354703	0.310812	0.121615	0.259323	0.14763	0.476088	0.537278	0.562901
