# Supplementary material for: PRC2-EZH1 contributes to circadian gene expression by orchestrating chromatin states and RNA polymerase II complex stability
Source: EMBO J. 2024 Oct 21;43(23):6052–75. doi: 10.1038/s44318-024-00267-2 (PMC11612306; doi:10.1038/s44318-024-00267-2)
Supplement: Supplementary file 14 — Source data Fig. 4 [file 44318_2024_267_MOESM14_ESM.zip › Figure 4/Fig4A/Fig4A.xlsx]

## Sheet: Sheet1
Fig.4A			SUZ12			EED			RBBP7			RBBP4
		CT12	190554	188579	187629	291984	294596	283818	426097	447830	430775	402796	408660	398128
		CT16	188464	187682	184542	248910	251362	254942	455299	452147	449565	372324	369098	371979
		CT20	235078	233089	236166	326220	326318	327193	554796	546749	558020	449452	449022	459723
		CT24	330024	333091	329507	485879	481284	487273	697816	708332	685878	598138	595717	592913
		CT28	413863	404733	399561	542210	540321	534786	720045	694628	699512	490787	496936	490937
		CT32	293175	292230	291838	305688	311942	309456	630425	619890	606590	472485	485862	475413
		CT36	250816	250155	249779	481191	476895	481397	615878	627118	611566	497333	496571	506338
		CT40	244954	250306	247892	444471	449845	446757	580861	587230	587468	434817	444050	434217
