# Supplementary material for: PRC2-EZH1 contributes to circadian gene expression by orchestrating chromatin states and RNA polymerase II complex stability
Source: EMBO J. 2024 Oct 21;43(23):6052–75. doi: 10.1038/s44318-024-00267-2 (PMC11612306; doi:10.1038/s44318-024-00267-2)
Supplement: Supplementary file 14 — Source data Fig. 4 [file 44318_2024_267_MOESM14_ESM.zip › Figure 4/Fig4C/Fig4C.xlsx]

## Sheet: Sheet1
Fig. 4c
	JARID2			AEBP2
	13610.9	13280	13070	157804	161384	153383
	7308.21	7733.88	7547.5	159260	159134	156497
	10997.8	11540.1	10872.9	206446	208637	201113
	26422.8	26092.7	26220.8	288120	291915	293224
	23793.9	23568.2	23226.9	277446	271911	273706
	11579.6	12266.5	11483.8	224260	223380	226302
	21393.9	21423.7	20054.4	218630	211165	212838
	20221.4	20881.7	21096.9	206228	197634	196324
