# Supplementary material for: PRC2-EZH1 contributes to circadian gene expression by orchestrating chromatin states and RNA polymerase II complex stability
Source: EMBO J. 2024 Oct 21;43(23):6052–75. doi: 10.1038/s44318-024-00267-2 (PMC11612306; doi:10.1038/s44318-024-00267-2)
Supplement: Supplementary file 14 — Source data Fig. 4 [file 44318_2024_267_MOESM14_ESM.zip › Figure 4/Fig4B/Fig4B.xlsx]

## Sheet: Sheet1
	Fig.4B
		MTF2			PHF19			PHF1			EPOP
		29803.5	33443.6	28995.8	6418.42	6944.66	6105.97	61495.9	66846.9	63202.6	2671.24	2536.49	2270.07
		33071.1	45763	38495.7	1336.48	853.466	1050.44	77603.2	81698.5	80934.7	4803.25	5932.14	5714.02
		44052.8	44014.4	49056.1	3023.52	2186.77	2401.47	94579.9	94986.3	96484.1	4719.14	4030.67	5767.11
		54264.1	53837.7	53042.2	10143.8	10440.4	10431.7	119824	121133	123420	8806.87	8764.04	10428.4
		72424	61717.4	68662.4	28469.2	26977	26822.6	121462	121447	120727	11118.2	11469.7	9230.98
		61508.2	60696.4	59510.6	10450.8	10967.3	9461.92	93760.2	98164.1	96138.1	4228.11	4788.76	4497.46
		39591.2	36907.9	37360.3	19513.9	20811.5	21733	82696.6	82805	80642.6	5905.24	5597.09	6411.4
		43963.9	42436.6	44567	20328.7	20162.8	20289.8	89423.5	93214.6	90826.6	4737.55	5032.81	4798.03
