# Supplementary material for: PRC2-EZH1 contributes to circadian gene expression by orchestrating chromatin states and RNA polymerase II complex stability
Source: EMBO J. 2024 Oct 21;43(23):6052–75. doi: 10.1038/s44318-024-00267-2 (PMC11612306; doi:10.1038/s44318-024-00267-2)
Supplement: Supplementary file 14 — Source data Fig. 4 [file 44318_2024_267_MOESM14_ESM.zip › Figure 4/Fig4E/Fig4E.xlsx]

## Sheet: Sheet1
	Fig. 4e
	16h
	Total		Cytosol		Nucleosol			Chromatin
	100		21.45		28.2234			50.3266
	100		20.445		29.453			50.102
	100		23.65		27.9873			48.3627
	24h
	Total		Cytosol		Nucleosol			Chromatin
	100		5.76		10.5434			83.6966
	100		6.293		9.23			84.477
	100		6.9873		9.7832			83.2295
	32h
	Total		Cytosol		Nucleosol			Chromatin
	100		25.28		15.434			59.286
	100		27.362		17.3342			55.3038
	100		30.113		16.115			53.772
