# Supplementary material for: PRC2-EZH1 contributes to circadian gene expression by orchestrating chromatin states and RNA polymerase II complex stability
Source: EMBO J. 2024 Oct 21;43(23):6052–75. doi: 10.1038/s44318-024-00267-2 (PMC11612306; doi:10.1038/s44318-024-00267-2)
Supplement: Supplementary file 15 — Source data Fig. 6 [file 44318_2024_267_MOESM15_ESM.zip]

Archive with 21 entries (14 files):
- Figure 6/
- Figure 6/Fig6C/
- Figure 6/Fig6D/
- Figure 6/.DS_Store
- __MACOSX/Figure 6/._.DS_Store
- Figure 6/Fig6E/
- Figure 6/Fig6B/
- Figure 6/Fig6G/
- Figure 6/Fig6H/
- Figure 6/Fig6C/Fig6C.xlsx
- __MACOSX/Figure 6/Fig6C/._Fig6C.xlsx
- Figure 6/Fig6D/Fig6D.xlsx
- __MACOSX/Figure 6/Fig6D/._Fig6D.xlsx
- Figure 6/Fig6E/Fig6E.xlsx
- __MACOSX/Figure 6/Fig6E/._Fig6E.xlsx
- Figure 6/Fig6B/Fig6B.xlsx
- __MACOSX/Figure 6/Fig6B/._Fig6B.xlsx
- Figure 6/Fig6G/Fig6G.xlsx
- __MACOSX/Figure 6/Fig6G/._Fig6G.xlsx
- Figure 6/Fig6H/Fig6H.xlsx
- __MACOSX/Figure 6/Fig6H/._Fig6H.xlsx
