# Supplementary material for: PRC2-EZH1 contributes to circadian gene expression by orchestrating chromatin states and RNA polymerase II complex stability
Source: EMBO J. 2024 Oct 21;43(23):6052–75. doi: 10.1038/s44318-024-00267-2 (PMC11612306; doi:10.1038/s44318-024-00267-2)
Supplement: Supplementary file 15 — Source data Fig. 6 [file 44318_2024_267_MOESM15_ESM.zip › Figure 6/Fig6C/Fig6C.xlsx]

## Sheet: Sheet1
	Fig. 6c
		WT-16h	shEZH1-16h	shEzh1+EZH1a-16h
	1	0.06818	0.09756	0.1087
	3	0.18182	0.34146	0.19565
	5	0.34091	0.5122	0.32609
	7	0.45455	0.78049	0.43478
	9	0.54545	0.92683	0.5
	11	0.65909	0.95122	0.65217
	13	0.81818	0.97561	0.76087
	15	0.90909	0.97561	0.82609
	17	0.97727	0.97561	0.93478
	19	1	1	1
