# Supplementary material for: PRC2-EZH1 contributes to circadian gene expression by orchestrating chromatin states and RNA polymerase II complex stability
Source: EMBO J. 2024 Oct 21;43(23):6052–75. doi: 10.1038/s44318-024-00267-2 (PMC11612306; doi:10.1038/s44318-024-00267-2)
Supplement: Supplementary file 15 — Source data Fig. 6 [file 44318_2024_267_MOESM15_ESM.zip › Figure 6/Fig6D/Fig6D.xlsx]

## Sheet: Sheet1
		Fig. 6D
			WT	KD	R
			11.77	16.43	1.26
			18.53	8.05	4.41
			6.14	14.85	18.82
			8.71	1.8	13.32
			10.99	3.72	18.86
			4.29	5.62	9.85
			1.77	7.06	2.88
			3.63	16.11	15.78
			15.03	3.26	9.32
			13.8	4.78	5.76
			1.84	5.66	10.19
			10.64	8.68	13.56
			13.91	10.39	14.57
			5.49	4.87	17.69
			9.11	15.93	4.41
			10.85	4.13	9.6
			2.11	4.45	11.26
			13.58	12.51	16.86
			2.42	4.64	3.3
			7.42	7.23	1.29
			9.85	8.59	4.62
			17.53	15.39	5.21
			2.66	8.79	17.79
			16.38	17.14	9.47
			11.73	9.35	5.7
			18.71	10	7.34
			5.27	11.01	7.2
			7.63	10.59	2.5
			19.92	10.9	11.2
				2	14.7
				2.19	11.5
				7.48	19.7
				13.15	2.7
				18.92	20
				19.08	17.2
