# Supplementary material for: PRC2-EZH1 contributes to circadian gene expression by orchestrating chromatin states and RNA polymerase II complex stability
Source: EMBO J. 2024 Oct 21;43(23):6052–75. doi: 10.1038/s44318-024-00267-2 (PMC11612306; doi:10.1038/s44318-024-00267-2)
Supplement: Supplementary file 15 — Source data Fig. 6 [file 44318_2024_267_MOESM15_ESM.zip › Figure 6/Fig6E/Fig6E.xlsx]

## Sheet: Sheet1
	Fig.6E
		WT	EZH1-KD	Rescue
	1	0.069	0.0286	0.0571
	3	0.2069	0.1429	0.1714
	5	0.3103	0.3429	0.3429
	7	0.4138	0.4286	0.4
	9	0.5172	0.5714	0.5143
	11	0.6897	0.7143	0.6286
	13	0.7931	0.7714	0.6857
	15	0.8276	0.8571	0.7714
	17	0.8966	0.9429	0.8857
	19	1	1	0.9714
