# Supplementary material for: PRC2-EZH1 contributes to circadian gene expression by orchestrating chromatin states and RNA polymerase II complex stability
Source: EMBO J. 2024 Oct 21;43(23):6052–75. doi: 10.1038/s44318-024-00267-2 (PMC11612306; doi:10.1038/s44318-024-00267-2)
Supplement: Supplementary file 15 — Source data Fig. 6 [file 44318_2024_267_MOESM15_ESM.zip › Figure 6/Fig6B/Fig6B.xlsx]

## Sheet: Sheet1
Fig. 6b
WT-16h	shEZH1-16h	shEzh1+EZH1a-16h
5.99	5.61	11.19
6.31	2.43	12.38
6.07	2.97	1.02
7.74	4.48	10.74
1.29	7.34	14.03
15.2	7.86	16.84
11.4	6.47	16.87
12.78	8.29	13.52
12.82	19.68	16.41
4.32	1.85	14.59
8.01	3.61	16.13
8.41	5.47	19.32
2.55	8.04	2.94
4.39	7.58	5.89
14.62	2.7	18.08
7.13	6.27	10.18
10.03	6.31	9.83
13.07	7.13	1.32
10.08	8.98	1.56
12.31	2.74	2.54
12.75	1.22	11.92
3.72	1.32	1.56
13.17	2.49	4.54
14.98	3.98	17.34
14.98	4.68	13.76
3.74	12.74	9.85
3.82	8.16	8.27
18.22	8.87	10.65
18.22	6.5	7.3
5.19	4.06	6.69
6.12	4.06	7.65
11.75	5.47	3.38
13.38	7.06	7.33
14.09	3.94	12.46
16.27	6.36	6.49
5.17	6.88	4.27
16.42	8.71	10.64
1.96	10.83	13.18
3.08	2.24	3.26
4.99	3.32	5.21
5.06	4.96	11.24
9.14		14.76
9.22		18.47
10.31		1.5
17.52		5.2
		5.7
