# Supplementary material for: PRC2-EZH1 contributes to circadian gene expression by orchestrating chromatin states and RNA polymerase II complex stability
Source: EMBO J. 2024 Oct 21;43(23):6052–75. doi: 10.1038/s44318-024-00267-2 (PMC11612306; doi:10.1038/s44318-024-00267-2)
Supplement: Supplementary file 15 — Source data Fig. 6 [file 44318_2024_267_MOESM15_ESM.zip › Figure 6/Fig6G/Fig6G.xlsx]

## Sheet: Sheet1
	Fig. 6G
	RPB1	156.35	151.798	148.495	142.4	122.93	160.659	145.242	143.999	144.206
	RPB2	10.2082	14.2313	5.69662	4.40342	3.67587	0.781146	18.2901	18.1681	18.3125
	RPB3	4.03328	3.76259	3.90369	0.198898	0.289303	0.243118	27.4792	24.7918	27.5821
